# Supplementary material for: Genome-Wide Association between the 2q33.1 Locus and Intracranial Aneurysm Susceptibility: An Updated Meta-Analysis Including 18,019 Individuals
Source: J Clin Med. 2019 May 16;8(5):692. doi: 10.3390/jcm8050692 (PMC6572517; doi:10.3390/jcm8050692)
Supplement: Supplementary file 1 [file jcm-08-00692-s001.zip]

Archive with 24 entries (15 files):
- jcm-492709-supplementary/
- jcm-492709-supplementary/docProps/
- jcm-492709-supplementary/docProps/app.xml
- jcm-492709-supplementary/docProps/core.xml
- jcm-492709-supplementary/xl/
- jcm-492709-supplementary/xl/printerSettings/
- jcm-492709-supplementary/xl/printerSettings/printerSettings1.bin
- jcm-492709-supplementary/xl/sharedStrings.xml
- jcm-492709-supplementary/xl/styles.xml
- jcm-492709-supplementary/xl/theme/
- jcm-492709-supplementary/xl/theme/theme1.xml
- jcm-492709-supplementary/xl/workbook.xml
- jcm-492709-supplementary/xl/worksheets/
- jcm-492709-supplementary/xl/worksheets/sheet1.xml
- jcm-492709-supplementary/xl/worksheets/sheet2.xml
- jcm-492709-supplementary/xl/worksheets/sheet3.xml
- jcm-492709-supplementary/xl/worksheets/sheet4.xml
- jcm-492709-supplementary/xl/worksheets/_rels/
- jcm-492709-supplementary/xl/worksheets/_rels/sheet3.xml.rels
- jcm-492709-supplementary/xl/_rels/
- jcm-492709-supplementary/xl/_rels/workbook.xml.rels
- jcm-492709-supplementary/[Content_Types].xml
- jcm-492709-supplementary/_rels/
- jcm-492709-supplementary/_rels/.rels
