# Supplementary material for: Genome-Wide Association between the 2q33.1 Locus and Intracranial Aneurysm Susceptibility: An Updated Meta-Analysis Including 18,019 Individuals
Source: J Clin Med. 2019 May 16;8(5):692. doi: 10.3390/jcm8050692 (PMC6572517; doi:10.3390/jcm8050692)
Supplement: Supplementary file 1 [file jcm-08-00692-s001.zip › jcm-492709-supplementary/docProps/app.xml]

<?xml version="1.0" encoding="UTF-8" standalone="yes"?>
<Properties xmlns="http://schemas.openxmlformats.org/officeDocument/2006/extended-properties" xmlns:vt="http://schemas.openxmlformats.org/officeDocument/2006/docPropsVTypes"><Application>Microsoft Excel</Application><DocSecurity>0</DocSecurity><ScaleCrop>false</ScaleCrop><HeadingPairs><vt:vector size="2" baseType="variant"><vt:variant><vt:lpstr>워크시트</vt:lpstr></vt:variant><vt:variant><vt:i4>4</vt:i4></vt:variant></vt:vector></HeadingPairs><TitlesOfParts><vt:vector size="4" baseType="lpstr"><vt:lpstr>Table_S1</vt:lpstr><vt:lpstr>Table_S2</vt:lpstr><vt:lpstr>Table_S3</vt:lpstr><vt:lpstr>Table_S4</vt:lpstr></vt:vector></TitlesOfParts><Company>Hewlett-Packard Company</Company><LinksUpToDate>false</LinksUpToDate><SharedDoc>false</SharedDoc><HyperlinksChanged>false</HyperlinksChanged><AppVersion>15.0300</AppVersion></Properties>
