# Supplementary material for: Genome-Wide Association between the 2q33.1 Locus and Intracranial Aneurysm Susceptibility: An Updated Meta-Analysis Including 18,019 Individuals
Source: J Clin Med. 2019 May 16;8(5):692. doi: 10.3390/jcm8050692 (PMC6572517; doi:10.3390/jcm8050692)
Supplement: Supplementary file 1 [file jcm-08-00692-s001.zip › jcm-492709-supplementary/xl/sharedStrings.xml]

<?xml version="1.0" encoding="UTF-8" standalone="yes"?>
<sst xmlns="http://schemas.openxmlformats.org/spreadsheetml/2006/main" count="213006" uniqueCount="8827"><si><t>Category of Score</t><phoneticPr fontId="1" type="noConversion"/></si><si><t>Annotation with supporting data</t><phoneticPr fontId="1" type="noConversion"/></si><si><t>1a</t></si><si><t>eQTL + TF binding + matched TF motif + matched DNase Footprint + DNase peak</t></si><si><t>1b</t></si><si><t>eQTL + TF binding + any motif + DNase Footprint + DNase peak</t></si><si><t>1c</t></si><si><t>eQTL + TF binding + matched TF motif + DNase peak</t></si><si><t>1f</t></si><si><t>1d</t></si><si><t>eQTL + TF binding + any motif + DNase peak</t></si><si><t>2b</t></si><si><t>1e</t></si><si><t>eQTL + TF binding + matched TF motif</t></si><si><t>3a</t></si><si><t>eQTL + TF binding / DNase peak</t></si><si><t>2a</t></si><si><t>TF binding + matched TF motif + matched DNase Footprint + DNase peak</t></si><si><t>TF binding + any motif + DNase Footprint + DNase peak</t></si><si><t>2c</t></si><si><t>TF binding + matched TF motif + DNase peak</t></si><si><t>TF binding + any motif + DNase peak</t></si><si><t>3b</t></si><si><t>TF binding + matched TF motif</t></si><si><t>TF binding + DNase peak</t></si><si><t>TF binding or DNase peak</t></si><si><t>Motif only</t><phoneticPr fontId="1" type="noConversion"/></si><si><t>no annotation</t><phoneticPr fontId="1" type="noConversion"/></si><si><t>SNP (dbSNP RSID)</t><phoneticPr fontId="1" type="noConversion"/></si><si><t>Coord</t></si><si><t>Alleles</t></si><si><t>MAF</t></si><si><t>Distance</t></si><si><t>R2</t></si><si><t>Correlated Alleles</t><phoneticPr fontId="1" type="noConversion"/></si><si><t>RegulomeDB</t><phoneticPr fontId="1" type="noConversion"/></si><si><t>Function</t></si><si><t>rs700651</t><phoneticPr fontId="1" type="noConversion"/></si><si><t>chr2:198631714</t></si><si><t>(G/A)</t></si><si><t>G=G,A=A</t></si><si><t>NA</t></si><si><t>rs1068682</t></si><si><t>chr2:198627942</t></si><si><t>(G/C)</t></si><si><t>G=G,A=C</t></si><si><t>rs700652</t></si><si><t>chr2:198635669</t></si><si><t>(T/C)</t></si><si><t>G=T,A=C</t></si><si><t>rs35378774</t></si><si><t>chr2:198626635</t></si><si><t>(-/A)</t></si><si><t>G=-,A=A</t></si><si><t>rs5837555</t></si><si><t>chr2:198640209</t></si><si><t>unknown</t></si><si><t>rs700656</t></si><si><t>chr2:198653667</t></si><si><t>rs700646</t></si><si><t>chr2:198608511</t></si><si><t>(C/T)</t></si><si><t>G=C,A=T</t></si><si><t>rs700658</t></si><si><t>chr2:198655007</t></si><si><t>(A/T)</t></si><si><t>G=A,A=T</t></si><si><t>rs700645</t></si><si><t>chr2:198605514</t></si><si><t>(A/G)</t></si><si><t>G=A,A=G</t></si><si><t>rs700660</t></si><si><t>chr2:198661435</t></si><si><t>(T/G)</t></si><si><t>G=T,A=G</t></si><si><t>rs700643</t></si><si><t>chr2:198601370</t></si><si><t>rs1081434</t></si><si><t>chr2:198596613</t></si><si><t>(C/A)</t></si><si><t>G=C,A=A</t></si><si><t>rs1081376</t></si><si><t>chr2:198595895</t></si><si><t>rs700662</t></si><si><t>chr2:198668751</t></si><si><t>rs770664</t></si><si><t>chr2:198594185</t></si><si><t>rs770659</t></si><si><t>chr2:198669754</t></si><si><t>rs5837554</t></si><si><t>chr2:198593459</t></si><si><t>(T/-)</t></si><si><t>G=T,A=-</t></si><si><t>rs700663</t></si><si><t>chr2:198670478</t></si><si><t>(T/A)</t></si><si><t>G=T,A=A</t></si><si><t>rs700664</t></si><si><t>chr2:198671145</t></si><si><t>rs2308205</t></si><si><t>chr2:198672132</t></si><si><t>(-/GTAGTCTAAGGTCATTGTGATGAATAAACTAATCTTCAA)</t></si><si><t>G=-,A=GTAGTCTAAGGTCATTGTGATGAATAAACTAATCTTCAA</t></si><si><t>rs700666</t></si><si><t>chr2:198673544</t></si><si><t>rs770665</t></si><si><t>chr2:198594257</t></si><si><t>rs770657</t></si><si><t>chr2:198674184</t></si><si><t>rs35896891</t></si><si><t>chr2:198675597</t></si><si><t>rs771005</t></si><si><t>chr2:198675948</t></si><si><t>rs700642</t></si><si><t>chr2:198600730</t></si><si><t>rs700667</t></si><si><t>chr2:198677508</t></si><si><t>rs700670</t></si><si><t>chr2:198687284</t></si><si><t>rs700671</t></si><si><t>chr2:198690001</t></si><si><t>rs771009</t></si><si><t>chr2:198691082</t></si><si><t>rs4550664</t></si><si><t>chr2:198691405</t></si><si><t>rs700672</t></si><si><t>chr2:198691455</t></si><si><t>rs2308200</t></si><si><t>chr2:198692321</t></si><si><t>(-/TAAT)</t></si><si><t>G=-,A=TAAT</t></si><si><t>rs700673</t></si><si><t>chr2:198692929</t></si><si><t>rs700674</t></si><si><t>chr2:198693703</t></si><si><t>rs700675</t></si><si><t>chr2:198700216</t></si><si><t>rs2574832</t></si><si><t>chr2:198704818</t></si><si><t>rs700678</t></si><si><t>chr2:198705820</t></si><si><t>rs700680</t></si><si><t>chr2:198707950</t></si><si><t>rs700681</t></si><si><t>chr2:198711502</t></si><si><t>rs700682</t></si><si><t>chr2:198712310</t></si><si><t>rs700683</t></si><si><t>chr2:198712332</t></si><si><t>rs700684</t></si><si><t>chr2:198713099</t></si><si><t>rs7604700</t></si><si><t>chr2:198718630</t></si><si><t>rs1435569</t></si><si><t>chr2:198718667</t></si><si><t>rs700686</t></si><si><t>chr2:198721054</t></si><si><t>rs700687</t></si><si><t>chr2:198721560</t></si><si><t>rs696817</t></si><si><t>chr2:198722225</t></si><si><t>rs3056078</t></si><si><t>chr2:198723904</t></si><si><t>(-/TG)</t></si><si><t>G=-,A=TG</t></si><si><t>rs770661</t></si><si><t>chr2:198725444</t></si><si><t>rs5837564</t></si><si><t>chr2:198726850</t></si><si><t>(-/G)</t></si><si><t>G=-,A=G</t></si><si><t>rs700690</t></si><si><t>chr2:198727626</t></si><si><t>rs700692</t></si><si><t>chr2:198728500</t></si><si><t>rs770662</t></si><si><t>chr2:198729283</t></si><si><t>chr2:198730880</t></si><si><t>(AAC/-)</t></si><si><t>G=AAC,A=-</t></si><si><t>rs1436131</t></si><si><t>chr2:198731230</t></si><si><t>rs1435570</t></si><si><t>chr2:198731371</t></si><si><t>rs11899188</t></si><si><t>chr2:198740121</t></si><si><t>rs4850812</t></si><si><t>chr2:198743655</t></si><si><t>(G/T)</t></si><si><t>rs11423593</t></si><si><t>chr2:198692686</t></si><si><t>(-/T)</t></si><si><t>G=-,A=T</t></si><si><t>rs700685</t></si><si><t>chr2:198715972</t></si><si><t>rs700688</t></si><si><t>chr2:198723833</t></si><si><t>rs9288280</t></si><si><t>chr2:198744324</t></si><si><t>rs734037</t></si><si><t>chr2:198749269</t></si><si><t>rs13395030</t></si><si><t>chr2:198750806</t></si><si><t>rs2060488</t></si><si><t>chr2:198751637</t></si><si><t>rs5837556</t></si><si><t>chr2:198645504</t></si><si><t>rs700638</t></si><si><t>chr2:198588950</t></si><si><t>(A/C)</t></si><si><t>G=A,A=C</t></si><si><t>rs2037590</t></si><si><t>chr2:198584775</t></si><si><t>rs4850809</t></si><si><t>chr2:198583403</t></si><si><t>rs144829762</t></si><si><t>chr2:198583367</t></si><si><t>G=A,A=-</t></si><si><t>rs67448514</t></si><si><t>chr2:198578599</t></si><si><t>(AT/-)</t></si><si><t>G=-,A=AT</t></si><si><t>rs10931793</t></si><si><t>chr2:198577585</t></si><si><t>rs4850807</t></si><si><t>chr2:198575975</t></si><si><t>rs143508988</t></si><si><t>chr2:198566735</t></si><si><t>(GAGTA/-)</t></si><si><t>G=-,A=GAGTA</t></si><si><t>rs2043545</t></si><si><t>chr2:198757616</t></si><si><t>rs1865586</t></si><si><t>chr2:198758868</t></si><si><t>rs6734781</t></si><si><t>chr2:198759973</t></si><si><t>rs6434943</t></si><si><t>chr2:198762192</t></si><si><t>rs1435568</t></si><si><t>chr2:198762879</t></si><si><t>rs6729473</t></si><si><t>chr2:198763928</t></si><si><t>rs58374969</t></si><si><t>chr2:198764363</t></si><si><t>rs6760891</t></si><si><t>chr2:198768166</t></si><si><t>rs6706937</t></si><si><t>chr2:198768718</t></si><si><t>rs7572123</t></si><si><t>chr2:198769637</t></si><si><t>rs10211202</t></si><si><t>chr2:198771941</t></si><si><t>rs4850813</t></si><si><t>chr2:198775982</t></si><si><t>rs10931794</t></si><si><t>chr2:198776140</t></si><si><t>rs2341778</t></si><si><t>chr2:198776546</t></si><si><t>rs13026977</t></si><si><t>chr2:198777676</t></si><si><t>rs1401095</t></si><si><t>chr2:198779867</t></si><si><t>rs1589162</t></si><si><t>chr2:198782692</t></si><si><t>rs13026569</t></si><si><t>chr2:198783330</t></si><si><t>(C/G)</t></si><si><t>rs4850815</t></si><si><t>chr2:198786167</t></si><si><t>rs12619300</t></si><si><t>chr2:198786490</t></si><si><t>rs7590725</t></si><si><t>chr2:198788100</t></si><si><t>G=G,A=T</t></si><si><t>rs1464211</t></si><si><t>chr2:198798630</t></si><si><t>rs1607375</t></si><si><t>chr2:198800387</t></si><si><t>rs4369854</t></si><si><t>chr2:198800630</t></si><si><t>rs1983359</t></si><si><t>chr2:198805098</t></si><si><t>rs11887138</t></si><si><t>chr2:198805838</t></si><si><t>rs1518367</t></si><si><t>chr2:198807015</t></si><si><t>rs1518365</t></si><si><t>chr2:198809410</t></si><si><t>rs1518363</t></si><si><t>chr2:198810131</t></si><si><t>rs1518361</t></si><si><t>chr2:198812874</t></si><si><t>rs1464209</t></si><si><t>chr2:198814396</t></si><si><t>rs11890137</t></si><si><t>chr2:198816662</t></si><si><t>rs35730302</t></si><si><t>chr2:198818626</t></si><si><t>chr2:198561030</t></si><si><t>rs10931791</t></si><si><t>chr2:198573612</t></si><si><t>rs371539087</t></si><si><t>chr2:198787348</t></si><si><t>rs1401091</t></si><si><t>chr2:198790423</t></si><si><t>rs1401092</t></si><si><t>chr2:198792320</t></si><si><t>rs7557203</t></si><si><t>chr2:198795650</t></si><si><t>rs112892884</t></si><si><t>chr2:198796331</t></si><si><t>(-/AAAC)</t></si><si><t>G=-,A=AAAC</t></si><si><t>rs58224025</t></si><si><t>chr2:198821988</t></si><si><t>rs1401096</t></si><si><t>chr2:198823828</t></si><si><t>rs13408411</t></si><si><t>chr2:198825462</t></si><si><t>rs5837576</t></si><si><t>chr2:198826363</t></si><si><t>(-/TATAA)</t></si><si><t>G=-,A=TATAA</t></si><si><t>rs1850631</t></si><si><t>chr2:198829468</t></si><si><t>rs6434948</t></si><si><t>chr2:198832109</t></si><si><t>rs35325683</t></si><si><t>chr2:198792760</t></si><si><t>rs201737761</t></si><si><t>chr2:198561418</t></si><si><t>rs202201746</t></si><si><t>chr2:198553541</t></si><si><t>rs34632716</t></si><si><t>chr2:198542619</t></si><si><t>rs4850436</t></si><si><t>chr2:198541398</t></si><si><t>rs11336956</t></si><si><t>chr2:198540701</t></si><si><t>(C/-)</t></si><si><t>G=-,A=C</t></si><si><t>rs7426237</t></si><si><t>chr2:198777231</t></si><si><t>rs7561950</t></si><si><t>chr2:198754244</t></si><si><t>rs6752458</t></si><si><t>chr2:198835106</t></si><si><t>rs1356542</t></si><si><t>chr2:198835702</t></si><si><t>rs77278748</t></si><si><t>chr2:198560744</t></si><si><t>rs201507778</t></si><si><t>chr2:198560571</t></si><si><t>G=C,A=G</t></si><si><t>rs145952831</t></si><si><t>chr2:198560136</t></si><si><t>(TTTA/-)</t></si><si><t>G=-,A=TTTA</t></si><si><t>rs75909879</t></si><si><t>chr2:198556418</t></si><si><t>rs7571545</t></si><si><t>chr2:198841329</t></si><si><t>rs13030763</t></si><si><t>chr2:198560362</t></si><si><t>rs13030757</t></si><si><t>chr2:198560352</t></si><si><t>rs10460394</t></si><si><t>chr2:198548741</t></si><si><t>rs1518368</t></si><si><t>chr2:198839145</t></si><si><t>rs6726506</t></si><si><t>chr2:198846486</t></si><si><t>rs11891555</t></si><si><t>chr2:198853540</t></si><si><t>rs6434949</t></si><si><t>chr2:198855510</t></si><si><t>rs6724526</t></si><si><t>chr2:198858401</t></si><si><t>rs893808</t></si><si><t>chr2:198860837</t></si><si><t>rs1976772</t></si><si><t>chr2:198868201</t></si><si><t>rs13018267</t></si><si><t>chr2:198545592</t></si><si><t>rs6748683</t></si><si><t>chr2:198878008</t></si><si><t>rs62277902</t></si><si><t>chr2:198879443</t></si><si><t>rs976180</t></si><si><t>chr2:198880443</t></si><si><t>rs1813106</t></si><si><t>chr2:198880589</t></si><si><t>rs1836234</t></si><si><t>chr2:198882873</t></si><si><t>rs12693829</t></si><si><t>chr2:198885425</t></si><si><t>rs11689393</t></si><si><t>chr2:198887725</t></si><si><t>rs116165148</t></si><si><t>chr2:198888347</t></si><si><t>rs2342557</t></si><si><t>chr2:198889061</t></si><si><t>rs1978889</t></si><si><t>chr2:198889366</t></si><si><t>rs7592556</t></si><si><t>chr2:198891021</t></si><si><t>rs10207232</t></si><si><t>chr2:198893813</t></si><si><t>rs10184395</t></si><si><t>chr2:198894285</t></si><si><t>rs6715070</t></si><si><t>chr2:198898265</t></si><si><t>rs1371663</t></si><si><t>chr2:198900305</t></si><si><t>rs10190226</t></si><si><t>chr2:198901564</t></si><si><t>rs2196176</t></si><si><t>chr2:198904914</t></si><si><t>rs5007118</t></si><si><t>chr2:198909738</t></si><si><t>rs1147169</t></si><si><t>chr2:198901395</t></si><si><t>rs892514</t></si><si><t>chr2:198905270</t></si><si><t>rs882954</t></si><si><t>chr2:198907444</t></si><si><t>rs4850441</t></si><si><t>chr2:198913413</t></si><si><t>rs2164071</t></si><si><t>chr2:198915467</t></si><si><t>rs11895260</t></si><si><t>chr2:198916674</t></si><si><t>rs11903129</t></si><si><t>chr2:198918591</t></si><si><t>rs13382697</t></si><si><t>chr2:198920560</t></si><si><t>rs6434953</t></si><si><t>chr2:198929693</t></si><si><t>rs6745726</t></si><si><t>chr2:198934080</t></si><si><t>rs10202569</t></si><si><t>chr2:198934726</t></si><si><t>rs12105927</t></si><si><t>chr2:198937258</t></si><si><t>rs7590828</t></si><si><t>chr2:198940251</t></si><si><t>rs1607374</t></si><si><t>chr2:198800440</t></si><si><t>rs696815</t></si><si><t>chr2:198688084</t></si><si><t>rs10497812</t></si><si><t>chr2:198911245</t></si><si><t>rs6732517</t></si><si><t>chr2:198912902</t></si><si><t>rs7420608</t></si><si><t>chr2:198915930</t></si><si><t>rs2342558</t></si><si><t>chr2:198920142</t></si><si><t>rs1837495</t></si><si><t>chr2:198921201</t></si><si><t>rs35563720</t></si><si><t>chr2:198923075</t></si><si><t>rs7600269</t></si><si><t>chr2:198923468</t></si><si><t>rs11889006</t></si><si><t>chr2:198928647</t></si><si><t>rs6434954</t></si><si><t>chr2:198929716</t></si><si><t>rs1368989</t></si><si><t>chr2:198937082</t></si><si><t>rs71012987</t></si><si><t>chr2:198552206</t></si><si><t>(TTTT/-)</t></si><si><t>G=-,A=TTTT</t></si><si><t>rs35503807</t></si><si><t>chr2:198920245</t></si><si><t>(-/CT)</t></si><si><t>G=-,A=CT</t></si><si><t>rs34942811</t></si><si><t>chr2:198926322</t></si><si><t>(-/ATT)</t></si><si><t>G=-,A=ATT</t></si><si><t>rs1371665</t></si><si><t>chr2:198942568</t></si><si><t>rs2033570</t></si><si><t>chr2:198952637</t></si><si><t>rs7600862</t></si><si><t>chr2:198534514</t></si><si><t>rs6719832</t></si><si><t>chr2:198533369</t></si><si><t>rs9967823</t></si><si><t>chr2:198531529</t></si><si><t>rs10931788</t></si><si><t>chr2:198531084</t></si><si><t>rs6757669</t></si><si><t>chr2:198530355</t></si><si><t>rs6757632</t></si><si><t>chr2:198530266</t></si><si><t>rs61155920</t></si><si><t>chr2:198528881</t></si><si><t>rs11690163</t></si><si><t>chr2:198527507</t></si><si><t>rs13394214</t></si><si><t>chr2:198527371</t></si><si><t>rs6741314</t></si><si><t>chr2:198526088</t></si><si><t>rs6741205</t></si><si><t>chr2:198525997</t></si><si><t>rs6708239</t></si><si><t>chr2:198525084</t></si><si><t>rs6737060</t></si><si><t>chr2:198524885</t></si><si><t>rs10711250</t></si><si><t>chr2:198524528</t></si><si><t>(A/-)</t></si><si><t>rs67492914</t></si><si><t>chr2:198523402</t></si><si><t>rs10596113</t></si><si><t>chr2:198523176</t></si><si><t>(TT/-)</t></si><si><t>G=TT,A=-</t></si><si><t>rs13404366</t></si><si><t>chr2:198522632</t></si><si><t>rs1902249</t></si><si><t>chr2:198521356</t></si><si><t>rs10931787</t></si><si><t>chr2:198520615</t></si><si><t>rs55656916</t></si><si><t>chr2:198519628</t></si><si><t>rs10203581</t></si><si><t>chr2:198515900</t></si><si><t>rs1598469</t></si><si><t>chr2:198515658</t></si><si><t>rs7564924</t></si><si><t>chr2:198513877</t></si><si><t>rs10166328</t></si><si><t>chr2:198511917</t></si><si><t>rs200652413</t></si><si><t>chr2:198499852</t></si><si><t>rs10497806</t></si><si><t>chr2:198508951</t></si><si><t>synonymous</t></si><si><t>rs2045242</t></si><si><t>chr2:198507649</t></si><si><t>rs200103378</t></si><si><t>chr2:198502721</t></si><si><t>rs58578058</t></si><si><t>chr2:198494932</t></si><si><t>(AATA/-)</t></si><si><t>G=AATA,A=-</t></si><si><t>rs61541724</t></si><si><t>chr2:198494111</t></si><si><t>rs71013000</t></si><si><t>chr2:198777686</t></si><si><t>rs1979239</t></si><si><t>chr2:198498316</t></si><si><t>rs112056862</t></si><si><t>chr2:198525957</t></si><si><t>unknown</t><phoneticPr fontId="1" type="noConversion"/></si><si><t>chr2:198494426</t></si><si><t>(-/TTTAT)</t></si><si><t>G=TTTAT,A=-</t></si><si><t>rs35657897</t></si><si><t>chr2:198929086</t></si><si><t>rs34388051</t></si><si><t>chr2:198929083</t></si><si><t>rs13000656</t></si><si><t>chr2:198522126</t></si><si><t>rs35226018</t></si><si><t>chr2:198903568</t></si><si><t>rs9678520</t></si><si><t>chr2:198503288</t></si><si><t>rs181751000</t></si><si><t>chr2:198755425</t></si><si><t>rs34139878</t></si><si><t>chr2:198489253</t></si><si><t>rs1961558</t></si><si><t>chr2:198487278</t></si><si><t>rs115407330</t></si><si><t>chr2:198481035</t></si><si><t>rs6719729</t></si><si><t>chr2:198480072</t></si><si><t>rs6719483</t></si><si><t>chr2:198472886</t></si><si><t>rs13411968</t></si><si><t>chr2:198467141</t></si><si><t>rs10178946</t></si><si><t>chr2:198463090</t></si><si><t>rs138860159</t></si><si><t>chr2:198491286</t></si><si><t>(-/AAATAAAT)</t></si><si><t>G=-,A=AAATAAAT</t></si><si><t>rs55642934</t></si><si><t>chr2:198491110</t></si><si><t>rs6714697</t></si><si><t>chr2:198484486</t></si><si><t>rs7591457</t></si><si><t>chr2:198483877</t></si><si><t>rs1455653</t></si><si><t>chr2:198478320</t></si><si><t>rs2124317</t></si><si><t>chr2:198477606</t></si><si><t>rs6723768</t></si><si><t>chr2:198474218</t></si><si><t>rs55751750</t></si><si><t>chr2:198471390</t></si><si><t>rs11900232</t></si><si><t>chr2:198466273</t></si><si><t>rs61685344</t></si><si><t>chr2:198448697</t></si><si><t>rs2045245</t></si><si><t>chr2:198485341</t></si><si><t>rs77368480</t></si><si><t>chr2:198474908</t></si><si><t>rs111347809</t></si><si><t>chr2:198469464</t></si><si><t>(TATTTATTTATT/-)</t></si><si><t>G=TATTTATTTATT,A=-</t></si><si><t>rs57681105</t></si><si><t>chr2:198473347</t></si><si><t>rs5837573</t></si><si><t>chr2:198808351</t></si><si><t>rs11352058</t></si><si><t>chr2:198458739</t></si><si><t>rs13414170</t></si><si><t>chr2:198450030</t></si><si><t>rs10172961</t></si><si><t>chr2:198446859</t></si><si><t>rs6715105</t></si><si><t>chr2:198445601</t></si><si><t>rs149372055</t></si><si><t>chr2:198831569</t></si><si><t>rs68022726</t></si><si><t>chr2:198431214</t></si><si><t>rs67580728</t></si><si><t>chr2:198431258</t></si><si><t>rs6434934</t></si><si><t>chr2:198437386</t></si><si><t>rs7582536</t></si><si><t>chr2:198436103</t></si><si><t>rs6434933</t></si><si><t>chr2:198426960</t></si><si><t>rs8539</t></si><si><t>chr2:198362018</t></si><si><t>rs787983</t></si><si><t>chr2:198345797</t></si><si><t>rs138907157</t></si><si><t>chr2:198374668</t></si><si><t>(-/TTTATTTA)</t></si><si><t>G=-,A=TTTATTTA</t></si><si><t>rs3838584</t></si><si><t>chr2:198416728</t></si><si><t>(-/TGAAA)</t></si><si><t>G=-,A=TGAAA</t></si><si><t>rs1563340</t></si><si><t>chr2:198414713</t></si><si><t>rs57602436</t></si><si><t>chr2:198414439</t></si><si><t>rs13418032</t></si><si><t>chr2:198413692</t></si><si><t>rs2605039</t></si><si><t>chr2:198362851</t></si><si><t>rs34314224</t></si><si><t>chr2:198359267</t></si><si><t>rs148517124</t></si><si><t>chr2:198355135</t></si><si><t>rs2565163</t></si><si><t>chr2:198354414</t></si><si><t>rs111744017</t></si><si><t>chr2:198340781</t></si><si><t>rs13429666</t></si><si><t>chr2:198376601</t></si><si><t>rs2565164</t></si><si><t>chr2:198337520</t></si><si><t>rs11680291</t></si><si><t>chr2:198409884</t></si><si><t>rs7568250</t></si><si><t>chr2:198409611</t></si><si><t>rs11678929</t></si><si><t>chr2:198409392</t></si><si><t>rs3792159</t></si><si><t>chr2:198403697</t></si><si><t>rs3792160</t></si><si><t>chr2:198403519</t></si><si><t>rs6713113</t></si><si><t>chr2:198401483</t></si><si><t>rs7590010</t></si><si><t>chr2:198400668</t></si><si><t>rs7601800</t></si><si><t>chr2:198395099</t></si><si><t>rs7580864</t></si><si><t>chr2:198393497</t></si><si><t>rs34631382</t></si><si><t>chr2:198390009</t></si><si><t>rs34363550</t></si><si><t>chr2:198390002</t></si><si><t>(GT/-)</t></si><si><t>G=GT,A=-</t></si><si><t>rs7605813</t></si><si><t>chr2:198375329</t></si><si><t>rs6760600</t></si><si><t>chr2:198372035</t></si><si><t>rs6434930</t></si><si><t>chr2:198369370</t></si><si><t>rs1116734</t></si><si><t>chr2:198365043</t></si><si><t>rs67699316</t></si><si><t>chr2:198472199</t></si><si><t>(ATA/-)</t></si><si><t>G=ATA,A=-</t></si><si><t>rs10187815</t></si><si><t>chr2:198383381</t></si><si><t>rs60504829</t></si><si><t>chr2:198628203</t></si><si><t>rs2564383</t></si><si><t>chr2:198310862</t></si><si><t>rs58335266</t></si><si><t>chr2:198370340</t></si><si><t>rs58725813</t></si><si><t>chr2:198370338</t></si><si><t>rs35261191</t></si><si><t>chr2:198316249</t></si><si><t>rs2914983</t></si><si><t>chr2:198314568</t></si><si><t>rs200866465</t></si><si><t>chr2:198343620</t></si><si><t>rs5837545</t></si><si><t>chr2:198308447</t></si><si><t>rs28457688</t></si><si><t>chr2:198377689</t></si><si><t>rs60927398</t></si><si><t>chr2:198393340</t></si><si><t>rs60640814</t></si><si><t>chr2:198529199</t></si><si><t>rs34747555</t></si><si><t>chr2:198376398</t></si><si><t>rs72916940</t></si><si><t>chr2:198521750</t></si><si><t>rs139373506</t></si><si><t>chr2:198811961</t></si><si><t>(-/AT)</t></si><si><t>rs11400864</t></si><si><t>chr2:198357730</t></si><si><t>chr2:198796423</t></si><si><t>(-/CCAA)</t></si><si><t>G=-,A=CCAA</t></si><si><t>rs5837547</t></si><si><t>chr2:198377670</t></si><si><t>rs201398178</t></si><si><t>chr2:198368353</t></si><si><t>rs58650793</t></si><si><t>chr2:198654040</t></si><si><t>rs71829080</t></si><si><t>chr2:198389254</t></si><si><t>rs1065949</t></si><si><t>chr2:198627055</t></si><si><t>rs700653</t></si><si><t>chr2:198637433</t></si><si><t>rs771013</t></si><si><t>chr2:198625237</t></si><si><t>rs700650</t></si><si><t>chr2:198624285</t></si><si><t>rs700649</t></si><si><t>chr2:198622752</t></si><si><t>rs700648</t></si><si><t>chr2:198622636</t></si><si><t>rs700654</t></si><si><t>chr2:198643421</t></si><si><t>rs700655</t></si><si><t>chr2:198643631</t></si><si><t>rs1065957</t></si><si><t>chr2:198616891</t></si><si><t>rs1065956</t></si><si><t>chr2:198616049</t></si><si><t>rs1065955</t></si><si><t>chr2:198615531</t></si><si><t>rs1065954</t></si><si><t>chr2:198615017</t></si><si><t>rs1065953</t></si><si><t>chr2:198614612</t></si><si><t>rs771018</t></si><si><t>chr2:198650259</t></si><si><t>rs700647</t></si><si><t>chr2:198612852</t></si><si><t>rs770666</t></si><si><t>chr2:198611897</t></si><si><t>rs700657</t></si><si><t>chr2:198654324</t></si><si><t>rs700659</t></si><si><t>chr2:198659923</t></si><si><t>rs771017</t></si><si><t>chr2:198660941</t></si><si><t>rs700641</t></si><si><t>chr2:198599233</t></si><si><t>rs1065952</t></si><si><t>chr2:198598585</t></si><si><t>rs771016</t></si><si><t>chr2:198665520</t></si><si><t>rs771015</t></si><si><t>chr2:198668294</t></si><si><t>rs770658</t></si><si><t>chr2:198669871</t></si><si><t>rs700665</t></si><si><t>chr2:198673379</t></si><si><t>rs12472359</t></si><si><t>chr2:198587865</t></si><si><t>rs10497807</t></si><si><t>chr2:198585087</t></si><si><t>rs4850438</t></si><si><t>chr2:198583267</t></si><si><t>rs13029495</t></si><si><t>chr2:198582601</t></si><si><t>rs4850808</t></si><si><t>chr2:198576142</t></si><si><t>rs3832092</t></si><si><t>chr2:198572076</t></si><si><t>(-/TTC)</t></si><si><t>G=TTC,A=-</t></si><si><t>rs4850437</t></si><si><t>chr2:198569051</t></si><si><t>rs13034353</t></si><si><t>chr2:198565763</t></si><si><t>rs6743671</t></si><si><t>chr2:198563642</t></si><si><t>rs375922703</t></si><si><t>chr2:198561177</t></si><si><t>rs186776211</t></si><si><t>chr2:198561031</t></si><si><t>rs12622674</t></si><si><t>chr2:198551812</t></si><si><t>rs10460393</t></si><si><t>chr2:198548306</t></si><si><t>rs7340470</t></si><si><t>chr2:198545462</t></si><si><t>rs700640</t></si><si><t>chr2:198590886</t></si><si><t>rs11687698</t></si><si><t>chr2:198568076</t></si><si><t>rs373763062</t></si><si><t>chr2:198788860</t></si><si><t>(GGGAGA/-)</t></si><si><t>G=-,A=GGGAGA</t></si><si><t>rs11692344</t></si><si><t>chr2:198795863</t></si><si><t>rs6434945</t></si><si><t>chr2:198797960</t></si><si><t>rs10207433</t></si><si><t>chr2:198805930</t></si><si><t>rs1401090</t></si><si><t>chr2:198808578</t></si><si><t>rs770667</t></si><si><t>chr2:198613308</t></si><si><t>rs56070622</t></si><si><t>chr2:198681945</t></si><si><t>rs116390995</t></si><si><t>chr2:198681947</t></si><si><t>rs700669</t></si><si><t>chr2:198684467</t></si><si><t>rs696814</t></si><si><t>chr2:198687899</t></si><si><t>rs34380476</t></si><si><t>chr2:198688505</t></si><si><t>(AGTTGAT/-)</t></si><si><t>G=AGTTGAT,A=-</t></si><si><t>rs771010</t></si><si><t>chr2:198691006</t></si><si><t>rs700679</t></si><si><t>chr2:198706916</t></si><si><t>rs6734561</t></si><si><t>chr2:198725076</t></si><si><t>rs700689</t></si><si><t>chr2:198726649</t></si><si><t>rs700691</t></si><si><t>chr2:198727852</t></si><si><t>rs700693</t></si><si><t>chr2:198730015</t></si><si><t>rs6753450</t></si><si><t>chr2:198735031</t></si><si><t>rs10192466</t></si><si><t>chr2:198738019</t></si><si><t>rs10048735</t></si><si><t>chr2:198742525</t></si><si><t>rs9288281</t></si><si><t>chr2:198744366</t></si><si><t>rs1401093</t></si><si><t>chr2:198779839</t></si><si><t>rs1401094</t></si><si><t>chr2:198779849</t></si><si><t>rs938929</t></si><si><t>chr2:198780860</t></si><si><t>rs367544855</t></si><si><t>chr2:198787311</t></si><si><t>rs7423972</t></si><si><t>chr2:198788571</t></si><si><t>rs12995110</t></si><si><t>chr2:198789013</t></si><si><t>rs4850816</t></si><si><t>chr2:198789765</t></si><si><t>rs4850817</t></si><si><t>chr2:198795204</t></si><si><t>rs6434946</t></si><si><t>chr2:198798497</t></si><si><t>rs1607373</t></si><si><t>chr2:198800532</t></si><si><t>rs2880389</t></si><si><t>chr2:198801707</t></si><si><t>rs11679040</t></si><si><t>chr2:198806829</t></si><si><t>rs1105078</t></si><si><t>chr2:198807885</t></si><si><t>rs34317351</t></si><si><t>chr2:198808963</t></si><si><t>rs1518366</t></si><si><t>chr2:198809196</t></si><si><t>rs1914690</t></si><si><t>chr2:198809368</t></si><si><t>rs1878732</t></si><si><t>chr2:198809545</t></si><si><t>rs1518364</t></si><si><t>chr2:198809975</t></si><si><t>rs10189897</t></si><si><t>chr2:198813410</t></si><si><t>rs1518360</t></si><si><t>chr2:198815303</t></si><si><t>rs4410288</t></si><si><t>chr2:198819824</t></si><si><t>rs55696134</t></si><si><t>chr2:198821569</t></si><si><t>rs1607376</t></si><si><t>chr2:198827914</t></si><si><t>rs1850633</t></si><si><t>chr2:198829582</t></si><si><t>rs10169453</t></si><si><t>chr2:198835212</t></si><si><t>rs10204166</t></si><si><t>chr2:198835264</t></si><si><t>rs7558450</t></si><si><t>chr2:198837766</t></si><si><t>rs11675025</t></si><si><t>chr2:198838315</t></si><si><t>rs7563170</t></si><si><t>chr2:198839631</t></si><si><t>rs34198712</t></si><si><t>chr2:198840003</t></si><si><t>rs10931796</t></si><si><t>chr2:198840661</t></si><si><t>rs10931797</t></si><si><t>chr2:198840793</t></si><si><t>rs7587043</t></si><si><t>chr2:198841729</t></si><si><t>rs7587598</t></si><si><t>chr2:198842244</t></si><si><t>rs13394871</t></si><si><t>chr2:198846337</t></si><si><t>rs1518359</t></si><si><t>chr2:198847383</t></si><si><t>rs10177758</t></si><si><t>chr2:198858917</t></si><si><t>rs1866664</t></si><si><t>chr2:198860428</t></si><si><t>rs2341510</t></si><si><t>chr2:198558679</t></si><si><t>rs199943192</t></si><si><t>chr2:198556473</t></si><si><t>rs11694913</t></si><si><t>chr2:198435280</t></si><si><t>rs700677</t></si><si><t>chr2:198702424</t></si><si><t>rs11362280</t></si><si><t>chr2:198714390</t></si><si><t>(G/-)</t></si><si><t>G=G,A=-</t></si><si><t>rs202234161</t></si><si><t>chr2:198714391</t></si><si><t>rs34608683</t></si><si><t>chr2:198735712</t></si><si><t>rs1369511</t></si><si><t>chr2:198746115</t></si><si><t>rs2217837</t></si><si><t>chr2:198746259</t></si><si><t>rs57862683</t></si><si><t>chr2:198747537</t></si><si><t>rs60769138</t></si><si><t>chr2:198751129</t></si><si><t>rs2060489</t></si><si><t>chr2:198752286</t></si><si><t>rs6742782</t></si><si><t>chr2:198755021</t></si><si><t>rs6734096</t></si><si><t>chr2:198756459</t></si><si><t>rs6434942</t></si><si><t>chr2:198756688</t></si><si><t>rs6735214</t></si><si><t>chr2:198760507</t></si><si><t>rs6718039</t></si><si><t>chr2:198761642</t></si><si><t>rs1369512</t></si><si><t>chr2:198767132</t></si><si><t>rs13412485</t></si><si><t>chr2:198768428</t></si><si><t>rs55917642</t></si><si><t>chr2:198771836</t></si><si><t>rs13027136</t></si><si><t>chr2:198777667</t></si><si><t>rs13011918</t></si><si><t>chr2:198779083</t></si><si><t>rs140766797</t></si><si><t>chr2:198823640</t></si><si><t>(-/TGC)</t></si><si><t>G=-,A=TGC</t></si><si><t>rs57669318</t></si><si><t>chr2:198823642</t></si><si><t>chr2:198823643</t></si><si><t>rs61435657</t></si><si><t>chr2:198825506</t></si><si><t>rs7604341</t></si><si><t>chr2:198505213</t></si><si><t>rs35399136</t></si><si><t>chr2:198656007</t></si><si><t>rs59007763</t></si><si><t>chr2:198843090</t></si><si><t>rs10497809</t></si><si><t>chr2:198825668</t></si><si><t>rs7603839</t></si><si><t>chr2:198534708</t></si><si><t>rs6748788</t></si><si><t>chr2:198533606</t></si><si><t>rs6757852</t></si><si><t>chr2:198530293</t></si><si><t>rs7601762</t></si><si><t>chr2:198529237</t></si><si><t>rs58621102</t></si><si><t>chr2:198528999</t></si><si><t>rs13429970</t></si><si><t>chr2:198522635</t></si><si><t>rs143003973</t></si><si><t>chr2:198521749</t></si><si><t>rs13427590</t></si><si><t>chr2:198516821</t></si><si><t>rs11690844</t></si><si><t>chr2:198515536</t></si><si><t>rs11690491</t></si><si><t>chr2:198514924</t></si><si><t>rs10196961</t></si><si><t>chr2:198513930</t></si><si><t>rs13413470</t></si><si><t>chr2:198512849</t></si><si><t>rs16866970</t></si><si><t>chr2:198511086</t></si><si><t>rs7588831</t></si><si><t>chr2:198508016</t></si><si><t>rs7604432</t></si><si><t>chr2:198505266</t></si><si><t>rs201593077</t></si><si><t>chr2:198502376</t></si><si><t>rs199718686</t></si><si><t>chr2:198499955</t></si><si><t>rs970551</t></si><si><t>chr2:198497709</t></si><si><t>rs970552</t></si><si><t>chr2:198497512</t></si><si><t>rs3828317</t></si><si><t>chr2:198495431</t></si><si><t>rs56858593</t></si><si><t>chr2:198494468</t></si><si><t>rs61054961</t></si><si><t>chr2:198494065</t></si><si><t>rs13396312</t></si><si><t>chr2:198493703</t></si><si><t>rs6728904</t></si><si><t>chr2:198492837</t></si><si><t>chr2:198755529</t></si><si><t>(TATATATGTGTATATATACATATATGCATATATATATGCACGCA/-)</t></si><si><t>G=TATATATGTGTATATATACATATATGCATATATATATGCACGCA,A=-</t></si><si><t>rs72928581</t></si><si><t>chr2:198866620</t></si><si><t>rs4286272</t></si><si><t>chr2:198535678</t></si><si><t>rs144930737</t></si><si><t>chr2:198505468</t></si><si><t>rs142121233</t></si><si><t>chr2:198549737</t></si><si><t>(TATTTTATTT/-)</t></si><si><t>G=-,A=TATTTTATTT</t></si><si><t>rs34953848</t></si><si><t>chr2:198820155</t></si><si><t>rs976179</t></si><si><t>chr2:198880378</t></si><si><t>rs1318867</t></si><si><t>chr2:198880481</t></si><si><t>rs1025549</t></si><si><t>chr2:198881183</t></si><si><t>rs11681663</t></si><si><t>chr2:198882952</t></si><si><t>rs34692727</t></si><si><t>chr2:198883513</t></si><si><t>rs11683222</t></si><si><t>chr2:198884028</t></si><si><t>rs2139049</t></si><si><t>chr2:198887660</t></si><si><t>rs1978888</t></si><si><t>chr2:198889245</t></si><si><t>rs2196171</t></si><si><t>chr2:198889807</t></si><si><t>rs2196172</t></si><si><t>chr2:198889893</t></si><si><t>rs1595823</t></si><si><t>chr2:198891799</t></si><si><t>rs10196612</t></si><si><t>chr2:198894139</t></si><si><t>rs10184227</t></si><si><t>chr2:198894305</t></si><si><t>rs10166845</t></si><si><t>chr2:198896071</t></si><si><t>rs6738825</t></si><si><t>chr2:198896895</t></si><si><t>rs1541953</t></si><si><t>chr2:198898344</t></si><si><t>rs11889326</t></si><si><t>chr2:198899275</t></si><si><t>rs1583792</t></si><si><t>chr2:198900288</t></si><si><t>rs1579695</t></si><si><t>chr2:198900363</t></si><si><t>rs962210</t></si><si><t>chr2:198902230</t></si><si><t>rs10497811</t></si><si><t>chr2:198902909</t></si><si><t>rs1371664</t></si><si><t>chr2:198904465</t></si><si><t>rs2196175</t></si><si><t>chr2:198905073</t></si><si><t>rs2196174</t></si><si><t>chr2:198905172</t></si><si><t>rs12329164</t></si><si><t>chr2:198905224</t></si><si><t>rs10206714</t></si><si><t>chr2:198906481</t></si><si><t>rs9712275</t></si><si><t>chr2:198907143</t></si><si><t>rs745899</t></si><si><t>chr2:198908040</t></si><si><t>rs56148670</t></si><si><t>chr2:198901550</t></si><si><t>rs9973400</t></si><si><t>chr2:198941578</t></si><si><t>rs35514871</t></si><si><t>chr2:198898639</t></si><si><t>rs72916919</t></si><si><t>chr2:198492316</t></si><si><t>rs67031482</t></si><si><t>chr2:198911166</t></si><si><t>rs67748055</t></si><si><t>chr2:198911426</t></si><si><t>rs6732340</t></si><si><t>chr2:198912952</t></si><si><t>rs10497813</t></si><si><t>chr2:198914072</t></si><si><t>rs2117339</t></si><si><t>chr2:198915734</t></si><si><t>rs35062652</t></si><si><t>chr2:198927927</t></si><si><t>rs7572733</t></si><si><t>chr2:198929806</t></si><si><t>rs11690149</t></si><si><t>chr2:198933804</t></si><si><t>rs11690205</t></si><si><t>chr2:198933948</t></si><si><t>rs1866666</t></si><si><t>chr2:198940607</t></si><si><t>rs5837565</t></si><si><t>chr2:198732108</t></si><si><t>rs11288289</t></si><si><t>chr2:198915255</t></si><si><t>rs11679484</t></si><si><t>chr2:198921604</t></si><si><t>rs7573001</t></si><si><t>chr2:198929896</t></si><si><t>rs200247735</t></si><si><t>chr2:198616562</t></si><si><t>rs7587251</t></si><si><t>chr2:198930197</t></si><si><t>rs73054825</t></si><si><t>chr2:198636355</t></si><si><t>rs73054819</t></si><si><t>chr2:198625744</t></si><si><t>rs6757887</t></si><si><t>chr2:198618445</t></si><si><t>rs150985004</t></si><si><t>chr2:198614760</t></si><si><t>rs112898725</t></si><si><t>chr2:198650006</t></si><si><t>rs3931831</t></si><si><t>chr2:198593841</t></si><si><t>rs2164068</t></si><si><t>chr2:198943852</t></si><si><t>rs6716898</t></si><si><t>chr2:198944271</t></si><si><t>rs1440089</t></si><si><t>chr2:198944947</t></si><si><t>rs376702757</t></si><si><t>chr2:198787412</t></si><si><t>rs5837577</t></si><si><t>chr2:198896383</t></si><si><t>rs7587716</t></si><si><t>chr2:198630667</t></si><si><t>rs73054822</t></si><si><t>chr2:198628063</t></si><si><t>rs73054817</t></si><si><t>chr2:198623751</t></si><si><t>rs2293255</t></si><si><t>chr2:198621506</t></si><si><t>rs1851779</t></si><si><t>chr2:198647108</t></si><si><t>rs73054827</t></si><si><t>chr2:198649905</t></si><si><t>rs111340803</t></si><si><t>chr2:198612877</t></si><si><t>rs77029420</t></si><si><t>chr2:198651492</t></si><si><t>rs113834557</t></si><si><t>chr2:198611624</t></si><si><t>rs59617443</t></si><si><t>chr2:198653204</t></si><si><t>rs73054811</t></si><si><t>chr2:198608724</t></si><si><t>rs77706948</t></si><si><t>chr2:198608441</t></si><si><t>rs75373125</t></si><si><t>chr2:198657044</t></si><si><t>rs16823400</t></si><si><t>chr2:198603229</t></si><si><t>rs57990618</t></si><si><t>chr2:198660838</t></si><si><t>rs73054808</t></si><si><t>chr2:198602283</t></si><si><t>rs16823385</t></si><si><t>chr2:198602101</t></si><si><t>rs6742343</t></si><si><t>chr2:198666752</t></si><si><t>rs78835808</t></si><si><t>chr2:198669110</t></si><si><t>rs73054839</t></si><si><t>chr2:198671665</t></si><si><t>rs60079260</t></si><si><t>chr2:198673636</t></si><si><t>rs1030796</t></si><si><t>chr2:198674673</t></si><si><t>rs16824264</t></si><si><t>chr2:198675917</t></si><si><t>rs1036333</t></si><si><t>chr2:198943787</t></si><si><t>rs1064213</t></si><si><t>chr2:198950240</t></si><si><t>missense</t></si><si><t>rs5837557</t></si><si><t>chr2:198658020</t></si><si><t>rs16824631</t></si><si><t>chr2:198708695</t></si><si><t>rs4347833</t></si><si><t>chr2:198557822</t></si><si><t>rs10586893</t></si><si><t>chr2:198952377</t></si><si><t>(TG/-)</t></si><si><t>G=TG,A=-</t></si><si><t>rs11684176</t></si><si><t>chr2:198954774</t></si><si><t>rs4589749</t></si><si><t>chr2:198593789</t></si><si><t>rs77032596</t></si><si><t>chr2:198603185</t></si><si><t>rs16824376</t></si><si><t>chr2:198684342</t></si><si><t>rs996427</t></si><si><t>chr2:198685609</t></si><si><t>rs141649153</t></si><si><t>chr2:198696928</t></si><si><t>rs114426561</t></si><si><t>chr2:198698891</t></si><si><t>rs73054867</t></si><si><t>chr2:198700417</t></si><si><t>rs3851979</t></si><si><t>chr2:198707638</t></si><si><t>rs6707521</t></si><si><t>chr2:198713231</t></si><si><t>rs5837562</t></si><si><t>chr2:198713831</t></si><si><t>rs35817167</t></si><si><t>chr2:198718928</t></si><si><t>rs1968488</t></si><si><t>chr2:198721827</t></si><si><t>rs2164327</t></si><si><t>chr2:198726773</t></si><si><t>rs16825181</t></si><si><t>chr2:198740276</t></si><si><t>rs16825188</t></si><si><t>chr2:198741134</t></si><si><t>rs1435567</t></si><si><t>chr2:198748726</t></si><si><t>rs73054898</t></si><si><t>chr2:198750868</t></si><si><t>rs4618045</t></si><si><t>chr2:198557842</t></si><si><t>rs4549082</t></si><si><t>chr2:198944654</t></si><si><t>rs4417706</t></si><si><t>chr2:198944655</t></si><si><t>rs74652956</t></si><si><t>chr2:198754247</t></si><si><t>rs73056811</t></si><si><t>chr2:198766642</t></si><si><t>rs73056823</t></si><si><t>chr2:198769788</t></si><si><t>rs73056824</t></si><si><t>chr2:198771698</t></si><si><t>rs57437055</t></si><si><t>chr2:198782617</t></si><si><t>rs73056840</t></si><si><t>chr2:198783466</t></si><si><t>rs76450397</t></si><si><t>chr2:198786112</t></si><si><t>rs80028638</t></si><si><t>chr2:198788119</t></si><si><t>rs73056856</t></si><si><t>chr2:198801209</t></si><si><t>rs73056859</t></si><si><t>chr2:198801720</t></si><si><t>rs16825917</t></si><si><t>chr2:198805185</t></si><si><t>rs60484833</t></si><si><t>chr2:198812181</t></si><si><t>rs73056877</t></si><si><t>chr2:198816724</t></si><si><t>rs16823148</t></si><si><t>chr2:198584209</t></si><si><t>rs80178661</t></si><si><t>chr2:198582442</t></si><si><t>rs7583917</t></si><si><t>chr2:198576950</t></si><si><t>rs11459632</t></si><si><t>chr2:198576670</t></si><si><t>(-/C)</t></si><si><t>rs4422151</t></si><si><t>chr2:198544183</t></si><si><t>ALU_umary_ALU_1894</t></si><si><t>chr2:198763462</t></si><si><t>(-/INS:ME:ALU&gt;)</t></si><si><t>G=-,A=INS:ME:ALU&gt;</t></si><si><t>rs16825786</t></si><si><t>chr2:198794681</t></si><si><t>rs2244271</t></si><si><t>chr2:198286581</t></si><si><t>rs788018</t></si><si><t>chr2:198265526</t></si><si><t>rs788017</t></si><si><t>chr2:198265173</t></si><si><t>rs201322916</t></si><si><t>chr2:198579548</t></si><si><t>G=C,A=-</t></si><si><t>rs34804850</t></si><si><t>chr2:198577648</t></si><si><t>rs7584475</t></si><si><t>chr2:198577424</t></si><si><t>rs201314380</t></si><si><t>chr2:198575584</t></si><si><t>rs201234054</t></si><si><t>chr2:198575582</t></si><si><t>rs139721559</t></si><si><t>chr2:198575482</t></si><si><t>(TATTGACAGAT/-)</t></si><si><t>G=TATTGACAGAT,A=-</t></si><si><t>rs6751690</t></si><si><t>chr2:198574523</t></si><si><t>rs79381203</t></si><si><t>chr2:198573762</t></si><si><t>rs7592344</t></si><si><t>chr2:198572461</t></si><si><t>rs75946628</t></si><si><t>chr2:198546239</t></si><si><t>rs73056880</t></si><si><t>chr2:198822292</t></si><si><t>rs144503597</t></si><si><t>chr2:198823085</t></si><si><t>rs76510735</t></si><si><t>chr2:198823095</t></si><si><t>rs73056883</t></si><si><t>chr2:198824638</t></si><si><t>rs1850634</t></si><si><t>chr2:198827896</t></si><si><t>rs73056890</t></si><si><t>chr2:198831260</t></si><si><t>rs3856556</t></si><si><t>chr2:198562343</t></si><si><t>rs72174304</t></si><si><t>chr2:198545309</t></si><si><t>rs9288279</t></si><si><t>chr2:198540354</t></si><si><t>rs58281880</t></si><si><t>chr2:198305446</t></si><si><t>rs6434928</t></si><si><t>chr2:198304577</t></si><si><t>rs788021</t></si><si><t>chr2:198293691</t></si><si><t>rs2565160</t></si><si><t>chr2:198286474</t></si><si><t>rs2565161</t></si><si><t>chr2:198285554</t></si><si><t>rs788023</t></si><si><t>chr2:198283305</t></si><si><t>rs699319</t></si><si><t>chr2:198281776</t></si><si><t>rs699318</t></si><si><t>chr2:198281743</t></si><si><t>rs788022</t></si><si><t>chr2:198280586</t></si><si><t>rs3097384</t></si><si><t>chr2:198278834</t></si><si><t>rs6710530</t></si><si><t>chr2:198277551</t></si><si><t>rs35157131</t></si><si><t>chr2:198277498</t></si><si><t>rs3217350</t></si><si><t>chr2:198267770</t></si><si><t>(-/AA)</t></si><si><t>G=-,A=AA</t></si><si><t>rs2564389</t></si><si><t>chr2:198260098</t></si><si><t>chr2:198577499</t></si><si><t>rs6760078</t></si><si><t>chr2:198563742</t></si><si><t>rs375334591</t></si><si><t>chr2:198561735</t></si><si><t>rs143117070</t></si><si><t>chr2:198558024</t></si><si><t>rs200856390</t></si><si><t>chr2:198552239</t></si><si><t>rs5837553</t></si><si><t>chr2:198544386</t></si><si><t>(-/CCTACTAT)</t></si><si><t>G=-,A=CCTACTAT</t></si><si><t>rs7581202</t></si><si><t>chr2:198836777</t></si><si><t>rs61584734</t></si><si><t>chr2:198839619</t></si><si><t>rs76877032</t></si><si><t>chr2:198840000</t></si><si><t>rs11423326</t></si><si><t>chr2:198840352</t></si><si><t>rs16826320</t></si><si><t>chr2:198845623</t></si><si><t>rs2139050</t></si><si><t>chr2:198852636</t></si><si><t>rs79508374</t></si><si><t>chr2:198864568</t></si><si><t>rs787995</t></si><si><t>chr2:198216853</t></si><si><t>rs7571869</t></si><si><t>chr2:198841615</t></si><si><t>rs79748557</t></si><si><t>chr2:198567912</t></si><si><t>rs57340905</t></si><si><t>chr2:198565823</t></si><si><t>rs77218291</t></si><si><t>chr2:198565011</t></si><si><t>rs6731886</t></si><si><t>chr2:198563884</t></si><si><t>rs4254499</t></si><si><t>chr2:198561274</t></si><si><t>rs200995205</t></si><si><t>chr2:198556362</t></si><si><t>rs78872368</t></si><si><t>chr2:198545250</t></si><si><t>rs59553483</t></si><si><t>chr2:198855201</t></si><si><t>rs73058821</t></si><si><t>chr2:198864597</t></si><si><t>rs7579905</t></si><si><t>chr2:198868109</t></si><si><t>rs6434950</t></si><si><t>chr2:198869979</t></si><si><t>rs73058829</t></si><si><t>chr2:198871145</t></si><si><t>rs74935794</t></si><si><t>chr2:198871195</t></si><si><t>rs1440088</t></si><si><t>chr2:198871417</t></si><si><t>rs7582715</t></si><si><t>chr2:198874310</t></si><si><t>rs2165237</t></si><si><t>chr2:198875003</t></si><si><t>rs1595825</t></si><si><t>chr2:198875464</t></si><si><t>rs56765024</t></si><si><t>chr2:198876286</t></si><si><t>rs1304164</t></si><si><t>chr2:198877234</t></si><si><t>rs1304165</t></si><si><t>chr2:198877300</t></si><si><t>rs1440090</t></si><si><t>chr2:198879297</t></si><si><t>rs1440091</t></si><si><t>chr2:198879457</t></si><si><t>rs59441945</t></si><si><t>chr2:198879645</t></si><si><t>rs1016883</t></si><si><t>chr2:198881668</t></si><si><t>rs7585709</t></si><si><t>chr2:198883682</t></si><si><t>rs7559096</t></si><si><t>chr2:198883814</t></si><si><t>rs116046984</t></si><si><t>chr2:198884413</t></si><si><t>rs141842078</t></si><si><t>chr2:198884532</t></si><si><t>rs111540926</t></si><si><t>chr2:198885578</t></si><si><t>rs148633836</t></si><si><t>chr2:198885872</t></si><si><t>rs138179504</t></si><si><t>chr2:198888236</t></si><si><t>rs11423327</t></si><si><t>chr2:198889135</t></si><si><t>rs73058864</t></si><si><t>chr2:198889587</t></si><si><t>rs58111212</t></si><si><t>chr2:198889896</t></si><si><t>rs73058867</t></si><si><t>chr2:198891568</t></si><si><t>rs57539509</t></si><si><t>chr2:198893033</t></si><si><t>rs7573687</t></si><si><t>chr2:198893376</t></si><si><t>rs16826740</t></si><si><t>chr2:198893927</t></si><si><t>rs79490184</t></si><si><t>chr2:198894219</t></si><si><t>rs74484541</t></si><si><t>chr2:198894223</t></si><si><t>chr2:198894409</t></si><si><t>chr2:198894419</t></si><si><t>chr2:198894422</t></si><si><t>chr2:198894424</t></si><si><t>rs73058876</t></si><si><t>chr2:198895022</t></si><si><t>rs73058878</t></si><si><t>chr2:198895078</t></si><si><t>rs16826791</t></si><si><t>chr2:198895133</t></si><si><t>rs75163179</t></si><si><t>chr2:198895402</t></si><si><t>rs10497810</t></si><si><t>chr2:198895732</t></si><si><t>rs59990242</t></si><si><t>chr2:198895868</t></si><si><t>rs73058883</t></si><si><t>chr2:198896255</t></si><si><t>rs1992313</t></si><si><t>chr2:198896766</t></si><si><t>rs58409972</t></si><si><t>chr2:198897061</t></si><si><t>rs16826873</t></si><si><t>chr2:198898222</t></si><si><t>rs16827465</t></si><si><t>chr2:198945680</t></si><si><t>rs2053394</t></si><si><t>chr2:198946335</t></si><si><t>rs6434955</t></si><si><t>chr2:198946551</t></si><si><t>rs2228135</t></si><si><t>chr2:198950029</t></si><si><t>rs75433604</t></si><si><t>chr2:198950968</t></si><si><t>rs2033569</t></si><si><t>chr2:198953267</t></si><si><t>rs6760645</t></si><si><t>chr2:198564170</t></si><si><t>rs372151489</t></si><si><t>chr2:198561671</t></si><si><t>rs182325761</t></si><si><t>chr2:198560751</t></si><si><t>rs7426250</t></si><si><t>chr2:198837358</t></si><si><t>rs61184128</t></si><si><t>chr2:198843659</t></si><si><t>rs6736825</t></si><si><t>chr2:198854224</t></si><si><t>rs4595967</t></si><si><t>chr2:198857186</t></si><si><t>rs73058813</t></si><si><t>chr2:198858268</t></si><si><t>rs1518369</t></si><si><t>chr2:198859183</t></si><si><t>rs73058820</t></si><si><t>chr2:198864358</t></si><si><t>rs1961425</t></si><si><t>chr2:198866758</t></si><si><t>rs138010891</t></si><si><t>chr2:198868862</t></si><si><t>rs1440087</t></si><si><t>chr2:198871476</t></si><si><t>rs73058832</t></si><si><t>chr2:198873214</t></si><si><t>rs73058834</t></si><si><t>chr2:198873779</t></si><si><t>rs61605589</t></si><si><t>chr2:198876532</t></si><si><t>rs76925140</t></si><si><t>chr2:198876780</t></si><si><t>(-/AGA)</t></si><si><t>G=-,A=AGA</t></si><si><t>rs2164070</t></si><si><t>chr2:198881730</t></si><si><t>rs112922254</t></si><si><t>chr2:198883098</t></si><si><t>rs73058854</t></si><si><t>chr2:198885060</t></si><si><t>rs141026874</t></si><si><t>chr2:198886910</t></si><si><t>rs16826872</t></si><si><t>chr2:198898055</t></si><si><t>rs17520121</t></si><si><t>chr2:198898718</t></si><si><t>rs16826895</t></si><si><t>chr2:198901642</t></si><si><t>rs892513</t></si><si><t>chr2:198905874</t></si><si><t>rs892512</t></si><si><t>chr2:198905910</t></si><si><t>rs1440086</t></si><si><t>chr2:198906354</t></si><si><t>rs73061068</t></si><si><t>chr2:198908439</t></si><si><t>rs73061069</t></si><si><t>chr2:198908825</t></si><si><t>rs41468149</t></si><si><t>chr2:198910107</t></si><si><t>rs58172089</t></si><si><t>chr2:198916926</t></si><si><t>rs57265854</t></si><si><t>chr2:198917263</t></si><si><t>rs6752760</t></si><si><t>chr2:198918164</t></si><si><t>rs57603546</t></si><si><t>chr2:198918524</t></si><si><t>rs16827267</t></si><si><t>chr2:198924967</t></si><si><t>rs1866665</t></si><si><t>chr2:198925980</t></si><si><t>rs6752454</t></si><si><t>chr2:198938959</t></si><si><t>rs3213867</t></si><si><t>chr2:198953816</t></si><si><t>rs11373485</t></si><si><t>chr2:198255495</t></si><si><t>rs67657812</t></si><si><t>chr2:198387401</t></si><si><t>rs787975</t></si><si><t>chr2:198248128</t></si><si><t>rs149401825</t></si><si><t>chr2:198491341</t></si><si><t>rs12621129</t></si><si><t>chr2:198265350</t></si><si><t>rs788001</t></si><si><t>chr2:198213720</t></si><si><t>rs4685</t></si><si><t>chr2:198257795</t></si><si><t>rs75061561</t></si><si><t>chr2:198549881</t></si><si><t>rs7595819</t></si><si><t>chr2:198543156</t></si><si><t>rs75619425</t></si><si><t>chr2:198537281</t></si><si><t>rs113770156</t></si><si><t>chr2:198619490</t></si><si><t>rs75415672</t></si><si><t>chr2:198535679</t></si><si><t>rs77051751</t></si><si><t>chr2:198535456</t></si><si><t>rs371490110</t></si><si><t>chr2:198535304</t></si><si><t>(AGG/-)</t></si><si><t>G=AGG,A=-</t></si><si><t>rs55775495</t></si><si><t>chr2:198245965</t></si><si><t>rs7603283</t></si><si><t>chr2:198517592</t></si><si><t>rs17731449</t></si><si><t>chr2:198465840</t></si><si><t>rs788012</t></si><si><t>chr2:198229856</t></si><si><t>rs788004</t></si><si><t>chr2:198219032</t></si><si><t>rs787997</t></si><si><t>chr2:198216271</t></si><si><t>rs787998</t></si><si><t>chr2:198216092</t></si><si><t>rs57247809</t></si><si><t>chr2:198818575</t></si><si><t>rs77946222</t></si><si><t>chr2:198533251</t></si><si><t>rs113854494</t></si><si><t>chr2:198530500</t></si><si><t>(-/CTGATATGT)</t></si><si><t>G=-,A=CTGATATGT</t></si><si><t>rs76637837</t></si><si><t>chr2:198529496</t></si><si><t>rs58576043</t></si><si><t>chr2:198524149</t></si><si><t>rs79845692</t></si><si><t>chr2:198523541</t></si><si><t>rs78198610</t></si><si><t>chr2:198522769</t></si><si><t>rs74775923</t></si><si><t>chr2:198522392</t></si><si><t>rs16867018</t></si><si><t>chr2:198521490</t></si><si><t>rs4491721</t></si><si><t>chr2:198521407</t></si><si><t>rs60582020</t></si><si><t>chr2:198520555</t></si><si><t>rs6733834</t></si><si><t>chr2:198518709</t></si><si><t>rs76308665</t></si><si><t>chr2:198518062</t></si><si><t>rs7580003</t></si><si><t>chr2:198517893</t></si><si><t>rs79745588</t></si><si><t>chr2:198516835</t></si><si><t>rs77773624</t></si><si><t>chr2:198514845</t></si><si><t>rs16866980</t></si><si><t>chr2:198513009</t></si><si><t>rs16866940</t></si><si><t>chr2:198509058</t></si><si><t>rs80172713</t></si><si><t>chr2:198508044</t></si><si><t>rs2045244</t></si><si><t>chr2:198506466</t></si><si><t>rs200040490</t></si><si><t>chr2:198504943</t></si><si><t>rs201876087</t></si><si><t>chr2:198504817</t></si><si><t>rs368406279</t></si><si><t>chr2:198504558</t></si><si><t>rs112164382</t></si><si><t>chr2:198499729</t></si><si><t>rs200552307</t></si><si><t>chr2:198499444</t></si><si><t>(TTAT/-)</t></si><si><t>G=TTAT,A=-</t></si><si><t>rs74965164</t></si><si><t>chr2:198499162</t></si><si><t>rs59938443</t></si><si><t>chr2:198497105</t></si><si><t>rs74265511</t></si><si><t>chr2:198494782</t></si><si><t>rs181774311</t></si><si><t>chr2:198494006</t></si><si><t>rs60217804</t></si><si><t>chr2:198493340</t></si><si><t>rs5837549</t></si><si><t>chr2:198492904</t></si><si><t>chr2:198238073</t></si><si><t>(TTT/-)</t></si><si><t>G=TTT,A=-</t></si><si><t>rs788014</t></si><si><t>chr2:198228997</t></si><si><t>rs787994</t></si><si><t>chr2:198223121</t></si><si><t>rs787996</t></si><si><t>chr2:198216805</t></si><si><t>rs787999</t></si><si><t>chr2:198215056</t></si><si><t>rs140427468</t></si><si><t>chr2:198322840</t></si><si><t>rs143534237</t></si><si><t>chr2:198505208</t></si><si><t>rs787980</t></si><si><t>chr2:198239225</t></si><si><t>rs79483453</t></si><si><t>chr2:198238986</t></si><si><t>(ACTCAC/-)</t></si><si><t>G=ACTCAC,A=-</t></si><si><t>rs55725278</t></si><si><t>chr2:198238223</t></si><si><t>rs2043019</t></si><si><t>chr2:198236941</t></si><si><t>rs2564379</t></si><si><t>chr2:198236449</t></si><si><t>rs2564380</t></si><si><t>chr2:198235374</t></si><si><t>rs788011</t></si><si><t>chr2:198230771</t></si><si><t>rs10931782</t></si><si><t>chr2:198211579</t></si><si><t>rs7574271</t></si><si><t>chr2:198210558</t></si><si><t>rs13013049</t></si><si><t>chr2:198208664</t></si><si><t>rs111751720</t></si><si><t>chr2:198583750</t></si><si><t>rs59751220</t></si><si><t>chr2:198226404</t></si><si><t>rs11308044</t></si><si><t>chr2:198207112</t></si><si><t>rs3980095</t></si><si><t>chr2:198196424</t></si><si><t>rs12617426</t></si><si><t>chr2:198200739</t></si><si><t>rs3895817</t></si><si><t>chr2:198196208</t></si><si><t>rs13032495</t></si><si><t>chr2:198189346</t></si><si><t>rs78901536</t></si><si><t>chr2:198493818</t></si><si><t>rs1902246</t></si><si><t>chr2:198492827</t></si><si><t>rs1902247</t></si><si><t>chr2:198492826</t></si><si><t>rs787979</t></si><si><t>chr2:198242868</t></si><si><t>rs2043017</t></si><si><t>chr2:198237144</t></si><si><t>rs11398958</t></si><si><t>chr2:198237139</t></si><si><t>rs2043018</t></si><si><t>chr2:198236958</t></si><si><t>rs3097383</t></si><si><t>chr2:198236887</t></si><si><t>rs2565155</t></si><si><t>chr2:198236425</t></si><si><t>rs2565156</t></si><si><t>chr2:198236334</t></si><si><t>rs2565157</t></si><si><t>chr2:198236244</t></si><si><t>rs2565158</t></si><si><t>chr2:198236103</t></si><si><t>rs788007</t></si><si><t>chr2:198233676</t></si><si><t>rs2565165</t></si><si><t>chr2:198233575</t></si><si><t>rs788010</t></si><si><t>chr2:198230949</t></si><si><t>rs805497</t></si><si><t>chr2:198222548</t></si><si><t>rs12472355</t></si><si><t>chr2:198205840</t></si><si><t>rs6759834</t></si><si><t>chr2:198204860</t></si><si><t>rs34133482</t></si><si><t>chr2:198201237</t></si><si><t>rs11408740</t></si><si><t>chr2:198534100</t></si><si><t>rs11904247</t></si><si><t>chr2:198238424</t></si><si><t>rs7588399</t></si><si><t>chr2:198954831</t></si><si><t>rs1902248</t></si><si><t>chr2:198492598</t></si><si><t>chr2:198295828</t></si><si><t>rs11465077</t></si><si><t>chr2:198940894</t></si><si><t>rs67742754</t></si><si><t>chr2:198276831</t></si><si><t>rs7575389</t></si><si><t>chr2:198198489</t></si><si><t>chr2:198595689</t></si><si><t>rs55852341</t></si><si><t>chr2:198491180</t></si><si><t>rs59341299</t></si><si><t>chr2:198489607</t></si><si><t>rs4435447</t></si><si><t>chr2:198488468</t></si><si><t>rs75655684</t></si><si><t>chr2:198484095</t></si><si><t>rs4389332</t></si><si><t>chr2:198477620</t></si><si><t>rs113964240</t></si><si><t>chr2:198456310</t></si><si><t>rs57046332</t></si><si><t>chr2:198455429</t></si><si><t>rs7564917</t></si><si><t>chr2:198453685</t></si><si><t>rs111232582</t></si><si><t>chr2:198448338</t></si><si><t>rs142784658</t></si><si><t>chr2:198440556</t></si><si><t>(TATAT/-)</t></si><si><t>G=TATAT,A=-</t></si><si><t>rs11899920</t></si><si><t>chr2:198444623</t></si><si><t>rs35176990</t></si><si><t>chr2:198443095</t></si><si><t>(AC/-)</t></si><si><t>G=AC,A=-</t></si><si><t>rs12693816</t></si><si><t>chr2:198208420</t></si><si><t>rs6711624</t></si><si><t>chr2:198207607</t></si><si><t>rs3843857</t></si><si><t>chr2:198195965</t></si><si><t>rs1429412</t></si><si><t>chr2:198190894</t></si><si><t>rs80247050</t></si><si><t>chr2:198601303</t></si><si><t>rs76427978</t></si><si><t>chr2:198679851</t></si><si><t>rs7592748</t></si><si><t>chr2:198170688</t></si><si><t>rs4850428</t></si><si><t>chr2:198169772</t></si><si><t>rs10166569</t></si><si><t>chr2:198183439</t></si><si><t>rs4850430</t></si><si><t>chr2:198182796</t></si><si><t>rs12469546</t></si><si><t>chr2:198178826</t></si><si><t>rs4850786</t></si><si><t>chr2:198178608</t></si><si><t>rs4850429</t></si><si><t>chr2:198178409</t></si><si><t>rs919433</t></si><si><t>chr2:198166565</t></si><si><t>rs73058818</t></si><si><t>chr2:198862600</t></si><si><t>rs6738836</t></si><si><t>chr2:198182432</t></si><si><t>rs4850787</t></si><si><t>chr2:198181750</t></si><si><t>rs13006176</t></si><si><t>chr2:198172896</t></si><si><t>rs59314546</t></si><si><t>chr2:198232000</t></si><si><t>rs79789118</t></si><si><t>chr2:198539405</t></si><si><t>rs3056067</t></si><si><t>chr2:198674533</t></si><si><t>G=-,A=GT</t></si><si><t>rs10931784</t></si><si><t>chr2:198405636</t></si><si><t>rs77353793</t></si><si><t>chr2:198470546</t></si><si><t>rs34792919</t></si><si><t>chr2:198149261</t></si><si><t>(ACACAT/-)</t></si><si><t>G=-,A=ACACAT</t></si><si><t>rs56333362</t></si><si><t>chr2:198439260</t></si><si><t>rs2340688</t></si><si><t>chr2:198438425</t></si><si><t>rs59526640</t></si><si><t>chr2:198436309</t></si><si><t>rs11891750</t></si><si><t>chr2:198434319</t></si><si><t>rs17787829</t></si><si><t>chr2:198419798</t></si><si><t>rs58837777</t></si><si><t>chr2:198417987</t></si><si><t>rs11899288</t></si><si><t>chr2:198409263</t></si><si><t>rs3792158</t></si><si><t>chr2:198407177</t></si><si><t>rs138624012</t></si><si><t>chr2:198406658</t></si><si><t>rs56067932</t></si><si><t>chr2:198401610</t></si><si><t>rs111811916</t></si><si><t>chr2:198399416</t></si><si><t>rs60508173</t></si><si><t>chr2:198395775</t></si><si><t>rs55813500</t></si><si><t>chr2:198389172</t></si><si><t>rs112533070</t></si><si><t>chr2:198372003</t></si><si><t>rs3841587</t></si><si><t>chr2:198480308</t></si><si><t>rs141767061</t></si><si><t>chr2:198472078</t></si><si><t>rs13033821</t></si><si><t>chr2:198173536</t></si><si><t>rs10153881</t></si><si><t>chr2:198171098</t></si><si><t>rs12618612</t></si><si><t>chr2:198171058</t></si><si><t>rs7582736</t></si><si><t>chr2:198170342</t></si><si><t>rs12693815</t></si><si><t>chr2:198168403</t></si><si><t>rs7422899</t></si><si><t>chr2:198163527</t></si><si><t>rs58922053</t></si><si><t>chr2:198159127</t></si><si><t>rs12617117</t></si><si><t>chr2:198155170</t></si><si><t>rs12618567</t></si><si><t>chr2:198148191</t></si><si><t>rs1896857</t></si><si><t>chr2:198164530</t></si><si><t>rs74520940</t></si><si><t>chr2:198674826</t></si><si><t>rs67616109</t></si><si><t>chr2:198409490</t></si><si><t>rs72914969</t></si><si><t>chr2:198400935</t></si><si><t>rs75909202</t></si><si><t>chr2:198380635</t></si><si><t>rs11310967</t></si><si><t>chr2:198369205</t></si><si><t>rs66462835</t></si><si><t>chr2:198183203</t></si><si><t>rs376351900</t></si><si><t>chr2:198502980</t></si><si><t>rs372567570</t></si><si><t>chr2:198502977</t></si><si><t>rs112456376</t></si><si><t>chr2:198729207</t></si><si><t>rs13416586</t></si><si><t>chr2:198395777</t></si><si><t>rs150261359</t></si><si><t>chr2:198393835</t></si><si><t>rs200659824</t></si><si><t>chr2:198865463</t></si><si><t>(-/TT)</t></si><si><t>G=-,A=TT</t></si><si><t>rs36071109</t></si><si><t>chr2:198183191</t></si><si><t>rs1429418</t></si><si><t>chr2:198158151</t></si><si><t>rs1560277</t></si><si><t>chr2:198187903</t></si><si><t>rs17730989</t></si><si><t>chr2:198362524</t></si><si><t>rs2564384</t></si><si><t>chr2:198356065</t></si><si><t>rs788016</t></si><si><t>chr2:198352293</t></si><si><t>rs6745660</t></si><si><t>chr2:198349536</t></si><si><t>rs11883902</t></si><si><t>chr2:198341325</t></si><si><t>rs66730758</t></si><si><t>chr2:198341001</t></si><si><t>rs36073010</t></si><si><t>chr2:198328020</t></si><si><t>rs139909350</t></si><si><t>chr2:198337152</t></si><si><t>(-/AAAAC)</t></si><si><t>G=-,A=AAAAC</t></si><si><t>rs141137066</t></si><si><t>chr2:198377272</t></si><si><t>rs11694885</t></si><si><t>chr2:198338165</t></si><si><t>rs61379701</t></si><si><t>chr2:198338163</t></si><si><t>rs186071249</t></si><si><t>chr2:198338161</t></si><si><t>rs112612936</t></si><si><t>chr2:198329864</t></si><si><t>rs55766949</t></si><si><t>chr2:198329776</t></si><si><t>rs2564388</t></si><si><t>chr2:198328806</t></si><si><t>rs787991</t></si><si><t>chr2:198325119</t></si><si><t>rs787990</t></si><si><t>chr2:198324990</t></si><si><t>rs79776019</t></si><si><t>chr2:198428060</t></si><si><t>rs16865262</t></si><si><t>chr2:198263146</t></si><si><t>rs60617652</t></si><si><t>chr2:198313300</t></si><si><t>rs2565154</t></si><si><t>chr2:198310389</t></si><si><t>rs3849362</t></si><si><t>chr2:198308260</t></si><si><t>rs2564372</t></si><si><t>chr2:198307813</t></si><si><t>rs77357334</t></si><si><t>chr2:198455607</t></si><si><t>rs61327788</t></si><si><t>chr2:198338222</t></si><si><t>rs78002594</t></si><si><t>chr2:198467113</t></si><si><t>rs34773166</t></si><si><t>chr2:198185513</t></si><si><t>rs4850788</t></si><si><t>chr2:198182940</t></si><si><t>rs2007031</t></si><si><t>chr2:198181443</t></si><si><t>rs7592511</t></si><si><t>chr2:198177974</t></si><si><t>rs10931780</t></si><si><t>chr2:198175297</t></si><si><t>rs112572902</t></si><si><t>chr2:198175179</t></si><si><t>rs1366836</t></si><si><t>chr2:198172148</t></si><si><t>rs2195508</t></si><si><t>chr2:198168843</t></si><si><t>rs10931779</t></si><si><t>chr2:198166825</t></si><si><t>rs1346649</t></si><si><t>chr2:198166117</t></si><si><t>rs6741380</t></si><si><t>chr2:198165121</t></si><si><t>rs2889363</t></si><si><t>chr2:198163699</t></si><si><t>rs6761919</t></si><si><t>chr2:198163328</t></si><si><t>rs2195510</t></si><si><t>chr2:198161195</t></si><si><t>rs1366837</t></si><si><t>chr2:198160501</t></si><si><t>rs10199410</t></si><si><t>chr2:198155776</t></si><si><t>rs2043016</t></si><si><t>chr2:198146381</t></si><si><t>rs979020</t></si><si><t>chr2:198169749</t></si><si><t>rs13030538</t></si><si><t>chr2:198164176</t></si><si><t>rs1429414</t></si><si><t>chr2:198162430</t></si><si><t>rs3731570</t></si><si><t>chr2:198317783</t></si><si><t>rs11902195</t></si><si><t>chr2:198316370</t></si><si><t>rs787982</t></si><si><t>chr2:198315534</t></si><si><t>rs2305560</t></si><si><t>chr2:198365788</t></si><si><t>rs117088271</t></si><si><t>chr2:198827970</t></si><si><t>rs788013</t></si><si><t>chr2:198229817</t></si><si><t>rs11685247</t></si><si><t>chr2:198466462</t></si><si><t>rs10198804</t></si><si><t>chr2:198461941</t></si><si><t>rs2340687</t></si><si><t>chr2:198460040</t></si><si><t>rs11423219</t></si><si><t>chr2:198458279</t></si><si><t>rs113990162</t></si><si><t>chr2:198456064</t></si><si><t>rs77615390</t></si><si><t>chr2:198454790</t></si><si><t>rs6757364</t></si><si><t>chr2:198445602</t></si><si><t>rs114972685</t></si><si><t>chr2:198437829</t></si><si><t>rs4589750</t></si><si><t>chr2:198426003</t></si><si><t>rs79207930</t></si><si><t>chr2:198423111</t></si><si><t>rs78133005</t></si><si><t>chr2:198422142</t></si><si><t>rs1429417</t></si><si><t>chr2:198158171</t></si><si><t>rs117115974</t></si><si><t>chr2:198624481</t></si><si><t>rs11398993</t></si><si><t>chr2:198366491</t></si><si><t>rs76013423</t></si><si><t>chr2:198422327</t></si><si><t>rs7585486</t></si><si><t>chr2:198359027</t></si><si><t>rs79792037</t></si><si><t>chr2:198803204</t></si><si><t>rs151171443</t></si><si><t>chr2:198841444</t></si><si><t>rs788015</t></si><si><t>chr2:198228940</t></si><si><t>rs13165</t></si><si><t>chr2:198364518</t></si><si><t>rs79956080</t></si><si><t>chr2:198309841</t></si><si><t>rs11683572</t></si><si><t>chr2:198289575</t></si><si><t>rs58020244</t></si><si><t>chr2:198288002</t></si><si><t>rs77132083</t></si><si><t>chr2:198273347</t></si><si><t>rs3769524</t></si><si><t>chr2:198261520</t></si><si><t>chr2:198203164</t></si><si><t>rs1050347</t></si><si><t>chr2:198363504</t></si><si><t>rs146499808</t></si><si><t>chr2:198361650</t></si><si><t>(AACT/-)</t></si><si><t>G=AACT,A=-</t></si><si><t>rs2340689</t></si><si><t>chr2:198361058</t></si><si><t>rs2340690</t></si><si><t>chr2:198360886</t></si><si><t>rs11676748</t></si><si><t>chr2:198355384</t></si><si><t>rs11682567</t></si><si><t>chr2:198355153</t></si><si><t>rs78506248</t></si><si><t>chr2:198344147</t></si><si><t>rs11070</t></si><si><t>chr2:198339776</t></si><si><t>rs79208422</t></si><si><t>chr2:198336085</t></si><si><t>rs74563484</t></si><si><t>chr2:198332079</t></si><si><t>rs3754822</t></si><si><t>chr2:198327314</t></si><si><t>rs16865976</t></si><si><t>chr2:198323811</t></si><si><t>rs11332646</t></si><si><t>chr2:198177460</t></si><si><t>rs7591570</t></si><si><t>chr2:198483974</t></si><si><t>chr2:198483972</t></si><si><t>rs7591564</t></si><si><t>chr2:198483967</t></si><si><t>rs7566373</t></si><si><t>chr2:198199163</t></si><si><t>rs7578368</t></si><si><t>chr2:198198852</t></si><si><t>rs3214832</t></si><si><t>chr2:198359315</t></si><si><t>(AGATAACTCAAACTTTTGATCATA/-)</t></si><si><t>G=AGATAACTCAAACTTTTGATCATA,A=-</t></si><si><t>rs7567279</t></si><si><t>chr2:198313726</t></si><si><t>rs6434927</t></si><si><t>chr2:198303698</t></si><si><t>rs16865677</t></si><si><t>chr2:198300431</t></si><si><t>rs79479048</t></si><si><t>chr2:198300187</t></si><si><t>rs16865650</t></si><si><t>chr2:198297156</t></si><si><t>rs76204729</t></si><si><t>chr2:198296118</t></si><si><t>rs7589336</t></si><si><t>chr2:198295171</t></si><si><t>rs11464752</t></si><si><t>chr2:198290301</t></si><si><t>rs140740106</t></si><si><t>chr2:198264903</t></si><si><t>(AAT/-)</t></si><si><t>G=AAT,A=-</t></si><si><t>rs3769525</t></si><si><t>chr2:198261470</t></si><si><t>rs74265000</t></si><si><t>chr2:198259352</t></si><si><t>rs2333852</t></si><si><t>chr2:198258969</t></si><si><t>rs137947665</t></si><si><t>chr2:198788709</t></si><si><t>rs7594237</t></si><si><t>chr2:198187164</t></si><si><t>rs74885211</t></si><si><t>chr2:198419911</t></si><si><t>rs3792157</t></si><si><t>chr2:198416859</t></si><si><t>rs7590697</t></si><si><t>chr2:198378546</t></si><si><t>rs60609358</t></si><si><t>chr2:198208649</t></si><si><t>(AG/-)</t></si><si><t>G=AG,A=-</t></si><si><t>rs72542047</t></si><si><t>chr2:198252526</t></si><si><t>rs7603828</t></si><si><t>chr2:198244598</t></si><si><t>rs788009</t></si><si><t>chr2:198231472</t></si><si><t>chr2:198406642</t></si><si><t>rs76341431</t></si><si><t>chr2:198379118</t></si><si><t>rs2564377</t></si><si><t>chr2:198198277</t></si><si><t>rs787984</t></si><si><t>chr2:198196234</t></si><si><t>rs7591766</t></si><si><t>chr2:198190332</t></si><si><t>rs16864451</t></si><si><t>chr2:198189616</t></si><si><t>rs787976</t></si><si><t>chr2:198247147</t></si><si><t>rs788005</t></si><si><t>chr2:198234061</t></si><si><t>rs788008</t></si><si><t>chr2:198232639</t></si><si><t>rs56313113</t></si><si><t>chr2:198328777</t></si><si><t>(-/TA)</t></si><si><t>G=-,A=TA</t></si><si><t>rs61228863</t></si><si><t>chr2:198877196</t></si><si><t>rs35626074</t></si><si><t>chr2:198991737</t></si><si><t>rs787977</t></si><si><t>chr2:198246625</t></si><si><t>rs74476766</t></si><si><t>chr2:198407832</t></si><si><t>rs78823544</t></si><si><t>chr2:198407732</t></si><si><t>(CT/-)</t></si><si><t>G=CT,A=-</t></si><si><t>rs9973444</t></si><si><t>chr2:198386175</t></si><si><t>rs13386066</t></si><si><t>chr2:198371687</t></si><si><t>rs59580628</t></si><si><t>chr2:198183880</t></si><si><t>rs6733618</t></si><si><t>chr2:198406659</t></si><si><t>rs71012985</t></si><si><t>rs7577835</t></si><si><t>chr2:198378056</t></si><si><t>rs72914798</t></si><si><t>chr2:199016124</t></si><si><t>rs12616484</t></si><si><t>chr2:198151148</t></si><si><t>rs6715936</t></si><si><t>chr2:198148570</t></si><si><t>rs78477541</t></si><si><t>chr2:198145185</t></si><si><t>rs77887736</t></si><si><t>chr2:198433105</t></si><si><t>rs3771360</t></si><si><t>chr2:198961924</t></si><si><t>rs35930914</t></si><si><t>chr2:198230591</t></si><si><t>rs6727480</t></si><si><t>chr2:198143871</t></si><si><t>rs146399021</t></si><si><t>chr2:198218667</t></si><si><t>rs4013820</t></si><si><t>chr2:198244090</t></si><si><t>G=TTTT,A=-</t></si><si><t>rs200555416</t></si><si><t>chr2:198375015</t></si><si><t>rs3039665</t></si><si><t>chr2:198200171</t></si><si><t>rs35806361</t></si><si><t>chr2:198241843</t></si><si><t>rs12476465</t></si><si><t>chr2:198964925</t></si><si><t>rs2950823</t></si><si><t>chr2:198139103</t></si><si><t>rs10192338</t></si><si><t>chr2:198136382</t></si><si><t>rs1318141</t></si><si><t>chr2:198132601</t></si><si><t>rs10931777</t></si><si><t>chr2:198143591</t></si><si><t>rs10211550</t></si><si><t>chr2:198383299</t></si><si><t>chr2:198328746</t></si><si><t>rs78238237</t></si><si><t>chr2:198844060</t></si><si><t>rs78601572</t></si><si><t>chr2:198561584</t></si><si><t>rs79799715</t></si><si><t>chr2:198780562</t></si><si><t>rs74716685</t></si><si><t>chr2:198835728</t></si><si><t>rs892515</t></si><si><t>chr2:198977821</t></si><si><t>rs74993302</t></si><si><t>chr2:198804987</t></si><si><t>rs17790682</t></si><si><t>chr2:198854700</t></si><si><t>rs147911565</t></si><si><t>chr2:198140859</t></si><si><t>rs3771367</t></si><si><t>chr2:198997039</t></si><si><t>rs74930561</t></si><si><t>chr2:198233311</t></si><si><t>rs17792650</t></si><si><t>chr2:198981102</t></si><si><t>rs71964627</t></si><si><t>chr2:198983953</t></si><si><t>(TTAA/-)</t></si><si><t>rs12472100</t></si><si><t>chr2:198985693</t></si><si><t>rs11884454</t></si><si><t>chr2:198986027</t></si><si><t>rs11884188</t></si><si><t>chr2:198996212</t></si><si><t>rs138275192</t></si><si><t>chr2:198583356</t></si><si><t>rs371468817</t></si><si><t>chr2:198560623</t></si><si><t>rs60666417</t></si><si><t>chr2:198250744</t></si><si><t>rs77218866</t></si><si><t>chr2:198157160</t></si><si><t>rs187743458</t></si><si><t>chr2:198664150</t></si><si><t>rs11681576</t></si><si><t>chr2:198977987</t></si><si><t>rs4850821</t></si><si><t>chr2:198996647</t></si><si><t>rs4850822</t></si><si><t>chr2:198996655</t></si><si><t>rs3821245</t></si><si><t>chr2:198999074</t></si><si><t>rs1821430</t></si><si><t>chr2:198999226</t></si><si><t>rs11674075</t></si><si><t>chr2:199008506</t></si><si><t>rs3771370</t></si><si><t>chr2:199009118</t></si><si><t>rs56000158</t></si><si><t>chr2:199017147</t></si><si><t>rs11894016</t></si><si><t>chr2:199020446</t></si><si><t>rs34368261</t></si><si><t>chr2:199028182</t></si><si><t>rs4038716</t></si><si><t>chr2:199030689</t></si><si><t>rs72917017</t></si><si><t>chr2:199031179</t></si><si><t>rs72917021</t></si><si><t>chr2:199033580</t></si><si><t>rs72917023</t></si><si><t>chr2:199034221</t></si><si><t>rs143368471</t></si><si><t>chr2:199036563</t></si><si><t>rs1368990</t></si><si><t>chr2:199038065</t></si><si><t>rs2564391</t></si><si><t>chr2:198135144</t></si><si><t>rs184598672</t></si><si><t>chr2:198447273</t></si><si><t>rs72916941</t></si><si><t>chr2:198521760</t></si><si><t>rs7557457</t></si><si><t>chr2:199026501</t></si><si><t>rs1978890</t></si><si><t>chr2:199009864</t></si><si><t>rs13018895</t></si><si><t>chr2:199014381</t></si><si><t>rs13019036</t></si><si><t>chr2:199014417</t></si><si><t>rs11682543</t></si><si><t>chr2:199024377</t></si><si><t>rs13031577</t></si><si><t>chr2:199024970</t></si><si><t>rs1434289</t></si><si><t>chr2:199032832</t></si><si><t>rs13008284</t></si><si><t>chr2:199033821</t></si><si><t>rs11673929</t></si><si><t>chr2:199038290</t></si><si><t>rs56296445</t></si><si><t>chr2:198215121</t></si><si><t>rs117513606</t></si><si><t>chr2:198276236</t></si><si><t>rs1119850</t></si><si><t>chr2:199043260</t></si><si><t>rs1836235</t></si><si><t>chr2:199046834</t></si><si><t>rs6434957</t></si><si><t>chr2:199049108</t></si><si><t>rs6735486</t></si><si><t>chr2:199049218</t></si><si><t>rs2164069</t></si><si><t>chr2:198999075</t></si><si><t>rs3771368</t></si><si><t>chr2:199000963</t></si><si><t>rs3771369</t></si><si><t>chr2:199000996</t></si><si><t>rs58304757</t></si><si><t>chr2:198987520</t></si><si><t>rs6434924</t></si><si><t>chr2:198142743</t></si><si><t>rs2564369</t></si><si><t>chr2:198141746</t></si><si><t>rs9789590</t></si><si><t>chr2:199047558</t></si><si><t>rs9789480</t></si><si><t>chr2:199047626</t></si><si><t>rs13011057</t></si><si><t>chr2:199050267</t></si><si><t>rs3771365</t></si><si><t>chr2:198977285</t></si><si><t>rs56334230</t></si><si><t>chr2:198931192</t></si><si><t>(AAAT/-)</t></si><si><t>rs116858326</t></si><si><t>chr2:198969170</t></si><si><t>rs117766696</t></si><si><t>chr2:198689755</t></si><si><t>rs881797</t></si><si><t>chr2:198736665</t></si><si><t>rs374315858</t></si><si><t>chr2:198499891</t></si><si><t>rs376570305</t></si><si><t>chr2:198483603</t></si><si><t>rs115729683</t></si><si><t>chr2:198463691</t></si><si><t>rs2033568</t></si><si><t>chr2:199052985</t></si><si><t>rs12693833</t></si><si><t>chr2:199053968</t></si><si><t>rs113564351</t></si><si><t>chr2:198483679</t></si><si><t>rs4850827</t></si><si><t>chr2:199053611</t></si><si><t>rs4850828</t></si><si><t>chr2:199053660</t></si><si><t>rs13024730</t></si><si><t>chr2:199054124</t></si><si><t>rs76389885</t></si><si><t>chr2:198990616</t></si><si><t>rs13392750</t></si><si><t>chr2:198143381</t></si><si><t>rs199734673</t></si><si><t>chr2:198400623</t></si><si><t>rs41471147</t></si><si><t>chr2:198903899</t></si><si><t>rs11422264</t></si><si><t>chr2:198255334</t></si><si><t>rs117603719</t></si><si><t>chr2:198236533</t></si><si><t>rs373331878</t></si><si><t>chr2:198540353</t></si><si><t>chr2:198363691</t></si><si><t>chr2:198363688</t></si><si><t>rs72930808</t></si><si><t>chr2:198153770</t></si><si><t>rs78922190</t></si><si><t>chr2:198777800</t></si><si><t>rs74843358</t></si><si><t>chr2:198536382</t></si><si><t>rs150591969</t></si><si><t>chr2:198385610</t></si><si><t>rs117203087</t></si><si><t>chr2:198359785</t></si><si><t>rs4850819</t></si><si><t>chr2:198955708</t></si><si><t>chr2:198894544</t></si><si><t>chr2:198894550</t></si><si><t>rs371937258</t></si><si><t>chr2:198540351</t></si><si><t>rs1429411</t></si><si><t>chr2:198144002</t></si><si><t>rs80201363</t></si><si><t>chr2:198390710</t></si><si><t>rs79183870</t></si><si><t>chr2:198826738</t></si><si><t>rs140960880</t></si><si><t>chr2:198827811</t></si><si><t>rs80332680</t></si><si><t>chr2:198857388</t></si><si><t>chr2:198484589</t></si><si><t>chr2:198557463</t></si><si><t>rs57932509</t></si><si><t>chr2:198530232</t></si><si><t>rs117198306</t></si><si><t>chr2:198529948</t></si><si><t>rs77527010</t></si><si><t>chr2:198747496</t></si><si><t>rs76453025</t></si><si><t>chr2:198407342</t></si><si><t>rs116974378</t></si><si><t>chr2:198663596</t></si><si><t>rs142308603</t></si><si><t>chr2:198262399</t></si><si><t>rs138450021</t></si><si><t>chr2:198412434</t></si><si><t>rs146912659</t></si><si><t>chr2:198348871</t></si><si><t>rs143873322</t></si><si><t>chr2:198313976</t></si><si><t>rs117451004</t></si><si><t>chr2:198246020</t></si><si><t>rs143505856</t></si><si><t>chr2:198368453</t></si><si><t>rs118147637</t></si><si><t>chr2:198281088</t></si><si><t>rs79799564</t></si><si><t>chr2:199039560</t></si><si><t>rs116863057</t></si><si><t>chr2:199042730</t></si><si><t>rs138728262</t></si><si><t>chr2:198649204</t></si><si><t>rs200459513</t></si><si><t>chr2:198607236</t></si><si><t>rs76746771</t></si><si><t>chr2:198659704</t></si><si><t>rs116947984</t></si><si><t>chr2:198671083</t></si><si><t>rs118067253</t></si><si><t>chr2:198705663</t></si><si><t>rs200640664</t></si><si><t>chr2:198429623</t></si><si><t>rs4850836</t></si><si><t>chr2:199122020</t></si><si><t>rs12151767</t></si><si><t>chr2:198274929</t></si><si><t>rs141791060</t></si><si><t>chr2:198698628</t></si><si><t>rs145455256</t></si><si><t>chr2:198791932</t></si><si><t>rs75999704</t></si><si><t>chr2:198317467</t></si><si><t>rs117886310</t></si><si><t>chr2:198583907</t></si><si><t>rs79344890</t></si><si><t>chr2:198862767</t></si><si><t>rs12151726</t></si><si><t>chr2:198273591</t></si><si><t>rs16866720</t></si><si><t>chr2:198465697</t></si><si><t>rs4850796</t></si><si><t>chr2:198356803</t></si><si><t>rs75935828</t></si><si><t>chr2:198252557</t></si><si><t>rs55658871</t></si><si><t>chr2:198278571</t></si><si><t>rs56718086</t></si><si><t>chr2:198261596</t></si><si><t>rs3115366</t></si><si><t>chr2:198258388</t></si><si><t>rs201604316</t></si><si><t>chr2:198357411</t></si><si><t>rs57170028</t></si><si><t>chr2:198170607</t></si><si><t>rs143969550</t></si><si><t>chr2:198575523</t></si><si><t>rs139887665</t></si><si><t>chr2:198377166</t></si><si><t>rs79630442</t></si><si><t>chr2:198363555</t></si><si><t>rs117076100</t></si><si><t>chr2:198265368</t></si><si><t>rs143625406</t></si><si><t>chr2:198664488</t></si><si><t>rs117706136</t></si><si><t>chr2:198691903</t></si><si><t>rs78856199</t></si><si><t>chr2:198720122</t></si><si><t>rs147689713</t></si><si><t>chr2:198534997</t></si><si><t>rs117323105</t></si><si><t>chr2:198530929</t></si><si><t>rs12478261</t></si><si><t>chr2:198739108</t></si><si><t>rs116948379</t></si><si><t>chr2:198755176</t></si><si><t>rs79544304</t></si><si><t>chr2:198491100</t></si><si><t>rs80032346</t></si><si><t>chr2:198365647</t></si><si><t>rs78000030</t></si><si><t>chr2:198558248</t></si><si><t>rs117637768</t></si><si><t>chr2:198414992</t></si><si><t>rs74494005</t></si><si><t>chr2:198910411</t></si><si><t>rs117538099</t></si><si><t>chr2:198241002</t></si><si><t>rs189437238</t></si><si><t>chr2:198152420</t></si><si><t>chr2:198152395</t></si><si><t>(TTTTCTATTTAGGAGATC/-)</t></si><si><t>rs138501960</t></si><si><t>chr2:198566150</t></si><si><t>rs147932710</t></si><si><t>chr2:198698068</t></si><si><t>rs79737320</t></si><si><t>chr2:198472460</t></si><si><t>rs144663074</t></si><si><t>chr2:198459732</t></si><si><t>rs142819339</t></si><si><t>chr2:198869656</t></si><si><t>rs76452213</t></si><si><t>chr2:198885061</t></si><si><t>rs13007653</t></si><si><t>chr2:198143511</t></si><si><t>rs59757315</t></si><si><t>chr2:198250213</t></si><si><t>rs201628848</t></si><si><t>chr2:198257299</t></si><si><t>(-/GC)</t></si><si><t>rs138028905</t></si><si><t>chr2:198311584</t></si><si><t>(GG/-)</t></si><si><t>rs151293703</t></si><si><t>chr2:198401152</t></si><si><t>rs117745223</t></si><si><t>chr2:199020392</t></si><si><t>rs150345524</t></si><si><t>chr2:198245297</t></si><si><t>rs11901138</t></si><si><t>chr2:198245232</t></si><si><t>rs148812496</t></si><si><t>chr2:198540352</t></si><si><t>rs151160300</t></si><si><t>chr2:198679914</t></si><si><t>rs148068944</t></si><si><t>chr2:198695806</t></si><si><t>rs192791189</t></si><si><t>chr2:198555108</t></si><si><t>rs139538420</t></si><si><t>chr2:198391911</t></si><si><t>rs149356950</t></si><si><t>chr2:198880586</t></si><si><t>rs149788634</t></si><si><t>chr2:198320810</t></si><si><t>rs189671662</t></si><si><t>chr2:198245327</t></si><si><t>rs11430636</t></si><si><t>chr2:198275225</t></si><si><t>rs17466322</t></si><si><t>chr2:199126658</t></si><si><t>chr2:198339541</t></si><si><t>rs80135234</t></si><si><t>chr2:198624582</t></si><si><t>rs78273759</t></si><si><t>chr2:198655341</t></si><si><t>rs137896932</t></si><si><t>chr2:198323550</t></si><si><t>rs34787620</t></si><si><t>chr2:199081684</t></si><si><t>rs80133676</t></si><si><t>chr2:198667019</t></si><si><t>rs180918097</t></si><si><t>chr2:198383448</t></si><si><t>rs149560101</t></si><si><t>chr2:198431065</t></si><si><t>rs199960366</t></si><si><t>chr2:198322844</t></si><si><t>rs79408605</t></si><si><t>chr2:199004662</t></si><si><t>rs787988</t></si><si><t>chr2:198200802</t></si><si><t>rs146552645</t></si><si><t>chr2:198547308</t></si><si><t>rs149874566</t></si><si><t>chr2:198926363</t></si><si><t>rs787989</t></si><si><t>chr2:198200123</t></si><si><t>rs139193412</t></si><si><t>chr2:198287773</t></si><si><t>rs149178576</t></si><si><t>chr2:198247195</t></si><si><t>rs117046070</t></si><si><t>chr2:198241058</t></si><si><t>rs202141785</t></si><si><t>chr2:198151104</t></si><si><t>rs77000173</t></si><si><t>chr2:198469646</t></si><si><t>rs147019933</t></si><si><t>chr2:199011927</t></si><si><t>(-/GTGTGT)</t></si><si><t>rs142767755</t></si><si><t>chr2:198660699</t></si><si><t>rs75505984</t></si><si><t>chr2:198477244</t></si><si><t>rs79805276</t></si><si><t>chr2:198201765</t></si><si><t>rs10804081</t></si><si><t>chr2:198176766</t></si><si><t>rs368196906</t></si><si><t>chr2:198172876</t></si><si><t>chr2:198647915</t></si><si><t>rs73050839</t></si><si><t>chr2:198231218</t></si><si><t>rs68062151</t></si><si><t>chr2:198230190</t></si><si><t>rs67735550</t></si><si><t>chr2:198229453</t></si><si><t>rs61328028</t></si><si><t>chr2:198223754</t></si><si><t>rs56116936</t></si><si><t>chr2:198219217</t></si><si><t>chr2:198218533</t></si><si><t>(-/CGAAGTTATG)</t></si><si><t>rs56234206</t></si><si><t>chr2:198215995</t></si><si><t>rs55702914</t></si><si><t>chr2:198214396</t></si><si><t>rs17405525</t></si><si><t>chr2:198214183</t></si><si><t>rs4850837</t></si><si><t>chr2:199128279</t></si><si><t>rs113337711</t></si><si><t>chr2:198133801</t></si><si><t>(-/TGTTTT)</t></si><si><t>rs1830286</t></si><si><t>chr2:198131760</t></si><si><t>rs79779781</t></si><si><t>chr2:198704351</t></si><si><t>rs114438017</t></si><si><t>chr2:198537647</t></si><si><t>rs200810538</t></si><si><t>chr2:198505179</t></si><si><t>rs148948194</t></si><si><t>chr2:198489098</t></si><si><t>rs143768149</t></si><si><t>chr2:198801179</t></si><si><t>rs151118831</t></si><si><t>chr2:198810656</t></si><si><t>rs190938954</t></si><si><t>chr2:198407615</t></si><si><t>rs143557640</t></si><si><t>chr2:198866039</t></si><si><t>rs191234776</t></si><si><t>chr2:198374897</t></si><si><t>rs148921352</t></si><si><t>chr2:198904182</t></si><si><t>rs117954217</t></si><si><t>chr2:198930093</t></si><si><t>rs182899735</t></si><si><t>chr2:198324051</t></si><si><t>rs186154544</t></si><si><t>chr2:198300112</t></si><si><t>rs182192135</t></si><si><t>chr2:198291122</t></si><si><t>rs181449384</t></si><si><t>chr2:198238533</t></si><si><t>rs142659244</t></si><si><t>chr2:198428854</t></si><si><t>rs72928790</t></si><si><t>chr2:198139633</t></si><si><t>rs13385364</t></si><si><t>chr2:198139208</t></si><si><t>rs13393428</t></si><si><t>chr2:198138017</t></si><si><t>rs17405686</t></si><si><t>chr2:198241861</t></si><si><t>rs202167917</t></si><si><t>chr2:198974323</t></si><si><t>rs76041425</t></si><si><t>chr2:199047903</t></si><si><t>rs117155573</t></si><si><t>chr2:198297478</t></si><si><t>rs147273919</t></si><si><t>chr2:198969733</t></si><si><t>rs78545468</t></si><si><t>chr2:199040012</t></si><si><t>rs77535279</t></si><si><t>chr2:199099409</t></si><si><t>rs140199328</t></si><si><t>chr2:198240146</t></si><si><t>rs141571575</t></si><si><t>chr2:198916576</t></si><si><t>rs190229990</t></si><si><t>chr2:199082666</t></si><si><t>rs2712867</t></si><si><t>chr2:198135412</t></si><si><t>rs1109475</t></si><si><t>chr2:198133583</t></si><si><t>rs72464126</t></si><si><t>chr2:198131794</t></si><si><t>(GAATAAAGG/-)</t></si><si><t>rs138699719</t></si><si><t>chr2:198770592</t></si><si><t>rs141017951</t></si><si><t>chr2:198810878</t></si><si><t>rs200010304</t></si><si><t>chr2:198879919</t></si><si><t>(-/CTAT)</t></si><si><t>rs200244528</t></si><si><t>chr2:198574042</t></si><si><t>rs10205474</t></si><si><t>chr2:198140249</t></si><si><t>rs13422791</t></si><si><t>chr2:198139261</t></si><si><t>rs71012974</t></si><si><t>chr2:198207923</t></si><si><t>(AA/-)</t></si><si><t>rs79807197</t></si><si><t>chr2:199025559</t></si><si><t>rs1109476</t></si><si><t>chr2:198133408</t></si><si><t>rs182145918</t></si><si><t>chr2:198593723</t></si><si><t>rs188717970</t></si><si><t>chr2:198567213</t></si><si><t>rs144491433</t></si><si><t>chr2:198490903</t></si><si><t>rs6760468</t></si><si><t>chr2:198466965</t></si><si><t>rs185421531</t></si><si><t>chr2:198797966</t></si><si><t>rs149565731</t></si><si><t>chr2:198812568</t></si><si><t>rs141516114</t></si><si><t>chr2:198413932</t></si><si><t>rs148064336</t></si><si><t>chr2:198888694</t></si><si><t>rs191852159</t></si><si><t>chr2:198927714</t></si><si><t>rs149322136</t></si><si><t>chr2:198939852</t></si><si><t>rs147351195</t></si><si><t>chr2:198940822</t></si><si><t>rs149567653</t></si><si><t>chr2:198212540</t></si><si><t>rs189517573</t></si><si><t>chr2:198203394</t></si><si><t>rs148448914</t></si><si><t>chr2:198153757</t></si><si><t>rs201910242</t></si><si><t>chr2:199118098</t></si><si><t>chr2:198664130</t></si><si><t>rs140058143</t></si><si><t>chr2:198566506</t></si><si><t>rs151205062</t></si><si><t>chr2:198417662</t></si><si><t>rs137907835</t></si><si><t>chr2:198961187</t></si><si><t>rs186708921</t></si><si><t>chr2:199025553</t></si><si><t>rs75613542</t></si><si><t>chr2:199026814</t></si><si><t>rs75379839</t></si><si><t>chr2:198905408</t></si><si><t>rs199747421</t></si><si><t>chr2:198265347</t></si><si><t>rs201275204</t></si><si><t>chr2:198265343</t></si><si><t>(ATT/-)</t></si><si><t>rs78105782</t></si><si><t>chr2:198194727</t></si><si><t>rs11888760</t></si><si><t>chr2:198243749</t></si><si><t>rs16828901</t></si><si><t>chr2:199110374</t></si><si><t>rs74815068</t></si><si><t>chr2:198155258</t></si><si><t>rs13390077</t></si><si><t>chr2:198137248</t></si><si><t>rs146860006</t></si><si><t>chr2:198304461</t></si><si><t>rs62277953</t></si><si><t>chr2:199103410</t></si><si><t>rs200061937</t></si><si><t>chr2:198494460</t></si><si><t>rs35104018</t></si><si><t>chr2:198143030</t></si><si><t>rs117735557</t></si><si><t>chr2:199072616</t></si><si><t>rs58916371</t></si><si><t>chr2:198212028</t></si><si><t>chr2:198598584</t></si><si><t>rs143205096</t></si><si><t>chr2:198686307</t></si><si><t>rs145443837</t></si><si><t>chr2:198698695</t></si><si><t>rs117450395</t></si><si><t>chr2:198549240</t></si><si><t>rs141930786</t></si><si><t>chr2:198805264</t></si><si><t>rs140364032</t></si><si><t>chr2:198832746</t></si><si><t>rs146111935</t></si><si><t>chr2:198409472</t></si><si><t>rs117845156</t></si><si><t>chr2:198354261</t></si><si><t>chr2:198915256</t></si><si><t>rs79974867</t></si><si><t>chr2:198151449</t></si><si><t>rs12618469</t></si><si><t>chr2:198955934</t></si><si><t>rs1456557</t></si><si><t>chr2:199122294</t></si><si><t>rs1154707</t></si><si><t>chr2:199119197</t></si><si><t>rs199914629</t></si><si><t>chr2:199068129</t></si><si><t>rs200970611</t></si><si><t>chr2:199068132</t></si><si><t>rs144064736</t></si><si><t>chr2:198637932</t></si><si><t>rs76766960</t></si><si><t>chr2:198621514</t></si><si><t>rs79659871</t></si><si><t>chr2:198656190</t></si><si><t>rs78000833</t></si><si><t>chr2:198705507</t></si><si><t>rs183162391</t></si><si><t>chr2:198714704</t></si><si><t>rs148070858</t></si><si><t>chr2:198547883</t></si><si><t>rs116847744</t></si><si><t>chr2:198722700</t></si><si><t>rs187485874</t></si><si><t>chr2:198723863</t></si><si><t>rs150952036</t></si><si><t>chr2:198520653</t></si><si><t>rs141829428</t></si><si><t>chr2:198762324</t></si><si><t>rs76144734</t></si><si><t>chr2:198782908</t></si><si><t>rs187036187</t></si><si><t>chr2:198803655</t></si><si><t>rs184150628</t></si><si><t>chr2:198821597</t></si><si><t>rs117437543</t></si><si><t>chr2:198821634</t></si><si><t>rs144564989</t></si><si><t>chr2:198438616</t></si><si><t>rs80264962</t></si><si><t>chr2:198411914</t></si><si><t>rs7370479</t></si><si><t>chr2:198394943</t></si><si><t>chr2:198383566</t></si><si><t>rs141027668</t></si><si><t>chr2:198380669</t></si><si><t>rs146203849</t></si><si><t>chr2:198370927</t></si><si><t>rs144135147</t></si><si><t>chr2:198921319</t></si><si><t>rs189254626</t></si><si><t>chr2:198328614</t></si><si><t>rs149355427</t></si><si><t>chr2:198970845</t></si><si><t>rs183976854</t></si><si><t>chr2:198289266</t></si><si><t>rs141482703</t></si><si><t>chr2:198977413</t></si><si><t>rs140674671</t></si><si><t>chr2:198275819</t></si><si><t>rs150002696</t></si><si><t>chr2:198275697</t></si><si><t>rs191855096</t></si><si><t>chr2:198273602</t></si><si><t>rs76545960</t></si><si><t>chr2:198990739</t></si><si><t>rs183631848</t></si><si><t>chr2:198271477</t></si><si><t>rs139757435</t></si><si><t>chr2:198260741</t></si><si><t>rs144985474</t></si><si><t>chr2:198253063</t></si><si><t>rs149701592</t></si><si><t>chr2:198246187</t></si><si><t>rs142276429</t></si><si><t>chr2:198236780</t></si><si><t>rs79181373</t></si><si><t>chr2:199055760</t></si><si><t>rs192528410</t></si><si><t>chr2:198187783</t></si><si><t>rs144487127</t></si><si><t>chr2:198175949</t></si><si><t>rs150271815</t></si><si><t>chr2:198469519</t></si><si><t>rs78385427</t></si><si><t>chr2:198144685</t></si><si><t>chr2:198825421</t></si><si><t>rs12619296</t></si><si><t>chr2:198148767</t></si><si><t>rs6730590</t></si><si><t>chr2:198148084</t></si><si><t>rs12616329</t></si><si><t>chr2:198148629</t></si><si><t>rs6715690</t></si><si><t>chr2:198148371</t></si><si><t>rs376970336</t></si><si><t>chr2:198206201</t></si><si><t>rs78058325</t></si><si><t>chr2:198898405</t></si><si><t>rs118088926</t></si><si><t>chr2:199095645</t></si><si><t>rs117612065</t></si><si><t>chr2:199087781</t></si><si><t>rs137919346</t></si><si><t>chr2:198548911</t></si><si><t>rs182087218</t></si><si><t>chr2:198533109</t></si><si><t>rs76121645</t></si><si><t>chr2:198522797</t></si><si><t>rs189249061</t></si><si><t>chr2:198795356</t></si><si><t>rs188934365</t></si><si><t>chr2:198859109</t></si><si><t>chr2:198868873</t></si><si><t>rs142887666</t></si><si><t>chr2:198269232</t></si><si><t>chr2:198133815</t></si><si><t>(-/TTTTTGTTTTT)</t></si><si><t>rs4850783</t></si><si><t>chr2:198140953</t></si><si><t>rs4850780</t></si><si><t>chr2:198134535</t></si><si><t>rs4850779</t></si><si><t>chr2:198134188</t></si><si><t>rs12617121</t></si><si><t>chr2:198134059</t></si><si><t>rs4850778</t></si><si><t>chr2:198133034</t></si><si><t>rs4850777</t></si><si><t>chr2:198132524</t></si><si><t>rs4850776</t></si><si><t>chr2:198132451</t></si><si><t>rs115500407</t></si><si><t>chr2:199061885</t></si><si><t>rs11693873</t></si><si><t>chr2:198142210</t></si><si><t>rs9973739</t></si><si><t>chr2:199088144</t></si><si><t>rs188761499</t></si><si><t>chr2:198393618</t></si><si><t>chr2:198141650</t></si><si><t>rs2059922</t></si><si><t>chr2:198188903</t></si><si><t>rs140625753</t></si><si><t>chr2:198625325</t></si><si><t>rs145818053</t></si><si><t>chr2:198640793</t></si><si><t>rs139460631</t></si><si><t>chr2:198651911</t></si><si><t>rs117466353</t></si><si><t>chr2:198676729</t></si><si><t>rs149865262</t></si><si><t>chr2:198680239</t></si><si><t>rs141904571</t></si><si><t>chr2:198577856</t></si><si><t>rs138785063</t></si><si><t>chr2:198535878</t></si><si><t>rs140999400</t></si><si><t>chr2:198535328</t></si><si><t>rs148592146</t></si><si><t>chr2:198744928</t></si><si><t>rs144225953</t></si><si><t>chr2:198763661</t></si><si><t>rs144549281</t></si><si><t>chr2:198774916</t></si><si><t>rs149830784</t></si><si><t>chr2:198779428</t></si><si><t>rs140823773</t></si><si><t>chr2:198790847</t></si><si><t>rs77662322</t></si><si><t>chr2:198814851</t></si><si><t>rs141754368</t></si><si><t>chr2:198825899</t></si><si><t>rs138468918</t></si><si><t>chr2:198834559</t></si><si><t>rs150488140</t></si><si><t>chr2:198423678</t></si><si><t>rs181940836</t></si><si><t>chr2:198840401</t></si><si><t>rs148456164</t></si><si><t>chr2:198421868</t></si><si><t>rs78278476</t></si><si><t>chr2:198844203</t></si><si><t>rs146978117</t></si><si><t>chr2:198899242</t></si><si><t>rs144568200</t></si><si><t>chr2:198930300</t></si><si><t>rs16827329</t></si><si><t>chr2:198931694</t></si><si><t>chr2:198944059</t></si><si><t>chr2:198278538</t></si><si><t>rs117142576</t></si><si><t>chr2:198269022</t></si><si><t>rs140243056</t></si><si><t>chr2:199048346</t></si><si><t>rs12471104</t></si><si><t>chr2:199130716</t></si><si><t>rs2697288</t></si><si><t>chr2:198140386</t></si><si><t>rs4850784</t></si><si><t>chr2:198143380</t></si><si><t>rs148633360</t></si><si><t>chr2:198487107</t></si><si><t>rs148059063</t></si><si><t>chr2:198305349</t></si><si><t>rs144225319</t></si><si><t>chr2:198292483</t></si><si><t>rs145449106</t></si><si><t>chr2:198282261</t></si><si><t>rs143940333</t></si><si><t>chr2:198215516</t></si><si><t>chr2:198172898</t></si><si><t>rs2914982</t></si><si><t>chr2:198202793</t></si><si><t>rs3097385</t></si><si><t>chr2:198199297</t></si><si><t>rs76845692</t></si><si><t>chr2:198819262</t></si><si><t>rs143877440</t></si><si><t>chr2:198218494</t></si><si><t>rs187508414</t></si><si><t>chr2:199081429</t></si><si><t>rs117245538</t></si><si><t>chr2:198157383</t></si><si><t>rs6753440</t></si><si><t>chr2:199055167</t></si><si><t>rs10186484</t></si><si><t>chr2:199055449</t></si><si><t>rs1869986</t></si><si><t>chr2:199055818</t></si><si><t>rs1869985</t></si><si><t>chr2:199055906</t></si><si><t>rs6742863</t></si><si><t>chr2:199056513</t></si><si><t>rs3937566</t></si><si><t>chr2:199057114</t></si><si><t>rs1962948</t></si><si><t>chr2:199057329</t></si><si><t>rs1020706</t></si><si><t>chr2:199057580</t></si><si><t>rs7598724</t></si><si><t>chr2:199057863</t></si><si><t>rs11453483</t></si><si><t>chr2:199057943</t></si><si><t>rs13003229</t></si><si><t>chr2:199057956</t></si><si><t>rs13416501</t></si><si><t>chr2:199058305</t></si><si><t>rs13423519</t></si><si><t>chr2:199060046</t></si><si><t>rs7590253</t></si><si><t>chr2:199060970</t></si><si><t>rs4332920</t></si><si><t>chr2:199061458</t></si><si><t>rs142155980</t></si><si><t>chr2:199061663</t></si><si><t>rs10931801</t></si><si><t>chr2:199061968</t></si><si><t>rs10931802</t></si><si><t>chr2:199062086</t></si><si><t>rs10931803</t></si><si><t>chr2:199062572</t></si><si><t>rs147656348</t></si><si><t>chr2:199062721</t></si><si><t>rs138712873</t></si><si><t>chr2:199062919</t></si><si><t>rs149264581</t></si><si><t>chr2:199063317</t></si><si><t>rs4352224</t></si><si><t>chr2:199064288</t></si><si><t>rs6724940</t></si><si><t>chr2:199064494</t></si><si><t>rs6753681</t></si><si><t>chr2:199064551</t></si><si><t>rs6725103</t></si><si><t>chr2:199064637</t></si><si><t>rs139181824</t></si><si><t>chr2:199064908</t></si><si><t>rs188951960</t></si><si><t>chr2:199065424</t></si><si><t>rs13423021</t></si><si><t>chr2:199065513</t></si><si><t>rs111356503</t></si><si><t>chr2:199066633</t></si><si><t>rs13429991</t></si><si><t>chr2:199067470</t></si><si><t>rs4850445</t></si><si><t>chr2:199067825</t></si><si><t>rs7590376</t></si><si><t>chr2:199068598</t></si><si><t>chr2:198908605</t></si><si><t>rs115894337</t></si><si><t>chr2:199072121</t></si><si><t>rs2342754</t></si><si><t>chr2:199074085</t></si><si><t>rs140513066</t></si><si><t>chr2:199074232</t></si><si><t>rs13387954</t></si><si><t>chr2:199074588</t></si><si><t>rs10170042</t></si><si><t>chr2:199074804</t></si><si><t>rs62277945</t></si><si><t>chr2:199075050</t></si><si><t>rs10189295</t></si><si><t>chr2:199076785</t></si><si><t>rs56908267</t></si><si><t>chr2:199077192</t></si><si><t>rs62277946</t></si><si><t>chr2:199078893</t></si><si><t>rs12616750</t></si><si><t>chr2:199079401</t></si><si><t>rs1598658</t></si><si><t>chr2:199079460</t></si><si><t>rs13406890</t></si><si><t>chr2:199080393</t></si><si><t>rs10199534</t></si><si><t>chr2:199082114</t></si><si><t>rs62277947</t></si><si><t>chr2:199083405</t></si><si><t>rs35912067</t></si><si><t>chr2:199085268</t></si><si><t>(TTA/-)</t></si><si><t>rs1350208</t></si><si><t>chr2:199086265</t></si><si><t>rs3060107</t></si><si><t>chr2:198172275</t></si><si><t>rs149346445</t></si><si><t>chr2:198628971</t></si><si><t>rs200946424</t></si><si><t>chr2:198639010</t></si><si><t>rs143969827</t></si><si><t>chr2:198646168</t></si><si><t>rs74540460</t></si><si><t>chr2:198659997</t></si><si><t>rs139548373</t></si><si><t>chr2:198678170</t></si><si><t>rs184100153</t></si><si><t>chr2:198574106</t></si><si><t>rs117988876</t></si><si><t>chr2:198571302</t></si><si><t>rs143741736</t></si><si><t>chr2:198733230</t></si><si><t>rs142177242</t></si><si><t>chr2:198766569</t></si><si><t>rs144088501</t></si><si><t>chr2:198797143</t></si><si><t>rs140443516</t></si><si><t>chr2:198444370</t></si><si><t>rs139666480</t></si><si><t>chr2:198896072</t></si><si><t>rs118134795</t></si><si><t>chr2:198913762</t></si><si><t>rs143091333</t></si><si><t>chr2:198319316</t></si><si><t>chr2:198315421</t></si><si><t>rs148951976</t></si><si><t>chr2:198268878</t></si><si><t>rs138199801</t></si><si><t>chr2:198198131</t></si><si><t>rs117182170</t></si><si><t>chr2:198191044</t></si><si><t>rs7576377</t></si><si><t>chr2:198186086</t></si><si><t>rs6434926</t></si><si><t>chr2:198185078</t></si><si><t>rs140076428</t></si><si><t>chr2:198179493</t></si><si><t>(CA/-)</t></si><si><t>rs61456829</t></si><si><t>chr2:198171770</t></si><si><t>rs6744072</t></si><si><t>chr2:198171005</t></si><si><t>rs116867539</t></si><si><t>chr2:198168078</t></si><si><t>rs7593063</t></si><si><t>chr2:198162003</t></si><si><t>rs77117039</t></si><si><t>chr2:198156969</t></si><si><t>rs117655772</t></si><si><t>chr2:198153269</t></si><si><t>rs73988422</t></si><si><t>chr2:198148109</t></si><si><t>rs73988421</t></si><si><t>chr2:198145871</t></si><si><t>rs58135111</t></si><si><t>chr2:198144201</t></si><si><t>rs6738721</t></si><si><t>chr2:198182334</t></si><si><t>Ensambl Gene ID</t><phoneticPr fontId="1" type="noConversion"/></si><si><t>slope</t><phoneticPr fontId="1" type="noConversion"/></si><si><t>slope.se</t><phoneticPr fontId="1" type="noConversion"/></si><si><t>pval</t><phoneticPr fontId="1" type="noConversion"/></si><si><t>ENSG00000065413</t></si><si><t>ANKRD44</t></si><si><t>ENSG00000115524</t></si><si><t>SF3B1</t><phoneticPr fontId="1" type="noConversion"/></si><si><t>SF3B1</t></si><si><t>ENSG00000115896</t></si><si><t>PLCL1</t><phoneticPr fontId="1" type="noConversion"/></si><si><t>Muscle_Skeletal</t></si><si><t>PLCL1</t></si><si><t>Pancreas</t></si><si><t>Thyroid</t></si><si><t>Cells_Transformed_fibroblasts</t></si><si><t>Whole_Blood</t></si><si><t>Testis</t></si><si><t>Brain_Cerebellum</t></si><si><t>ENSG00000162944</t></si><si><t>RFTN2</t></si><si><t>Brain_Caudate_basal_ganglia</t></si><si><t>Liver</t></si><si><t>ENSG00000231621</t></si><si><t>AC013264.2</t></si><si><t>Lung</t></si><si><t>Esophagus_Muscularis</t></si><si><t>Pituitary</t></si><si><t>Adipose_Subcutaneous</t></si><si><t>ENSG00000222017</t></si><si><t>AC011997.1</t></si><si><t>Prostate</t></si><si><t>Esophagus_Mucosa</t></si><si><t>Breast_Mammary_Tissue</t></si><si><t>Small_Intestine_Terminal_Ileum</t></si><si><t>Skin_Sun_Exposed_Lower_leg</t></si><si><t>Brain_Hypothalamus</t></si><si><t>Colon_Sigmoid</t></si><si><t>Stomach</t></si><si><t>Artery_Tibial</t></si><si><t>Spleen</t></si><si><t>Skin_Not_Sun_Exposed_Suprapubic</t></si><si><t>ENSG00000115541</t></si><si><t>HSPE1</t></si><si><t>Vagina</t></si><si><t>Colon_Transverse</t></si><si><t>Brain_Putamen_basal_ganglia</t></si><si><t>ENSG00000115520</t></si><si><t>COQ10B</t></si><si><t>Adrenal_Gland</t></si><si><t>Cells_EBV-transformed_lymphocytes</t></si><si><t>ENSG00000213104</t></si><si><t>NPM1P46</t></si><si><t>Nerve_Tibial</t></si><si><t>ENSG00000144381</t></si><si><t>HSPD1</t></si><si><t>Brain_Anterior_cingulate_cortex_BA24</t></si><si><t>Adipose_Visceral_Omentum</t></si><si><t>ENSG00000187944</t></si><si><t>C2orf66</t></si><si><t>Brain_Spinal_cord_cervical_c-1</t></si><si><t>HNRNPA3P15</t></si><si><t>ENSG00000119041</t></si><si><t>GTF3C3</t></si><si><t>Brain_Cortex</t></si><si><t>ENSG00000197121</t></si><si><t>PGAP1</t></si><si><t>Brain_Hippocampus</t></si><si><t>Ovary</t></si><si><t>Brain_Frontal_Cortex_BA9</t></si><si><t>Heart_Left_Ventricle</t></si><si><t>Heart_Atrial_Appendage</t></si><si><t>Brain_Substantia_nigra</t></si><si><t>ENSG00000115540</t></si><si><t>MOB4</t></si><si><t>ENSG00000247626</t></si><si><t>MARS2</t></si><si><t>Uterus</t></si><si><t>Brain_Cerebellar_Hemisphere</t></si><si><t>Artery_Aorta</t></si><si><t>Brain_Nucleus_accumbens_basal_ganglia</t></si><si><t>Minor_Salivary_Gland</t></si><si><t>Artery_Coronary</t></si><si><t>ENSG00000236977</t></si><si><t>ANKRD44-IT1</t><phoneticPr fontId="1" type="noConversion"/></si><si><t>Esophagus_Gastroesophageal_Junction</t></si><si><t>ENSG00000152430</t></si><si><t>BOLL</t></si><si><t>ENSG00000225636</t></si><si><t>Brain_Amygdala</t></si><si><t>ANKRD44-IT1</t></si><si><t>ENSG00000230482</t></si><si><t>ATP5G2P3</t></si><si><t>ENSG00000236653</t></si><si><t>AC005235.1</t></si><si><t>ENSG00000225979</t></si><si><t>AC010746.3</t></si><si><t>Tissue (all samples)</t><phoneticPr fontId="1" type="noConversion"/></si><si><t>MAF</t><phoneticPr fontId="1" type="noConversion"/></si><si><t>Sample, N</t><phoneticPr fontId="1" type="noConversion"/></si><si><t>Gene Symbol Name</t><phoneticPr fontId="1" type="noConversion"/></si><si><t>This scoring scheme is adapted from Boyle et al. 2012, with modifications described in Supplementary
Methods.</t><phoneticPr fontId="1" type="noConversion"/></si><si><t>ANKRD44</t><phoneticPr fontId="1" type="noConversion"/></si><si><t>SF3B1</t><phoneticPr fontId="1" type="noConversion"/></si><si><t>Testis</t><phoneticPr fontId="1" type="noConversion"/></si><si><t>Nerve_Tibial</t><phoneticPr fontId="1" type="noConversion"/></si><si><t>Thyroid</t><phoneticPr fontId="1" type="noConversion"/></si><si><t>Muscle_Skeletal</t><phoneticPr fontId="1" type="noConversion"/></si><si><t>Testis</t><phoneticPr fontId="1" type="noConversion"/></si><si><t>PLCL1</t><phoneticPr fontId="1" type="noConversion"/></si><si><t>Muscle_Skeletal</t><phoneticPr fontId="1" type="noConversion"/></si><si><t>PLCL1</t><phoneticPr fontId="1" type="noConversion"/></si><si><t>Cells_Transformed_fibroblasts</t><phoneticPr fontId="1" type="noConversion"/></si><si><t>ENSG00000162944</t><phoneticPr fontId="1" type="noConversion"/></si><si><t>slope</t></si><si><t>2_197205048_C_T</t></si><si><t>2_197206878_C_T</t></si><si><t>2_197247984_T_C</t></si><si><t>2_197262817_AG_A</t></si><si><t>2_197313579_A_G</t></si><si><t>2_197318655_G_A</t></si><si><t>2_197318952_C_T</t></si><si><t>2_197321747_A_G</t></si><si><t>2_197321827_C_T</t></si><si><t>2_197322056_G_T</t></si><si><t>2_197322058_C_T</t></si><si><t>2_197322387_C_A</t></si><si><t>2_197322540_A_AC</t></si><si><t>2_197322628_T_C</t></si><si><t>2_197322698_C_T</t></si><si><t>2_197322772_C_T</t></si><si><t>2_197323148_C_T</t></si><si><t>2_197323220_C_G</t></si><si><t>2_197323265_C_T</t></si><si><t>2_197324225_G_A</t></si><si><t>2_197324298_C_T</t></si><si><t>2_197324582_T_C</t></si><si><t>2_197324586_G_A</t></si><si><t>2_197324608_C_G</t></si><si><t>2_197324773_A_G</t></si><si><t>2_197324870_A_G</t></si><si><t>2_197335709_G_A</t></si><si><t>2_197337263_T_C</t></si><si><t>2_197344444_T_G</t></si><si><t>2_197349059_C_T</t></si><si><t>2_197355508_G_T</t></si><si><t>2_197359553_T_C</t></si><si><t>2_197361226_A_G</t></si><si><t>2_197363418_G_C</t></si><si><t>2_197364945_A_G</t></si><si><t>2_197366904_A_G</t></si><si><t>2_197368945_G_A</t></si><si><t>2_197370569_A_G</t></si><si><t>2_197372848_T_C</t></si><si><t>2_197372940_A_C</t></si><si><t>2_197376857_G_A</t></si><si><t>2_197377765_C_T</t></si><si><t>2_197379020_G_A</t></si><si><t>2_197379185_C_G</t></si><si><t>2_197379481_A_G</t></si><si><t>2_197380123_G_A</t></si><si><t>2_197381133_CTT_C</t></si><si><t>2_197382387_A_C</t></si><si><t>2_197382889_C_T</t></si><si><t>2_197384088_C_T</t></si><si><t>2_197385730_C_A</t></si><si><t>2_197388622_C_T</t></si><si><t>2_197391411_C_T</t></si><si><t>2_197392169_G_A</t></si><si><t>2_197393462_G_A</t></si><si><t>2_197394034_A_G</t></si><si><t>2_197394138_C_CT</t></si><si><t>2_197396859_C_T</t></si><si><t>2_197397209_G_A</t></si><si><t>2_197397818_A_G</t></si><si><t>2_197398344_AATAT_A</t></si><si><t>2_197401698_C_G</t></si><si><t>2_197401783_C_T</t></si><si><t>2_197404226_G_A</t></si><si><t>2_197404714_G_A</t></si><si><t>2_197409901_C_T</t></si><si><t>2_197414510_T_C</t></si><si><t>2_197414724_A_G</t></si><si><t>2_197414906_T_G</t></si><si><t>2_197417132_T_C</t></si><si><t>2_197418009_T_C</t></si><si><t>2_197420231_T_C</t></si><si><t>2_197421098_T_C</t></si><si><t>2_197421596_A_T</t></si><si><t>2_197423418_G_A</t></si><si><t>2_197423621_T_C</t></si><si><t>2_197424180_T_C</t></si><si><t>2_197424286_T_C</t></si><si><t>2_197424535_A_T</t></si><si><t>2_197424938_C_T</t></si><si><t>2_197425969_A_G</t></si><si><t>2_197426860_T_C</t></si><si><t>2_197426935_T_C</t></si><si><t>2_197428331_G_A</t></si><si><t>2_197428401_A_G</t></si><si><t>2_197430775_C_T</t></si><si><t>2_197431179_G_A</t></si><si><t>2_197431623_G_A</t></si><si><t>2_197432375_T_G</t></si><si><t>2_197437596_T_G</t></si><si><t>2_197437848_A_G</t></si><si><t>2_197438429_G_A</t></si><si><t>2_197438474_C_G</t></si><si><t>2_197438597_A_C</t></si><si><t>2_197439726_G_T</t></si><si><t>2_197440654_G_A</t></si><si><t>2_197442011_C_T</t></si><si><t>2_197442605_C_A</t></si><si><t>2_197443601_A_G</t></si><si><t>2_197446386_C_T</t></si><si><t>2_197446513_A_G</t></si><si><t>2_197446697_A_G</t></si><si><t>2_197447611_T_A</t></si><si><t>2_197447778_T_C</t></si><si><t>2_197448957_G_A</t></si><si><t>2_197449914_T_G</t></si><si><t>2_197450479_T_G</t></si><si><t>2_197450618_A_G</t></si><si><t>2_197451383_A_T</t></si><si><t>2_197451428_C_CCT</t></si><si><t>2_197452753_C_T</t></si><si><t>2_197453201_A_G</t></si><si><t>2_197453393_C_T</t></si><si><t>2_197453483_T_C</t></si><si><t>2_197453782_T_C</t></si><si><t>2_197455276_G_A</t></si><si><t>2_197457241_T_C</t></si><si><t>2_197458366_G_A</t></si><si><t>2_197458836_T_C</t></si><si><t>2_197459878_G_T</t></si><si><t>2_197462289_G_A</t></si><si><t>2_197462800_A_G</t></si><si><t>2_197465314_A_AAAGAG</t></si><si><t>2_197466410_A_G</t></si><si><t>2_197466903_G_C</t></si><si><t>2_197470573_T_G</t></si><si><t>2_197470574_T_G</t></si><si><t>2_197472951_T_C</t></si><si><t>2_197474210_A_G</t></si><si><t>2_197482650_C_CT</t></si><si><t>2_197483052_G_C</t></si><si><t>2_197484897_A_G</t></si><si><t>2_197485402_AGCCTTG_A</t></si><si><t>2_197485876_G_A</t></si><si><t>2_197485956_T_C</t></si><si><t>2_197486174_G_A</t></si><si><t>2_197494497_T_C</t></si><si><t>2_197498966_A_G</t></si><si><t>2_197499436_C_G</t></si><si><t>2_197499537_T_C</t></si><si><t>2_197500251_T_TA</t></si><si><t>2_197500401_A_T</t></si><si><t>2_197500453_AT_A</t></si><si><t>2_197500990_G_A</t></si><si><t>2_197501041_CTTT_C</t></si><si><t>2_197501067_C_T</t></si><si><t>2_197501144_T_C</t></si><si><t>2_197501459_G_A</t></si><si><t>2_197501776_C_G</t></si><si><t>2_197502577_G_T</t></si><si><t>2_197504545_C_G</t></si><si><t>2_197504826_A_G</t></si><si><t>2_197505518_G_T</t></si><si><t>2_197505702_G_GT</t></si><si><t>2_197505886_T_TA</t></si><si><t>2_197506095_C_T</t></si><si><t>2_197507006_A_C</t></si><si><t>2_197508021_G_C</t></si><si><t>2_197508139_C_CT</t></si><si><t>2_197508313_A_C</t></si><si><t>2_197509029_C_G</t></si><si><t>2_197509306_G_A</t></si><si><t>2_197511555_CAT_C</t></si><si><t>2_197512271_C_G</t></si><si><t>2_197512681_A_G</t></si><si><t>2_197513654_G_T</t></si><si><t>2_197513791_G_A</t></si><si><t>2_197513853_T_C</t></si><si><t>2_197514167_A_G</t></si><si><t>2_197515347_A_G</t></si><si><t>2_197515788_A_G</t></si><si><t>2_197515863_T_C</t></si><si><t>2_197516364_G_A</t></si><si><t>2_197516387_T_G</t></si><si><t>2_197516587_G_A</t></si><si><t>2_197516948_C_T</t></si><si><t>2_197517350_C_T</t></si><si><t>2_197517674_C_A</t></si><si><t>2_197518185_G_T</t></si><si><t>2_197520444_T_C</t></si><si><t>2_197521252_C_T</t></si><si><t>2_197522130_G_C</t></si><si><t>2_197522243_A_G</t></si><si><t>2_197522966_G_A</t></si><si><t>2_197527804_A_G</t></si><si><t>2_197527879_C_G</t></si><si><t>2_197528209_TAAG_T</t></si><si><t>2_197528257_A_T</t></si><si><t>2_197529346_T_G</t></si><si><t>2_197531737_C_G</t></si><si><t>2_197531808_C_G</t></si><si><t>2_197531932_C_G</t></si><si><t>2_197532182_C_G</t></si><si><t>2_197533365_A_G</t></si><si><t>2_197534210_T_G</t></si><si><t>2_197535392_T_A</t></si><si><t>2_197535497_A_T</t></si><si><t>2_197536326_AT_A</t></si><si><t>2_197536516_T_C</t></si><si><t>2_197538708_C_T</t></si><si><t>2_197539513_G_A</t></si><si><t>2_197540346_A_AGT</t></si><si><t>2_197541296_G_A</t></si><si><t>2_197542606_C_T</t></si><si><t>2_197543414_G_A</t></si><si><t>2_197543493_G_A</t></si><si><t>2_197543864_G_C</t></si><si><t>2_197545125_G_T</t></si><si><t>2_197546588_A_G</t></si><si><t>2_197546804_A_T</t></si><si><t>2_197547534_A_G</t></si><si><t>2_197548321_T_C</t></si><si><t>2_197549630_C_T</t></si><si><t>2_197549760_G_A</t></si><si><t>2_197550394_G_A</t></si><si><t>2_197550428_C_T</t></si><si><t>2_197550455_C_T</t></si><si><t>2_197550631_C_A</t></si><si><t>2_197552174_A_G</t></si><si><t>2_197554602_G_T</t></si><si><t>2_197555800_CT_C</t></si><si><t>2_197556055_T_C</t></si><si><t>2_197557157_C_T</t></si><si><t>2_197560575_G_A</t></si><si><t>2_197560836_G_C</t></si><si><t>2_197560873_G_C</t></si><si><t>2_197561252_G_A</t></si><si><t>2_197562023_G_T</t></si><si><t>2_197564319_G_C</t></si><si><t>2_197565311_C_T</t></si><si><t>2_197566068_G_A</t></si><si><t>2_197566821_G_A</t></si><si><t>2_197567526_A_G</t></si><si><t>2_197567558_T_C</t></si><si><t>2_197567620_A_C</t></si><si><t>2_197569198_A_C</t></si><si><t>2_197570746_C_T</t></si><si><t>2_197572227_G_A</t></si><si><t>2_197573101_C_A</t></si><si><t>2_197573345_G_C</t></si><si><t>2_197573435_A_G</t></si><si><t>2_197574373_A_G</t></si><si><t>2_197574825_A_G</t></si><si><t>2_197575183_G_T</t></si><si><t>2_197576167_T_G</t></si><si><t>2_197576678_T_A</t></si><si><t>2_197578702_G_A</t></si><si><t>2_197579727_T_C</t></si><si><t>2_197584504_C_T</t></si><si><t>2_197585919_G_T</t></si><si><t>2_197593545_G_A</t></si><si><t>2_197593787_C_T</t></si><si><t>2_197594203_G_C</t></si><si><t>2_197595762_G_A</t></si><si><t>2_197596310_G_A</t></si><si><t>2_197597012_A_T</t></si><si><t>2_197601053_C_T</t></si><si><t>2_197613153_A_C</t></si><si><t>2_197615290_G_A</t></si><si><t>2_197616935_G_C</t></si><si><t>2_197617372_T_A</t></si><si><t>2_197619149_CTGTT_C</t></si><si><t>2_197619213_A_G</t></si><si><t>2_197619564_T_C</t></si><si><t>2_197621963_A_T</t></si><si><t>2_197623111_A_G</t></si><si><t>2_197623781_C_T</t></si><si><t>2_197623959_G_A</t></si><si><t>2_197624151_A_G</t></si><si><t>2_197624291_G_A</t></si><si><t>2_197624314_G_A</t></si><si><t>2_197626234_A_G</t></si><si><t>2_197633039_C_G</t></si><si><t>2_197636092_AAAAT_A</t></si><si><t>2_197645397_C_T</t></si><si><t>2_197650963_G_A</t></si><si><t>2_197669189_C_T</t></si><si><t>2_197673656_T_G</t></si><si><t>2_197676017_T_C</t></si><si><t>2_197690577_G_A</t></si><si><t>2_197694380_G_C</t></si><si><t>2_197701647_C_T</t></si><si><t>2_197716705_C_T</t></si><si><t>2_197733150_TA_T</t></si><si><t>2_197736178_G_A</t></si><si><t>2_197742964_C_G</t></si><si><t>2_197744755_T_C</t></si><si><t>2_197769434_G_C</t></si><si><t>2_197797061_A_G</t></si><si><t>2_197797224_T_C</t></si><si><t>2_197797302_A_G</t></si><si><t>2_197798062_A_G</t></si><si><t>2_197798697_G_T</t></si><si><t>2_197799124_T_C</t></si><si><t>2_197799248_G_GGATA</t></si><si><t>2_197799347_G_A</t></si><si><t>2_197799591_G_A</t></si><si><t>2_197799940_T_G</t></si><si><t>2_197800068_C_T</t></si><si><t>2_197800672_A_G</t></si><si><t>2_197800897_A_C</t></si><si><t>2_197801185_T_C</t></si><si><t>2_197801684_C_T</t></si><si><t>2_197801780_G_A</t></si><si><t>2_197801806_C_G</t></si><si><t>2_197804900_G_T</t></si><si><t>2_197804986_T_G</t></si><si><t>2_197805900_T_G</t></si><si><t>2_197806241_A_C</t></si><si><t>2_197806584_G_T</t></si><si><t>2_197808186_CAT_C</t></si><si><t>2_197808980_A_G</t></si><si><t>2_197809934_C_T</t></si><si><t>2_197809976_A_C</t></si><si><t>2_197810202_A_G</t></si><si><t>2_197812159_GA_G</t></si><si><t>2_197812621_T_G</t></si><si><t>2_197812774_G_T</t></si><si><t>2_197813869_C_T</t></si><si><t>2_197813873_G_T</t></si><si><t>2_197813927_G_T</t></si><si><t>2_197813929_T_C</t></si><si><t>2_197814330_A_G</t></si><si><t>2_197814575_T_C</t></si><si><t>2_197814763_C_T</t></si><si><t>2_197815069_G_C</t></si><si><t>2_197815182_C_T</t></si><si><t>2_197815482_T_A</t></si><si><t>2_197816178_G_A</t></si><si><t>2_197816181_A_C</t></si><si><t>2_197816284_C_T</t></si><si><t>2_197816450_T_C</t></si><si><t>2_197817320_G_C</t></si><si><t>2_197818157_A_T</t></si><si><t>2_197818399_A_T</t></si><si><t>2_197819705_T_C</t></si><si><t>2_197820052_C_A</t></si><si><t>2_197820645_G_A</t></si><si><t>2_197822312_G_A</t></si><si><t>2_197823015_A_C</t></si><si><t>2_197823816_C_T</t></si><si><t>2_197823848_A_C</t></si><si><t>2_197823896_T_C</t></si><si><t>2_197824462_C_T</t></si><si><t>2_197824902_C_T</t></si><si><t>2_197826682_C_G</t></si><si><t>2_197827130_T_A</t></si><si><t>2_197828271_G_A</t></si><si><t>2_197828514_T_G</t></si><si><t>2_197828599_T_C</t></si><si><t>2_197828651_A_G</t></si><si><t>2_197831641_C_G</t></si><si><t>2_197832589_G_A</t></si><si><t>2_197833530_T_C</t></si><si><t>2_197834551_G_A</t></si><si><t>2_197834719_C_T</t></si><si><t>2_197835760_C_T</t></si><si><t>2_197835791_AT_A</t></si><si><t>2_197836358_G_C</t></si><si><t>2_197836360_G_A</t></si><si><t>2_197836835_G_A</t></si><si><t>2_197838216_C_T</t></si><si><t>2_197838753_G_A</t></si><si><t>2_197839329_G_A</t></si><si><t>2_197840350_A_T</t></si><si><t>2_197841058_T_C</t></si><si><t>2_197841491_T_C</t></si><si><t>2_197842994_CT_C</t></si><si><t>2_197843973_A_C</t></si><si><t>2_197845389_T_C</t></si><si><t>2_197845449_A_G</t></si><si><t>2_197845743_TTCAG_T</t></si><si><t>2_197846265_T_C</t></si><si><t>2_197846458_G_A</t></si><si><t>2_197847842_T_A</t></si><si><t>2_197847875_T_A</t></si><si><t>2_197848176_T_G</t></si><si><t>2_197848522_T_C</t></si><si><t>2_197848876_C_T</t></si><si><t>2_197850176_T_C</t></si><si><t>2_197850335_A_G</t></si><si><t>2_197850652_T_C</t></si><si><t>2_197850691_T_A</t></si><si><t>2_197850738_T_C</t></si><si><t>2_197850796_A_C</t></si><si><t>2_197852564_A_AT</t></si><si><t>2_197853567_A_G</t></si><si><t>2_197855152_T_C</t></si><si><t>2_197856673_T_C</t></si><si><t>2_197857046_C_G</t></si><si><t>2_197857070_C_T</t></si><si><t>2_197857602_A_T</t></si><si><t>2_197858129_T_C</t></si><si><t>2_197860406_G_C</t></si><si><t>2_197860491_G_T</t></si><si><t>2_197861584_C_T</t></si><si><t>2_197862532_G_GA</t></si><si><t>2_197863214_C_T</t></si><si><t>2_197867151_T_C</t></si><si><t>2_197867337_G_C</t></si><si><t>2_197867991_C_T</t></si><si><t>2_197869416_G_A</t></si><si><t>2_197870808_A_G</t></si><si><t>2_197870832_AT_A</t></si><si><t>2_197871721_G_C</t></si><si><t>2_197874965_G_A</t></si><si><t>2_197875225_G_A</t></si><si><t>2_197876168_GC_G</t></si><si><t>2_197876170_T_A</t></si><si><t>2_197876368_T_C</t></si><si><t>2_197876665_C_T</t></si><si><t>2_197876797_T_C</t></si><si><t>2_197876929_T_C</t></si><si><t>2_197877097_CA_C</t></si><si><t>2_197880520_G_A</t></si><si><t>2_197880683_A_G</t></si><si><t>2_197880891_G_A</t></si><si><t>2_197881214_C_A</t></si><si><t>2_197881375_T_A</t></si><si><t>2_197882236_G_T</t></si><si><t>2_197882977_C_A</t></si><si><t>2_197884438_G_A</t></si><si><t>2_197886210_C_T</t></si><si><t>2_197886853_T_C</t></si><si><t>2_197887108_C_T</t></si><si><t>2_197887417_C_T</t></si><si><t>2_197888683_G_A</t></si><si><t>2_197889125_C_T</t></si><si><t>2_197889134_G_A</t></si><si><t>2_197890193_A_T</t></si><si><t>2_197891999_C_T</t></si><si><t>2_197893523_T_C</t></si><si><t>2_197894543_C_T</t></si><si><t>2_197895153_G_A</t></si><si><t>2_197895202_G_T</t></si><si><t>2_197897166_G_T</t></si><si><t>2_197897560_A_G</t></si><si><t>2_197897885_T_C</t></si><si><t>2_197897907_A_C</t></si><si><t>2_197898977_C_A</t></si><si><t>2_197899865_C_T</t></si><si><t>2_197901083_A_G</t></si><si><t>2_197901886_C_T</t></si><si><t>2_197903058_TAA_T</t></si><si><t>2_197903757_T_C</t></si><si><t>2_197904195_C_T</t></si><si><t>2_197904500_C_A</t></si><si><t>2_197906170_T_C</t></si><si><t>2_197906892_G_A</t></si><si><t>2_197908096_T_G</t></si><si><t>2_197908105_A_T</t></si><si><t>2_197908178_C_G</t></si><si><t>2_197908675_C_A</t></si><si><t>2_197909347_T_G</t></si><si><t>2_197910266_C_T</t></si><si><t>2_197910432_C_A</t></si><si><t>2_197911054_G_A</t></si><si><t>2_197911151_T_A</t></si><si><t>2_197911207_C_T</t></si><si><t>2_197911664_T_C</t></si><si><t>2_197911784_A_C</t></si><si><t>2_197911996_G_A</t></si><si><t>2_197912886_T_C</t></si><si><t>2_197913328_G_A</t></si><si><t>2_197913359_T_G</t></si><si><t>2_197913512_A_G</t></si><si><t>2_197913524_A_ACC</t></si><si><t>2_197913525_A_AG</t></si><si><t>2_197913550_C_T</t></si><si><t>2_197914242_A_G</t></si><si><t>2_197914758_C_A</t></si><si><t>2_197914852_C_T</t></si><si><t>2_197915295_C_T</t></si><si><t>2_197915534_T_C</t></si><si><t>2_197916264_T_C</t></si><si><t>2_197917990_T_G</t></si><si><t>2_197918789_C_A</t></si><si><t>2_197919110_GA_G</t></si><si><t>2_197920007_G_T</t></si><si><t>2_197920169_C_T</t></si><si><t>2_197920268_C_T</t></si><si><t>2_197920462_A_C</t></si><si><t>2_197921009_A_C</t></si><si><t>2_197921055_A_G</t></si><si><t>2_197922212_T_A</t></si><si><t>2_197922496_C_T</t></si><si><t>2_197922571_G_A</t></si><si><t>2_197923757_AT_A</t></si><si><t>2_197923801_T_C</t></si><si><t>2_197924367_A_G</t></si><si><t>2_197925677_C_T</t></si><si><t>2_197926353_G_A</t></si><si><t>2_197926603_C_A</t></si><si><t>2_197926645_C_T</t></si><si><t>2_197927277_G_A</t></si><si><t>2_197927372_C_T</t></si><si><t>2_197927411_A_G</t></si><si><t>2_197927763_C_T</t></si><si><t>2_197927995_A_C</t></si><si><t>2_197928063_C_G</t></si><si><t>2_197929412_G_T</t></si><si><t>2_197929600_T_C</t></si><si><t>2_197930313_T_C</t></si><si><t>2_197930618_G_A</t></si><si><t>2_197930961_C_T</t></si><si><t>2_197933268_A_C</t></si><si><t>2_197933621_T_C</t></si><si><t>2_197934210_C_T</t></si><si><t>2_197935428_C_CTGTG</t></si><si><t>2_197938108_C_G</t></si><si><t>2_197938198_C_T</t></si><si><t>2_197938731_TA_T</t></si><si><t>2_197939364_C_T</t></si><si><t>2_197941141_T_C</t></si><si><t>2_197941256_A_G</t></si><si><t>2_197941417_C_T</t></si><si><t>2_197941641_T_C</t></si><si><t>2_197941935_A_G</t></si><si><t>2_197942033_G_A</t></si><si><t>2_197942535_G_A</t></si><si><t>2_197942576_T_G</t></si><si><t>2_197942832_C_T</t></si><si><t>2_197944528_C_CT</t></si><si><t>2_197944530_A_T</t></si><si><t>2_197946733_A_G</t></si><si><t>2_197946851_G_A</t></si><si><t>2_197947389_C_T</t></si><si><t>2_197949243_A_C</t></si><si><t>2_197950027_G_A</t></si><si><t>2_197950058_A_G</t></si><si><t>2_197950416_A_ACCC</t></si><si><t>2_197950874_GA_G</t></si><si><t>2_197952439_G_A</t></si><si><t>2_197952851_A_G</t></si><si><t>2_197955163_C_T</t></si><si><t>2_197955799_C_T</t></si><si><t>2_197955877_A_T</t></si><si><t>2_197957149_G_C</t></si><si><t>2_197957316_A_G</t></si><si><t>2_197959205_A_G</t></si><si><t>2_197960824_G_A</t></si><si><t>2_197961323_G_A</t></si><si><t>2_197961349_G_T</t></si><si><t>2_197962177_G_A</t></si><si><t>2_197963110_G_A</t></si><si><t>2_197963368_G_A</t></si><si><t>2_197963574_T_C</t></si><si><t>2_197964689_G_A</t></si><si><t>2_197964783_G_A</t></si><si><t>2_197966125_T_G</t></si><si><t>2_197967049_A_C</t></si><si><t>2_197967710_C_T</t></si><si><t>2_197967781_A_G</t></si><si><t>2_197968091_T_C</t></si><si><t>2_197968251_G_A</t></si><si><t>2_197968568_C_T</t></si><si><t>2_197968652_T_A</t></si><si><t>2_197969173_G_A</t></si><si><t>2_197969633_T_C</t></si><si><t>2_197969671_G_A</t></si><si><t>2_197969808_T_C</t></si><si><t>2_197969845_G_GT</t></si><si><t>2_197970086_C_T</t></si><si><t>2_197970366_G_A</t></si><si><t>2_197970621_C_T</t></si><si><t>2_197970654_C_T</t></si><si><t>2_197971374_C_T</t></si><si><t>2_197971716_AT_A</t></si><si><t>2_197973422_G_A</t></si><si><t>2_197974303_T_A</t></si><si><t>2_197974451_TG_T</t></si><si><t>2_197976089_G_A</t></si><si><t>2_197976676_G_A</t></si><si><t>2_197979685_G_A</t></si><si><t>2_197980536_G_A</t></si><si><t>2_197981237_A_G</t></si><si><t>2_197981406_G_A</t></si><si><t>2_197983900_CT_C</t></si><si><t>2_197986501_T_G</t></si><si><t>2_197986562_C_T</t></si><si><t>2_197986674_G_A</t></si><si><t>2_197987932_GA_G</t></si><si><t>2_197988304_G_A</t></si><si><t>2_197989691_CCTTT_C</t></si><si><t>2_197990509_G_A</t></si><si><t>2_197990527_G_A</t></si><si><t>2_197992448_G_A</t></si><si><t>2_197992792_T_C</t></si><si><t>2_197993336_C_A</t></si><si><t>2_197995084_G_A</t></si><si><t>2_197996356_TC_T</t></si><si><t>2_197998380_G_A</t></si><si><t>2_197999585_A_T</t></si><si><t>2_198001319_A_G</t></si><si><t>2_198001621_A_G</t></si><si><t>2_198004627_G_A</t></si><si><t>2_198004813_CCAGGGTGGTCTTGAACTCCTGACCTCAGGTGATCTACCTGCCT_C</t></si><si><t>2_198005048_T_C</t></si><si><t>2_198005359_T_C</t></si><si><t>2_198006058_T_C</t></si><si><t>2_198009811_C_A</t></si><si><t>2_198009908_G_A</t></si><si><t>2_198010068_T_C</t></si><si><t>2_198010280_T_C</t></si><si><t>2_198012407_G_T</t></si><si><t>2_198015053_A_G</t></si><si><t>2_198015730_A_G</t></si><si><t>2_198017432_G_A</t></si><si><t>2_198019421_C_G</t></si><si><t>2_198019689_T_A</t></si><si><t>2_198021715_G_A</t></si><si><t>2_198021899_T_TA</t></si><si><t>2_198022927_C_T</t></si><si><t>2_198024335_T_C</t></si><si><t>2_198025901_G_C</t></si><si><t>2_198026528_C_T</t></si><si><t>2_198026894_C_T</t></si><si><t>2_198027506_G_C</t></si><si><t>2_198028757_A_C</t></si><si><t>2_198029428_T_C</t></si><si><t>2_198030920_C_T</t></si><si><t>2_198031186_G_C</t></si><si><t>2_198031285_C_A</t></si><si><t>2_198031363_A_G</t></si><si><t>2_198035615_T_G</t></si><si><t>2_198035668_T_A</t></si><si><t>2_198037641_C_T</t></si><si><t>2_198057942_T_C</t></si><si><t>2_198078555_C_CTCTT</t></si><si><t>2_198080076_G_A</t></si><si><t>2_198081998_A_G</t></si><si><t>2_198082197_A_G</t></si><si><t>2_198082503_C_T</t></si><si><t>2_198082707_G_A</t></si><si><t>2_198084218_T_C</t></si><si><t>2_198087711_A_G</t></si><si><t>2_198088700_G_GTAGATACA</t></si><si><t>2_198090655_C_T</t></si><si><t>2_198090919_A_G</t></si><si><t>2_198091132_G_A</t></si><si><t>2_198091866_C_T</t></si><si><t>2_198092910_A_C</t></si><si><t>2_198093346_C_G</t></si><si><t>2_198095987_A_T</t></si><si><t>2_198096603_A_G</t></si><si><t>2_198096952_T_C</t></si><si><t>2_198096987_G_C</t></si><si><t>2_198097363_T_C</t></si><si><t>2_198098196_G_A</t></si><si><t>2_198099625_G_A</t></si><si><t>2_198100208_C_T</t></si><si><t>2_198103817_C_T</t></si><si><t>2_198104737_A_G</t></si><si><t>2_198105912_T_A</t></si><si><t>2_198106655_A_G</t></si><si><t>2_198108977_G_A</t></si><si><t>2_198109002_T_C</t></si><si><t>2_198111013_T_C</t></si><si><t>2_198113818_G_A</t></si><si><t>2_198113883_A_T</t></si><si><t>2_198113891_A_G</t></si><si><t>2_198114551_C_T</t></si><si><t>2_198114682_C_T</t></si><si><t>2_198115099_C_T</t></si><si><t>2_198115205_C_CCT</t></si><si><t>2_198115646_G_A</t></si><si><t>2_198115786_A_C</t></si><si><t>2_198117764_A_G</t></si><si><t>2_198118468_A_G</t></si><si><t>2_198122034_T_G</t></si><si><t>2_198122357_G_A</t></si><si><t>2_198122456_G_A</t></si><si><t>2_198123592_G_T</t></si><si><t>2_198124978_C_A</t></si><si><t>2_198125068_T_G</t></si><si><t>2_198125468_A_G</t></si><si><t>2_198126163_A_C</t></si><si><t>2_198126737_G_A</t></si><si><t>2_198126797_A_G</t></si><si><t>2_198127129_G_A</t></si><si><t>2_198127399_G_A</t></si><si><t>2_198127544_G_A</t></si><si><t>2_198127603_TG_T</t></si><si><t>2_198127654_G_A</t></si><si><t>2_198127968_T_C</t></si><si><t>2_198128006_A_G</t></si><si><t>2_198128526_TC_T</t></si><si><t>2_198128642_C_T</t></si><si><t>2_198128682_A_AG</t></si><si><t>2_198128894_T_C</t></si><si><t>2_198129143_T_A</t></si><si><t>2_198129160_T_C</t></si><si><t>2_198129619_C_A</t></si><si><t>2_198130354_A_G</t></si><si><t>2_198130582_T_C</t></si><si><t>2_198130694_G_A</t></si><si><t>2_198131072_G_A</t></si><si><t>2_198131097_G_C</t></si><si><t>2_198131685_A_G</t></si><si><t>2_198131794_TGAATAAAGG_T</t></si><si><t>2_198132470_A_C</t></si><si><t>2_198133408_C_G</t></si><si><t>2_198133583_T_A</t></si><si><t>2_198134005_AATAT_A</t></si><si><t>2_198134010_GGAGATAGGAGC_G</t></si><si><t>2_198134134_G_A</t></si><si><t>2_198135412_T_C</t></si><si><t>2_198136835_G_C</t></si><si><t>2_198137248_A_C</t></si><si><t>2_198138017_A_G</t></si><si><t>2_198139261_C_T</t></si><si><t>2_198140249_C_A</t></si><si><t>2_198140386_C_T</t></si><si><t>2_198143380_T_C</t></si><si><t>2_198143381_A_G</t></si><si><t>2_198143511_C_T</t></si><si><t>2_198143871_A_G</t></si><si><t>2_198144002_A_G</t></si><si><t>2_198144201_G_A</t></si><si><t>2_198145185_CT_C</t></si><si><t>2_198145871_G_A</t></si><si><t>2_198146381_C_T</t></si><si><t>2_198147776_G_T</t></si><si><t>2_198148191_A_T</t></si><si><t>2_198148570_C_T</t></si><si><t>2_198151148_A_G</t></si><si><t>2_198153269_C_T</t></si><si><t>2_198155170_T_A</t></si><si><t>2_198155776_A_T</t></si><si><t>2_198156969_G_A</t></si><si><t>2_198158151_G_C</t></si><si><t>2_198158171_T_G</t></si><si><t>2_198159127_AG_A</t></si><si><t>2_198160501_T_C</t></si><si><t>2_198161195_A_G</t></si><si><t>2_198162430_G_A</t></si><si><t>2_198163328_A_G</t></si><si><t>2_198163527_G_C</t></si><si><t>2_198163699_A_G</t></si><si><t>2_198164176_G_A</t></si><si><t>2_198164530_A_G</t></si><si><t>2_198165121_G_A</t></si><si><t>2_198166117_C_A</t></si><si><t>2_198166565_G_A</t></si><si><t>2_198166825_T_C</t></si><si><t>2_198168403_T_C</t></si><si><t>2_198168843_G_A</t></si><si><t>2_198169749_T_C</t></si><si><t>2_198169772_G_A</t></si><si><t>2_198171005_G_A</t></si><si><t>2_198171058_G_T</t></si><si><t>2_198171098_T_C</t></si><si><t>2_198171770_C_T</t></si><si><t>2_198172148_T_G</t></si><si><t>2_198173536_T_G</t></si><si><t>2_198176766_G_A</t></si><si><t>2_198177974_A_G</t></si><si><t>2_198178409_G_A</t></si><si><t>2_198178608_C_T</t></si><si><t>2_198178826_T_C</t></si><si><t>2_198179493_GCA_G</t></si><si><t>2_198181443_A_G</t></si><si><t>2_198181750_G_A</t></si><si><t>2_198182432_A_G</t></si><si><t>2_198182796_A_T</t></si><si><t>2_198182940_G_A</t></si><si><t>2_198183439_G_A</t></si><si><t>2_198183880_G_A</t></si><si><t>2_198185078_A_T</t></si><si><t>2_198185513_A_AC</t></si><si><t>2_198186086_C_A</t></si><si><t>2_198187164_T_A</t></si><si><t>2_198187903_T_C</t></si><si><t>2_198189346_C_T</t></si><si><t>2_198189616_G_A</t></si><si><t>2_198190332_G_C</t></si><si><t>2_198190894_A_G</t></si><si><t>2_198191308_G_T</t></si><si><t>2_198195965_T_C</t></si><si><t>2_198196208_A_G</t></si><si><t>2_198196234_G_C</t></si><si><t>2_198196424_A_T</t></si><si><t>2_198198277_G_C</t></si><si><t>2_198198489_A_G</t></si><si><t>2_198198852_A_G</t></si><si><t>2_198199163_T_C</t></si><si><t>2_198200739_T_A</t></si><si><t>2_198201237_AG_A</t></si><si><t>2_198204860_C_T</t></si><si><t>2_198205840_C_A</t></si><si><t>2_198207607_C_G</t></si><si><t>2_198208420_T_A</t></si><si><t>2_198208649_CAG_C</t></si><si><t>2_198208664_C_T</t></si><si><t>2_198210558_G_C</t></si><si><t>2_198211579_G_A</t></si><si><t>2_198213720_C_T</t></si><si><t>2_198215056_A_C</t></si><si><t>2_198216092_T_C</t></si><si><t>2_198216271_A_G</t></si><si><t>2_198216805_A_G</t></si><si><t>2_198216853_T_G</t></si><si><t>2_198219032_C_T</t></si><si><t>2_198220702_G_C</t></si><si><t>2_198222548_A_T</t></si><si><t>2_198223121_T_C</t></si><si><t>2_198226404_C_CAA</t></si><si><t>2_198228831_C_T</t></si><si><t>2_198228940_G_A</t></si><si><t>2_198228997_G_A</t></si><si><t>2_198229856_A_T</t></si><si><t>2_198230114_T_G</t></si><si><t>2_198230771_A_G</t></si><si><t>2_198230949_T_C</t></si><si><t>2_198231472_T_A</t></si><si><t>2_198232639_C_T</t></si><si><t>2_198233575_T_G</t></si><si><t>2_198233676_T_G</t></si><si><t>2_198234061_G_A</t></si><si><t>2_198235374_G_A</t></si><si><t>2_198236103_T_A</t></si><si><t>2_198236244_A_G</t></si><si><t>2_198236334_G_A</t></si><si><t>2_198236425_A_G</t></si><si><t>2_198236449_C_T</t></si><si><t>2_198236887_A_G</t></si><si><t>2_198236941_G_A</t></si><si><t>2_198236958_G_A</t></si><si><t>2_198237139_C_CT</t></si><si><t>2_198237144_A_G</t></si><si><t>2_198238223_C_T</t></si><si><t>2_198238424_T_G</t></si><si><t>2_198238986_TACTCAC_T</t></si><si><t>2_198239225_C_T</t></si><si><t>2_198242868_A_T</t></si><si><t>2_198244598_G_A</t></si><si><t>2_198245965_C_T</t></si><si><t>2_198246625_T_G</t></si><si><t>2_198247147_T_C</t></si><si><t>2_198248128_C_T</t></si><si><t>2_198252526_GC_G</t></si><si><t>2_198255495_A_AT</t></si><si><t>2_198257795_T_C</t></si><si><t>2_198258969_C_T</t></si><si><t>2_198259352_G_A</t></si><si><t>2_198260098_A_T</t></si><si><t>2_198261470_A_G</t></si><si><t>2_198261520_G_C</t></si><si><t>2_198263069_A_G</t></si><si><t>2_198263146_T_C</t></si><si><t>2_198264903_AAAT_A</t></si><si><t>2_198265173_T_A</t></si><si><t>2_198265350_T_C</t></si><si><t>2_198265526_A_G</t></si><si><t>2_198267770_G_GAA</t></si><si><t>2_198273347_T_C</t></si><si><t>2_198277498_T_C</t></si><si><t>2_198277551_G_A</t></si><si><t>2_198278834_T_A</t></si><si><t>2_198280586_T_C</t></si><si><t>2_198281743_T_C</t></si><si><t>2_198281776_C_A</t></si><si><t>2_198283305_T_C</t></si><si><t>2_198285554_C_G</t></si><si><t>2_198286474_A_G</t></si><si><t>2_198286581_C_T</t></si><si><t>2_198288002_T_A</t></si><si><t>2_198289575_C_G</t></si><si><t>2_198290301_A_AC</t></si><si><t>2_198292742_AAATT_A</t></si><si><t>2_198293691_T_C</t></si><si><t>2_198295171_G_A</t></si><si><t>2_198296118_A_C</t></si><si><t>2_198297156_C_T</t></si><si><t>2_198300431_G_T</t></si><si><t>2_198303698_G_A</t></si><si><t>2_198304577_G_A</t></si><si><t>2_198306676_A_G</t></si><si><t>2_198308447_A_AT</t></si><si><t>2_198309841_G_A</t></si><si><t>2_198310862_A_G</t></si><si><t>2_198313316_C_A</t></si><si><t>2_198313726_G_A</t></si><si><t>2_198314568_A_G</t></si><si><t>2_198316249_CA_C</t></si><si><t>2_198323811_A_G</t></si><si><t>2_198327314_G_A</t></si><si><t>2_198332079_T_C</t></si><si><t>2_198336085_C_T</t></si><si><t>2_198339776_A_G</t></si><si><t>2_198340781_G_A</t></si><si><t>2_198344147_G_A</t></si><si><t>2_198345797_G_A</t></si><si><t>2_198354414_T_C</t></si><si><t>2_198355384_C_T</t></si><si><t>2_198359027_G_C</t></si><si><t>2_198359267_A_ACT</t></si><si><t>2_198359315_CAGATAACTCAAACTTTTGATCATA_C</t></si><si><t>2_198360886_A_G</t></si><si><t>2_198361058_C_T</t></si><si><t>2_198361650_CAACT_C</t></si><si><t>2_198362018_T_C</t></si><si><t>2_198362851_C_A</t></si><si><t>2_198363504_A_G</t></si><si><t>2_198364518_G_A</t></si><si><t>2_198365043_C_G</t></si><si><t>2_198365788_C_T</t></si><si><t>2_198369370_T_C</t></si><si><t>2_198370079_C_T</t></si><si><t>2_198371687_A_G</t></si><si><t>2_198372035_T_C</t></si><si><t>2_198375329_C_G</t></si><si><t>2_198376601_G_A</t></si><si><t>2_198378056_T_C</t></si><si><t>2_198378546_A_G</t></si><si><t>2_198379118_G_A</t></si><si><t>2_198383381_A_G</t></si><si><t>2_198386175_C_T</t></si><si><t>2_198390002_AGT_A</t></si><si><t>2_198390009_C_T</t></si><si><t>2_198393044_G_C</t></si><si><t>2_198393497_C_G</t></si><si><t>2_198395099_T_C</t></si><si><t>2_198400668_C_T</t></si><si><t>2_198401483_A_G</t></si><si><t>2_198403519_G_A</t></si><si><t>2_198403697_C_T</t></si><si><t>2_198404929_C_G</t></si><si><t>2_198407732_ACT_A</t></si><si><t>2_198407832_A_G</t></si><si><t>2_198409392_A_G</t></si><si><t>2_198409611_G_A</t></si><si><t>2_198409884_A_G</t></si><si><t>2_198413692_G_C</t></si><si><t>2_198413959_A_G</t></si><si><t>2_198414439_G_A</t></si><si><t>2_198414713_A_T</t></si><si><t>2_198416728_T_TTGAAA</t></si><si><t>2_198416859_G_A</t></si><si><t>2_198419911_C_T</t></si><si><t>2_198422142_G_A</t></si><si><t>2_198423111_G_T</t></si><si><t>2_198426003_C_T</t></si><si><t>2_198426960_G_A</t></si><si><t>2_198428060_A_G</t></si><si><t>2_198431214_A_G</t></si><si><t>2_198431258_C_T</t></si><si><t>2_198435280_A_G</t></si><si><t>2_198436103_A_G</t></si><si><t>2_198437386_C_G</t></si><si><t>2_198437529_TG_T</t></si><si><t>2_198437829_G_A</t></si><si><t>2_198444871_T_C</t></si><si><t>2_198445601_T_C</t></si><si><t>2_198445602_G_A</t></si><si><t>2_198446859_T_C</t></si><si><t>2_198448697_C_CT</t></si><si><t>2_198450030_A_T</t></si><si><t>2_198454790_C_T</t></si><si><t>2_198455607_G_A</t></si><si><t>2_198456064_T_C</t></si><si><t>2_198458279_A_AT</t></si><si><t>2_198460040_T_G</t></si><si><t>2_198461941_A_C</t></si><si><t>2_198463090_G_T</t></si><si><t>2_198466273_T_C</t></si><si><t>2_198466462_C_A</t></si><si><t>2_198467113_A_T</t></si><si><t>2_198467141_C_T</t></si><si><t>2_198470546_C_T</t></si><si><t>2_198472078_T_G</t></si><si><t>2_198472886_A_G</t></si><si><t>2_198474218_A_G</t></si><si><t>2_198474908_C_T</t></si><si><t>2_198476152_A_G</t></si><si><t>2_198477131_G_A</t></si><si><t>2_198477606_G_A</t></si><si><t>2_198478320_G_A</t></si><si><t>2_198480072_G_A</t></si><si><t>2_198480308_GT_G</t></si><si><t>2_198482724_CAT_C</t></si><si><t>2_198483877_A_G</t></si><si><t>2_198483967_A_G</t></si><si><t>2_198485341_A_C</t></si><si><t>2_198487278_C_T</t></si><si><t>2_198489253_C_T</t></si><si><t>2_198491110_C_T</t></si><si><t>2_198492826_C_T</t></si><si><t>2_198492827_C_T</t></si><si><t>2_198492904_C_CT</t></si><si><t>2_198493818_C_G</t></si><si><t>2_198494111_C_T</t></si><si><t>2_198494782_C_T</t></si><si><t>2_198494932_TAATA_T</t></si><si><t>2_198497105_C_T</t></si><si><t>2_198498316_T_G</t></si><si><t>2_198499162_C_T</t></si><si><t>2_198504817_C_G</t></si><si><t>2_198505208_A_T</t></si><si><t>2_198506466_C_T</t></si><si><t>2_198507649_G_A</t></si><si><t>2_198508044_T_C</t></si><si><t>2_198508951_G_A</t></si><si><t>2_198509058_C_T</t></si><si><t>2_198511917_A_G</t></si><si><t>2_198513009_A_C</t></si><si><t>2_198513877_C_T</t></si><si><t>2_198514845_G_A</t></si><si><t>2_198515254_G_A</t></si><si><t>2_198515658_T_C</t></si><si><t>2_198515900_G_A</t></si><si><t>2_198516835_G_A</t></si><si><t>2_198517592_A_G</t></si><si><t>2_198517893_C_T</t></si><si><t>2_198518062_C_T</t></si><si><t>2_198518709_C_G</t></si><si><t>2_198519628_T_C</t></si><si><t>2_198520555_A_C</t></si><si><t>2_198520615_A_G</t></si><si><t>2_198521356_T_C</t></si><si><t>2_198521407_C_G</t></si><si><t>2_198521490_C_T</t></si><si><t>2_198522126_T_C</t></si><si><t>2_198522392_TG_T</t></si><si><t>2_198522632_A_G</t></si><si><t>2_198522769_T_C</t></si><si><t>2_198523402_T_G</t></si><si><t>2_198523541_T_C</t></si><si><t>2_198524149_C_T</t></si><si><t>2_198524885_G_C</t></si><si><t>2_198525084_A_G</t></si><si><t>2_198525997_G_C</t></si><si><t>2_198526088_G_A</t></si><si><t>2_198527371_C_T</t></si><si><t>2_198527507_A_T</t></si><si><t>2_198528881_C_T</t></si><si><t>2_198529496_G_A</t></si><si><t>2_198530355_C_T</t></si><si><t>2_198530500_A_ACTGATATGT</t></si><si><t>2_198531084_A_G</t></si><si><t>2_198531529_A_G</t></si><si><t>2_198533251_C_T</t></si><si><t>2_198533369_A_G</t></si><si><t>2_198534514_C_T</t></si><si><t>2_198535304_CAGG_C</t></si><si><t>2_198535456_TA_T</t></si><si><t>2_198535679_G_A</t></si><si><t>2_198537281_A_G</t></si><si><t>2_198540701_TC_T</t></si><si><t>2_198541398_C_T</t></si><si><t>2_198542619_C_T</t></si><si><t>2_198543156_C_A</t></si><si><t>2_198544386_C_CCCTACTAT</t></si><si><t>2_198545250_G_C</t></si><si><t>2_198545592_G_C</t></si><si><t>2_198546239_C_T</t></si><si><t>2_198548741_G_A</t></si><si><t>2_198549881_A_G</t></si><si><t>2_198556362_G_A</t></si><si><t>2_198556418_G_A</t></si><si><t>2_198558024_A_C</t></si><si><t>2_198560744_G_A</t></si><si><t>2_198560751_A_G</t></si><si><t>2_198560937_GGGGCGGCTGGCCGGGCGGGGGGCTGACCCCCCCCACCTCCCTCCCGGAC_G</t></si><si><t>2_198561274_C_T</t></si><si><t>2_198561418_C_T</t></si><si><t>2_198561671_G_T</t></si><si><t>2_198562343_G_A</t></si><si><t>2_198563742_A_T</t></si><si><t>2_198563884_C_A</t></si><si><t>2_198564170_A_G</t></si><si><t>2_198565011_A_G</t></si><si><t>2_198565823_C_T</t></si><si><t>2_198566735_TGAGTA_T</t></si><si><t>2_198567638_C_G</t></si><si><t>2_198567912_G_T</t></si><si><t>2_198572461_C_T</t></si><si><t>2_198573612_A_C</t></si><si><t>2_198573762_A_G</t></si><si><t>2_198574523_G_A</t></si><si><t>2_198575975_G_A</t></si><si><t>2_198576670_A_AC</t></si><si><t>2_198576950_A_G</t></si><si><t>2_198577424_A_C</t></si><si><t>2_198577585_G_A</t></si><si><t>2_198577648_C_CT</t></si><si><t>2_198578599_CAT_C</t></si><si><t>2_198579548_TC_T</t></si><si><t>2_198581535_A_ATAAAT</t></si><si><t>2_198582442_A_G</t></si><si><t>2_198583403_C_T</t></si><si><t>2_198584209_G_A</t></si><si><t>2_198584775_T_A</t></si><si><t>2_198588950_A_C</t></si><si><t>2_198589920_C_T</t></si><si><t>2_198591422_TATTCAG_T</t></si><si><t>2_198593459_AT_A</t></si><si><t>2_198593841_T_A</t></si><si><t>2_198594257_T_G</t></si><si><t>2_198595561_C_T</t></si><si><t>2_198595895_T_C</t></si><si><t>2_198597318_TC_T</t></si><si><t>2_198600730_T_G</t></si><si><t>2_198601370_A_G</t></si><si><t>2_198602101_G_A</t></si><si><t>2_198602283_C_T</t></si><si><t>2_198603185_T_G</t></si><si><t>2_198603229_A_G</t></si><si><t>2_198605514_A_G</t></si><si><t>2_198608441_T_G</t></si><si><t>2_198608511_C_T</t></si><si><t>2_198608724_G_A</t></si><si><t>2_198612877_A_G</t></si><si><t>2_198614760_C_A</t></si><si><t>2_198616060_C_CA</t></si><si><t>2_198618445_A_C</t></si><si><t>2_198620659_A_C</t></si><si><t>2_198620660_C_G</t></si><si><t>2_198621506_T_C</t></si><si><t>2_198623751_A_G</t></si><si><t>2_198625744_G_T</t></si><si><t>2_198626635_T_TA</t></si><si><t>2_198627942_G_C</t></si><si><t>2_198628063_G_A</t></si><si><t>2_198628147_A_G</t></si><si><t>2_198630667_G_T</t></si><si><t>2_198631714_G_A</t></si><si><t>2_198635669_T_C</t></si><si><t>2_198636355_G_C</t></si><si><t>2_198639653_G_T</t></si><si><t>2_198640209_C_CA</t></si><si><t>2_198645504_GT_G</t></si><si><t>2_198647108_C_T</t></si><si><t>2_198649905_G_A</t></si><si><t>2_198650006_C_T</t></si><si><t>2_198651492_G_A</t></si><si><t>2_198653192_A_G</t></si><si><t>2_198653204_C_A</t></si><si><t>2_198653667_T_C</t></si><si><t>2_198655007_A_T</t></si><si><t>2_198657044_G_A</t></si><si><t>2_198660838_C_T</t></si><si><t>2_198661435_T_G</t></si><si><t>2_198663385_A_AT</t></si><si><t>2_198665072_C_T</t></si><si><t>2_198666752_C_T</t></si><si><t>2_198668751_T_C</t></si><si><t>2_198669110_G_A</t></si><si><t>2_198669587_G_A</t></si><si><t>2_198669754_G_C</t></si><si><t>2_198670478_T_A</t></si><si><t>2_198671145_C_T</t></si><si><t>2_198671665_C_A</t></si><si><t>2_198672132_G_GGTAGTCTAAGGTCATTGTGATGAATAAACTAATCTTCAA</t></si><si><t>2_198673544_G_A</t></si><si><t>2_198673636_G_A</t></si><si><t>2_198674184_C_A</t></si><si><t>2_198674673_A_G</t></si><si><t>2_198675597_T_TA</t></si><si><t>2_198675917_T_C</t></si><si><t>2_198675948_C_T</t></si><si><t>2_198677508_T_C</t></si><si><t>2_198684342_C_T</t></si><si><t>2_198685609_G_A</t></si><si><t>2_198687284_T_C</t></si><si><t>2_198688084_A_C</t></si><si><t>2_198689295_A_T</t></si><si><t>2_198690001_T_C</t></si><si><t>2_198691082_A_G</t></si><si><t>2_198691405_A_G</t></si><si><t>2_198691455_G_A</t></si><si><t>2_198692321_A_ATAAT</t></si><si><t>2_198692686_G_GT</t></si><si><t>2_198692929_A_G</t></si><si><t>2_198693703_C_T</t></si><si><t>2_198696928_A_G</t></si><si><t>2_198698891_A_G</t></si><si><t>2_198700216_G_A</t></si><si><t>2_198700417_C_G</t></si><si><t>2_198703935_A_G</t></si><si><t>2_198704818_T_G</t></si><si><t>2_198705820_T_C</t></si><si><t>2_198707638_A_T</t></si><si><t>2_198707950_A_T</t></si><si><t>2_198708695_T_G</t></si><si><t>2_198711502_C_A</t></si><si><t>2_198712310_C_A</t></si><si><t>2_198712332_G_A</t></si><si><t>2_198713099_C_T</t></si><si><t>2_198713231_G_A</t></si><si><t>2_198713831_CA_C</t></si><si><t>2_198715972_A_G</t></si><si><t>2_198718630_A_G</t></si><si><t>2_198718667_G_C</t></si><si><t>2_198718928_A_T</t></si><si><t>2_198721054_G_A</t></si><si><t>2_198721560_A_T</t></si><si><t>2_198721827_C_A</t></si><si><t>2_198722034_A_G</t></si><si><t>2_198722225_A_G</t></si><si><t>2_198723833_G_A</t></si><si><t>2_198723904_C_CTG</t></si><si><t>2_198725444_A_G</t></si><si><t>2_198726773_C_T</t></si><si><t>2_198726850_T_TG</t></si><si><t>2_198727626_A_G</t></si><si><t>2_198728500_T_C</t></si><si><t>2_198729283_T_C</t></si><si><t>2_198731230_T_G</t></si><si><t>2_198731371_T_C</t></si><si><t>2_198739451_A_G</t></si><si><t>2_198740121_C_T</t></si><si><t>2_198740276_G_T</t></si><si><t>2_198741134_G_C</t></si><si><t>2_198743655_G_T</t></si><si><t>2_198744324_A_G</t></si><si><t>2_198748726_T_C</t></si><si><t>2_198749269_G_A</t></si><si><t>2_198750806_A_G</t></si><si><t>2_198750868_G_A</t></si><si><t>2_198751637_T_G</t></si><si><t>2_198751952_T_A</t></si><si><t>2_198754244_C_T</t></si><si><t>2_198754247_C_T</t></si><si><t>2_198757616_G_A</t></si><si><t>2_198758868_A_G</t></si><si><t>2_198759973_G_A</t></si><si><t>2_198762192_T_G</t></si><si><t>2_198762879_T_C</t></si><si><t>2_198763928_G_A</t></si><si><t>2_198766642_T_C</t></si><si><t>2_198768166_T_G</t></si><si><t>2_198768718_T_G</t></si><si><t>2_198769637_A_G</t></si><si><t>2_198769788_T_C</t></si><si><t>2_198771698_G_T</t></si><si><t>2_198771941_A_G</t></si><si><t>2_198775796_C_G</t></si><si><t>2_198775982_C_T</t></si><si><t>2_198776140_C_T</t></si><si><t>2_198776546_G_A</t></si><si><t>2_198779867_C_T</t></si><si><t>2_198782617_A_C</t></si><si><t>2_198782692_C_T</t></si><si><t>2_198783330_C_G</t></si><si><t>2_198783466_C_A</t></si><si><t>2_198786112_T_C</t></si><si><t>2_198786167_G_T</t></si><si><t>2_198786490_A_C</t></si><si><t>2_198787880_G_A</t></si><si><t>2_198788119_C_T</t></si><si><t>2_198790423_T_G</t></si><si><t>2_198792320_C_A</t></si><si><t>2_198792760_A_AT</t></si><si><t>2_198794681_C_A</t></si><si><t>2_198795650_A_G</t></si><si><t>2_198796331_T_TAAAC</t></si><si><t>2_198798630_G_A</t></si><si><t>2_198800387_C_T</t></si><si><t>2_198800440_A_G</t></si><si><t>2_198800630_T_C</t></si><si><t>2_198801209_C_G</t></si><si><t>2_198801720_A_G</t></si><si><t>2_198805098_C_T</t></si><si><t>2_198805185_C_T</t></si><si><t>2_198805838_T_A</t></si><si><t>2_198807015_T_A</t></si><si><t>2_198809410_T_C</t></si><si><t>2_198810131_C_T</t></si><si><t>2_198812181_C_T</t></si><si><t>2_198812874_A_G</t></si><si><t>2_198814396_A_G</t></si><si><t>2_198816662_G_A</t></si><si><t>2_198816724_A_C</t></si><si><t>2_198818626_T_A</t></si><si><t>2_198821988_G_A</t></si><si><t>2_198822292_G_A</t></si><si><t>2_198823828_A_G</t></si><si><t>2_198824638_A_G</t></si><si><t>2_198825462_G_A</t></si><si><t>2_198826363_T_TTATAA</t></si><si><t>2_198827896_T_C</t></si><si><t>2_198829468_T_G</t></si><si><t>2_198831260_A_G</t></si><si><t>2_198832109_T_C</t></si><si><t>2_198835106_G_T</t></si><si><t>2_198835702_G_T</t></si><si><t>2_198836777_A_G</t></si><si><t>2_198837358_G_A</t></si><si><t>2_198839145_G_A</t></si><si><t>2_198839619_A_C</t></si><si><t>2_198840352_A_AC</t></si><si><t>2_198841329_T_C</t></si><si><t>2_198843659_C_T</t></si><si><t>2_198845623_T_C</t></si><si><t>2_198846486_G_T</t></si><si><t>2_198852374_T_C</t></si><si><t>2_198852636_A_G</t></si><si><t>2_198853540_G_T</t></si><si><t>2_198854224_C_T</t></si><si><t>2_198855201_T_C</t></si><si><t>2_198855510_T_A</t></si><si><t>2_198857186_G_A</t></si><si><t>2_198858268_A_G</t></si><si><t>2_198858401_A_G</t></si><si><t>2_198859183_G_A</t></si><si><t>2_198860837_C_G</t></si><si><t>2_198862600_C_T</t></si><si><t>2_198864358_A_G</t></si><si><t>2_198864568_G_A</t></si><si><t>2_198864597_A_G</t></si><si><t>2_198866758_A_G</t></si><si><t>2_198868109_T_A</t></si><si><t>2_198868201_G_T</t></si><si><t>2_198869979_A_G</t></si><si><t>2_198871145_G_A</t></si><si><t>2_198871195_T_G</t></si><si><t>2_198871417_T_G</t></si><si><t>2_198871476_G_C</t></si><si><t>2_198873214_G_T</t></si><si><t>2_198873779_T_G</t></si><si><t>2_198874310_T_G</t></si><si><t>2_198875003_C_T</t></si><si><t>2_198875464_G_A</t></si><si><t>2_198876286_G_T</t></si><si><t>2_198876532_T_C</t></si><si><t>2_198876780_C_CAGA</t></si><si><t>2_198877234_C_A</t></si><si><t>2_198877300_G_A</t></si><si><t>2_198878008_T_A</t></si><si><t>2_198879297_T_G</t></si><si><t>2_198879443_T_A</t></si><si><t>2_198879457_G_A</t></si><si><t>2_198879645_T_A</t></si><si><t>2_198880443_A_G</t></si><si><t>2_198880589_A_G</t></si><si><t>2_198881668_G_A</t></si><si><t>2_198881730_G_C</t></si><si><t>2_198882873_T_G</t></si><si><t>2_198883098_G_A</t></si><si><t>2_198883682_C_T</t></si><si><t>2_198883814_A_G</t></si><si><t>2_198884413_G_A</t></si><si><t>2_198884532_T_C</t></si><si><t>2_198885060_G_A</t></si><si><t>2_198885425_G_T</t></si><si><t>2_198885578_G_A</t></si><si><t>2_198885872_A_G</t></si><si><t>2_198886910_C_G</t></si><si><t>2_198887725_C_T</t></si><si><t>2_198888236_C_T</t></si><si><t>2_198888347_T_G</t></si><si><t>2_198888524_G_C</t></si><si><t>2_198889061_A_G</t></si><si><t>2_198889366_G_A</t></si><si><t>2_198889587_C_T</t></si><si><t>2_198889896_T_C</t></si><si><t>2_198891021_G_A</t></si><si><t>2_198891568_A_G</t></si><si><t>2_198893033_A_AT</t></si><si><t>2_198893376_A_G</t></si><si><t>2_198893813_A_G</t></si><si><t>2_198893927_A_G</t></si><si><t>2_198894219_T_A</t></si><si><t>2_198894223_T_C</t></si><si><t>2_198894285_G_A</t></si><si><t>2_198895022_A_G</t></si><si><t>2_198895078_T_G</t></si><si><t>2_198895133_C_G</t></si><si><t>2_198895402_G_A</t></si><si><t>2_198895732_C_T</t></si><si><t>2_198895868_G_A</t></si><si><t>2_198896255_C_T</t></si><si><t>2_198896766_T_C</t></si><si><t>2_198897061_A_T</t></si><si><t>2_198898055_T_C</t></si><si><t>2_198898222_C_A</t></si><si><t>2_198898265_G_A</t></si><si><t>2_198900305_G_A</t></si><si><t>2_198901395_T_C</t></si><si><t>2_198901564_C_T</t></si><si><t>2_198901642_A_G</t></si><si><t>2_198904914_A_G</t></si><si><t>2_198905270_T_C</t></si><si><t>2_198905874_C_T</t></si><si><t>2_198905910_C_A</t></si><si><t>2_198906122_G_GT</t></si><si><t>2_198906354_A_G</t></si><si><t>2_198907444_A_G</t></si><si><t>2_198908439_A_G</t></si><si><t>2_198908825_A_G</t></si><si><t>2_198909738_G_C</t></si><si><t>2_198910107_G_C</t></si><si><t>2_198911245_G_A</t></si><si><t>2_198912902_G_C</t></si><si><t>2_198913413_A_G</t></si><si><t>2_198915467_T_C</t></si><si><t>2_198915930_A_T</t></si><si><t>2_198916674_T_C</t></si><si><t>2_198916926_G_A</t></si><si><t>2_198917263_C_A</t></si><si><t>2_198918164_C_A</t></si><si><t>2_198918524_C_A</t></si><si><t>2_198918591_A_T</t></si><si><t>2_198920142_T_C</t></si><si><t>2_198920560_A_C</t></si><si><t>2_198921201_G_A</t></si><si><t>2_198923075_A_G</t></si><si><t>2_198923468_C_G</t></si><si><t>2_198924967_G_A</t></si><si><t>2_198925980_A_G</t></si><si><t>2_198926322_C_CATT</t></si><si><t>2_198928647_A_G</t></si><si><t>2_198929083_G_A</t></si><si><t>2_198929086_A_G</t></si><si><t>2_198929693_A_G</t></si><si><t>2_198929716_T_C</t></si><si><t>2_198934080_A_G</t></si><si><t>2_198934726_C_G</t></si><si><t>2_198937082_T_C</t></si><si><t>2_198937258_G_A</t></si><si><t>2_198938959_T_G</t></si><si><t>2_198940251_C_T</t></si><si><t>2_198942568_C_T</t></si><si><t>2_198945680_G_T</t></si><si><t>2_198946335_C_T</t></si><si><t>2_198946551_G_A</t></si><si><t>2_198950029_A_G</t></si><si><t>2_198950968_A_AT</t></si><si><t>2_198952637_C_T</t></si><si><t>2_198953267_G_A</t></si><si><t>2_198953816_G_A</t></si><si><t>2_198954831_C_T</t></si><si><t>2_198957415_C_G</t></si><si><t>2_198962243_G_A</t></si><si><t>2_198971623_C_T</t></si><si><t>2_198981102_C_T</t></si><si><t>2_198983953_TTTAA_T</t></si><si><t>2_198986027_A_G</t></si><si><t>2_198991275_G_C</t></si><si><t>2_198992191_G_A</t></si><si><t>2_198996212_A_C</t></si><si><t>2_198997039_G_A</t></si><si><t>2_198999074_T_G</t></si><si><t>2_198999226_T_G</t></si><si><t>2_199002562_A_C</t></si><si><t>2_199002563_A_T</t></si><si><t>2_199008506_C_T</t></si><si><t>2_199017147_T_C</t></si><si><t>2_199017855_T_A</t></si><si><t>2_199019445_A_T</t></si><si><t>2_199020446_G_T</t></si><si><t>2_199022032_A_T</t></si><si><t>2_199026501_C_T</t></si><si><t>2_199027024_A_G</t></si><si><t>2_199028182_GT_G</t></si><si><t>2_199030689_T_C</t></si><si><t>2_199031179_A_T</t></si><si><t>2_199033580_C_G</t></si><si><t>2_199034221_G_T</t></si><si><t>2_199034949_C_T</t></si><si><t>2_199038065_T_C</t></si><si><t>2_199043260_G_A</t></si><si><t>2_199046834_C_G</t></si><si><t>2_199048138_A_C</t></si><si><t>2_199048962_G_A</t></si><si><t>2_199049108_A_G</t></si><si><t>2_199049218_C_T</t></si><si><t>2_199055449_C_T</t></si><si><t>2_199057580_G_A</t></si><si><t>2_199057863_G_C</t></si><si><t>2_199057943_G_GC</t></si><si><t>2_199060970_G_A</t></si><si><t>2_199061458_A_G</t></si><si><t>2_199061663_G_A</t></si><si><t>2_199061752_T_C</t></si><si><t>2_199061769_T_C</t></si><si><t>2_199061885_T_G</t></si><si><t>2_199061968_C_T</t></si><si><t>2_199062086_C_T</t></si><si><t>2_199062572_G_C</t></si><si><t>2_199062657_G_T</t></si><si><t>2_199062721_T_A</t></si><si><t>2_199063317_G_A</t></si><si><t>2_199064172_G_T</t></si><si><t>2_199064288_A_G</t></si><si><t>2_199064494_A_G</t></si><si><t>2_199064551_C_T</t></si><si><t>2_199064637_A_G</t></si><si><t>2_199064832_G_A</t></si><si><t>2_199064908_G_A</t></si><si><t>2_199065424_A_T</t></si><si><t>2_199065965_T_G</t></si><si><t>2_199066633_G_T</t></si><si><t>2_199067470_C_A</t></si><si><t>2_199068598_A_G</t></si><si><t>2_199070066_G_A</t></si><si><t>2_199070749_C_A</t></si><si><t>2_199075050_G_C</t></si><si><t>2_199079401_G_A</t></si><si><t>2_199080393_G_T</t></si><si><t>2_199082114_A_G</t></si><si><t>2_199082525_T_C</t></si><si><t>2_199083405_G_A</t></si><si><t>2_199085268_GTTA_G</t></si><si><t>2_199087196_C_G</t></si><si><t>2_199088212_C_T</t></si><si><t>2_199088217_C_T</t></si><si><t>2_199089031_G_A</t></si><si><t>2_199089721_G_C</t></si><si><t>2_199090557_A_G</t></si><si><t>2_199091131_GT_G</t></si><si><t>2_199091139_T_G</t></si><si><t>2_199091187_C_T</t></si><si><t>2_199091237_C_T</t></si><si><t>2_199093375_T_C</t></si><si><t>2_199094203_G_A</t></si><si><t>2_199096155_C_A</t></si><si><t>2_199096392_T_C</t></si><si><t>2_199101213_T_C</t></si><si><t>2_199102669_C_T</t></si><si><t>2_199103266_G_C</t></si><si><t>2_199104037_T_C</t></si><si><t>2_199104295_A_G</t></si><si><t>2_199105391_G_T</t></si><si><t>2_199106420_C_T</t></si><si><t>2_199107080_G_T</t></si><si><t>2_199107103_C_T</t></si><si><t>2_199108091_A_T</t></si><si><t>2_199108182_G_A</t></si><si><t>2_199108892_C_T</t></si><si><t>2_199110913_T_C</t></si><si><t>2_199112263_A_G</t></si><si><t>2_199112577_A_AAAAAAGG</t></si><si><t>2_199113165_T_C</t></si><si><t>2_199114351_C_T</t></si><si><t>2_199116344_A_T</t></si><si><t>2_199116600_A_T</t></si><si><t>2_199117473_G_A</t></si><si><t>2_199124015_G_A</t></si><si><t>2_199126230_A_G</t></si><si><t>2_199129824_C_T</t></si><si><t>2_199133910_G_A</t></si><si><t>2_199135262_C_T</t></si><si><t>2_199137453_T_C</t></si><si><t>2_199142876_G_A</t></si><si><t>2_199145420_C_T</t></si><si><t>2_199145710_C_T</t></si><si><t>2_199146247_A_G</t></si><si><t>2_199149313_C_T</t></si><si><t>2_199149356_A_G</t></si><si><t>2_199156137_G_A</t></si><si><t>2_199163067_C_T</t></si><si><t>2_199166694_T_C</t></si><si><t>2_199168091_A_G</t></si><si><t>2_199173992_C_T</t></si><si><t>2_199175842_C_T</t></si><si><t>2_197255316_T_C</t></si><si><t>2_197256269_A_G</t></si><si><t>2_197260640_G_C</t></si><si><t>2_197401815_T_C</t></si><si><t>2_197406913_G_A</t></si><si><t>2_197470387_A_G</t></si><si><t>2_197471453_T_A</t></si><si><t>2_197652353_C_T</t></si><si><t>2_197801350_T_A</t></si><si><t>2_197806127_A_T</t></si><si><t>2_197820834_T_C</t></si><si><t>2_197870971_C_T</t></si><si><t>2_197874228_G_A</t></si><si><t>2_197875148_G_A</t></si><si><t>2_197876792_A_G</t></si><si><t>2_197883048_A_G</t></si><si><t>2_197886086_T_C</t></si><si><t>2_197888490_T_A</t></si><si><t>2_197890001_C_T</t></si><si><t>2_197890457_G_A</t></si><si><t>2_197904939_G_A</t></si><si><t>2_197911247_CTGT_C</t></si><si><t>2_197960874_C_T</t></si><si><t>2_197967383_T_C</t></si><si><t>2_197971583_C_T</t></si><si><t>2_197971732_G_A</t></si><si><t>2_197991182_G_A</t></si><si><t>2_197992602_C_A</t></si><si><t>2_197998738_C_T</t></si><si><t>2_197999079_G_C</t></si><si><t>2_198000250_C_A</t></si><si><t>2_198003163_TAAG_T</t></si><si><t>2_198003950_G_A</t></si><si><t>2_198006719_T_G</t></si><si><t>2_198015349_C_T</t></si><si><t>2_198016389_T_C</t></si><si><t>2_198042541_C_T</t></si><si><t>2_198047838_T_C</t></si><si><t>2_198138470_C_T</t></si><si><t>2_199007858_C_T</t></si><si><t>2_199122020_C_A</t></si><si><t>2_197238970_G_A</t></si><si><t>2_197458116_T_C</t></si><si><t>2_197524793_A_G</t></si><si><t>2_197647908_T_C</t></si><si><t>2_197751565_C_T</t></si><si><t>2_197847659_T_C</t></si><si><t>2_197862847_T_C</t></si><si><t>2_197863851_C_T</t></si><si><t>2_197864996_A_C</t></si><si><t>2_197865773_T_A</t></si><si><t>2_197866470_T_A</t></si><si><t>2_197868101_G_C</t></si><si><t>2_197871626_T_C</t></si><si><t>2_197872727_T_TTCTC</t></si><si><t>2_197873093_C_A</t></si><si><t>2_197873563_T_C</t></si><si><t>2_197875066_A_G</t></si><si><t>2_197875435_T_C</t></si><si><t>2_197878584_T_A</t></si><si><t>2_197878905_G_A</t></si><si><t>2_197879697_T_G</t></si><si><t>2_197880948_C_A</t></si><si><t>2_197881160_C_CTT</t></si><si><t>2_197881357_C_T</t></si><si><t>2_197881926_A_C</t></si><si><t>2_197882289_T_C</t></si><si><t>2_197884141_T_C</t></si><si><t>2_197886276_G_T</t></si><si><t>2_197886849_T_G</t></si><si><t>2_197889022_T_C</t></si><si><t>2_197890364_T_C</t></si><si><t>2_197892487_A_T</t></si><si><t>2_197897759_ATAAGGTGG_A</t></si><si><t>2_197902324_T_A</t></si><si><t>2_197903464_T_C</t></si><si><t>2_197904489_G_A</t></si><si><t>2_197907135_A_G</t></si><si><t>2_197909966_C_T</t></si><si><t>2_197910169_T_C</t></si><si><t>2_197913950_G_T</t></si><si><t>2_197923396_C_T</t></si><si><t>2_197929252_T_C</t></si><si><t>2_197933701_T_G</t></si><si><t>2_197941675_C_T</t></si><si><t>2_197947823_A_C</t></si><si><t>2_197948986_A_T</t></si><si><t>2_197951615_C_T</t></si><si><t>2_197954780_A_G</t></si><si><t>2_197962598_C_T</t></si><si><t>2_197967843_T_C</t></si><si><t>2_197972843_C_T</t></si><si><t>2_197973681_C_T</t></si><si><t>2_197974504_A_T</t></si><si><t>2_197974776_G_C</t></si><si><t>2_197976264_A_G</t></si><si><t>2_197980702_T_A</t></si><si><t>2_197981404_A_G</t></si><si><t>2_197981916_CT_C</t></si><si><t>2_197983206_C_T</t></si><si><t>2_197983837_C_T</t></si><si><t>2_197985353_T_C</t></si><si><t>2_197985370_C_T</t></si><si><t>2_197986048_T_C</t></si><si><t>2_197986864_C_A</t></si><si><t>2_197987782_A_G</t></si><si><t>2_197988554_T_C</t></si><si><t>2_197988927_T_C</t></si><si><t>2_197989012_C_T</t></si><si><t>2_197989554_G_A</t></si><si><t>2_197989945_T_C</t></si><si><t>2_197990909_G_A</t></si><si><t>2_197991580_CCT_C</t></si><si><t>2_197992505_T_C</t></si><si><t>2_197993544_T_C</t></si><si><t>2_197996500_A_G</t></si><si><t>2_197997831_T_C</t></si><si><t>2_197998115_C_T</t></si><si><t>2_197998327_A_T</t></si><si><t>2_197998360_C_T</t></si><si><t>2_198001443_C_T</t></si><si><t>2_198002239_T_C</t></si><si><t>2_198002374_A_T</t></si><si><t>2_198003158_G_A</t></si><si><t>2_198004729_A_G</t></si><si><t>2_198005440_A_C</t></si><si><t>2_198005565_T_C</t></si><si><t>2_198006388_A_T</t></si><si><t>2_198006389_G_T</t></si><si><t>2_198011904_G_A</t></si><si><t>2_198182012_T_C</t></si><si><t>2_198185480_ACT_A</t></si><si><t>2_198247500_GACATTGTCTATTTGC_G</t></si><si><t>2_198943811_G_A</t></si><si><t>2_198960510_G_A</t></si><si><t>2_198961468_A_G</t></si><si><t>2_198962295_A_G</t></si><si><t>2_198965751_T_C</t></si><si><t>2_198979773_G_C</t></si><si><t>2_198985126_A_C</t></si><si><t>2_198985338_C_G</t></si><si><t>2_198985445_A_T</t></si><si><t>2_198990413_A_C</t></si><si><t>2_198990585_A_G</t></si><si><t>2_198992144_A_G</t></si><si><t>2_198992678_G_A</t></si><si><t>2_198993617_G_A</t></si><si><t>2_198994584_C_CT</t></si><si><t>2_198995353_T_C</t></si><si><t>2_198999075_G_A</t></si><si><t>2_199000996_G_T</t></si><si><t>2_199009118_A_T</t></si><si><t>2_199009864_G_C</t></si><si><t>2_199023800_G_A</t></si><si><t>2_199024377_G_T</t></si><si><t>2_199024970_A_G</t></si><si><t>2_199027190_T_C</t></si><si><t>2_199032498_C_T</t></si><si><t>2_199032832_A_T</t></si><si><t>2_199033821_G_A</t></si><si><t>2_199037837_C_G</t></si><si><t>2_199038290_C_T</t></si><si><t>2_199038828_T_A</t></si><si><t>2_199038829_A_T</t></si><si><t>2_199041340_G_A</t></si><si><t>2_199047558_T_G</t></si><si><t>2_199047626_C_A</t></si><si><t>2_199050267_T_C</t></si><si><t>2_199053611_C_G</t></si><si><t>2_199053660_A_G</t></si><si><t>2_199054124_A_T</t></si><si><t>2_199094529_T_A</t></si><si><t>2_199156815_C_CT</t></si><si><t>2_199157047_A_T</t></si><si><t>2_199157118_G_A</t></si><si><t>2_199157128_C_T</t></si><si><t>2_197315451_C_T</t></si><si><t>2_197322412_CTA_C</t></si><si><t>2_197324695_C_A</t></si><si><t>2_197345004_C_T</t></si><si><t>2_197354189_A_AT</t></si><si><t>2_197354191_C_A</t></si><si><t>2_197354219_A_G</t></si><si><t>2_197354669_A_G</t></si><si><t>2_197359414_G_A</t></si><si><t>2_197468279_T_C</t></si><si><t>2_197481611_T_C</t></si><si><t>2_197501173_T_C</t></si><si><t>2_197518039_C_A</t></si><si><t>2_197520760_G_A</t></si><si><t>2_197521468_CTG_C</t></si><si><t>2_197523237_A_C</t></si><si><t>2_197526783_C_T</t></si><si><t>2_197530414_A_G</t></si><si><t>2_197577448_T_C</t></si><si><t>2_197581695_G_A</t></si><si><t>2_197604177_G_A</t></si><si><t>2_197604309_T_C</t></si><si><t>2_197604687_C_T</t></si><si><t>2_197620837_G_A</t></si><si><t>2_197627428_C_T</t></si><si><t>2_197633664_C_T</t></si><si><t>2_197640998_T_C</t></si><si><t>2_197641012_T_A</t></si><si><t>2_197646532_A_G</t></si><si><t>2_197648766_T_C</t></si><si><t>2_197650118_CAGAAACACATGCAAAACTTAACAG_C</t></si><si><t>2_197653648_G_A</t></si><si><t>2_197660253_GAGGAACAAAAGAACAA_G</t></si><si><t>2_197662526_T_C</t></si><si><t>2_197666152_G_A</t></si><si><t>2_197677823_C_T</t></si><si><t>2_197683558_C_T</t></si><si><t>2_197694503_C_T</t></si><si><t>2_197694929_T_G</t></si><si><t>2_197696274_C_G</t></si><si><t>2_197698382_A_G</t></si><si><t>2_197699029_T_A</t></si><si><t>2_197699330_A_G</t></si><si><t>2_197699811_G_A</t></si><si><t>2_197700070_C_T</t></si><si><t>2_197700975_A_G</t></si><si><t>2_197701704_A_G</t></si><si><t>2_197703076_C_T</t></si><si><t>2_197703768_A_AAAAC</t></si><si><t>2_197704054_T_C</t></si><si><t>2_197705613_C_T</t></si><si><t>2_197705753_C_G</t></si><si><t>2_197708881_A_G</t></si><si><t>2_197709768_A_G</t></si><si><t>2_197710542_A_G</t></si><si><t>2_197712106_C_T</t></si><si><t>2_197712227_A_G</t></si><si><t>2_197712865_T_C</t></si><si><t>2_197713628_C_T</t></si><si><t>2_197714813_G_T</t></si><si><t>2_197716807_A_G</t></si><si><t>2_197717238_A_G</t></si><si><t>2_197717566_T_C</t></si><si><t>2_197718002_G_C</t></si><si><t>2_197719184_T_C</t></si><si><t>2_197719519_G_A</t></si><si><t>2_197720799_A_G</t></si><si><t>2_197721719_T_C</t></si><si><t>2_197722757_CA_C</t></si><si><t>2_197722969_CA_C</t></si><si><t>2_197723074_T_C</t></si><si><t>2_197723089_A_G</t></si><si><t>2_197726045_A_C</t></si><si><t>2_197726600_T_C</t></si><si><t>2_197727773_A_T</t></si><si><t>2_197727930_C_G</t></si><si><t>2_197730485_G_GCCT</t></si><si><t>2_197731652_CAAT_C</t></si><si><t>2_197732348_T_C</t></si><si><t>2_197733196_A_G</t></si><si><t>2_197733242_T_C</t></si><si><t>2_197734429_T_C</t></si><si><t>2_197734726_C_T</t></si><si><t>2_197737587_T_G</t></si><si><t>2_197737833_T_C</t></si><si><t>2_197738000_T_C</t></si><si><t>2_197739083_A_G</t></si><si><t>2_197739409_A_G</t></si><si><t>2_197739992_C_T</t></si><si><t>2_197740271_A_T</t></si><si><t>2_197740982_G_C</t></si><si><t>2_197741234_G_A</t></si><si><t>2_197741801_T_C</t></si><si><t>2_197742792_G_A</t></si><si><t>2_197744712_C_CTG</t></si><si><t>2_197745121_T_C</t></si><si><t>2_197745457_A_G</t></si><si><t>2_197745769_G_A</t></si><si><t>2_197745994_T_C</t></si><si><t>2_197746438_T_C</t></si><si><t>2_197746848_G_C</t></si><si><t>2_197747058_C_A</t></si><si><t>2_197747897_G_A</t></si><si><t>2_197747960_C_T</t></si><si><t>2_197748462_A_G</t></si><si><t>2_197748626_A_G</t></si><si><t>2_197751429_C_A</t></si><si><t>2_197751720_T_C</t></si><si><t>2_197753145_C_A</t></si><si><t>2_197753689_G_A</t></si><si><t>2_197755295_C_T</t></si><si><t>2_197755896_C_G</t></si><si><t>2_197756153_G_A</t></si><si><t>2_197758374_C_T</t></si><si><t>2_197758979_C_A</t></si><si><t>2_197759821_A_G</t></si><si><t>2_197762013_T_C</t></si><si><t>2_197762193_A_G</t></si><si><t>2_197762312_C_T</t></si><si><t>2_197762746_G_A</t></si><si><t>2_197763250_C_A</t></si><si><t>2_197763643_A_G</t></si><si><t>2_197763934_C_A</t></si><si><t>2_197764806_G_A</t></si><si><t>2_197764931_C_T</t></si><si><t>2_197765544_G_A</t></si><si><t>2_197766897_C_A</t></si><si><t>2_197769428_G_A</t></si><si><t>2_197769897_G_A</t></si><si><t>2_197770389_A_C</t></si><si><t>2_197778173_C_A</t></si><si><t>2_197778180_A_G</t></si><si><t>2_197789642_A_G</t></si><si><t>2_197789833_ATCT_A</t></si><si><t>2_197793496_G_A</t></si><si><t>2_197794479_G_A</t></si><si><t>2_197797058_A_T</t></si><si><t>2_197818875_G_C</t></si><si><t>2_198038562_G_A</t></si><si><t>2_198038650_G_A</t></si><si><t>2_198039827_C_T</t></si><si><t>2_198040055_G_T</t></si><si><t>2_198040500_T_C</t></si><si><t>2_198041441_G_A</t></si><si><t>2_198041644_T_TATA</t></si><si><t>2_198043039_T_TA</t></si><si><t>2_198044078_G_A</t></si><si><t>2_198044643_G_C</t></si><si><t>2_198044985_C_T</t></si><si><t>2_198045530_T_C</t></si><si><t>2_198045953_T_A</t></si><si><t>2_198046082_CGTT_C</t></si><si><t>2_198048399_A_AGGGAGAG</t></si><si><t>2_198048418_G_T</t></si><si><t>2_198048448_A_G</t></si><si><t>2_198050197_C_T</t></si><si><t>2_198050476_A_G</t></si><si><t>2_198052206_C_A</t></si><si><t>2_198053471_G_GCA</t></si><si><t>2_198054772_T_C</t></si><si><t>2_198054958_A_G</t></si><si><t>2_198056683_T_C</t></si><si><t>2_198057349_C_G</t></si><si><t>2_198057426_G_C</t></si><si><t>2_198058482_C_T</t></si><si><t>2_198059480_A_G</t></si><si><t>2_198059986_T_C</t></si><si><t>2_198060885_G_C</t></si><si><t>2_198061162_T_C</t></si><si><t>2_198061688_A_AT</t></si><si><t>2_198062232_A_G</t></si><si><t>2_198062308_G_A</t></si><si><t>2_198063003_T_C</t></si><si><t>2_198063937_G_GA</t></si><si><t>2_198065054_G_T</t></si><si><t>2_198065217_G_A</t></si><si><t>2_198065324_T_A</t></si><si><t>2_198070787_A_G</t></si><si><t>2_198071331_T_C</t></si><si><t>2_198071437_G_A</t></si><si><t>2_198071738_A_C</t></si><si><t>2_198074282_A_G</t></si><si><t>2_198074384_T_G</t></si><si><t>2_198075146_T_A</t></si><si><t>2_198116891_T_A</t></si><si><t>2_198169130_T_C</t></si><si><t>2_198203881_C_T</t></si><si><t>2_198741894_C_G</t></si><si><t>2_198804830_G_GTT</t></si><si><t>2_198913239_G_A</t></si><si><t>2_198933739_A_G</t></si><si><t>2_198936573_A_C</t></si><si><t>2_198939295_G_A</t></si><si><t>2_198943412_C_A</t></si><si><t>2_198945491_T_A</t></si><si><t>2_198947517_G_A</t></si><si><t>2_198960380_A_G</t></si><si><t>2_198971992_T_C</t></si><si><t>2_197311965_G_T</t></si><si><t>2_197312507_G_C</t></si><si><t>2_197312511_T_G</t></si><si><t>2_197313352_A_G</t></si><si><t>2_197313926_T_TG</t></si><si><t>2_197314620_A_G</t></si><si><t>2_197314633_G_A</t></si><si><t>2_197314635_G_T</t></si><si><t>2_197315114_T_C</t></si><si><t>2_197315410_A_G</t></si><si><t>2_197315775_T_C</t></si><si><t>2_197316051_A_G</t></si><si><t>2_197316564_A_G</t></si><si><t>2_197316694_G_T</t></si><si><t>2_197316992_T_C</t></si><si><t>2_197317073_G_A</t></si><si><t>2_197317361_G_C</t></si><si><t>2_197318105_T_C</t></si><si><t>2_197319014_T_C</t></si><si><t>2_197319040_C_T</t></si><si><t>2_197319178_T_C</t></si><si><t>2_197319520_G_A</t></si><si><t>2_197320047_T_C</t></si><si><t>2_197320088_A_G</t></si><si><t>2_197320612_G_GA</t></si><si><t>2_197321002_G_A</t></si><si><t>2_197332633_T_C</t></si><si><t>2_197337501_A_T</t></si><si><t>2_197352884_A_G</t></si><si><t>2_197397162_C_G</t></si><si><t>2_197398015_A_G</t></si><si><t>2_197403343_T_C</t></si><si><t>2_197407116_C_T</t></si><si><t>2_198030791_T_C</t></si><si><t>2_198031046_G_A</t></si><si><t>2_198031201_G_A</t></si><si><t>2_198033415_C_G</t></si><si><t>2_198034615_T_A</t></si><si><t>2_198035064_C_G</t></si><si><t>2_198035494_G_A</t></si><si><t>2_198035874_C_T</t></si><si><t>2_198036874_A_G</t></si><si><t>2_198040034_T_C</t></si><si><t>2_198040263_A_G</t></si><si><t>2_198041015_C_T</t></si><si><t>2_198044976_C_A</t></si><si><t>2_198046039_A_T</t></si><si><t>2_198050124_C_T</t></si><si><t>2_198050983_G_A</t></si><si><t>2_198052475_C_T</t></si><si><t>2_198056387_G_A</t></si><si><t>2_198066276_C_T</t></si><si><t>2_198067141_C_A</t></si><si><t>2_198072024_G_A</t></si><si><t>2_198073380_C_T</t></si><si><t>2_198085945_A_C</t></si><si><t>2_198181765_G_A</t></si><si><t>2_198194395_C_T</t></si><si><t>2_198343722_G_A</t></si><si><t>2_198381228_AC_A</t></si><si><t>2_198385689_A_G</t></si><si><t>2_198389927_C_T</t></si><si><t>2_198392721_G_T</t></si><si><t>2_198427244_A_T</t></si><si><t>2_198428315_C_T</t></si><si><t>2_198428463_T_G</t></si><si><t>2_198431465_C_T</t></si><si><t>2_198440881_C_T</t></si><si><t>2_198593337_C_A</t></si><si><t>2_198626871_C_T</t></si><si><t>2_198759250_T_C</t></si><si><t>2_198766312_C_T</t></si><si><t>2_198803761_C_T</t></si><si><t>2_198821491_C_T</t></si><si><t>2_198887915_G_A</t></si><si><t>2_198964925_G_C</t></si><si><t>2_199000963_C_T</t></si><si><t>2_199014417_T_C</t></si><si><t>2_199088348_A_AC</t></si><si><t>2_197196823_T_C</t></si><si><t>2_197197980_C_G</t></si><si><t>2_197200532_T_A</t></si><si><t>2_197207500_C_A</t></si><si><t>2_197208531_T_G</t></si><si><t>2_197208686_G_T</t></si><si><t>2_197222640_G_T</t></si><si><t>2_197233074_A_G</t></si><si><t>2_197240756_C_T</t></si><si><t>2_197251253_T_G</t></si><si><t>2_197251404_T_C</t></si><si><t>2_197254299_A_G</t></si><si><t>2_197254889_T_C</t></si><si><t>2_197406784_G_A</t></si><si><t>2_197614571_A_C</t></si><si><t>2_197629531_TA_T</t></si><si><t>2_197681043_C_A</t></si><si><t>2_197715078_G_A</t></si><si><t>2_197716641_C_G</t></si><si><t>2_197722691_G_A</t></si><si><t>2_197779433_C_T</t></si><si><t>2_197779590_C_T</t></si><si><t>2_197780648_T_TC</t></si><si><t>2_197930193_T_C</t></si><si><t>2_198151294_G_C</t></si><si><t>2_198167472_T_G</t></si><si><t>2_198483679_G_T</t></si><si><t>2_199124704_C_T</t></si><si><t>2_199157497_AT_A</t></si><si><t>2_197191018_A_G</t></si><si><t>2_197199649_C_T</t></si><si><t>2_197326590_A_G</t></si><si><t>2_197439656_T_C</t></si><si><t>2_197545083_C_T</t></si><si><t>2_197571526_A_G</t></si><si><t>2_197968275_A_G</t></si><si><t>2_198121681_G_A</t></si><si><t>2_198121682_C_T</t></si><si><t>2_198152786_T_C</t></si><si><t>2_198561255_G_A</t></si><si><t>2_198615796_G_A</t></si><si><t>2_198659133_G_A</t></si><si><t>2_198699514_C_A</t></si><si><t>2_199058271_C_G</t></si><si><t>2_199081121_A_C</t></si><si><t>2_197314555_AT_A</t></si><si><t>2_197318211_T_G</t></si><si><t>2_197318543_G_A</t></si><si><t>2_197319945_A_G</t></si><si><t>2_197320789_A_G</t></si><si><t>2_197321154_CT_C</t></si><si><t>2_197327735_G_T</t></si><si><t>2_197329445_C_CTT</t></si><si><t>2_197329634_C_T</t></si><si><t>2_197336574_A_C</t></si><si><t>2_197497370_A_C</t></si><si><t>2_197509704_C_T</t></si><si><t>2_197531199_T_C</t></si><si><t>2_197534692_C_T</t></si><si><t>2_197539382_GC_G</t></si><si><t>2_197551143_A_G</t></si><si><t>2_197557110_A_G</t></si><si><t>2_197581438_G_C</t></si><si><t>2_197582231_G_A</t></si><si><t>2_197597641_G_C</t></si><si><t>2_197598151_C_A</t></si><si><t>2_197610214_G_A</t></si><si><t>2_197614340_C_G</t></si><si><t>2_197625080_T_TA</t></si><si><t>2_197628215_C_T</t></si><si><t>2_197645946_A_AC</t></si><si><t>2_197648862_C_A</t></si><si><t>2_197676325_G_C</t></si><si><t>2_197716821_A_T</t></si><si><t>2_197725414_C_T</t></si><si><t>2_197731837_C_G</t></si><si><t>2_197750042_G_A</t></si><si><t>2_197754752_G_A</t></si><si><t>2_197788439_A_C</t></si><si><t>2_197793304_T_C</t></si><si><t>2_197794166_G_T</t></si><si><t>2_199105495_G_A</t></si><si><t>2_199105496_A_G</t></si><si><t>2_199108648_G_A</t></si><si><t>2_199110165_TTCA_T</t></si><si><t>2_199162096_C_G</t></si><si><t>2_199164926_A_C</t></si><si><t>2_199165010_TA_T</t></si><si><t>2_199165985_T_A</t></si><si><t>2_199166203_A_G</t></si><si><t>2_199168113_T_C</t></si><si><t>2_199168216_G_T</t></si><si><t>2_199170646_C_T</t></si><si><t>2_197247428_TA_T</t></si><si><t>2_197256325_T_C</t></si><si><t>2_197264723_A_G</t></si><si><t>2_197521074_C_A</t></si><si><t>2_197741522_A_G</t></si><si><t>2_197829981_C_T</t></si><si><t>2_197831339_G_A</t></si><si><t>2_197831878_A_C</t></si><si><t>2_197833037_C_T</t></si><si><t>2_197833680_G_A</t></si><si><t>2_197841081_G_A</t></si><si><t>2_197844154_G_T</t></si><si><t>2_197848023_C_T</t></si><si><t>2_197849635_C_T</t></si><si><t>2_197850424_T_A</t></si><si><t>2_197850906_C_G</t></si><si><t>2_197851115_GA_G</t></si><si><t>2_197862298_T_C</t></si><si><t>2_197863004_A_G</t></si><si><t>2_197863026_C_A</t></si><si><t>2_197863698_G_A</t></si><si><t>2_197864181_G_A</t></si><si><t>2_197864450_T_C</t></si><si><t>2_197865275_T_C</t></si><si><t>2_197865711_G_A</t></si><si><t>2_197866270_T_C</t></si><si><t>2_197868966_T_G</t></si><si><t>2_197900823_G_A</t></si><si><t>2_197948560_T_G</t></si><si><t>2_198002138_G_A</t></si><si><t>2_198025874_G_A</t></si><si><t>2_199168808_CT_C</t></si><si><t>2_199168985_A_T</t></si><si><t>2_199169096_T_C</t></si><si><t>2_199169515_T_C</t></si><si><t>2_197193637_G_T</t></si><si><t>2_197311189_G_A</t></si><si><t>2_197311265_T_C</t></si><si><t>2_197311529_G_A</t></si><si><t>2_197313524_C_T</t></si><si><t>2_197321392_G_T</t></si><si><t>2_197322531_C_T</t></si><si><t>2_197324122_C_A</t></si><si><t>2_197324297_C_T</t></si><si><t>2_197324404_G_A</t></si><si><t>2_197324642_G_A</t></si><si><t>2_197325086_A_G</t></si><si><t>2_197325105_C_A</t></si><si><t>2_197342834_G_C</t></si><si><t>2_197346486_T_C</t></si><si><t>2_197346507_AT_A</t></si><si><t>2_197346677_A_T</t></si><si><t>2_197348690_C_T</t></si><si><t>2_197349682_C_T</t></si><si><t>2_197349918_C_T</t></si><si><t>2_197354865_C_T</t></si><si><t>2_197356530_C_A</t></si><si><t>2_197360596_T_C</t></si><si><t>2_197368578_T_C</t></si><si><t>2_197600968_A_G</t></si><si><t>2_197608253_C_T</t></si><si><t>2_197793219_C_T</t></si><si><t>2_197883186_T_C</t></si><si><t>2_197929569_A_T</t></si><si><t>2_197929570_C_T</t></si><si><t>2_198187055_A_G</t></si><si><t>2_198497735_T_A</t></si><si><t>2_198500017_A_AAAAG</t></si><si><t>2_198500019_CCCTG_C</t></si><si><t>2_198500025_G_GT</t></si><si><t>2_198500029_TC_T</t></si><si><t>2_198547573_C_T</t></si><si><t>2_198635993_G_A</t></si><si><t>2_198638180_CAATT_C</t></si><si><t>2_198655797_C_G</t></si><si><t>2_198725385_C_T</t></si><si><t>2_198834966_T_G</t></si><si><t>2_198846918_A_G</t></si><si><t>2_198879893_G_A</t></si><si><t>2_198931991_A_G</t></si><si><t>2_199077192_C_A</t></si><si><t>2_199079789_T_C</t></si><si><t>2_199119197_T_C</t></si><si><t>2_199125728_A_C</t></si><si><t>2_197358844_C_A</t></si><si><t>2_197358846_A_G</t></si><si><t>2_197366356_A_G</t></si><si><t>2_197370228_C_T</t></si><si><t>2_197370704_T_C</t></si><si><t>2_197370728_T_C</t></si><si><t>2_197370747_C_T</t></si><si><t>2_197383420_T_C</t></si><si><t>2_197385398_G_A</t></si><si><t>2_197392443_T_C</t></si><si><t>2_197396318_G_A</t></si><si><t>2_197397395_TA_T</t></si><si><t>2_197397536_GAGA_G</t></si><si><t>2_197402113_G_T</t></si><si><t>2_197407387_A_T</t></si><si><t>2_197421946_C_G</t></si><si><t>2_197437667_G_A</t></si><si><t>2_197444746_T_C</t></si><si><t>2_197447429_G_A</t></si><si><t>2_197459132_C_T</t></si><si><t>2_197460494_A_G</t></si><si><t>2_197462525_T_A</t></si><si><t>2_197468498_T_A</t></si><si><t>2_197469045_C_A</t></si><si><t>2_197470459_G_A</t></si><si><t>2_197473061_G_A</t></si><si><t>2_197473819_C_G</t></si><si><t>2_197475481_G_C</t></si><si><t>2_197475494_C_T</t></si><si><t>2_197475681_C_T</t></si><si><t>2_197478533_G_A</t></si><si><t>2_197479991_T_G</t></si><si><t>2_197482595_T_C</t></si><si><t>2_197482827_C_T</t></si><si><t>2_197483012_G_T</t></si><si><t>2_197483102_G_A</t></si><si><t>2_197483208_A_G</t></si><si><t>2_197483811_C_T</t></si><si><t>2_197484762_A_G</t></si><si><t>2_197487223_T_TTC</t></si><si><t>2_197487625_C_A</t></si><si><t>2_197487739_C_T</t></si><si><t>2_197487795_T_C</t></si><si><t>2_197500736_TA_T</t></si><si><t>2_198025388_T_C</t></si><si><t>2_198038613_C_T</t></si><si><t>2_198039468_G_A</t></si><si><t>2_198040584_C_T</t></si><si><t>2_198041459_A_G</t></si><si><t>2_198042431_A_G</t></si><si><t>2_198045952_A_T</t></si><si><t>2_198047406_TC_T</t></si><si><t>2_198048140_C_T</t></si><si><t>2_198051205_T_C</t></si><si><t>2_198054680_C_T</t></si><si><t>2_198056041_G_A</t></si><si><t>2_198064285_G_C</t></si><si><t>2_198065053_G_A</t></si><si><t>2_198066004_A_G</t></si><si><t>2_198066249_C_A</t></si><si><t>2_198066250_C_T</t></si><si><t>2_198068162_A_G</t></si><si><t>2_198069350_A_G</t></si><si><t>2_198075419_AG_A</t></si><si><t>2_198075484_C_G</t></si><si><t>2_198122161_T_C</t></si><si><t>2_198126685_C_T</t></si><si><t>2_198141168_A_T</t></si><si><t>2_198176384_T_C</t></si><si><t>2_198233245_A_G</t></si><si><t>2_198392667_T_A</t></si><si><t>2_198482396_C_A</t></si><si><t>2_199074667_G_GA</t></si><si><t>2_199139087_A_G</t></si><si><t>2_197316903_A_G</t></si><si><t>2_197351412_T_C</t></si><si><t>2_197391904_G_A</t></si><si><t>2_197402473_G_T</t></si><si><t>2_197818954_C_T</t></si><si><t>2_198048941_G_A</t></si><si><t>2_198055430_T_A</t></si><si><t>2_198077950_C_A</t></si><si><t>2_198080380_C_T</t></si><si><t>2_198085837_T_C</t></si><si><t>2_198090099_G_A</t></si><si><t>2_198091254_G_A</t></si><si><t>2_198092854_A_G</t></si><si><t>2_198093628_G_A</t></si><si><t>2_198095767_G_A</t></si><si><t>2_198106829_T_C</t></si><si><t>2_198110391_A_G</t></si><si><t>2_198111312_A_G</t></si><si><t>2_198111693_A_C</t></si><si><t>2_198111694_T_C</t></si><si><t>2_198113157_A_G</t></si><si><t>2_198121206_T_A</t></si><si><t>2_198121690_G_T</t></si><si><t>2_198128777_G_A</t></si><si><t>2_198132601_T_G</t></si><si><t>2_198135144_C_T</t></si><si><t>2_198136382_C_T</t></si><si><t>2_198139103_C_T</t></si><si><t>2_198140859_C_T</t></si><si><t>2_198141746_C_G</t></si><si><t>2_198142743_G_A</t></si><si><t>2_199155550_C_T</t></si><si><t>2_197644104_G_A</t></si><si><t>2_197925141_T_C</t></si><si><t>2_197946938_C_T</t></si><si><t>2_198271376_T_C</t></si><si><t>2_198518951_A_T</t></si><si><t>2_198537773_C_T</t></si><si><t>2_198940536_A_T</t></si><si><t>2_198956696_A_AC</t></si><si><t>2_198957139_A_G</t></si><si><t>2_198957147_A_G</t></si><si><t>2_198957420_A_C</t></si><si><t>2_198957424_T_C</t></si><si><t>2_198958978_G_A</t></si><si><t>2_198958983_C_T</t></si><si><t>2_198959232_CCT_C</t></si><si><t>2_198959372_A_G</t></si><si><t>2_198959505_T_C</t></si><si><t>2_198959603_G_A</t></si><si><t>2_198961065_C_G</t></si><si><t>2_198961389_T_G</t></si><si><t>2_198961920_A_G</t></si><si><t>2_198962784_G_A</t></si><si><t>2_198962831_C_T</t></si><si><t>2_198963631_A_C</t></si><si><t>2_198963632_G_T</t></si><si><t>2_198963998_T_G</t></si><si><t>2_198964009_T_A</t></si><si><t>2_198964120_T_C</t></si><si><t>2_198964380_C_G</t></si><si><t>2_198965338_G_C</t></si><si><t>2_198965495_G_A</t></si><si><t>2_198966257_T_C</t></si><si><t>2_198966293_C_T</t></si><si><t>2_198966789_T_G</t></si><si><t>2_198967289_C_T</t></si><si><t>2_198969583_C_T</t></si><si><t>2_198969652_T_C</t></si><si><t>2_198977285_A_G</t></si><si><t>2_198977987_C_A</t></si><si><t>2_198979763_T_C</t></si><si><t>2_198996761_G_A</t></si><si><t>2_199014381_T_C</t></si><si><t>2_199032405_A_T</t></si><si><t>2_199055167_T_A</t></si><si><t>2_199055818_C_T</t></si><si><t>2_199055906_G_A</t></si><si><t>2_199056513_G_A</t></si><si><t>2_199057114_C_T</t></si><si><t>2_199057329_G_T</t></si><si><t>2_199057956_G_A</t></si><si><t>2_199058305_C_A</t></si><si><t>2_199060046_G_A</t></si><si><t>2_199067825_A_T</t></si><si><t>2_199074085_A_G</t></si><si><t>2_199074804_C_A</t></si><si><t>2_199076785_T_G</t></si><si><t>2_199079460_C_A</t></si><si><t>2_199086265_C_T</t></si><si><t>2_199126658_C_T</t></si><si><t>2_199151881_G_A</t></si><si><t>2_197422097_C_T</t></si><si><t>2_197429736_G_A</t></si><si><t>2_197487755_T_C</t></si><si><t>2_197488648_G_C</t></si><si><t>2_197489667_A_G</t></si><si><t>2_197490339_G_T</t></si><si><t>2_197493020_T_C</t></si><si><t>2_197496303_T_TG</t></si><si><t>2_197497991_G_GA</t></si><si><t>2_197505926_C_T</t></si><si><t>2_197546118_A_G</t></si><si><t>2_197591954_A_C</t></si><si><t>2_197592274_C_G</t></si><si><t>2_197597220_A_G</t></si><si><t>2_197603852_A_C</t></si><si><t>2_197605676_G_A</t></si><si><t>2_197606785_C_G</t></si><si><t>2_197606994_T_C</t></si><si><t>2_197607595_C_G</t></si><si><t>2_197613264_A_G</t></si><si><t>2_197616846_T_C</t></si><si><t>2_197618948_T_C</t></si><si><t>2_197619672_A_G</t></si><si><t>2_197620931_C_G</t></si><si><t>2_197628914_G_A</t></si><si><t>2_197723220_C_A</t></si><si><t>2_197857725_A_G</t></si><si><t>2_197858101_G_A</t></si><si><t>2_197860033_G_A</t></si><si><t>2_197861043_A_G</t></si><si><t>2_197862977_A_C</t></si><si><t>2_197868453_G_A</t></si><si><t>2_197869387_G_A</t></si><si><t>2_197871210_T_A</t></si><si><t>2_197871455_T_A</t></si><si><t>2_197872117_T_C</t></si><si><t>2_197874468_A_G</t></si><si><t>2_197875187_G_A</t></si><si><t>2_197876271_A_C</t></si><si><t>2_197880695_G_A</t></si><si><t>2_197883032_G_A</t></si><si><t>2_197883398_G_C</t></si><si><t>2_197883815_T_C</t></si><si><t>2_197890686_G_C</t></si><si><t>2_197898953_G_C</t></si><si><t>2_197902835_A_G</t></si><si><t>2_197904596_A_T</t></si><si><t>2_197907294_C_T</t></si><si><t>2_197939126_C_CT</t></si><si><t>2_198198471_C_T</t></si><si><t>2_198389921_A_T</t></si><si><t>2_198439758_C_T</t></si><si><t>2_198477244_C_T</t></si><si><t>2_198483858_TG_T</t></si><si><t>2_198525938_C_T</t></si><si><t>2_198557608_G_C</t></si><si><t>2_198635320_A_G</t></si><si><t>2_198727785_A_G</t></si><si><t>2_198914608_G_C</t></si><si><t>2_198916203_T_C</t></si><si><t>2_198916656_C_T</t></si><si><t>2_198925640_T_C</t></si><si><t>2_198926672_C_T</t></si><si><t>2_198982211_C_G</t></si><si><t>2_198982858_C_G</t></si><si><t>2_199095171_G_A</t></si><si><t>2_197239747_G_A</t></si><si><t>2_197263337_C_T</t></si><si><t>2_197265074_G_A</t></si><si><t>2_197792554_G_GGT</t></si><si><t>2_198000712_C_A</t></si><si><t>2_198957307_TA_T</t></si><si><t>2_198958772_G_T</t></si><si><t>2_198959877_C_A</t></si><si><t>2_198968423_A_G</t></si><si><t>2_198977473_A_G</t></si><si><t>2_199079226_C_A</t></si><si><t>2_199145828_A_C</t></si><si><t>2_197225111_A_AT</t></si><si><t>2_197242395_C_G</t></si><si><t>2_197255389_GT_G</t></si><si><t>2_198100551_A_G</t></si><si><t>2_198561452_A_G</t></si><si><t>2_198664027_C_T</t></si><si><t>2_198728323_A_G</t></si><si><t>2_199097192_G_A</t></si><si><t>2_197179764_AC_A</t></si><si><t>2_197309807_A_G</t></si><si><t>2_197200394_T_C</t></si><si><t>2_197202407_T_C</t></si><si><t>2_197301894_G_GA</t></si><si><t>2_197536263_T_C</t></si><si><t>2_197550800_C_T</t></si><si><t>2_197551020_A_G</t></si><si><t>2_197551218_A_G</t></si><si><t>2_197645632_C_T</t></si><si><t>2_197692199_TCCCTCCAC_T</t></si><si><t>2_197823251_A_G</t></si><si><t>2_197918010_G_T</t></si><si><t>2_197924171_T_C</t></si><si><t>2_197929815_C_A</t></si><si><t>2_197943296_G_T</t></si><si><t>2_197944647_T_A</t></si><si><t>2_197953372_TAAGTC_T</t></si><si><t>2_197957577_C_CT</t></si><si><t>2_197962989_AAG_A</t></si><si><t>2_197966130_G_A</t></si><si><t>2_197973373_T_C</t></si><si><t>2_197974841_T_C</t></si><si><t>2_197978625_G_T</t></si><si><t>2_197992180_C_G</t></si><si><t>2_198037222_G_A</t></si><si><t>2_198084968_C_T</t></si><si><t>2_198143591_C_T</t></si><si><t>2_198388741_A_G</t></si><si><t>2_198493703_T_A</t></si><si><t>2_198495431_G_C</t></si><si><t>2_198497512_T_G</t></si><si><t>2_198497709_C_T</t></si><si><t>2_198499715_G_GT</t></si><si><t>2_198505304_G_A</t></si><si><t>2_198508016_A_G</t></si><si><t>2_198512849_G_A</t></si><si><t>2_198513930_G_A</t></si><si><t>2_198515536_G_A</t></si><si><t>2_198522635_C_G</t></si><si><t>2_198528999_C_T</t></si><si><t>2_198529237_G_T</t></si><si><t>2_198533606_G_T</t></si><si><t>2_198534708_G_A</t></si><si><t>2_198535678_T_C</t></si><si><t>2_198548306_T_G</t></si><si><t>2_198551812_G_A</t></si><si><t>2_198556473_G_C</t></si><si><t>2_198558679_T_C</t></si><si><t>2_198563642_T_C</t></si><si><t>2_198565763_A_G</t></si><si><t>2_198572076_A_ATTC</t></si><si><t>2_198576005_T_C</t></si><si><t>2_198576142_T_C</t></si><si><t>2_198582601_C_A</t></si><si><t>2_198583267_A_G</t></si><si><t>2_198585087_G_C</t></si><si><t>2_198590886_C_T</t></si><si><t>2_198880378_A_T</t></si><si><t>2_198880481_C_A</t></si><si><t>2_198881183_G_A</t></si><si><t>2_198882952_G_A</t></si><si><t>2_198883513_C_T</t></si><si><t>2_198884028_C_G</t></si><si><t>2_198887660_G_A</t></si><si><t>2_198889245_T_C</t></si><si><t>2_198889807_T_G</t></si><si><t>2_198889893_T_G</t></si><si><t>2_198891799_C_T</t></si><si><t>2_198894139_T_C</t></si><si><t>2_198894305_C_T</t></si><si><t>2_198896071_A_G</t></si><si><t>2_198896895_A_G</t></si><si><t>2_198898344_A_T</t></si><si><t>2_198898639_C_CTG</t></si><si><t>2_198899275_A_C</t></si><si><t>2_198900288_C_T</t></si><si><t>2_198900363_G_A</t></si><si><t>2_198902230_A_T</t></si><si><t>2_198902909_A_C</t></si><si><t>2_198904465_T_A</t></si><si><t>2_198905073_T_A</t></si><si><t>2_198905172_A_G</t></si><si><t>2_198905224_C_G</t></si><si><t>2_198906481_C_T</t></si><si><t>2_198907143_C_T</t></si><si><t>2_198908040_A_T</t></si><si><t>2_198911166_C_T</t></si><si><t>2_198911426_G_A</t></si><si><t>2_198912952_C_G</t></si><si><t>2_198914072_G_T</t></si><si><t>2_198915734_C_T</t></si><si><t>2_198927927_C_T</t></si><si><t>2_198929806_C_T</t></si><si><t>2_198933948_C_T</t></si><si><t>2_198936516_A_C</t></si><si><t>2_198940607_T_C</t></si><si><t>2_198940894_C_CT</t></si><si><t>2_198941578_T_C</t></si><si><t>2_198943787_G_T</t></si><si><t>2_198943852_T_A</t></si><si><t>2_198944271_G_A</t></si><si><t>2_198944654_T_C</t></si><si><t>2_198944655_A_T</t></si><si><t>2_198944947_C_T</t></si><si><t>2_198950240_G_A</t></si><si><t>2_198954774_C_T</t></si><si><t>2_198973022_A_G</t></si><si><t>2_198983501_C_T</t></si><si><t>2_199013099_A_G</t></si><si><t>2_197199862_C_T</t></si><si><t>2_197311340_T_G</t></si><si><t>2_197381858_C_T</t></si><si><t>2_197425475_G_A</t></si><si><t>2_197683551_TC_T</t></si><si><t>2_197693498_GT_G</t></si><si><t>2_197694388_G_A</t></si><si><t>2_197698900_T_C</t></si><si><t>2_197825753_A_G</t></si><si><t>2_197828304_A_T</t></si><si><t>2_197862277_G_A</t></si><si><t>2_197862795_CA_C</t></si><si><t>2_197865047_C_T</t></si><si><t>2_197879255_T_C</t></si><si><t>2_197901015_C_T</t></si><si><t>2_197902246_T_A</t></si><si><t>2_197905620_A_G</t></si><si><t>2_197905669_C_T</t></si><si><t>2_198957261_G_A</t></si><si><t>2_198977821_C_T</t></si><si><t>2_198985693_C_A</t></si><si><t>2_198999926_G_A</t></si><si><t>2_199004340_G_A</t></si><si><t>2_199006268_A_G</t></si><si><t>2_199008109_G_C</t></si><si><t>2_199008443_C_A</t></si><si><t>2_199008723_C_T</t></si><si><t>2_199019130_C_G</t></si><si><t>2_199019526_T_G</t></si><si><t>2_199022681_G_A</t></si><si><t>2_199023433_C_T</t></si><si><t>2_199025845_A_G</t></si><si><t>2_199052985_T_C</t></si><si><t>2_199053968_G_C</t></si><si><t>2_199164139_G_A</t></si><si><t>2_199168816_T_A</t></si><si><t>2_197223256_G_T</t></si><si><t>2_197357759_A_G</t></si><si><t>2_197358517_T_C</t></si><si><t>2_197358830_A_G</t></si><si><t>2_197827038_T_C</t></si><si><t>2_197930982_C_G</t></si><si><t>2_198016015_G_A</t></si><si><t>2_198054433_C_T</t></si><si><t>2_198063498_C_CAG</t></si><si><t>2_198066125_TGGCACTAGGCAACCACAAA_T</t></si><si><t>2_198066725_T_C</t></si><si><t>2_198067362_CCA_C</t></si><si><t>2_198073045_A_C</t></si><si><t>2_198073598_G_C</t></si><si><t>2_198968219_T_A</t></si><si><t>2_198989378_C_T</t></si><si><t>2_198992109_T_C</t></si><si><t>2_199006634_A_C</t></si><si><t>2_199009385_C_A</t></si><si><t>2_199010473_G_A</t></si><si><t>2_199010663_C_T</t></si><si><t>2_199013897_AAAAC_A</t></si><si><t>2_199020326_A_G</t></si><si><t>2_199022924_T_A</t></si><si><t>2_199114458_C_G</t></si><si><t>2_199115451_T_C</t></si><si><t>2_199123438_C_T</t></si><si><t>2_199127719_A_G</t></si><si><t>2_199131044_A_G</t></si><si><t>2_199151673_G_T</t></si><si><t>2_199170822_CAT_C</t></si><si><t>2_197330432_G_A</t></si><si><t>2_197331793_G_A</t></si><si><t>2_197364404_G_A</t></si><si><t>2_197376195_C_T</t></si><si><t>2_197384266_C_T</t></si><si><t>2_197385693_A_G</t></si><si><t>2_197398193_G_T</t></si><si><t>2_197409972_A_T</t></si><si><t>2_197419179_A_C</t></si><si><t>2_197447117_T_C</t></si><si><t>2_197462740_C_A</t></si><si><t>2_197539008_G_A</t></si><si><t>2_197700226_C_T</t></si><si><t>2_197874551_T_C</t></si><si><t>2_197874829_C_T</t></si><si><t>2_197876690_C_T</t></si><si><t>2_197882833_T_C</t></si><si><t>2_197890843_T_C</t></si><si><t>2_197994618_A_G</t></si><si><t>2_198009454_C_G</t></si><si><t>2_198009498_C_G</t></si><si><t>2_198012980_T_C</t></si><si><t>2_198015637_A_C</t></si><si><t>2_198018488_A_G</t></si><si><t>2_198018569_A_T</t></si><si><t>2_198020517_A_G</t></si><si><t>2_198020842_G_A</t></si><si><t>2_198022147_C_A</t></si><si><t>2_198023227_A_G</t></si><si><t>2_198024618_C_A</t></si><si><t>2_198024973_A_T</t></si><si><t>2_198025966_T_C</t></si><si><t>2_198026582_T_G</t></si><si><t>2_198028470_G_A</t></si><si><t>2_198029037_T_C</t></si><si><t>2_198030511_G_A</t></si><si><t>2_198034650_A_C</t></si><si><t>2_198056028_C_T</t></si><si><t>2_198056939_G_A</t></si><si><t>2_198062354_T_G</t></si><si><t>2_198067089_C_T</t></si><si><t>2_198104293_T_C</t></si><si><t>2_198129232_C_T</t></si><si><t>2_198144539_C_T</t></si><si><t>2_198144647_C_T</t></si><si><t>2_198144840_C_G</t></si><si><t>2_198144917_C_T</t></si><si><t>2_198144923_G_A</t></si><si><t>2_198144938_C_T</t></si><si><t>2_198147554_T_C</t></si><si><t>2_198148084_T_C</t></si><si><t>2_198148371_C_T</t></si><si><t>2_198148522_A_G</t></si><si><t>2_198148629_T_C</t></si><si><t>2_198148767_A_G</t></si><si><t>2_198148922_C_T</t></si><si><t>2_198149558_C_T</t></si><si><t>2_198150508_C_A</t></si><si><t>2_198151353_G_A</t></si><si><t>2_198151521_A_G</t></si><si><t>2_198152561_T_G</t></si><si><t>2_198152657_C_T</t></si><si><t>2_198153342_GAT_G</t></si><si><t>2_198154547_G_A</t></si><si><t>2_198154741_C_T</t></si><si><t>2_198154942_CA_C</t></si><si><t>2_198155761_T_C</t></si><si><t>2_198166053_C_T</t></si><si><t>2_198168320_A_G</t></si><si><t>2_198172336_T_C</t></si><si><t>2_198173560_C_T</t></si><si><t>2_198174766_C_T</t></si><si><t>2_198176454_A_G</t></si><si><t>2_198176842_C_T</t></si><si><t>2_198177744_A_G</t></si><si><t>2_198180217_C_G</t></si><si><t>2_198181528_G_A</t></si><si><t>2_198182334_A_G</t></si><si><t>2_198183230_A_G</t></si><si><t>2_198183465_A_G</t></si><si><t>2_198188903_C_G</t></si><si><t>2_198199297_G_A</t></si><si><t>2_198200802_C_T</t></si><si><t>2_198202793_G_C</t></si><si><t>2_198214183_G_C</t></si><si><t>2_198214396_C_G</t></si><si><t>2_198215995_T_A</t></si><si><t>2_198218534_C_CGAAGTTATG</t></si><si><t>2_198219217_C_A</t></si><si><t>2_198223754_A_G</t></si><si><t>2_198229453_G_A</t></si><si><t>2_198230190_C_T</t></si><si><t>2_198231218_T_G</t></si><si><t>2_198258388_G_A</t></si><si><t>2_198261596_A_G</t></si><si><t>2_198272710_T_C</t></si><si><t>2_198274929_G_A</t></si><si><t>2_198278571_G_A</t></si><si><t>2_198307813_C_T</t></si><si><t>2_198308260_G_A</t></si><si><t>2_198310389_G_C</t></si><si><t>2_198313300_G_A</t></si><si><t>2_198315534_G_A</t></si><si><t>2_198316370_C_G</t></si><si><t>2_198317783_C_T</t></si><si><t>2_198324990_A_G</t></si><si><t>2_198325119_G_A</t></si><si><t>2_198328020_AC_A</t></si><si><t>2_198329776_A_G</t></si><si><t>2_198329864_C_G</t></si><si><t>2_198341325_A_T</t></si><si><t>2_198349536_A_G</t></si><si><t>2_198352293_G_A</t></si><si><t>2_198356065_T_C</t></si><si><t>2_198362524_C_T</t></si><si><t>2_198372003_C_T</t></si><si><t>2_198387401_A_G</t></si><si><t>2_198389172_G_A</t></si><si><t>2_198399416_G_A</t></si><si><t>2_198401610_G_A</t></si><si><t>2_198407177_A_G</t></si><si><t>2_198409263_G_T</t></si><si><t>2_198417987_G_A</t></si><si><t>2_198419798_T_C</t></si><si><t>2_198423745_T_C</t></si><si><t>2_198434319_G_A</t></si><si><t>2_198438425_T_C</t></si><si><t>2_198439260_AC_A</t></si><si><t>2_198443095_AAC_A</t></si><si><t>2_198444623_C_G</t></si><si><t>2_198448338_G_A</t></si><si><t>2_198453685_C_T</t></si><si><t>2_198455429_C_G</t></si><si><t>2_198456310_C_A</t></si><si><t>2_198465840_T_C</t></si><si><t>2_198475038_C_T</t></si><si><t>2_198477620_C_A</t></si><si><t>2_198484095_G_C</t></si><si><t>2_198488468_G_C</t></si><si><t>2_198489607_A_G</t></si><si><t>2_198491180_C_T</t></si><si><t>2_198493067_G_A</t></si><si><t>2_198505213_C_G</t></si><si><t>2_198507140_T_C</t></si><si><t>2_198514924_C_T</t></si><si><t>2_198569051_T_G</t></si><si><t>2_198598585_A_T</t></si><si><t>2_198643421_G_A</t></si><si><t>2_198659801_A_T</t></si><si><t>2_198783693_C_T</t></si><si><t>2_198841566_C_G</t></si><si><t>2_198867773_A_G</t></si><si><t>2_198907895_T_C</t></si><si><t>2_199158246_A_C</t></si><si><t>2_199164995_A_T</t></si><si><t>2_197314564_T_A</t></si><si><t>2_197337874_T_C</t></si><si><t>2_197339691_G_A</t></si><si><t>2_197403608_G_A</t></si><si><t>2_197410840_G_A</t></si><si><t>2_197419955_G_A</t></si><si><t>2_197441232_T_A</t></si><si><t>2_197443499_G_T</t></si><si><t>2_197510419_G_A</t></si><si><t>2_197538126_C_T</t></si><si><t>2_197673035_C_T</t></si><si><t>2_197677203_T_C</t></si><si><t>2_197756569_A_G</t></si><si><t>2_197885900_T_C</t></si><si><t>2_197911349_G_T</t></si><si><t>2_197958313_C_T</t></si><si><t>2_198076664_C_T</t></si><si><t>2_198077025_G_A</t></si><si><t>2_198079211_A_G</t></si><si><t>2_198110332_C_T</t></si><si><t>2_198338008_G_A</t></si><si><t>2_198347196_C_T</t></si><si><t>2_197197253_T_C</t></si><si><t>2_197210974_AAATT_A</t></si><si><t>2_197255225_A_G</t></si><si><t>2_197398137_C_G</t></si><si><t>2_197556327_CTTA_C</t></si><si><t>2_197632969_GAC_G</t></si><si><t>2_197742895_C_T</t></si><si><t>2_197846606_T_C</t></si><si><t>2_198077783_C_T</t></si><si><t>2_198959212_A_G</t></si><si><t>2_198964263_CA_C</t></si><si><t>2_198965629_C_G</t></si><si><t>2_198966390_G_A</t></si><si><t>2_198969252_G_A</t></si><si><t>2_198969723_T_C</t></si><si><t>2_198973076_G_A</t></si><si><t>2_198997018_G_T</t></si><si><t>2_199023146_G_T</t></si><si><t>2_199024307_A_G</t></si><si><t>2_199024452_CT_C</t></si><si><t>2_199030295_A_G</t></si><si><t>2_199031429_G_C</t></si><si><t>2_199042542_C_T</t></si><si><t>2_199051647_C_T</t></si><si><t>2_199107507_C_T</t></si><si><t>2_199123690_A_C</t></si><si><t>2_199160316_C_T</t></si><si><t>2_199169693_G_A</t></si><si><t>2_197713430_T_C</t></si><si><t>2_197859475_G_A</t></si><si><t>2_197898907_T_C</t></si><si><t>2_198000917_G_A</t></si><si><t>2_198078769_A_C</t></si><si><t>2_198081670_G_T</t></si><si><t>2_198083260_T_C</t></si><si><t>2_198088271_T_C</t></si><si><t>2_198089911_G_A</t></si><si><t>2_198092152_A_G</t></si><si><t>2_198095760_A_T</t></si><si><t>2_198095889_A_G</t></si><si><t>2_198095927_G_A</t></si><si><t>2_198095950_C_T</t></si><si><t>2_198096167_T_C</t></si><si><t>2_198097758_A_G</t></si><si><t>2_198099216_C_T</t></si><si><t>2_198100088_A_C</t></si><si><t>2_198102423_C_T</t></si><si><t>2_198104483_G_A</t></si><si><t>2_198105851_G_A</t></si><si><t>2_198106877_A_G</t></si><si><t>2_198108373_T_C</t></si><si><t>2_198109345_A_T</t></si><si><t>2_198110114_C_G</t></si><si><t>2_198117052_ACCCGC_A</t></si><si><t>2_198117236_C_T</t></si><si><t>2_198118925_C_T</t></si><si><t>2_198119114_C_A</t></si><si><t>2_198119503_T_C</t></si><si><t>2_198120954_T_C</t></si><si><t>2_198121501_C_T</t></si><si><t>2_198129370_A_G</t></si><si><t>2_197177713_C_T</t></si><si><t>2_197181302_G_A</t></si><si><t>2_197191816_T_A</t></si><si><t>2_197196871_G_GACC</t></si><si><t>2_197202607_C_G</t></si><si><t>2_197202726_G_A</t></si><si><t>2_197202925_C_T</t></si><si><t>2_197207247_CTGAG_C</t></si><si><t>2_197208972_C_T</t></si><si><t>2_197209781_G_A</t></si><si><t>2_197211571_A_C</t></si><si><t>2_197213520_T_C</t></si><si><t>2_197213560_T_C</t></si><si><t>2_197213929_T_C</t></si><si><t>2_197214002_T_C</t></si><si><t>2_197214899_C_T</t></si><si><t>2_197215421_C_G</t></si><si><t>2_197216549_G_T</t></si><si><t>2_197218412_T_C</t></si><si><t>2_197218867_A_G</t></si><si><t>2_197219372_T_A</t></si><si><t>2_197219823_A_C</t></si><si><t>2_197220019_C_T</t></si><si><t>2_197222055_C_CG</t></si><si><t>2_197223077_CACTTGAGT_C</t></si><si><t>2_197223970_G_A</t></si><si><t>2_197224339_A_T</t></si><si><t>2_197224403_A_C</t></si><si><t>2_197224702_C_G</t></si><si><t>2_197225292_G_C</t></si><si><t>2_197232054_G_A</t></si><si><t>2_197232290_C_T</t></si><si><t>2_197232834_T_C</t></si><si><t>2_197232914_T_C</t></si><si><t>2_197232916_C_G</t></si><si><t>2_197233018_A_G</t></si><si><t>2_197233053_T_C</t></si><si><t>2_197233234_T_C</t></si><si><t>2_197233442_A_C</t></si><si><t>2_197233699_A_G</t></si><si><t>2_197235587_C_T</t></si><si><t>2_197235963_G_A</t></si><si><t>2_197236096_G_T</t></si><si><t>2_197249797_T_C</t></si><si><t>2_197256700_T_C</t></si><si><t>2_197258989_C_T</t></si><si><t>2_197262413_G_A</t></si><si><t>2_197305368_G_C</t></si><si><t>2_197334065_T_A</t></si><si><t>2_197349190_C_T</t></si><si><t>2_197353933_G_A</t></si><si><t>2_197375431_A_G</t></si><si><t>2_197391862_A_G</t></si><si><t>2_197403186_G_A</t></si><si><t>2_197425468_C_T</t></si><si><t>2_197425493_C_T</t></si><si><t>2_197433793_G_A</t></si><si><t>2_197435756_C_T</t></si><si><t>2_197438600_A_C</t></si><si><t>2_197451784_C_G</t></si><si><t>2_197470002_G_A</t></si><si><t>2_197472277_A_G</t></si><si><t>2_197472901_A_G</t></si><si><t>2_197480157_G_T</t></si><si><t>2_197481335_C_T</t></si><si><t>2_197482207_T_C</t></si><si><t>2_197490512_G_A</t></si><si><t>2_197499111_G_C</t></si><si><t>2_197500771_C_T</t></si><si><t>2_197521092_T_TTTC</t></si><si><t>2_197574851_A_G</t></si><si><t>2_197600294_T_G</t></si><si><t>2_197600673_C_G</t></si><si><t>2_197605400_C_T</t></si><si><t>2_197607960_A_G</t></si><si><t>2_197607987_C_T</t></si><si><t>2_197608209_C_T</t></si><si><t>2_197609113_C_CTGTT</t></si><si><t>2_197628147_A_ATAAAG</t></si><si><t>2_197632372_A_C</t></si><si><t>2_197632555_C_A</t></si><si><t>2_197636379_A_G</t></si><si><t>2_197638959_T_G</t></si><si><t>2_197638979_C_G</t></si><si><t>2_197640500_A_C</t></si><si><t>2_197647080_G_GA</t></si><si><t>2_197649946_T_TACAG</t></si><si><t>2_197651435_C_CA</t></si><si><t>2_197660966_T_G</t></si><si><t>2_197671210_T_C</t></si><si><t>2_197673403_A_C</t></si><si><t>2_197675680_A_C</t></si><si><t>2_197678057_T_C</t></si><si><t>2_197678058_C_T</t></si><si><t>2_197678060_C_T</t></si><si><t>2_197678379_T_G</t></si><si><t>2_197679233_T_C</t></si><si><t>2_197681340_G_A</t></si><si><t>2_197682874_G_C</t></si><si><t>2_197684466_T_C</t></si><si><t>2_197686211_T_A</t></si><si><t>2_197688350_C_CAAACAAAACAAAACA</t></si><si><t>2_197691607_T_C</t></si><si><t>2_197691679_C_T</t></si><si><t>2_197694616_A_G</t></si><si><t>2_197705223_T_G</t></si><si><t>2_197711388_T_C</t></si><si><t>2_197719463_A_G</t></si><si><t>2_197722658_T_C</t></si><si><t>2_197730518_T_C</t></si><si><t>2_197736748_AAAT_A</t></si><si><t>2_197739789_C_T</t></si><si><t>2_197745847_T_C</t></si><si><t>2_197751891_A_G</t></si><si><t>2_197752785_T_C</t></si><si><t>2_197755221_T_G</t></si><si><t>2_197761824_T_C</t></si><si><t>2_197765049_T_C</t></si><si><t>2_197767120_T_TATTCATTC</t></si><si><t>2_197777589_C_T</t></si><si><t>2_197778048_G_T</t></si><si><t>2_197805132_GC_G</t></si><si><t>2_197805296_C_T</t></si><si><t>2_197818806_C_T</t></si><si><t>2_198010612_T_G</t></si><si><t>2_198166197_T_A</t></si><si><t>2_198337152_T_TAAAAC</t></si><si><t>2_198377272_T_TG</t></si><si><t>2_198380635_C_T</t></si><si><t>2_198411588_C_T</t></si><si><t>2_198481177_G_A</t></si><si><t>2_198793084_G_A</t></si><si><t>2_198804641_A_C</t></si><si><t>2_198828530_A_G</t></si><si><t>2_198865820_G_T</t></si><si><t>2_198976678_T_C</t></si><si><t>2_199021390_C_T</t></si><si><t>2_199148887_CAGG_C</t></si><si><t>2_199154736_G_A</t></si><si><t>2_197916258_T_C</t></si><si><t>2_198023949_T_C</t></si><si><t>2_198110121_G_A</t></si><si><t>2_198140953_C_T</t></si><si><t>2_198697795_C_T</t></si><si><t>2_198842160_C_T</t></si><si><t>2_199000053_C_T</t></si><si><t>2_199007259_T_C</t></si><si><t>2_197664521_A_T</t></si><si><t>2_197698349_A_G</t></si><si><t>2_197698636_G_A</t></si><si><t>2_198038174_C_T</t></si><si><t>2_198043908_C_G</t></si><si><t>2_198047963_T_C</t></si><si><t>2_198049032_T_C</t></si><si><t>2_198050222_A_G</t></si><si><t>2_198050682_T_C</t></si><si><t>2_198051678_A_G</t></si><si><t>2_198055562_C_T</t></si><si><t>2_198061130_T_TA</t></si><si><t>2_198063380_G_C</t></si><si><t>2_198127739_T_C</t></si><si><t>2_198129202_G_T</t></si><si><t>2_198131760_C_T</t></si><si><t>2_198139208_T_C</t></si><si><t>2_198139633_T_C</t></si><si><t>2_198148393_GT_G</t></si><si><t>2_198204551_A_G</t></si><si><t>2_198452091_C_T</t></si><si><t>2_198543269_T_C</t></si><si><t>2_199149946_G_T</t></si><si><t>2_197389455_T_C</t></si><si><t>2_197460073_T_G</t></si><si><t>2_197464585_G_A</t></si><si><t>2_197480870_T_A</t></si><si><t>2_198671022_A_G</t></si><si><t>2_198986274_T_C</t></si><si><t>2_199056758_A_T</t></si><si><t>2_199056769_A_T</t></si><si><t>2_199156951_C_G</t></si><si><t>2_197672487_G_GT</t></si><si><t>2_197684441_A_C</t></si><si><t>2_198139315_G_A</t></si><si><t>2_198561177_T_C</t></si><si><t>2_198681947_T_C</t></si><si><t>2_198747537_A_G</t></si><si><t>2_198795204_A_G</t></si><si><t>2_198797960_G_C</t></si><si><t>2_199102155_G_A</t></si><si><t>2_199103861_T_C</t></si><si><t>2_199104779_G_T</t></si><si><t>2_199106953_C_T</t></si><si><t>2_199112509_G_A</t></si><si><t>2_199115184_G_C</t></si><si><t>2_197334491_G_T</t></si><si><t>2_197340424_T_A</t></si><si><t>2_197343581_T_A</t></si><si><t>2_197347111_G_A</t></si><si><t>2_197351151_C_T</t></si><si><t>2_197363544_T_C</t></si><si><t>2_197392876_T_C</t></si><si><t>2_197393932_C_T</t></si><si><t>2_197394651_C_G</t></si><si><t>2_197441544_T_C</t></si><si><t>2_197448392_T_C</t></si><si><t>2_197451733_C_A</t></si><si><t>2_197451818_C_T</t></si><si><t>2_197486760_C_T</t></si><si><t>2_197486987_C_T</t></si><si><t>2_197488019_G_A</t></si><si><t>2_197488194_G_A</t></si><si><t>2_197488734_A_T</t></si><si><t>2_197489202_T_C</t></si><si><t>2_197489463_G_A</t></si><si><t>2_197489475_C_A</t></si><si><t>2_197489493_G_A</t></si><si><t>2_197489509_T_C</t></si><si><t>2_197489704_T_C</t></si><si><t>2_197489782_T_C</t></si><si><t>2_197489916_G_A</t></si><si><t>2_197490394_T_C</t></si><si><t>2_197490846_T_G</t></si><si><t>2_197490929_T_C</t></si><si><t>2_197491090_C_T</t></si><si><t>2_197491432_T_A</t></si><si><t>2_197491615_G_C</t></si><si><t>2_197491631_T_G</t></si><si><t>2_197491861_C_A</t></si><si><t>2_197491867_G_A</t></si><si><t>2_197491974_T_C</t></si><si><t>2_197492000_T_A</t></si><si><t>2_197492190_T_C</t></si><si><t>2_197492217_C_T</t></si><si><t>2_197492276_G_T</t></si><si><t>2_197492507_T_C</t></si><si><t>2_197492847_T_C</t></si><si><t>2_197493003_G_A</t></si><si><t>2_197493354_T_A</t></si><si><t>2_197493725_C_CTT</t></si><si><t>2_197494777_A_G</t></si><si><t>2_197494817_A_C</t></si><si><t>2_197495031_C_T</t></si><si><t>2_197495267_C_T</t></si><si><t>2_197495435_AT_A</t></si><si><t>2_197495693_C_T</t></si><si><t>2_197496235_G_A</t></si><si><t>2_197498048_A_G</t></si><si><t>2_197498790_A_G</t></si><si><t>2_197498891_G_A</t></si><si><t>2_197499030_CCTAA_C</t></si><si><t>2_197511690_C_A</t></si><si><t>2_197716081_C_T</t></si><si><t>2_197820245_C_T</t></si><si><t>2_197820671_C_G</t></si><si><t>2_198321259_T_C</t></si><si><t>2_198390108_T_C</t></si><si><t>2_198466505_A_C</t></si><si><t>2_198538531_C_T</t></si><si><t>2_198540710_G_A</t></si><si><t>2_198541594_G_A</t></si><si><t>2_198646320_A_G</t></si><si><t>2_198652672_T_C</t></si><si><t>2_197534779_G_C</t></si><si><t>2_197548354_C_A</t></si><si><t>2_197619903_A_G</t></si><si><t>2_197670516_C_T</t></si><si><t>2_198029542_G_T</t></si><si><t>2_198243749_A_T</t></si><si><t>2_198245297_G_A</t></si><si><t>2_198313933_G_A</t></si><si><t>2_198400935_G_A</t></si><si><t>2_198456340_T_C</t></si><si><t>2_198581301_A_G</t></si><si><t>2_198643651_A_G</t></si><si><t>2_198691983_C_T</t></si><si><t>2_198821265_C_T</t></si><si><t>2_199075207_T_C</t></si><si><t>2_199080892_C_CA</t></si><si><t>2_199082794_C_G</t></si><si><t>2_199087090_C_T</t></si><si><t>2_199101611_T_G</t></si><si><t>2_197791455_G_A</t></si><si><t>2_197800185_T_C</t></si><si><t>2_197839492_T_A</t></si><si><t>2_197859267_C_T</t></si><si><t>2_197859719_A_C</t></si><si><t>2_197859867_G_C</t></si><si><t>2_197862903_T_C</t></si><si><t>2_197986613_T_G</t></si><si><t>2_198020927_G_A</t></si><si><t>2_198068988_C_G</t></si><si><t>2_198075674_G_A</t></si><si><t>2_198132451_G_A</t></si><si><t>2_198132524_G_A</t></si><si><t>2_198133034_A_G</t></si><si><t>2_198133815_G_GTTTTTGTTTTT</t></si><si><t>2_198134059_G_A</t></si><si><t>2_198134188_G_A</t></si><si><t>2_198136642_T_C</t></si><si><t>2_198185318_C_T</t></si><si><t>2_198185702_C_T</t></si><si><t>2_198207673_A_G</t></si><si><t>2_198248599_A_G</t></si><si><t>2_198313119_G_A</t></si><si><t>2_198414454_T_C</t></si><si><t>2_198442490_C_T</t></si><si><t>2_198510184_AG_A</t></si><si><t>2_198545038_G_A</t></si><si><t>2_198556441_C_G</t></si><si><t>2_198576419_GT_G</t></si><si><t>2_198578081_C_T</t></si><si><t>2_198613105_C_G</t></si><si><t>2_198690610_C_T</t></si><si><t>2_198693412_A_G</t></si><si><t>2_198744851_C_T</t></si><si><t>2_198792268_T_C</t></si><si><t>2_198874235_T_C</t></si><si><t>2_198915959_T_C</t></si><si><t>2_199081252_T_C</t></si><si><t>2_199162355_G_C</t></si><si><t>2_197242097_C_T</t></si><si><t>2_197244125_C_A</t></si><si><t>2_197246857_A_G</t></si><si><t>2_197247474_C_T</t></si><si><t>2_197247609_C_A</t></si><si><t>2_197247997_A_G</t></si><si><t>2_197248511_T_C</t></si><si><t>2_197248609_A_G</t></si><si><t>2_197248876_A_T</t></si><si><t>2_197250296_C_T</t></si><si><t>2_197250530_GT_G</t></si><si><t>2_197250779_C_T</t></si><si><t>2_197251303_C_T</t></si><si><t>2_197251659_T_G</t></si><si><t>2_197252086_T_C</t></si><si><t>2_197252171_C_T</t></si><si><t>2_197257000_C_T</t></si><si><t>2_197257034_C_T</t></si><si><t>2_197257212_TG_T</t></si><si><t>2_197257213_G_T</t></si><si><t>2_197258137_G_A</t></si><si><t>2_197258780_A_G</t></si><si><t>2_197259311_A_AAT</t></si><si><t>2_197260005_T_G</t></si><si><t>2_197260079_T_TA</t></si><si><t>2_197295611_G_A</t></si><si><t>2_197298232_C_T</t></si><si><t>2_197339320_C_T</t></si><si><t>2_197340920_C_A</t></si><si><t>2_197343774_G_T</t></si><si><t>2_197349461_G_A</t></si><si><t>2_197349736_A_C</t></si><si><t>2_197350723_C_G</t></si><si><t>2_197375729_G_A</t></si><si><t>2_197386674_C_G</t></si><si><t>2_197393391_C_T</t></si><si><t>2_197394530_T_C</t></si><si><t>2_197396060_T_A</t></si><si><t>2_197397112_A_G</t></si><si><t>2_197414338_C_T</t></si><si><t>2_197418169_TA_T</t></si><si><t>2_197420915_T_C</t></si><si><t>2_197430150_T_G</t></si><si><t>2_197432347_G_A</t></si><si><t>2_197436288_C_A</t></si><si><t>2_197441940_C_A</t></si><si><t>2_197451667_C_T</t></si><si><t>2_197452698_C_A</t></si><si><t>2_197457563_A_G</t></si><si><t>2_197468207_C_T</t></si><si><t>2_197475599_A_G</t></si><si><t>2_197479096_G_A</t></si><si><t>2_197493584_T_C</t></si><si><t>2_197563455_G_A</t></si><si><t>2_197574015_G_A</t></si><si><t>2_197617741_T_C</t></si><si><t>2_197681847_C_CA</t></si><si><t>2_197883395_G_A</t></si><si><t>2_197886310_C_T</t></si><si><t>2_197896322_C_G</t></si><si><t>2_197899260_C_T</t></si><si><t>2_197901758_T_C</t></si><si><t>2_197904902_G_T</t></si><si><t>2_197947060_T_C</t></si><si><t>2_197988584_T_A</t></si><si><t>2_198027799_C_T</t></si><si><t>2_198032711_A_G</t></si><si><t>2_198050420_C_T</t></si><si><t>2_198083775_C_T</t></si><si><t>2_198194039_C_T</t></si><si><t>2_198213743_G_T</t></si><si><t>2_198252686_C_G</t></si><si><t>2_198281719_C_T</t></si><si><t>2_198282777_T_C</t></si><si><t>2_198293534_G_A</t></si><si><t>2_198319306_A_G</t></si><si><t>2_198326538_T_A</t></si><si><t>2_198337671_T_C</t></si><si><t>2_198341436_A_ATTAT</t></si><si><t>2_198343705_G_A</t></si><si><t>2_198343856_G_T</t></si><si><t>2_198347531_C_G</t></si><si><t>2_198347662_A_G</t></si><si><t>2_198351214_T_C</t></si><si><t>2_198353269_T_A</t></si><si><t>2_198353801_G_A</t></si><si><t>2_198355485_T_C</t></si><si><t>2_198364166_CG_C</t></si><si><t>2_198366482_A_G</t></si><si><t>2_198371268_A_T</t></si><si><t>2_198371749_A_G</t></si><si><t>2_198373287_C_G</t></si><si><t>2_198378046_A_C</t></si><si><t>2_198378388_T_C</t></si><si><t>2_198382130_C_T</t></si><si><t>2_198395178_G_C</t></si><si><t>2_198395183_C_G</t></si><si><t>2_198395327_C_A</t></si><si><t>2_198412910_CATT_C</t></si><si><t>2_198419113_A_G</t></si><si><t>2_198424108_T_TA</t></si><si><t>2_198426542_C_G</t></si><si><t>2_198426760_T_A</t></si><si><t>2_198455532_C_T</t></si><si><t>2_198456927_T_A</t></si><si><t>2_198457109_G_A</t></si><si><t>2_198457219_G_C</t></si><si><t>2_198458444_C_G</t></si><si><t>2_198466539_T_C</t></si><si><t>2_198466874_C_T</t></si><si><t>2_198917936_A_C</t></si><si><t>2_198988387_A_G</t></si><si><t>2_198995270_G_A</t></si><si><t>2_199025564_C_T</t></si><si><t>2_199030008_C_T</t></si><si><t>2_199043041_C_T</t></si><si><t>2_199056396_C_T</t></si><si><t>2_199056620_A_G</t></si><si><t>2_199058865_C_T</t></si><si><t>2_199059622_C_T</t></si><si><t>2_199061170_C_T</t></si><si><t>2_199064384_A_G</t></si><si><t>2_199065690_T_C</t></si><si><t>2_199070443_A_T</t></si><si><t>2_199090209_A_G</t></si><si><t>2_199128443_T_C</t></si><si><t>2_199130459_G_A</t></si><si><t>2_199135505_T_TA</t></si><si><t>2_199136819_G_A</t></si><si><t>2_199139675_A_G</t></si><si><t>2_199159806_A_AT</t></si><si><t>2_199160814_A_G</t></si><si><t>2_199160869_ATCAG_A</t></si><si><t>2_199161972_T_C</t></si><si><t>2_199163651_T_C</t></si><si><t>2_199167804_A_G</t></si><si><t>2_199168768_A_G</t></si><si><t>2_199169682_A_G</t></si><si><t>2_199170639_A_T</t></si><si><t>2_199175151_C_T</t></si><si><t>2_199175406_C_T</t></si><si><t>2_199175839_A_G</t></si><si><t>2_197359940_C_T</t></si><si><t>2_197377140_C_T</t></si><si><t>2_197396012_G_T</t></si><si><t>2_197463624_C_T</t></si><si><t>2_197531205_A_G</t></si><si><t>2_197551500_C_T</t></si><si><t>2_198315420_C_T</t></si><si><t>2_198317531_G_C</t></si><si><t>2_198352226_C_G</t></si><si><t>2_198455926_C_T</t></si><si><t>2_198654887_G_A</t></si><si><t>2_198675624_AGACAGAGCTAAGAGGCAG_A</t></si><si><t>2_198912197_C_T</t></si><si><t>2_198983330_G_A</t></si><si><t>2_199154693_A_G</t></si><si><t>2_197320916_A_G</t></si><si><t>2_197325600_C_T</t></si><si><t>2_197327543_C_T</t></si><si><t>2_197331508_G_A</t></si><si><t>2_197339735_G_A</t></si><si><t>2_197341822_A_G</t></si><si><t>2_198383783_A_AT</t></si><si><t>2_198625141_G_A</t></si><si><t>2_198957181_A_C</t></si><si><t>2_199029862_A_T</t></si><si><t>2_199055404_A_G</t></si><si><t>2_199056975_A_G</t></si><si><t>2_199057132_C_T</t></si><si><t>2_199057218_G_A</t></si><si><t>2_199058372_C_T</t></si><si><t>2_199060096_C_T</t></si><si><t>2_199060857_A_G</t></si><si><t>2_199061292_G_A</t></si><si><t>2_199062402_G_A</t></si><si><t>2_199063102_A_G</t></si><si><t>2_199066098_A_T</t></si><si><t>2_199066869_C_A</t></si><si><t>2_199067397_G_A</t></si><si><t>2_199067786_G_T</t></si><si><t>2_199067851_A_T</t></si><si><t>2_199067905_C_T</t></si><si><t>2_199068545_G_A</t></si><si><t>2_199089824_G_A</t></si><si><t>2_199090536_G_A</t></si><si><t>2_199119985_A_G</t></si><si><t>2_199120399_T_A</t></si><si><t>2_199121060_C_A</t></si><si><t>2_198514638_A_C</t></si><si><t>2_198531765_T_C</t></si><si><t>2_198533182_A_G</t></si><si><t>2_198856799_T_A</t></si><si><t>2_198977813_T_C</t></si><si><t>2_199093586_G_A</t></si><si><t>2_197291385_C_A</t></si><si><t>2_197293064_G_A</t></si><si><t>2_197293981_C_T</t></si><si><t>2_197293991_A_G</t></si><si><t>2_197294510_C_T</t></si><si><t>2_197295870_T_C</t></si><si><t>2_197296372_G_A</t></si><si><t>2_197298222_T_C</t></si><si><t>2_197298703_T_C</t></si><si><t>2_197299434_G_T</t></si><si><t>2_197299739_C_T</t></si><si><t>2_197300279_A_G</t></si><si><t>2_197301845_A_G</t></si><si><t>2_197303826_C_T</t></si><si><t>2_197303870_T_G</t></si><si><t>2_197304270_G_A</t></si><si><t>2_197306977_A_T</t></si><si><t>2_197307055_T_C</t></si><si><t>2_197307807_C_T</t></si><si><t>2_198746527_C_G</t></si><si><t>2_198818825_G_A</t></si><si><t>2_198914843_A_T</t></si><si><t>2_197631611_C_T</t></si><si><t>2_197701416_CA_C</t></si><si><t>2_197818247_A_G</t></si><si><t>2_197821340_C_T</t></si><si><t>2_197823595_A_G</t></si><si><t>2_198072673_T_C</t></si><si><t>2_198122900_T_C</t></si><si><t>2_198126123_A_G</t></si><si><t>2_198143030_GT_G</t></si><si><t>2_198187667_T_C</t></si><si><t>2_198201765_T_G</t></si><si><t>2_198386398_G_A</t></si><si><t>2_198549631_C_T</t></si><si><t>2_198709519_T_A</t></si><si><t>2_198716295_T_C</t></si><si><t>2_198744546_G_C</t></si><si><t>2_198752746_G_T</t></si><si><t>2_198856166_A_G</t></si><si><t>2_198862295_A_C</t></si><si><t>2_198912382_G_A</t></si><si><t>2_198938362_C_T</t></si><si><t>2_198940145_C_G</t></si><si><t>2_199092286_G_C</t></si><si><t>2_199092514_A_G</t></si><si><t>2_199093456_T_C</t></si><si><t>2_199093610_T_C</t></si><si><t>2_199094473_C_T</t></si><si><t>2_199095170_C_T</t></si><si><t>2_199095875_A_C</t></si><si><t>2_199096704_C_T</t></si><si><t>2_199099790_C_T</t></si><si><t>2_199100812_C_T</t></si><si><t>2_199103410_T_C</t></si><si><t>2_199144261_G_A</t></si><si><t>2_199150081_A_G</t></si><si><t>2_199155950_C_T</t></si><si><t>2_199166255_ATC_A</t></si><si><t>2_199174885_C_A</t></si><si><t>2_197177970_G_C</t></si><si><t>2_197578969_C_T</t></si><si><t>2_197991524_CT_C</t></si><si><t>2_198145170_C_T</t></si><si><t>2_198146698_A_C</t></si><si><t>2_198148109_C_T</t></si><si><t>2_198162003_T_C</t></si><si><t>2_198208465_G_A</t></si><si><t>2_198250213_T_C</t></si><si><t>2_198273591_C_T</t></si><si><t>2_198393835_G_A</t></si><si><t>2_198417627_T_A</t></si><si><t>2_198422141_C_T</t></si><si><t>2_198505468_C_T</t></si><si><t>2_198568076_C_T</t></si><si><t>2_198643631_G_A</t></si><si><t>2_198656007_CT_C</t></si><si><t>2_198702424_C_A</t></si><si><t>2_198714390_TG_T</t></si><si><t>2_198735712_A_G</t></si><si><t>2_198767132_T_A</t></si><si><t>2_198801707_T_C</t></si><si><t>2_198806829_T_C</t></si><si><t>2_198825506_G_C</t></si><si><t>2_198843090_A_G</t></si><si><t>2_198866620_G_A</t></si><si><t>2_198901550_A_AT</t></si><si><t>2_198915255_TA_T</t></si><si><t>2_198921604_C_A</t></si><si><t>2_198929896_G_C</t></si><si><t>2_198952377_CTG_C</t></si><si><t>2_199066393_C_G</t></si><si><t>2_199072121_C_G</t></si><si><t>2_199073334_T_C</t></si><si><t>2_199073890_C_T</t></si><si><t>2_199074232_A_AT</t></si><si><t>2_199074284_C_T</t></si><si><t>2_199074588_C_A</t></si><si><t>2_199078893_T_C</t></si><si><t>2_199079730_G_C</t></si><si><t>2_199079806_T_C</t></si><si><t>2_199079846_G_A</t></si><si><t>2_199080368_G_A</t></si><si><t>2_199081995_A_C</t></si><si><t>2_199082923_C_T</t></si><si><t>2_199083237_T_C</t></si><si><t>2_199083827_T_C</t></si><si><t>2_199084189_G_C</t></si><si><t>2_199085020_G_A</t></si><si><t>2_199085052_T_C</t></si><si><t>2_199085148_G_A</t></si><si><t>2_199085248_C_A</t></si><si><t>2_199085661_A_G</t></si><si><t>2_199085684_G_A</t></si><si><t>2_199109322_T_C</t></si><si><t>2_199110141_C_A</t></si><si><t>2_199111603_C_T</t></si><si><t>2_199111681_C_T</t></si><si><t>2_199111732_T_C</t></si><si><t>2_199112330_TAAG_T</t></si><si><t>2_199117283_G_A</t></si><si><t>2_199126647_G_T</t></si><si><t>2_197181211_C_A</t></si><si><t>2_197262261_T_C</t></si><si><t>2_197514826_G_A</t></si><si><t>2_197523383_G_T</t></si><si><t>2_197543381_C_G</t></si><si><t>2_197552616_A_G</t></si><si><t>2_197624003_GAATT_G</t></si><si><t>2_197630603_A_G</t></si><si><t>2_197727157_G_A</t></si><si><t>2_197783462_G_A</t></si><si><t>2_197950558_G_A</t></si><si><t>2_198038932_T_C</t></si><si><t>2_198066286_G_A</t></si><si><t>2_199089558_T_A</t></si><si><t>2_197519693_G_A</t></si><si><t>2_197625200_T_C</t></si><si><t>2_197693576_A_G</t></si><si><t>2_197694383_G_A</t></si><si><t>2_197694384_T_G</t></si><si><t>2_198298447_TC_T</t></si><si><t>2_198321081_C_T</t></si><si><t>2_198337031_C_T</t></si><si><t>2_198358785_A_G</t></si><si><t>2_199062184_C_T</t></si><si><t>2_197262747_T_G</t></si><si><t>2_197266588_T_C</t></si><si><t>2_197266647_A_G</t></si><si><t>2_197272163_C_T</t></si><si><t>2_197273339_C_T</t></si><si><t>2_197274941_T_A</t></si><si><t>2_197275397_G_T</t></si><si><t>2_197291867_AT_A</t></si><si><t>2_197292039_AAAAT_A</t></si><si><t>2_197489819_T_C</t></si><si><t>2_197913753_G_T</t></si><si><t>2_197967764_A_C</t></si><si><t>2_197967809_C_T</t></si><si><t>2_198020995_G_A</t></si><si><t>2_198021893_G_A</t></si><si><t>2_198035344_C_T</t></si><si><t>2_197479789_G_A</t></si><si><t>2_197485036_C_T</t></si><si><t>2_197838593_A_C</t></si><si><t>2_197849141_C_G</t></si><si><t>2_197871011_T_A</t></si><si><t>2_197938900_T_C</t></si><si><t>2_197946059_T_C</t></si><si><t>2_197981042_G_A</t></si><si><t>2_198020067_C_T</t></si><si><t>2_198164472_G_T</t></si><si><t>2_198245232_C_G</t></si><si><t>2_198295647_A_C</t></si><si><t>2_198330403_G_T</t></si><si><t>2_198338579_A_T</t></si><si><t>2_198352101_T_A</t></si><si><t>2_198486234_A_G</t></si><si><t>2_198492316_T_G</t></si><si><t>2_198492837_C_T</t></si><si><t>2_198502376_G_T</t></si><si><t>2_198511086_G_A</t></si><si><t>2_198516821_C_T</t></si><si><t>2_198545462_G_A</t></si><si><t>2_198587865_T_C</t></si><si><t>2_198599233_C_T</t></si><si><t>2_198611897_T_A</t></si><si><t>2_198612852_C_T</t></si><si><t>2_198613308_C_T</t></si><si><t>2_198614612_C_T</t></si><si><t>2_198615017_A_T</t></si><si><t>2_198615531_T_C</t></si><si><t>2_198616891_A_G</t></si><si><t>2_198622636_C_T</t></si><si><t>2_198622752_G_A</t></si><si><t>2_198624285_G_A</t></si><si><t>2_198625237_G_A</t></si><si><t>2_198627055_G_A</t></si><si><t>2_198637433_A_G</t></si><si><t>2_198650259_G_A</t></si><si><t>2_198652968_C_T</t></si><si><t>2_198654040_CT_C</t></si><si><t>2_198654324_G_C</t></si><si><t>2_198659923_T_C</t></si><si><t>2_198660941_G_A</t></si><si><t>2_198665520_C_T</t></si><si><t>2_198668203_T_C</t></si><si><t>2_198668294_G_A</t></si><si><t>2_198669871_G_C</t></si><si><t>2_198673379_A_C</t></si><si><t>2_198674832_T_C</t></si><si><t>2_198681945_AT_A</t></si><si><t>2_198684467_G_A</t></si><si><t>2_198687899_C_G</t></si><si><t>2_198688505_GAGTTGAT_G</t></si><si><t>2_198691006_C_G</t></si><si><t>2_198706916_C_T</t></si><si><t>2_198725076_C_T</t></si><si><t>2_198726649_A_G</t></si><si><t>2_198727852_A_G</t></si><si><t>2_198730015_A_G</t></si><si><t>2_198735031_C_T</t></si><si><t>2_198738019_G_A</t></si><si><t>2_198742525_C_T</t></si><si><t>2_198744366_G_A</t></si><si><t>2_198746115_G_C</t></si><si><t>2_198752286_C_T</t></si><si><t>2_198755021_A_C</t></si><si><t>2_198756459_T_G</t></si><si><t>2_198756688_G_A</t></si><si><t>2_198760507_C_T</t></si><si><t>2_198761642_C_G</t></si><si><t>2_198769739_C_G</t></si><si><t>2_198771836_CTT_C</t></si><si><t>2_198775088_C_T</t></si><si><t>2_198779083_T_C</t></si><si><t>2_198779839_C_T</t></si><si><t>2_198779849_C_T</t></si><si><t>2_198780860_A_G</t></si><si><t>2_198789013_T_C</t></si><si><t>2_198789765_C_A</t></si><si><t>2_198795863_T_G</t></si><si><t>2_198798497_A_G</t></si><si><t>2_198800532_G_A</t></si><si><t>2_198805930_G_T</t></si><si><t>2_198807885_C_T</t></si><si><t>2_198808578_G_A</t></si><si><t>2_198808963_AT_A</t></si><si><t>2_198809196_G_A</t></si><si><t>2_198809368_G_A</t></si><si><t>2_198809545_G_A</t></si><si><t>2_198809975_G_A</t></si><si><t>2_198811239_A_AT</t></si><si><t>2_198813410_A_G</t></si><si><t>2_198815303_C_T</t></si><si><t>2_198815508_T_A</t></si><si><t>2_198815509_T_A</t></si><si><t>2_198819824_C_T</t></si><si><t>2_198821569_A_G</t></si><si><t>2_198823641_T_TG</t></si><si><t>2_198823642_A_C</t></si><si><t>2_198823643_T_TCTTG</t></si><si><t>2_198825668_G_A</t></si><si><t>2_198827914_A_G</t></si><si><t>2_198829582_T_G</t></si><si><t>2_198835212_T_C</t></si><si><t>2_198835264_C_G</t></si><si><t>2_198837766_C_T</t></si><si><t>2_198838315_G_A</t></si><si><t>2_198839631_C_T</t></si><si><t>2_198840003_AT_A</t></si><si><t>2_198840661_A_G</t></si><si><t>2_198840793_C_T</t></si><si><t>2_198841615_T_C</t></si><si><t>2_198841729_A_C</t></si><si><t>2_198842244_A_G</t></si><si><t>2_198846337_G_A</t></si><si><t>2_198847383_C_T</t></si><si><t>2_198858917_A_G</t></si><si><t>2_198860428_T_C</t></si><si><t>2_198874006_C_T</t></si><si><t>2_198906578_C_T</t></si><si><t>2_198930197_T_G</t></si><si><t>2_198933804_C_T</t></si><si><t>2_198952150_G_A</t></si><si><t>2_198961924_T_C</t></si><si><t>2_198985004_T_C</t></si><si><t>2_199016124_C_T</t></si><si><t>2_199055155_G_A</t></si><si><t>2_199058338_C_A</t></si><si><t>2_199059640_G_A</t></si><si><t>2_199061097_CGGACAGTGGGGGCA_C</t></si><si><t>2_199061350_C_T</t></si><si><t>2_199062271_G_C</t></si><si><t>2_199062272_A_T</t></si><si><t>2_199063967_A_G</t></si><si><t>2_199064496_A_T</t></si><si><t>2_199066822_A_G</t></si><si><t>2_199069966_C_A</t></si><si><t>2_199072054_C_T</t></si><si><t>2_199072482_G_A</t></si><si><t>2_199082618_G_A</t></si><si><t>2_199084174_G_A</t></si><si><t>2_199084258_C_T</t></si><si><t>2_199084342_A_T</t></si><si><t>2_199084715_T_A</t></si><si><t>2_199089079_T_A</t></si><si><t>2_199089265_T_C</t></si><si><t>2_199089918_T_C</t></si><si><t>2_199094550_A_G</t></si><si><t>2_199095451_A_AAAC</t></si><si><t>2_199095911_C_T</t></si><si><t>2_199097514_T_G</t></si><si><t>2_199098922_C_A</t></si><si><t>2_199099182_C_G</t></si><si><t>2_199113883_T_G</t></si><si><t>2_199128279_A_G</t></si><si><t>2_199130716_C_A</t></si><si><t>2_199130717_A_G</t></si><si><t>2_199134456_C_A</t></si><si><t>2_199140006_G_A</t></si><si><t>2_199141645_C_T</t></si><si><t>2_199145930_T_A</t></si><si><t>2_199151225_G_A</t></si><si><t>2_199151734_C_T</t></si><si><t>2_199152061_T_C</t></si><si><t>2_199152532_AT_A</t></si><si><t>2_199152645_C_T</t></si><si><t>2_197182297_T_G</t></si><si><t>2_197182299_T_A</t></si><si><t>2_197182740_T_C</t></si><si><t>2_197185556_G_A</t></si><si><t>2_197185656_A_G</t></si><si><t>2_197186214_G_A</t></si><si><t>2_197186517_G_T</t></si><si><t>2_197186779_A_G</t></si><si><t>2_197187004_C_T</t></si><si><t>2_197188321_T_C</t></si><si><t>2_197188337_G_A</t></si><si><t>2_197190180_A_C</t></si><si><t>2_197191034_C_T</t></si><si><t>2_197191369_T_C</t></si><si><t>2_197192041_G_A</t></si><si><t>2_197192085_T_A</t></si><si><t>2_197192369_T_C</t></si><si><t>2_197192685_T_C</t></si><si><t>2_197192926_A_G</t></si><si><t>2_197195576_T_C</t></si><si><t>2_197196183_G_A</t></si><si><t>2_197196248_A_G</t></si><si><t>2_197196383_A_G</t></si><si><t>2_197197425_A_T</t></si><si><t>2_197197426_A_C</t></si><si><t>2_197199377_G_A</t></si><si><t>2_197230979_A_G</t></si><si><t>2_197791434_C_T</t></si><si><t>2_198138210_T_C</t></si><si><t>2_198253951_C_A</t></si><si><t>2_198411825_C_T</t></si><si><t>2_198424754_G_A</t></si><si><t>2_198431997_C_A</t></si><si><t>2_198674578_G_A</t></si><si><t>2_198819262_G_A</t></si><si><t>2_198967805_C_A</t></si><si><t>2_198972163_C_T</t></si><si><t>2_199010709_C_G</t></si><si><t>2_199031949_T_C</t></si><si><t>2_197304508_C_T</t></si><si><t>2_197371863_C_CAT</t></si><si><t>2_197406854_G_A</t></si><si><t>2_197412676_C_CTGAGGGAATTCGAG</t></si><si><t>2_197412705_T_C</t></si><si><t>2_197412731_C_T</t></si><si><t>2_197413560_T_C</t></si><si><t>2_197413596_G_A</t></si><si><t>2_197414821_T_A</t></si><si><t>2_197415563_G_A</t></si><si><t>2_197416039_G_C</t></si><si><t>2_197416339_C_T</t></si><si><t>2_197416394_C_T</t></si><si><t>2_197418429_A_C</t></si><si><t>2_197420873_C_T</t></si><si><t>2_197421806_C_T</t></si><si><t>2_197422192_G_A</t></si><si><t>2_197422682_AAT_A</t></si><si><t>2_197423182_C_T</t></si><si><t>2_197423935_T_C</t></si><si><t>2_197425020_T_C</t></si><si><t>2_197425479_A_G</t></si><si><t>2_197426048_G_C</t></si><si><t>2_197427146_ATGAGT_A</t></si><si><t>2_197427359_C_G</t></si><si><t>2_197427949_T_C</t></si><si><t>2_197431298_C_A</t></si><si><t>2_197431660_G_A</t></si><si><t>2_197431918_A_G</t></si><si><t>2_197433069_G_A</t></si><si><t>2_197435058_T_C</t></si><si><t>2_197436203_T_C</t></si><si><t>2_197437175_A_G</t></si><si><t>2_197438073_A_G</t></si><si><t>2_197438081_A_G</t></si><si><t>2_197438368_G_A</t></si><si><t>2_197438739_CA_C</t></si><si><t>2_197438859_A_AAG</t></si><si><t>2_197439755_T_G</t></si><si><t>2_197440173_A_G</t></si><si><t>2_197443235_C_T</t></si><si><t>2_197443710_A_G</t></si><si><t>2_197443752_C_T</t></si><si><t>2_197444688_T_C</t></si><si><t>2_197446924_T_G</t></si><si><t>2_197478640_G_A</t></si><si><t>2_197915582_G_A</t></si><si><t>2_198030267_T_C</t></si><si><t>2_198031309_C_T</t></si><si><t>2_198031394_G_GGGTAGGAACTA</t></si><si><t>2_198032683_A_G</t></si><si><t>2_198049461_T_C</t></si><si><t>2_198304549_A_G</t></si><si><t>2_198330711_G_A</t></si><si><t>2_198347719_G_A</t></si><si><t>2_198352207_G_A</t></si><si><t>2_198354484_C_T</t></si><si><t>2_198356521_T_A</t></si><si><t>2_198356522_ATTTTC_A</t></si><si><t>2_198356527_C_CAAAGG</t></si><si><t>2_198357384_T_TA</t></si><si><t>2_198367002_G_A</t></si><si><t>2_198385561_TGTTTGTGACCAGGA_T</t></si><si><t>2_198412391_C_T</t></si><si><t>2_198414173_A_T</t></si><si><t>2_198445331_C_A</t></si><si><t>2_198854700_T_C</t></si><si><t>2_198927881_TACTTTACTG_T</t></si><si><t>2_198952081_TA_T</t></si><si><t>2_199092608_ATAT_A</t></si><si><t>2_199093036_C_G</t></si><si><t>2_199100285_T_C</t></si><si><t>2_199117692_A_G</t></si><si><t>2_199148230_A_G</t></si><si><t>2_199152891_T_C</t></si><si><t>2_197279207_G_A</t></si><si><t>2_198954956_A_C</t></si><si><t>2_199089816_C_T</t></si><si><t>2_199117762_A_G</t></si><si><t>2_197341024_C_T</t></si><si><t>2_197344471_G_T</t></si><si><t>2_197371865_T_C</t></si><si><t>2_197371867_AGTGTGTATATT_A</t></si><si><t>2_197371882_CACACACTAT_C</t></si><si><t>2_197416655_T_C</t></si><si><t>2_197446518_C_T</t></si><si><t>2_197490640_G_T</t></si><si><t>2_197682085_A_C</t></si><si><t>2_197727152_G_A</t></si><si><t>2_197749153_A_T</t></si><si><t>2_197751666_C_A</t></si><si><t>2_197770396_C_T</t></si><si><t>2_197897102_A_G</t></si><si><t>2_198018181_C_T</t></si><si><t>2_198018378_A_G</t></si><si><t>2_198019618_T_C</t></si><si><t>2_198020797_G_A</t></si><si><t>2_198022964_A_G</t></si><si><t>2_198023418_T_A</t></si><si><t>2_198023978_T_C</t></si><si><t>2_198024626_G_T</t></si><si><t>2_198027087_G_A</t></si><si><t>2_198027770_T_C</t></si><si><t>2_198955610_G_T</t></si><si><t>2_199074416_G_A</t></si><si><t>2_199075171_A_G</t></si><si><t>2_199080894_A_C</t></si><si><t>2_199082466_C_T</t></si><si><t>2_199086729_G_A</t></si><si><t>2_199088352_C_G</t></si><si><t>2_199090449_C_T</t></si><si><t>2_199092326_A_C</t></si><si><t>2_199094908_C_T</t></si><si><t>2_199096228_C_T</t></si><si><t>2_199099439_A_G</t></si><si><t>2_199119977_A_G</t></si><si><t>2_199173289_T_C</t></si><si><t>2_197355382_G_C</t></si><si><t>2_197367220_T_C</t></si><si><t>2_198087907_G_A</t></si><si><t>2_198093900_C_T</t></si><si><t>2_198335722_C_T</t></si><si><t>2_198355795_CAG_C</t></si><si><t>2_198386301_G_A</t></si><si><t>2_198412463_C_A</t></si><si><t>2_198529026_G_A</t></si><si><t>2_199025754_T_A</t></si><si><t>2_199028437_G_A</t></si><si><t>2_199030993_A_T</t></si><si><t>2_199031828_C_G</t></si><si><t>2_199098000_C_T</t></si><si><t>2_199099239_G_A</t></si><si><t>2_199099417_C_A</t></si><si><t>2_199099462_C_T</t></si><si><t>2_199100819_A_C</t></si><si><t>2_199103914_A_C</t></si><si><t>2_199137395_G_C</t></si><si><t>2_199141307_G_C</t></si><si><t>2_199141714_C_T</t></si><si><t>2_199148243_G_A</t></si><si><t>2_199148418_T_C</t></si><si><t>2_199149531_T_C</t></si><si><t>2_199149638_G_C</t></si><si><t>2_199152712_A_C</t></si><si><t>2_199176140_G_A</t></si><si><t>2_199206289_C_CA</t></si><si><t>2_199206396_C_A</t></si><si><t>2_199207565_A_G</t></si><si><t>2_199208967_TA_T</t></si><si><t>2_199213802_T_C</t></si><si><t>2_199217638_T_C</t></si><si><t>2_199222004_A_AT</t></si><si><t>2_199224177_G_A</t></si><si><t>2_199229308_G_T</t></si><si><t>2_199229325_CAGA_C</t></si><si><t>2_199232607_A_G</t></si><si><t>2_199233133_T_G</t></si><si><t>2_199233322_G_C</t></si><si><t>2_199236870_C_A</t></si><si><t>2_199239472_TC_T</t></si><si><t>2_199239509_A_T</t></si><si><t>2_199242604_A_G</t></si><si><t>2_199246208_A_G</t></si><si><t>2_199249163_G_T</t></si><si><t>2_199250153_C_A</t></si><si><t>2_199250881_T_C</t></si><si><t>2_199275890_T_C</t></si><si><t>2_198155116_A_G</t></si><si><t>2_198176805_A_C</t></si><si><t>2_198357775_T_A</t></si><si><t>2_198505144_C_T</t></si><si><t>2_198505145_C_G</t></si><si><t>2_199019974_AAC_A</t></si><si><t>2_199058006_A_G</t></si><si><t>2_199080549_A_G</t></si><si><t>2_199144404_A_G</t></si><si><t>2_199145101_A_C</t></si><si><t>2_199145571_G_T</t></si><si><t>2_199145652_C_T</t></si><si><t>2_199145668_T_C</t></si><si><t>2_199146678_T_C</t></si><si><t>2_199147941_T_C</t></si><si><t>2_199153538_A_G</t></si><si><t>2_199182470_TA_T</t></si><si><t>2_199182704_T_C</t></si><si><t>2_199187376_A_G</t></si><si><t>2_199191696_G_A</t></si><si><t>2_199209050_A_G</t></si><si><t>2_199209317_T_TA</t></si><si><t>2_199235664_C_A</t></si><si><t>2_199237818_C_T</t></si><si><t>2_199238013_T_C</t></si><si><t>2_199249069_G_A</t></si><si><t>2_199249128_C_A</t></si><si><t>2_197316617_C_T</t></si><si><t>2_197323024_G_A</t></si><si><t>2_197503547_A_G</t></si><si><t>2_197308473_A_G</t></si><si><t>2_197350755_A_G</t></si><si><t>2_197352431_C_T</t></si><si><t>2_197425742_T_G</t></si><si><t>2_197515373_C_T</t></si><si><t>2_197554666_G_A</t></si><si><t>2_197814663_C_G</t></si><si><t>2_197904567_T_C</t></si><si><t>2_198011290_G_T</t></si><si><t>2_198111256_T_G</t></si><si><t>2_198638566_T_C</t></si><si><t>2_198650033_C_A</t></si><si><t>2_198830105_G_A</t></si><si><t>2_199241874_G_T</t></si><si><t>2_199254874_G_A</t></si><si><t>2_199017184_A_G</t></si><si><t>2_199027870_TGTAAAAA_T</t></si><si><t>2_199161464_A_T</t></si><si><t>2_199169363_A_G</t></si><si><t>2_197327976_G_A</t></si><si><t>2_197332010_T_C</t></si><si><t>2_197333980_C_A</t></si><si><t>2_198996647_C_A</t></si><si><t>2_198996655_T_C</t></si><si><t>2_199177731_G_C</t></si><si><t>2_199181874_T_G</t></si><si><t>2_199182389_C_T</t></si><si><t>2_199183461_A_G</t></si><si><t>2_199184199_A_T</t></si><si><t>2_199184482_A_G</t></si><si><t>2_199185059_T_G</t></si><si><t>2_199190385_A_G</t></si><si><t>2_199200332_A_T</t></si><si><t>2_199204986_A_T</t></si><si><t>2_197967718_C_G</t></si><si><t>2_198505165_G_A</t></si><si><t>2_198776108_T_C</t></si><si><t>2_198854569_C_T</t></si><si><t>2_198882269_T_C</t></si><si><t>2_198886098_A_C</t></si><si><t>2_198886624_C_T</t></si><si><t>2_198887827_C_A</t></si><si><t>2_198898819_A_G</t></si><si><t>2_198899716_C_T</t></si><si><t>2_198959243_A_C</t></si><si><t>2_199118338_A_G</t></si><si><t>2_199139846_AGATT_A</t></si><si><t>2_199253336_C_T</t></si><si><t>2_198081584_C_T</t></si><si><t>2_198092334_C_A</t></si><si><t>2_199177387_C_T</t></si><si><t>2_199243286_A_G</t></si><si><t>2_197569438_C_T</t></si><si><t>2_197798199_G_GGTTT</t></si><si><t>2_197967750_A_G</t></si><si><t>2_198020378_A_G</t></si><si><t>2_198426947_G_C</t></si><si><t>2_198505593_TTTA_T</t></si><si><t>2_198869193_C_T</t></si><si><t>2_198886957_C_G</t></si><si><t>2_198894168_T_C</t></si><si><t>2_198895483_T_G</t></si><si><t>2_199172081_C_T</t></si><si><t>2_197859198_C_T</t></si><si><t>2_197862548_T_G</t></si><si><t>2_198895830_T_C</t></si><si><t>2_198982801_A_G</t></si><si><t>2_199025596_A_G</t></si><si><t>2_199051294_A_G</t></si><si><t>2_199059076_C_G</t></si><si><t>2_199069965_T_A</t></si><si><t>2_199075007_C_CT</t></si><si><t>2_199257256_C_T</t></si><si><t>2_199258581_G_A</t></si><si><t>2_197950576_C_T</t></si><si><t>2_198249467_A_G</t></si><si><t>2_198298725_A_G</t></si><si><t>2_198318836_GAA_G</t></si><si><t>2_198355405_T_C</t></si><si><t>2_198456633_C_T</t></si><si><t>2_198462942_G_C</t></si><si><t>2_198472181_G_A</t></si><si><t>2_198483830_C_T</t></si><si><t>2_198677600_A_G</t></si><si><t>2_198901136_C_G</t></si><si><t>2_199181791_C_T</t></si><si><t>2_199196380_C_T</t></si><si><t>2_199196955_G_T</t></si><si><t>2_199259909_A_T</t></si><si><t>2_198531384_C_T</t></si><si><t>2_197905952_A_G</t></si><si><t>2_198013071_C_T</t></si><si><t>2_198078070_T_C</t></si><si><t>2_198116017_A_T</t></si><si><t>2_198119122_AC_A</t></si><si><t>2_198119391_C_T</t></si><si><t>2_198122175_G_C</t></si><si><t>2_197372039_T_C</t></si><si><t>2_197381150_T_C</t></si><si><t>2_197381799_C_T</t></si><si><t>2_198288826_T_C</t></si><si><t>2_199020548_C_G</t></si><si><t>2_199146569_T_C</t></si><si><t>2_199278941_C_A</t></si><si><t>2_199240814_T_A</t></si><si><t>2_199284836_A_G</t></si><si><t>2_197308707_C_T</t></si><si><t>2_197613510_AAG_A</t></si><si><t>2_197701022_A_G</t></si><si><t>2_197717406_C_A</t></si><si><t>2_198895225_G_A</t></si><si><t>2_199060177_C_T</t></si><si><t>2_199196373_G_A</t></si><si><t>2_199223853_C_T</t></si><si><t>2_199287227_G_GT</t></si><si><t>2_198078110_A_G</t></si><si><t>2_198153770_A_C</t></si><si><t>2_198259351_C_T</t></si><si><t>2_198390710_A_G</t></si><si><t>2_198561584_G_A</t></si><si><t>2_198780562_G_A</t></si><si><t>2_198804987_T_C</t></si><si><t>2_198835728_G_A</t></si><si><t>2_198931192_CAAAT_C</t></si><si><t>2_199119659_T_C</t></si><si><t>2_199119934_C_T</t></si><si><t>2_199120173_G_C</t></si><si><t>2_199121932_G_A</t></si><si><t>2_199121938_G_A</t></si><si><t>2_199122118_T_C</t></si><si><t>2_199122434_G_T</t></si><si><t>2_199122447_C_T</t></si><si><t>2_199122864_G_T</t></si><si><t>2_199122907_A_G</t></si><si><t>2_199123011_A_G</t></si><si><t>2_199123571_T_A</t></si><si><t>2_199123727_G_A</t></si><si><t>2_199123776_A_G</t></si><si><t>2_199123960_A_G</t></si><si><t>2_199124505_G_A</t></si><si><t>2_199124697_C_T</t></si><si><t>2_199124918_A_G</t></si><si><t>2_199125149_A_T</t></si><si><t>2_199125446_C_G</t></si><si><t>2_199125467_T_C</t></si><si><t>2_199125903_G_A</t></si><si><t>2_199126015_C_T</t></si><si><t>2_199126420_C_T</t></si><si><t>2_199126667_A_G</t></si><si><t>2_199127212_G_C</t></si><si><t>2_199127385_G_T</t></si><si><t>2_199127947_T_A</t></si><si><t>2_199128025_A_G</t></si><si><t>2_199128180_T_C</t></si><si><t>2_199128303_C_A</t></si><si><t>2_199128878_A_G</t></si><si><t>2_199129033_G_T</t></si><si><t>2_199129159_C_G</t></si><si><t>2_199129434_T_C</t></si><si><t>2_199131256_T_C</t></si><si><t>2_199131282_T_C</t></si><si><t>2_199132075_A_AC</t></si><si><t>2_199133114_T_C</t></si><si><t>2_199133148_G_A</t></si><si><t>2_199133230_A_G</t></si><si><t>2_199133396_T_C</t></si><si><t>2_199133959_A_G</t></si><si><t>2_199134334_A_G</t></si><si><t>2_199134472_T_C</t></si><si><t>2_199134525_C_A</t></si><si><t>2_199134535_T_A</t></si><si><t>2_199134540_C_G</t></si><si><t>2_199135689_G_T</t></si><si><t>2_199136260_C_G</t></si><si><t>2_199136551_G_A</t></si><si><t>2_199136759_T_C</t></si><si><t>2_199136905_CT_C</t></si><si><t>2_199137156_T_C</t></si><si><t>2_199137360_T_C</t></si><si><t>2_199137857_C_T</t></si><si><t>2_199138056_G_A</t></si><si><t>2_199138178_T_C</t></si><si><t>2_199138388_G_C</t></si><si><t>2_199138401_T_G</t></si><si><t>2_199138476_C_A</t></si><si><t>2_199138804_G_A</t></si><si><t>2_199138991_A_G</t></si><si><t>2_199139417_A_G</t></si><si><t>2_199139503_C_T</t></si><si><t>2_199139540_A_G</t></si><si><t>2_199141434_A_C</t></si><si><t>2_199144863_A_G</t></si><si><t>2_199151131_T_C</t></si><si><t>2_199152856_T_C</t></si><si><t>2_199152857_A_G</t></si><si><t>2_199165578_C_G</t></si><si><t>2_199186000_G_T</t></si><si><t>2_197360070_G_A</t></si><si><t>2_197487047_A_T</t></si><si><t>2_197581432_G_A</t></si><si><t>2_197666096_CTAAG_C</t></si><si><t>2_197922058_C_T</t></si><si><t>2_198627983_G_T</t></si><si><t>2_199184007_G_A</t></si><si><t>2_199190773_G_T</t></si><si><t>2_197903023_A_T</t></si><si><t>2_197984362_A_G</t></si><si><t>2_198011878_G_A</t></si><si><t>2_198088391_A_C</t></si><si><t>2_198089908_T_G</t></si><si><t>2_198096476_ACT_A</t></si><si><t>2_198098097_C_T</t></si><si><t>2_198110130_T_G</t></si><si><t>2_198124451_C_G</t></si><si><t>2_198126979_C_T</t></si><si><t>2_198128280_A_G</t></si><si><t>2_198128702_G_A</t></si><si><t>2_198128741_G_C</t></si><si><t>2_198132572_A_G</t></si><si><t>2_198133746_CA_C</t></si><si><t>2_198133771_A_C</t></si><si><t>2_198135170_C_A</t></si><si><t>2_198136214_A_C</t></si><si><t>2_198136650_G_A</t></si><si><t>2_198932072_G_A</t></si><si><t>2_199276813_T_C</t></si><si><t>2_199283677_G_A</t></si><si><t>2_198049234_G_A</t></si><si><t>2_198711900_C_A</t></si><si><t>2_199176678_C_T</t></si><si><t>2_199176719_C_T</t></si><si><t>2_199185960_G_A</t></si><si><t>2_198030605_G_C</t></si><si><t>2_198075465_C_T</t></si><si><t>2_197479885_G_C</t></si><si><t>2_198107942_G_A</t></si><si><t>2_198547570_C_T</t></si><si><t>2_198781396_C_T</t></si><si><t>2_198781804_C_T</t></si><si><t>2_198798395_C_G</t></si><si><t>2_199258266_A_G</t></si><si><t>2_199262464_G_C</t></si><si><t>2_199296437_C_CT</t></si><si><t>2_197310935_T_C</t></si><si><t>2_197311221_T_G</t></si><si><t>2_197483742_T_G</t></si><si><t>2_197484129_C_T</t></si><si><t>2_198069266_C_T</t></si><si><t>2_198139975_A_G</t></si><si><t>2_198169235_T_A</t></si><si><t>2_198219865_G_T</t></si><si><t>2_198622378_C_T</t></si><si><t>2_199098519_C_A</t></si><si><t>2_199099576_G_T</t></si><si><t>2_199100361_G_T</t></si><si><t>2_199100521_C_A</t></si><si><t>2_199100630_C_T</t></si><si><t>2_198470156_A_G</t></si><si><t>2_198991741_GT_G</t></si><si><t>2_199284372_C_G</t></si><si><t>2_197300890_C_T</t></si><si><t>2_197408012_T_A</t></si><si><t>2_198913236_T_A</t></si><si><t>2_198927879_TA_T</t></si><si><t>2_198927893_TTTTTTCCTCTTTATTTTCAATTTTTTAAAATATCCTTAA_T</t></si><si><t>2_199225191_A_G</t></si><si><t>2_198101024_T_C</t></si><si><t>2_199244551_A_G</t></si><si><t>2_197371803_T_C</t></si><si><t>2_197382725_T_C</t></si><si><t>2_197414380_T_C</t></si><si><t>2_197468295_G_A</t></si><si><t>2_197471300_A_G</t></si><si><t>2_197828374_C_A</t></si><si><t>2_198077501_T_A</t></si><si><t>2_198182359_C_T</t></si><si><t>2_198237067_A_G</t></si><si><t>2_198238539_T_C</t></si><si><t>2_198323992_G_A</t></si><si><t>2_198429509_G_A</t></si><si><t>2_198470150_A_G</t></si><si><t>2_198481912_A_G</t></si><si><t>2_198561140_TCCCCCACCTCCCTCCCAGACCGGGCGGCTGGCTGGGTGGGGGGCTGACC_T</t></si><si><t>2_198578699_T_C</t></si><si><t>2_198654442_G_A</t></si><si><t>2_198665761_T_C</t></si><si><t>2_198760060_A_G</t></si><si><t>2_199282283_G_A</t></si><si><t>2_198621428_T_C</t></si><si><t>2_198696271_T_G</t></si><si><t>2_198992065_A_G</t></si><si><t>2_199063379_G_A</t></si><si><t>2_199082839_C_T</t></si><si><t>2_199082978_G_T</t></si><si><t>2_199084987_C_T</t></si><si><t>2_199086165_C_T</t></si><si><t>2_199090113_G_T</t></si><si><t>2_199176798_C_G</t></si><si><t>2_198091385_CA_C</t></si><si><t>2_198122249_G_C</t></si><si><t>2_197597443_T_C</t></si><si><t>2_199159611_C_T</t></si><si><t>2_199159905_G_T</t></si><si><t>2_199160036_G_T</t></si><si><t>2_199160210_T_C</t></si><si><t>2_199160257_A_G</t></si><si><t>2_199161599_A_G</t></si><si><t>2_199161613_G_A</t></si><si><t>2_199162457_G_A</t></si><si><t>2_199162503_TGG_T</t></si><si><t>2_199162506_TG_T</t></si><si><t>2_199162753_A_C</t></si><si><t>2_199163158_CAAATAT_C</t></si><si><t>2_199163362_G_A</t></si><si><t>2_199169647_T_C</t></si><si><t>2_199169654_C_A</t></si><si><t>2_199209143_AG_A</t></si><si><t>2_199218085_C_T</t></si><si><t>2_198970503_A_G</t></si><si><t>2_198980259_A_G</t></si><si><t>2_198982567_A_G</t></si><si><t>2_198990173_G_A</t></si><si><t>2_198990260_A_G</t></si><si><t>2_199049068_A_T</t></si><si><t>2_199051604_T_C</t></si><si><t>2_199052025_C_T</t></si><si><t>2_199164634_T_C</t></si><si><t>2_199176556_T_C</t></si><si><t>2_199181429_T_C</t></si><si><t>2_199250728_T_C</t></si><si><t>2_197625951_C_T</t></si><si><t>2_197742176_AC_A</t></si><si><t>2_198704611_C_A</t></si><si><t>2_198726382_G_T</t></si><si><t>2_198987580_T_C</t></si><si><t>2_198987719_A_G</t></si><si><t>2_198990141_A_C</t></si><si><t>2_199090688_A_G</t></si><si><t>2_199095178_G_A</t></si><si><t>2_199169278_G_C</t></si><si><t>2_199241482_C_G</t></si><si><t>2_198280064_C_A</t></si><si><t>2_198394631_C_T</t></si><si><t>2_198406601_C_T</t></si><si><t>2_198456656_G_GCCTCTCCCTCCACC</t></si><si><t>2_198498052_A_T</t></si><si><t>2_198544912_G_A</t></si><si><t>2_198573844_T_A</t></si><si><t>2_198603121_A_G</t></si><si><t>2_198613253_A_C</t></si><si><t>2_198618656_C_T</t></si><si><t>2_198674972_G_C</t></si><si><t>2_198912073_A_G</t></si><si><t>2_198914818_C_T</t></si><si><t>2_198922098_A_G</t></si><si><t>2_199090815_G_A</t></si><si><t>2_199258418_G_A</t></si><si><t>2_197736503_T_C</t></si><si><t>2_197923494_G_A</t></si><si><t>2_199271554_G_A</t></si><si><t>2_197300861_G_A</t></si><si><t>2_197301079_T_C</t></si><si><t>2_197305635_T_G</t></si><si><t>2_197897269_C_T</t></si><si><t>2_198000756_G_C</t></si><si><t>2_198083833_C_T</t></si><si><t>2_199098906_T_A</t></si><si><t>2_199281023_G_A</t></si><si><t>2_197317809_G_A</t></si><si><t>2_197325640_T_C</t></si><si><t>2_199033012_G_A</t></si><si><t>2_199050088_G_A</t></si><si><t>2_198373621_G_A</t></si><si><t>2_198551708_G_A</t></si><si><t>2_198886501_C_A</t></si><si><t>2_199254087_GT_G</t></si><si><t>2_197730929_T_C</t></si><si><t>2_197823044_G_C</t></si><si><t>2_198040634_T_TAATAGGAACCC</t></si><si><t>2_199118638_A_C</t></si><si><t>2_199153628_C_T</t></si><si><t>2_199156223_G_A</t></si><si><t>2_199158624_A_T</t></si><si><t>2_199158816_G_T</t></si><si><t>2_199158911_G_T</t></si><si><t>2_199159975_C_T</t></si><si><t>2_199164126_C_T</t></si><si><t>2_199166480_T_C</t></si><si><t>2_199173577_G_A</t></si><si><t>2_197442157_A_G</t></si><si><t>2_197448501_T_C</t></si><si><t>2_197731253_C_A</t></si><si><t>2_197763640_T_C</t></si><si><t>2_198115519_A_G</t></si><si><t>2_199226505_C_A</t></si><si><t>2_199291272_A_G</t></si><si><t>2_198125011_T_A</t></si><si><t>2_198125014_G_T</t></si><si><t>2_199275327_C_T</t></si><si><t>2_197632879_T_C</t></si><si><t>2_197913320_G_C</t></si><si><t>2_198048758_C_T</t></si><si><t>2_199159698_C_T</t></si><si><t>2_199183374_A_C</t></si><si><t>2_199215803_T_C</t></si><si><t>2_199232383_T_C</t></si><si><t>2_199352836_C_T</t></si><si><t>2_199440811_A_G</t></si><si><t>2_198190305_C_T</t></si><si><t>2_198470896_T_C</t></si><si><t>2_198480855_A_G</t></si><si><t>2_198489411_C_T</t></si><si><t>2_198684541_G_T</t></si><si><t>2_198697676_A_G</t></si><si><t>2_198730113_T_C</t></si><si><t>2_198997010_T_C</t></si><si><t>2_199262450_C_T</t></si><si><t>2_199262560_G_A</t></si><si><t>2_199267451_C_T</t></si><si><t>2_199546273_T_A</t></si><si><t>2_199546427_A_T</t></si><si><t>2_198105951_A_T</t></si><si><t>2_199052600_G_A</t></si><si><t>2_198583356_A_G</t></si><si><t>2_199157523_AC_A</t></si><si><t>2_199329088_A_C</t></si><si><t>2_199603908_T_C</t></si><si><t>2_198416030_G_A</t></si><si><t>2_198481136_C_T</t></si><si><t>2_199058144_G_C</t></si><si><t>2_199380052_T_A</t></si><si><t>2_199386393_G_T</t></si><si><t>2_199476479_G_A</t></si><si><t>2_199630556_T_C</t></si><si><t>2_198116740_C_A</t></si><si><t>2_198121776_T_G</t></si><si><t>2_199375584_A_G</t></si><si><t>2_199377866_C_CGT</t></si><si><t>2_199386041_A_G</t></si><si><t>2_199388135_A_G</t></si><si><t>2_197797363_G_A</t></si><si><t>2_197811860_T_G</t></si><si><t>2_197846457_C_T</t></si><si><t>2_197946392_C_T</t></si><si><t>2_198001015_C_T</t></si><si><t>2_199370852_A_G</t></si><si><t>2_199602744_G_GT</t></si><si><t>2_199067039_C_T</t></si><si><t>2_199141077_C_A</t></si><si><t>2_199356751_T_G</t></si><si><t>2_199584969_G_A</t></si><si><t>2_199623230_G_A</t></si><si><t>2_197925625_C_G</t></si><si><t>2_197926401_T_C</t></si><si><t>2_197930581_G_T</t></si><si><t>2_197954717_G_A</t></si><si><t>2_197958243_A_G</t></si><si><t>2_198309313_C_T</t></si><si><t>2_198309314_A_G</t></si><si><t>2_198309330_C_T</t></si><si><t>2_198955708_C_A</t></si><si><t>2_197894851_T_C</t></si><si><t>2_199090658_T_C</t></si><si><t>2_199093444_G_A</t></si><si><t>2_199093649_G_A</t></si><si><t>2_199094168_C_T</t></si><si><t>2_199094817_G_A</t></si><si><t>2_199095862_G_T</t></si><si><t>2_199095912_G_A</t></si><si><t>2_199096120_A_G</t></si><si><t>2_199160220_A_G</t></si><si><t>2_199179640_A_G</t></si><si><t>2_199185031_C_T</t></si><si><t>2_199185092_T_C</t></si><si><t>2_199188825_A_AT</t></si><si><t>2_199192443_C_A</t></si><si><t>2_199200122_A_G</t></si><si><t>2_199211122_C_T</t></si><si><t>2_199211815_T_G</t></si><si><t>2_199212605_G_A</t></si><si><t>2_199213929_G_A</t></si><si><t>2_199228515_T_C</t></si><si><t>2_199231189_G_A</t></si><si><t>2_199231389_C_T</t></si><si><t>2_199232531_C_CT</t></si><si><t>2_199238330_G_C</t></si><si><t>2_199242116_C_T</t></si><si><t>2_199254349_T_G</t></si><si><t>2_199258142_A_G</t></si><si><t>2_199258269_G_T</t></si><si><t>2_199259273_G_A</t></si><si><t>2_199259516_C_T</t></si><si><t>2_199260417_G_T</t></si><si><t>2_199261041_A_G</t></si><si><t>2_199261206_G_A</t></si><si><t>2_199270546_A_C</t></si><si><t>2_199273127_T_C</t></si><si><t>2_199281573_A_G</t></si><si><t>2_199283852_A_G</t></si><si><t>2_199284197_C_T</t></si><si><t>2_199285731_A_G</t></si><si><t>2_199297751_C_T</t></si><si><t>2_199298776_G_A</t></si><si><t>2_199302345_G_T</t></si><si><t>2_199304032_C_T</t></si><si><t>2_199305431_G_T</t></si><si><t>2_199305825_T_C</t></si><si><t>2_199306220_A_G</t></si><si><t>2_199307448_ATGGAGCATGTAG_A</t></si><si><t>2_199307564_T_C</t></si><si><t>2_199308677_A_T</t></si><si><t>2_199312156_G_T</t></si><si><t>2_199312684_T_C</t></si><si><t>2_199312725_A_G</t></si><si><t>2_199442268_T_G</t></si><si><t>2_199548038_A_G</t></si><si><t>2_199587590_T_C</t></si><si><t>2_199606778_G_C</t></si><si><t>2_199627279_A_G</t></si><si><t>2_199627775_G_A</t></si><si><t>2_199627907_T_C</t></si><si><t>2_199628323_G_A</t></si><si><t>2_199631942_G_T</t></si><si><t>2_199632446_T_A</t></si><si><t>2_199632727_T_C</t></si><si><t>2_199632752_C_T</t></si><si><t>2_198787376_CACCCCCCCACCTCCCTCCCGGACGGGGCGGCTGGCTGGGCAGAGGGGCTCCTCACTTCCCAGTAGGGGCGGCCGGGCAGAGGCGCCCCTCACCTCCCGGACGGGGTGGCTGGCCGGGCAGGGGGCTG_C</t></si><si><t>2_199359839_T_A</t></si><si><t>2_197803593_C_A</t></si><si><t>2_197867247_T_A</t></si><si><t>2_197918066_T_C</t></si><si><t>2_197920590_T_C</t></si><si><t>2_197936342_C_T</t></si><si><t>2_197938164_C_T</t></si><si><t>2_197959204_T_G</t></si><si><t>2_197962589_C_T</t></si><si><t>2_197970037_C_A</t></si><si><t>2_197971177_A_G</t></si><si><t>2_197971462_T_C</t></si><si><t>2_197974619_T_C</t></si><si><t>2_197974940_A_C</t></si><si><t>2_197979699_C_T</t></si><si><t>2_198012866_T_C</t></si><si><t>2_198035565_G_A</t></si><si><t>2_198037594_G_C</t></si><si><t>2_198959716_A_G</t></si><si><t>2_199044656_T_C</t></si><si><t>2_199157750_C_T</t></si><si><t>2_199158154_C_T</t></si><si><t>2_199173505_C_T</t></si><si><t>2_199226328_C_CT</t></si><si><t>2_199273510_T_C</t></si><si><t>2_199323483_AG_A</t></si><si><t>2_199442334_G_C</t></si><si><t>2_199496387_C_T</t></si><si><t>2_199512257_T_G</t></si><si><t>2_199519513_T_C</t></si><si><t>2_199519796_C_CTTG</t></si><si><t>2_199656388_G_T</t></si><si><t>2_199656409_G_A</t></si><si><t>2_199657343_CA_C</t></si><si><t>2_199657390_C_T</t></si><si><t>2_199176823_C_T</t></si><si><t>2_199414734_TAAG_T</t></si><si><t>2_199560757_A_G</t></si><si><t>2_198154535_C_T</t></si><si><t>2_198257953_A_G</t></si><si><t>2_198356398_A_C</t></si><si><t>2_198501976_C_T</t></si><si><t>2_198501980_A_T</t></si><si><t>2_199661300_T_A</t></si><si><t>2_199662964_G_A</t></si><si><t>2_199663015_T_C</t></si><si><t>2_199663258_G_C</t></si><si><t>2_199666565_A_AGGCTGAGGCAGGAGAATGG</t></si><si><t>2_197917523_C_T</t></si><si><t>2_197919409_G_A</t></si><si><t>2_197920274_C_T</t></si><si><t>2_197920600_T_C</t></si><si><t>2_197924632_A_G</t></si><si><t>2_197926030_A_G</t></si><si><t>2_197927653_GC_G</t></si><si><t>2_197927762_C_T</t></si><si><t>2_197930521_A_T</t></si><si><t>2_197930534_C_T</t></si><si><t>2_197930684_A_T</t></si><si><t>2_197930770_C_T</t></si><si><t>2_197933953_C_T</t></si><si><t>2_197936884_A_AT</t></si><si><t>2_197937423_G_A</t></si><si><t>2_197937970_C_A</t></si><si><t>2_197940477_G_A</t></si><si><t>2_197947678_T_C</t></si><si><t>2_197957444_A_T</t></si><si><t>2_197959609_C_T</t></si><si><t>2_197960362_G_A</t></si><si><t>2_197960679_G_C</t></si><si><t>2_197964015_C_T</t></si><si><t>2_197966563_T_C</t></si><si><t>2_197967326_T_C</t></si><si><t>2_197982104_C_T</t></si><si><t>2_197990741_A_C</t></si><si><t>2_198010693_G_A</t></si><si><t>2_198014013_A_G</t></si><si><t>2_198017191_C_A</t></si><si><t>2_198017269_C_A</t></si><si><t>2_198018652_C_G</t></si><si><t>2_198024399_T_C</t></si><si><t>2_198025407_C_A</t></si><si><t>2_198025781_C_T</t></si><si><t>2_198027658_G_T</t></si><si><t>2_198035403_A_C</t></si><si><t>2_198052743_G_GA</t></si><si><t>2_198073783_C_T</t></si><si><t>2_199663538_C_G</t></si><si><t>2_199196628_T_C</t></si><si><t>2_199658565_G_A</t></si><si><t>2_199317331_A_T</t></si><si><t>2_199391434_A_G</t></si><si><t>2_199418686_T_C</t></si><si><t>2_199427730_T_C</t></si><si><t>2_199473038_G_A</t></si><si><t>2_199479004_A_G</t></si><si><t>2_199481267_A_G</t></si><si><t>2_199524736_C_T</t></si><si><t>2_199533724_T_G</t></si><si><t>2_199537508_C_T</t></si><si><t>2_199549486_G_A</t></si><si><t>2_199581322_C_A</t></si><si><t>2_199585519_G_A</t></si><si><t>2_199652916_G_A</t></si><si><t>2_199666206_A_G</t></si><si><t>2_199666305_A_G</t></si><si><t>2_199666806_A_G</t></si><si><t>2_199669305_A_G</t></si><si><t>2_197694347_T_C</t></si><si><t>2_199445702_C_T</t></si><si><t>2_199457084_G_C</t></si><si><t>2_199457756_C_A</t></si><si><t>2_199473723_G_A</t></si><si><t>2_199491225_G_A</t></si><si><t>2_199331728_T_G</t></si><si><t>2_199555185_C_A</t></si><si><t>2_198025257_C_T</t></si><si><t>2_198120197_G_A</t></si><si><t>2_198124947_A_ATCC</t></si><si><t>2_198737835_T_C</t></si><si><t>2_198797249_C_T</t></si><si><t>2_199385721_C_T</t></si><si><t>2_197969867_C_T</t></si><si><t>2_197970340_T_A</t></si><si><t>2_198011937_G_A</t></si><si><t>2_198978661_A_G</t></si><si><t>2_198979391_C_T</t></si><si><t>2_199660700_T_A</t></si><si><t>2_197894361_C_T</t></si><si><t>2_199088144_C_T</t></si><si><t>2_199438901_C_T</t></si><si><t>2_199479869_T_C</t></si><si><t>2_199481815_G_A</t></si><si><t>2_199481900_A_G</t></si><si><t>2_199484611_A_C</t></si><si><t>2_199486456_T_G</t></si><si><t>2_199434829_G_A</t></si><si><t>2_197824981_A_C</t></si><si><t>2_199033846_T_TG</t></si><si><t>2_199068929_G_A</t></si><si><t>2_199069342_T_C</t></si><si><t>2_199072498_T_A</t></si><si><t>2_199073891_G_A</t></si><si><t>2_199077232_A_C</t></si><si><t>2_199119246_G_A</t></si><si><t>2_199120326_C_T</t></si><si><t>2_199120634_A_G</t></si><si><t>2_199123982_C_T</t></si><si><t>2_199126892_A_G</t></si><si><t>2_199127540_G_T</t></si><si><t>2_199127981_A_C</t></si><si><t>2_199128530_T_C</t></si><si><t>2_199129452_A_C</t></si><si><t>2_199130494_T_TGGGTATAGGA</t></si><si><t>2_199130964_A_G</t></si><si><t>2_199132053_T_C</t></si><si><t>2_199136641_A_T</t></si><si><t>2_199138104_A_G</t></si><si><t>2_199138210_A_G</t></si><si><t>2_199150239_G_T</t></si><si><t>2_199151133_C_T</t></si><si><t>2_199170812_A_G</t></si><si><t>2_199182262_A_G</t></si><si><t>2_199256132_C_T</t></si><si><t>2_199259760_C_T</t></si><si><t>2_199269896_A_T</t></si><si><t>2_199324629_C_T</t></si><si><t>2_199364632_G_GA</t></si><si><t>2_199373756_C_T</t></si><si><t>2_199375406_G_T</t></si><si><t>2_199379344_T_C</t></si><si><t>2_199382779_G_A</t></si><si><t>2_199383241_T_C</t></si><si><t>2_199383549_C_T</t></si><si><t>2_199387253_T_C</t></si><si><t>2_199389099_T_C</t></si><si><t>2_199390742_T_C</t></si><si><t>2_199390952_ACC_A</t></si><si><t>2_199391231_A_T</t></si><si><t>2_199391241_TA_T</t></si><si><t>2_199394856_G_A</t></si><si><t>2_199395615_C_T</t></si><si><t>2_199396254_T_C</t></si><si><t>2_199399222_T_A</t></si><si><t>2_199402319_G_A</t></si><si><t>2_199402357_T_C</t></si><si><t>2_199403183_C_T</t></si><si><t>2_199406944_C_T</t></si><si><t>2_199406989_G_A</t></si><si><t>2_199413785_A_C</t></si><si><t>2_199414462_C_T</t></si><si><t>2_199415718_T_TG</t></si><si><t>2_199415976_TATA_T</t></si><si><t>2_199416193_A_C</t></si><si><t>2_199416447_G_A</t></si><si><t>2_199416547_A_C</t></si><si><t>2_199418040_A_G</t></si><si><t>2_199419246_C_T</t></si><si><t>2_199421578_G_C</t></si><si><t>2_199421639_C_T</t></si><si><t>2_199422442_T_G</t></si><si><t>2_199422733_G_A</t></si><si><t>2_199424790_T_C</t></si><si><t>2_199426548_ACT_A</t></si><si><t>2_199426633_C_G</t></si><si><t>2_199427309_T_G</t></si><si><t>2_199427779_G_T</t></si><si><t>2_199433060_T_C</t></si><si><t>2_199434703_A_G</t></si><si><t>2_199435611_A_G</t></si><si><t>2_199440848_T_G</t></si><si><t>2_199441458_A_C</t></si><si><t>2_199441702_T_C</t></si><si><t>2_199441787_T_C</t></si><si><t>2_199442296_T_TAATA</t></si><si><t>2_199443059_G_C</t></si><si><t>2_199444665_C_CAGTTCT</t></si><si><t>2_199445157_G_A</t></si><si><t>2_199446050_T_C</t></si><si><t>2_199452036_T_C</t></si><si><t>2_199452057_A_T</t></si><si><t>2_199452811_A_G</t></si><si><t>2_199454791_T_C</t></si><si><t>2_199454884_T_C</t></si><si><t>2_199455961_A_C</t></si><si><t>2_199457921_T_G</t></si><si><t>2_199458278_A_T</t></si><si><t>2_199466292_A_C</t></si><si><t>2_199608846_G_A</t></si><si><t>2_199625804_G_A</t></si><si><t>2_198017917_A_G</t></si><si><t>2_198967942_G_C</t></si><si><t>2_199286519_CTG_C</t></si><si><t>2_199289560_G_A</t></si><si><t>2_199296845_C_T</t></si><si><t>2_199297434_G_A</t></si><si><t>2_199301805_C_T</t></si><si><t>2_199301934_C_T</t></si><si><t>2_197851210_A_G</t></si><si><t>2_197872574_C_T</t></si><si><t>2_197874677_T_C</t></si><si><t>2_197904885_C_T</t></si><si><t>2_197977726_T_C</t></si><si><t>2_198000133_C_T</t></si><si><t>2_198032212_G_A</t></si><si><t>2_199312794_G_C</t></si><si><t>2_199558312_G_A</t></si><si><t>2_199323515_A_G</t></si><si><t>2_199358755_G_C</t></si><si><t>2_199360249_C_T</t></si><si><t>2_199369144_C_T</t></si><si><t>2_199393303_C_T</t></si><si><t>2_199400343_A_G</t></si><si><t>2_199417383_G_A</t></si><si><t>2_199417497_G_T</t></si><si><t>2_199422688_AAAAT_A</t></si><si><t>2_199424636_C_CT</t></si><si><t>2_199426419_T_C</t></si><si><t>2_199429073_G_T</t></si><si><t>2_199431796_T_C</t></si><si><t>2_199432420_T_A</t></si><si><t>2_199435129_TAC_T</t></si><si><t>2_199436629_TC_T</t></si><si><t>2_199437112_C_T</t></si><si><t>2_199439008_T_C</t></si><si><t>2_199439009_G_T</t></si><si><t>2_199440858_A_T</t></si><si><t>2_199454447_G_T</t></si><si><t>2_199457886_G_GCT</t></si><si><t>2_199469654_T_C</t></si><si><t>2_199473329_G_A</t></si><si><t>2_199474893_A_G</t></si><si><t>2_199477198_AG_A</t></si><si><t>2_199477841_A_C</t></si><si><t>2_199481326_A_G</t></si><si><t>2_199483794_A_C</t></si><si><t>2_199486983_A_T</t></si><si><t>2_199491415_G_A</t></si><si><t>2_199493984_T_C</t></si><si><t>2_199496313_C_T</t></si><si><t>2_199509926_C_A</t></si><si><t>2_199516907_T_A</t></si><si><t>2_199520838_G_C</t></si><si><t>2_199524474_G_A</t></si><si><t>2_199525371_A_G</t></si><si><t>2_199529354_C_A</t></si><si><t>2_199531442_T_A</t></si><si><t>2_199534477_C_T</t></si><si><t>2_199550681_A_T</t></si><si><t>2_199561300_C_T</t></si><si><t>2_199575152_A_C</t></si><si><t>2_199610409_G_A</t></si><si><t>2_199612512_G_A</t></si><si><t>2_199615161_A_G</t></si><si><t>2_199626381_G_A</t></si><si><t>2_199627563_A_G</t></si><si><t>2_199631283_T_C</t></si><si><t>2_199636657_C_G</t></si><si><t>2_199638176_C_A</t></si><si><t>2_199638279_A_G</t></si><si><t>2_199640291_A_C</t></si><si><t>2_199641729_C_T</t></si><si><t>2_199649914_C_T</t></si><si><t>2_199651187_A_C</t></si><si><t>2_199653264_C_T</t></si><si><t>2_198061658_G_T</t></si><si><t>2_198136875_T_C</t></si><si><t>2_198138602_C_A</t></si><si><t>2_198248951_C_T</t></si><si><t>2_198249541_GC_G</t></si><si><t>2_198272899_T_C</t></si><si><t>2_198273848_A_G</t></si><si><t>2_198276104_T_C</t></si><si><t>2_198276440_G_C</t></si><si><t>2_198277380_G_A</t></si><si><t>2_198288295_G_C</t></si><si><t>2_198303735_G_A</t></si><si><t>2_198304249_T_C</t></si><si><t>2_199054719_A_G</t></si><si><t>2_199149631_C_T</t></si><si><t>2_199180902_T_G</t></si><si><t>2_199319616_C_A</t></si><si><t>2_199323432_G_A</t></si><si><t>2_199534374_AT_A</t></si><si><t>2_199545221_G_A</t></si><si><t>2_199564837_A_G</t></si><si><t>2_199598447_T_C</t></si><si><t>2_199609874_G_A</t></si><si><t>2_199611336_T_C</t></si><si><t>2_199612395_G_A</t></si><si><t>2_199617262_G_A</t></si><si><t>2_199625630_A_C</t></si><si><t>2_199626670_G_A</t></si><si><t>2_199631535_T_C</t></si><si><t>2_199640412_A_G</t></si><si><t>2_199641400_C_T</t></si><si><t>2_199641923_T_C</t></si><si><t>2_199643270_C_T</t></si><si><t>2_199646184_G_T</t></si><si><t>2_199647374_A_G</t></si><si><t>2_199647468_C_G</t></si><si><t>2_199651799_G_C</t></si><si><t>2_199655820_G_A</t></si><si><t>2_198062094_G_A</t></si><si><t>2_198077813_T_A</t></si><si><t>2_198987935_C_A</t></si><si><t>2_199153594_C_T</t></si><si><t>2_199372294_T_G</t></si><si><t>2_199373753_T_C</t></si><si><t>2_199378222_A_T</t></si><si><t>2_199410654_T_A</t></si><si><t>2_199502268_A_T</t></si><si><t>2_199505003_C_A</t></si><si><t>2_199526407_C_T</t></si><si><t>2_199543764_T_C</t></si><si><t>2_199544962_TA_T</t></si><si><t>2_199550923_T_C</t></si><si><t>2_199564956_T_C</t></si><si><t>2_199565637_G_C</t></si><si><t>2_199566014_A_G</t></si><si><t>2_199570689_G_A</t></si><si><t>2_197905762_C_T</t></si><si><t>2_198202183_A_G</t></si><si><t>2_198217140_A_G</t></si><si><t>2_198219820_G_C</t></si><si><t>2_198221081_C_T</t></si><si><t>2_198222558_C_T</t></si><si><t>2_198233402_A_G</t></si><si><t>2_198242183_A_T</t></si><si><t>2_199046126_C_T</t></si><si><t>2_199101111_A_G</t></si><si><t>2_199395075_C_G</t></si><si><t>2_199401041_T_C</t></si><si><t>2_199559970_G_C</t></si><si><t>2_199560312_C_T</t></si><si><t>2_199563544_T_C</t></si><si><t>2_199580840_TAAC_T</t></si><si><t>2_198045684_TA_T</t></si><si><t>2_198074599_C_T</t></si><si><t>2_198112317_C_T</t></si><si><t>2_198770065_G_A</t></si><si><t>2_198982521_A_G</t></si><si><t>2_198986461_C_G</t></si><si><t>2_198987562_C_G</t></si><si><t>2_198989278_A_T</t></si><si><t>2_198996020_C_G</t></si><si><t>2_199253215_C_G</t></si><si><t>2_199261466_G_A</t></si><si><t>2_199262107_C_G</t></si><si><t>2_199263524_C_A</t></si><si><t>2_199263604_T_C</t></si><si><t>2_199263652_A_C</t></si><si><t>2_199293849_T_C</t></si><si><t>2_199312724_GA_G</t></si><si><t>2_199313575_A_G</t></si><si><t>2_199314886_G_C</t></si><si><t>2_199315567_T_C</t></si><si><t>2_199335592_G_A</t></si><si><t>2_199350503_A_C</t></si><si><t>2_199351514_CA_C</t></si><si><t>2_199362680_C_T</t></si><si><t>2_199650780_G_A</t></si><si><t>2_199664044_T_G</t></si><si><t>2_199666942_ATAGAG_A</t></si><si><t>2_199384798_T_C</t></si><si><t>2_199386624_C_T</t></si><si><t>2_199387657_A_G</t></si><si><t>2_199393512_G_T</t></si><si><t>2_199395914_T_TA</t></si><si><t>2_199399107_A_G</t></si><si><t>2_199399728_C_T</t></si><si><t>2_199405524_T_C</t></si><si><t>2_199409121_A_G</t></si><si><t>2_199410989_T_G</t></si><si><t>2_199563216_A_T</t></si><si><t>2_199657630_AC_A</t></si><si><t>2_199459269_GAAAAT_G</t></si><si><t>2_199658620_A_G</t></si><si><t>2_199661246_C_G</t></si><si><t>2_199664975_C_T</t></si><si><t>2_197782967_G_C</t></si><si><t>2_198639353_T_C</t></si><si><t>2_198747014_CA_C</t></si><si><t>2_198902415_CG_C</t></si><si><t>2_199324484_A_G</t></si><si><t>2_199336392_T_G</t></si><si><t>2_199631500_G_A</t></si><si><t>2_198062326_G_A</t></si><si><t>2_199098678_AT_A</t></si><si><t>2_199110813_C_T</t></si><si><t>2_199203581_G_A</t></si><si><t>2_199600193_T_C</t></si><si><t>2_199089270_A_G</t></si><si><t>2_199097154_G_A</t></si><si><t>2_199211090_C_A</t></si><si><t>2_199621753_G_GTCTTC</t></si><si><t>2_199638973_C_A</t></si><si><t>2_199648868_C_A</t></si><si><t>2_198040643_C_T</t></si><si><t>2_198040748_A_G</t></si><si><t>2_198044264_T_C</t></si><si><t>2_198047622_G_T</t></si><si><t>2_198048499_C_CCATT</t></si><si><t>2_198050052_A_G</t></si><si><t>2_198056786_C_G</t></si><si><t>2_198065581_C_G</t></si><si><t>2_198071443_A_G</t></si><si><t>2_198090419_TC_T</t></si><si><t>2_198099468_A_G</t></si><si><t>2_198101274_A_G</t></si><si><t>2_198101413_C_T</t></si><si><t>2_198103556_G_C</t></si><si><t>2_198103799_C_T</t></si><si><t>2_198701930_G_A</t></si><si><t>2_198707800_C_T</t></si><si><t>2_198727738_C_T</t></si><si><t>2_198884011_TA_T</t></si><si><t>2_198949344_A_G</t></si><si><t>2_199058764_A_G</t></si><si><t>2_199205665_C_T</t></si><si><t>2_199279304_G_A</t></si><si><t>2_199280164_C_A</t></si><si><t>2_199366013_C_CT</t></si><si><t>2_199371823_A_G</t></si><si><t>2_199594874_T_C</t></si><si><t>2_197726687_C_T</t></si><si><t>2_197735782_C_A</t></si><si><t>2_197741034_T_C</t></si><si><t>2_198635830_C_T</t></si><si><t>2_198641504_T_C</t></si><si><t>2_199218795_A_G</t></si><si><t>2_199583095_C_T</t></si><si><t>2_199584179_A_G</t></si><si><t>2_199657333_C_T</t></si><si><t>2_199349947_T_C</t></si><si><t>2_199355726_G_A</t></si><si><t>2_199412464_G_T</t></si><si><t>2_199564991_G_A</t></si><si><t>2_199568182_C_T</t></si><si><t>2_199568260_A_G</t></si><si><t>2_199573042_G_A</t></si><si><t>2_199574367_G_A</t></si><si><t>2_199583657_G_A</t></si><si><t>2_199590635_C_T</t></si><si><t>2_199598352_A_ATT</t></si><si><t>2_199598568_G_T</t></si><si><t>2_199636060_T_C</t></si><si><t>2_197848993_A_G</t></si><si><t>2_198627878_G_A</t></si><si><t>2_198675586_A_G</t></si><si><t>2_198689176_G_A</t></si><si><t>2_198811191_G_A</t></si><si><t>2_198861236_T_C</t></si><si><t>2_199349224_T_G</t></si><si><t>2_199365478_A_T</t></si><si><t>2_199407777_G_A</t></si><si><t>2_199432887_AT_A</t></si><si><t>2_199438989_C_G</t></si><si><t>2_199457226_T_G</t></si><si><t>2_199479752_G_A</t></si><si><t>2_199486542_C_T</t></si><si><t>2_199486760_T_G</t></si><si><t>2_199490528_G_A</t></si><si><t>2_199532248_C_T</t></si><si><t>2_199542954_C_T</t></si><si><t>2_197710787_T_C</t></si><si><t>2_198808373_TAC_T</t></si><si><t>2_199317934_C_G</t></si><si><t>2_199376996_G_A</t></si><si><t>2_199583079_G_A</t></si><si><t>2_199639219_C_T</t></si><si><t>2_199644615_C_A</t></si><si><t>2_198826185_T_C</t></si><si><t>2_199077927_C_T</t></si><si><t>2_199139243_G_A</t></si><si><t>2_199495830_A_T</t></si><si><t>2_199497285_A_G</t></si><si><t>2_199552193_A_G</t></si><si><t>2_199553432_A_G</t></si><si><t>2_199553600_A_G</t></si><si><t>2_199553892_C_T</t></si><si><t>2_199554281_C_T</t></si><si><t>2_199557725_C_T</t></si><si><t>2_199558179_G_A</t></si><si><t>2_199620941_A_G</t></si><si><t>2_199623598_C_T</t></si><si><t>2_199633768_T_C</t></si><si><t>2_199639932_A_G</t></si><si><t>2_199640420_T_C</t></si><si><t>2_199645484_T_C</t></si><si><t>2_198188933_A_G</t></si><si><t>2_198192190_T_C</t></si><si><t>2_198212794_G_C</t></si><si><t>2_198212877_G_T</t></si><si><t>2_198305706_G_A</t></si><si><t>2_198842950_C_A</t></si><si><t>2_198864001_C_T</t></si><si><t>2_198869770_A_C</t></si><si><t>2_199199633_G_A</t></si><si><t>2_199308875_A_G</t></si><si><t>2_199397657_T_C</t></si><si><t>2_198041690_G_T</t></si><si><t>2_199618658_A_C</t></si><si><t>2_199258412_T_C</t></si><si><t>2_199264834_T_G</t></si><si><t>2_199317135_A_C</t></si><si><t>2_199378340_CG_C</t></si><si><t>2_197645180_A_G</t></si><si><t>2_199045805_C_T</t></si><si><t>2_199047173_A_G</t></si><si><t>2_199052947_C_T</t></si><si><t>2_199053710_G_A</t></si><si><t>2_199182325_C_T</t></si><si><t>2_199324207_T_C</t></si><si><t>2_199328526_T_C</t></si><si><t>2_199328998_G_A</t></si><si><t>2_199330109_G_C</t></si><si><t>2_199341136_G_A</t></si><si><t>2_199342713_C_G</t></si><si><t>2_199345003_AG_A</t></si><si><t>2_199345527_G_T</t></si><si><t>2_199345528_T_C</t></si><si><t>2_199357935_A_C</t></si><si><t>2_199361510_T_G</t></si><si><t>2_199361925_A_G</t></si><si><t>2_199367051_T_C</t></si><si><t>2_199371399_A_G</t></si><si><t>2_199372924_A_C</t></si><si><t>2_199373723_A_C</t></si><si><t>2_199375372_T_C</t></si><si><t>2_199377188_T_C</t></si><si><t>2_199378560_C_T</t></si><si><t>2_199379064_T_A</t></si><si><t>2_199384288_A_G</t></si><si><t>2_199387846_A_T</t></si><si><t>2_199387950_G_T</t></si><si><t>2_199392496_C_T</t></si><si><t>2_199400891_A_C</t></si><si><t>2_199401291_TCTTA_T</t></si><si><t>2_199404426_C_T</t></si><si><t>2_199405060_C_T</t></si><si><t>2_199438565_G_T</t></si><si><t>2_199444954_C_T</t></si><si><t>2_199445187_G_A</t></si><si><t>2_199445306_G_C</t></si><si><t>2_199509406_G_A</t></si><si><t>2_199315693_C_A</t></si><si><t>2_199325795_C_T</t></si><si><t>2_199330674_G_A</t></si><si><t>2_199330677_A_G</t></si><si><t>2_199334191_T_C</t></si><si><t>2_199334376_C_A</t></si><si><t>2_199334412_G_C</t></si><si><t>2_199334576_G_A</t></si><si><t>2_199337627_A_ATCTGTTTTGATTT</t></si><si><t>2_199340683_AT_A</t></si><si><t>2_199340813_GTTAC_G</t></si><si><t>2_199341325_G_A</t></si><si><t>2_199341407_C_T</t></si><si><t>2_199342398_T_A</t></si><si><t>2_199346187_G_T</t></si><si><t>2_199348965_T_C</t></si><si><t>2_199349454_T_TG</t></si><si><t>2_199351477_G_A</t></si><si><t>2_197777721_A_C</t></si><si><t>2_198100311_G_A</t></si><si><t>2_199066121_TAAAGAGCTTCTGCACAGCAAAAGAAAC_T</t></si><si><t>2_199246963_T_C</t></si><si><t>2_199262564_C_T</t></si><si><t>2_199336950_T_TTG</t></si><si><t>2_199368055_C_T</t></si><si><t>2_197908980_C_T</t></si><si><t>2_197923103_C_T</t></si><si><t>2_198056501_G_A</t></si><si><t>2_199060666_C_T</t></si><si><t>2_199070836_G_C</t></si><si><t>2_199074556_CGTG_C</t></si><si><t>2_199324842_T_A</t></si><si><t>2_199464885_A_C</t></si><si><t>2_199465662_T_C</t></si><si><t>2_199465986_T_C</t></si><si><t>2_197967691_T_C</t></si><si><t>2_198189504_A_AC</t></si><si><t>2_198432346_C_G</t></si><si><t>2_199320768_GA_G</t></si><si><t>2_199328533_G_T</t></si><si><t>2_199334989_G_A</t></si><si><t>2_199337150_T_C</t></si><si><t>2_199343946_C_CAAAG</t></si><si><t>2_199345075_A_G</t></si><si><t>2_199346565_T_C</t></si><si><t>2_199354142_C_T</t></si><si><t>2_199355387_T_A</t></si><si><t>2_198516085_G_A</t></si><si><t>2_199267269_C_T</t></si><si><t>2_199270387_A_AT</t></si><si><t>2_199270653_A_G</t></si><si><t>2_199270689_T_C</t></si><si><t>2_199350873_A_G</t></si><si><t>2_199361883_T_C</t></si><si><t>2_199367503_C_T</t></si><si><t>2_199369466_C_G</t></si><si><t>2_199369502_C_T</t></si><si><t>2_197604852_T_C</t></si><si><t>2_197608231_C_T</t></si><si><t>2_197609760_A_T</t></si><si><t>2_197897307_T_C</t></si><si><t>2_197899198_T_A</t></si><si><t>2_199424563_G_A</t></si><si><t>2_199437779_T_C</t></si><si><t>2_199405146_C_G</t></si><si><t>2_199273880_T_C</t></si><si><t>2_199283356_G_A</t></si><si><t>2_199283659_T_A</t></si><si><t>2_199302848_A_T</t></si><si><t>2_199307329_A_G</t></si><si><t>2_199308074_G_A</t></si><si><t>2_199308877_T_G</t></si><si><t>2_199310679_G_A</t></si><si><t>2_199310798_C_T</t></si><si><t>2_199349536_C_T</t></si><si><t>2_199356413_C_T</t></si><si><t>2_199389140_T_C</t></si><si><t>2_198980346_A_C</t></si><si><t>2_199267191_T_C</t></si><si><t>2_199272201_C_T</t></si><si><t>2_199277632_G_A</t></si><si><t>2_199312341_A_G</t></si><si><t>2_197833381_C_A</t></si><si><t>2_197910159_TATTTCCACCTGTGTTATTCATTCATAGCCTAAAAGCTCCTAA_T</t></si><si><t>2_197574687_G_A</t></si><si><t>2_199222299_A_T</t></si><si><t>2_199111777_T_A</t></si><si><t>2_199117963_G_A</t></si><si><t>2_197542434_G_A</t></si><si><t>2_197566780_C_T</t></si><si><t>2_197569682_A_T</t></si><si><t>2_197570827_C_A</t></si><si><t>2_197570836_A_G</t></si><si><t>2_197574470_C_G</t></si><si><t>2_197575106_CT_C</t></si><si><t>2_197579073_A_T</t></si><si><t>2_197580557_G_A</t></si><si><t>2_197582352_G_A</t></si><si><t>2_197583379_C_T</t></si><si><t>2_197588577_G_A</t></si><si><t>2_197590092_C_T</t></si><si><t>2_197603754_G_A</t></si><si><t>2_197604236_G_A</t></si><si><t>2_197617106_T_C</t></si><si><t>2_197621600_G_A</t></si><si><t>2_197621979_A_G</t></si><si><t>2_197625044_G_A</t></si><si><t>2_199296460_T_C</t></si><si><t>2_199296600_G_A</t></si><si><t>2_199496577_T_A</t></si><si><t>2_199524632_A_G</t></si><si><t>2_199304049_G_A</t></si><si><t>2_199310077_G_A</t></si><si><t>2_199381395_A_G</t></si><si><t>2_199427442_C_T</t></si><si><t>2_198015129_C_T</t></si><si><t>2_198015431_G_T</t></si><si><t>2_198016369_T_C</t></si><si><t>2_198019540_G_A</t></si><si><t>2_198031216_G_T</t></si><si><t>2_197557137_C_T</t></si><si><t>2_197620342_C_T</t></si><si><t>2_197620495_T_G</t></si><si><t>2_199328452_C_T</t></si><si><t>2_199359898_G_A</t></si><si><t>2_197786545_A_G</t></si><si><t>2_197787935_T_C</t></si><si><t>2_199053972_C_T</t></si><si><t>2_199396621_GTTA_G</t></si><si><t>2_198982300_G_A</t></si><si><t>2_199094205_T_C</t></si><si><t>2_197576605_G_GTCCA</t></si><si><t>2_199325935_G_A</t></si><si><t>2_197550184_C_A</t></si><si><t>2_197567304_AG_A</t></si><si><t>2_197581964_A_G</t></si><si><t>2_199026093_A_C</t></si><si><t>2_199170703_G_T</t></si><si><t>2_199178482_T_TA</t></si><si><t>2_199185440_C_A</t></si><si><t>2_199186662_T_C</t></si><si><t>2_199193273_A_G</t></si><si><t>2_199263183_G_A</t></si><si><t>2_199263814_T_C</t></si><si><t>2_199265205_A_AT</t></si><si><t>2_199329096_A_G</t></si><si><t>2_198081830_G_A</t></si><si><t>2_198094771_C_T</t></si><si><t>2_198101834_C_T</t></si><si><t>2_198104361_A_G</t></si><si><t>2_198106007_G_A</t></si><si><t>2_198110068_C_G</t></si><si><t>2_198126535_A_T</t></si><si><t>2_199368722_A_G</t></si><si><t>2_199371044_C_T</t></si><si><t>2_199375335_T_C</t></si><si><t>2_199381303_A_G</t></si><si><t>2_199387776_A_G</t></si><si><t>2_199498173_A_T</t></si><si><t>2_199513555_A_T</t></si><si><t>2_199514437_TA_T</t></si><si><t>2_199514757_G_T</t></si><si><t>2_199516059_G_A</t></si><si><t>2_199518159_C_T</t></si><si><t>2_199520404_T_C</t></si><si><t>2_199522842_G_A</t></si><si><t>2_199522858_C_A</t></si><si><t>2_199527400_A_AG</t></si><si><t>2_199529606_T_A</t></si><si><t>2_199530324_G_A</t></si><si><t>2_199531599_C_T</t></si><si><t>2_199532320_G_C</t></si><si><t>2_199533641_C_G</t></si><si><t>2_199533654_A_G</t></si><si><t>2_199534174_T_C</t></si><si><t>2_199534281_A_G</t></si><si><t>2_199534418_T_C</t></si><si><t>2_199534694_G_A</t></si><si><t>2_199534950_A_T</t></si><si><t>2_199535023_G_GT</t></si><si><t>2_199535275_C_T</t></si><si><t>2_199536340_G_A</t></si><si><t>2_199536602_C_T</t></si><si><t>2_199537086_C_T</t></si><si><t>2_199537789_CCTAA_C</t></si><si><t>2_199537928_C_T</t></si><si><t>2_199537945_C_CGATTCTCCA</t></si><si><t>2_199537981_A_G</t></si><si><t>2_199538613_T_C</t></si><si><t>2_199538710_C_T</t></si><si><t>2_199539085_G_C</t></si><si><t>2_199539101_T_C</t></si><si><t>2_199539202_TA_T</t></si><si><t>2_199539455_A_G</t></si><si><t>2_199540532_T_C</t></si><si><t>2_199540717_G_C</t></si><si><t>2_199002074_C_T</t></si><si><t>2_199002288_G_GT</t></si><si><t>2_199006306_G_A</t></si><si><t>2_199009588_G_T</t></si><si><t>2_199011455_G_A</t></si><si><t>2_199016134_C_T</t></si><si><t>2_199016508_A_G</t></si><si><t>2_199019048_A_G</t></si><si><t>2_199019326_G_T</t></si><si><t>2_199021454_C_G</t></si><si><t>2_199022934_A_C</t></si><si><t>2_199023232_C_T</t></si><si><t>2_199025790_C_T</t></si><si><t>2_199029057_A_G</t></si><si><t>2_199035788_G_T</t></si><si><t>2_199036482_G_C</t></si><si><t>2_199036989_CA_C</t></si><si><t>2_199043937_C_CAT</t></si><si><t>2_199200417_G_A</t></si><si><t>2_199286301_T_C</t></si><si><t>2_197733443_T_C</t></si><si><t>2_199055209_C_T</t></si><si><t>2_199240856_G_A</t></si><si><t>2_199298252_C_T</t></si><si><t>2_199298854_A_C</t></si><si><t>2_199322696_A_G</t></si><si><t>2_199339346_A_G</t></si><si><t>2_199358203_C_CT</t></si><si><t>2_199361245_A_AATT</t></si><si><t>2_199361421_T_C</t></si><si><t>2_199365595_C_G</t></si><si><t>2_199369404_G_A</t></si><si><t>2_199371236_A_G</t></si><si><t>2_199374231_T_A</t></si><si><t>2_199374352_T_G</t></si><si><t>2_199375288_C_T</t></si><si><t>2_199377994_C_T</t></si><si><t>2_199378502_C_CT</t></si><si><t>2_199389361_AAG_A</t></si><si><t>2_199392848_T_TTTAA</t></si><si><t>2_199399382_G_T</t></si><si><t>2_199401735_TA_T</t></si><si><t>2_199402564_G_A</t></si><si><t>2_199406537_G_C</t></si><si><t>2_199422559_G_GA</t></si><si><t>2_199429047_T_C</t></si><si><t>2_199430670_G_A</t></si><si><t>2_199433221_AT_A</t></si><si><t>2_199437457_C_T</t></si><si><t>2_197922873_G_A</t></si><si><t>2_197997569_C_T</t></si><si><t>2_197554970_G_A</t></si><si><t>2_197658823_T_C</t></si><si><t>2_197689314_A_G</t></si><si><t>2_197743859_A_T</t></si><si><t>2_197782917_A_C</t></si><si><t>2_197792733_T_TACA</t></si><si><t>2_199145326_C_T</t></si><si><t>2_199245699_AAG_A</t></si><si><t>2_198914687_G_A</t></si><si><t>2_199443083_A_T</t></si><si><t>2_199320544_C_A</t></si><si><t>2_199426847_G_A</t></si><si><t>2_199427050_A_G</t></si><si><t>2_199431700_C_A</t></si><si><t>2_199433683_C_G</t></si><si><t>2_199434147_G_T</t></si><si><t>2_199443765_T_G</t></si><si><t>2_199443800_ATAAC_A</t></si><si><t>2_199445228_G_T</t></si><si><t>2_199445288_A_C</t></si><si><t>2_199446169_T_TGAGTC</t></si><si><t>2_199451486_G_GAGT</t></si><si><t>2_199473101_GC_G</t></si><si><t>2_197632136_A_G</t></si><si><t>2_197679682_T_A</t></si><si><t>2_198111673_C_G</t></si><si><t>2_198985830_T_A</t></si><si><t>2_199334228_C_T</t></si><si><t>2_198028409_C_A</t></si><si><t>2_198283364_C_G</t></si><si><t>2_198320151_G_A</t></si><si><t>2_198368709_T_C</t></si><si><t>2_198685992_C_CT</t></si><si><t>2_198974575_A_T</t></si><si><t>2_199467856_G_A</t></si><si><t>2_199468326_C_T</t></si><si><t>2_199469358_A_G</t></si><si><t>2_199469373_C_CA</t></si><si><t>2_199475972_C_A</t></si><si><t>2_199476206_G_A</t></si><si><t>2_199482014_G_A</t></si><si><t>2_199352368_C_T</t></si><si><t>2_197996225_C_T</t></si><si><t>2_199490128_G_T</t></si><si><t>2_199492100_G_A</t></si><si><t>2_199493482_A_G</t></si><si><t>2_199493711_G_C</t></si><si><t>2_199494159_T_A</t></si><si><t>2_199497115_T_A</t></si><si><t>2_199504423_A_G</t></si><si><t>2_199507941_A_G</t></si><si><t>2_199520605_G_A</t></si><si><t>2_199523122_C_T</t></si><si><t>Variant</t><phoneticPr fontId="1" type="noConversion"/></si><si><t>pval</t><phoneticPr fontId="1" type="noConversion"/></si><si><t>MAF</t><phoneticPr fontId="1" type="noConversion"/></si><si><t>Sample, N</t><phoneticPr fontId="1" type="noConversion"/></si><si><t>slope.se</t><phoneticPr fontId="1" type="noConversion"/></si><si><t>Distance from target genes</t><phoneticPr fontId="1" type="noConversion"/></si><si><t>Distance from target genes</t><phoneticPr fontId="1" type="noConversion"/></si><si><r><t xml:space="preserve">Supplementary Table S4. Genotype cis-expression quantitative trait loci analysis for variants located on 1 Mbp </t></r><r><rPr><sz val="11"/><color theme="1"/><rFont val="맑은 고딕"/><family val="3"/><charset val="129"/></rPr><t>±</t></r><r><rPr><sz val="11"/><color theme="1"/><rFont val="맑은 고딕"/><family val="2"/><charset val="129"/></rPr><t xml:space="preserve"> each</t></r><r><rPr><sz val="11"/><color theme="1"/><rFont val="맑은 고딕"/><family val="2"/><charset val="129"/><scheme val="minor"/></rPr><t xml:space="preserve"> target gene region around 2q33.1 in 48 human tissues obtained from GTEx dataset (release v7) (p &lt; 0.01)</t></r><phoneticPr fontId="1" type="noConversion"/></si><si><t>Supplementary Table S3. Genotype cis-expression quantitative trait loci analyses of rs700651 in 48 human tissues were obtained from GTEx dataset</t><phoneticPr fontId="1" type="noConversion"/></si><si><r><t xml:space="preserve">Supplementary Table S2. Pairwise linkage disequilibrium (LD, R2),  minor allele frequency (MAF), information on RegulomeDB scores, and the functional annotation  within the rs700651 variant position </t></r><r><rPr><sz val="11"/><color theme="1"/><rFont val="맑은 고딕"/><family val="3"/><charset val="129"/></rPr><t>±</t></r><r><rPr><sz val="11"/><color theme="1"/><rFont val="맑은 고딕"/><family val="2"/><charset val="129"/></rPr><t xml:space="preserve"> 500 Kbp</t></r><phoneticPr fontId="1" type="noConversion"/></si><si><t>Supplementary Table S1. RegulomeDB scores</t><phoneticPr fontId="1" type="noConversion"/></si></sst>
