# Supplementary material for: Genome-Wide Association between the 2q33.1 Locus and Intracranial Aneurysm Susceptibility: An Updated Meta-Analysis Including 18,019 Individuals
Source: J Clin Med. 2019 May 16;8(5):692. doi: 10.3390/jcm8050692 (PMC6572517; doi:10.3390/jcm8050692)
Supplement: Supplementary file 1 [file jcm-08-00692-s001.zip › jcm-492709-supplementary/xl/styles.xml]

<?xml version="1.0" encoding="UTF-8" standalone="yes"?>
<styleSheet xmlns="http://schemas.openxmlformats.org/spreadsheetml/2006/main" xmlns:mc="http://schemas.openxmlformats.org/markup-compatibility/2006" mc:Ignorable="x14ac" xmlns:x14ac="http://schemas.microsoft.com/office/spreadsheetml/2009/9/ac"><numFmts count="2"><numFmt numFmtId="176" formatCode="0.000_ "/><numFmt numFmtId="177" formatCode="0.000_);[Red]\(0.000\)"/></numFmts><fonts count="8" x14ac:knownFonts="1"><font><sz val="11"/><color theme="1"/><name val="맑은 고딕"/><family val="2"/><charset val="129"/><scheme val="minor"/></font><font><sz val="8"/><name val="맑은 고딕"/><family val="2"/><charset val="129"/><scheme val="minor"/></font><font><sz val="11"/><color theme="1"/><name val="맑은 고딕"/><family val="3"/><charset val="129"/></font><font><sz val="11"/><color theme="1"/><name val="맑은 고딕"/><family val="2"/><charset val="129"/></font><font><sz val="10"/><color theme="1"/><name val="Arial Unicode MS"/><family val="2"/></font><font><b/><sz val="10"/><color rgb="FFFF0000"/><name val="Arial Unicode MS"/><family val="3"/><charset val="129"/></font><font><b/><sz val="11"/><color rgb="FFFF0000"/><name val="맑은 고딕"/><family val="2"/><charset val="129"/><scheme val="minor"/></font><font><sz val="11"/><color theme="1"/><name val="맑은 고딕"/><family val="3"/><charset val="129"/><scheme val="minor"/></font></fonts><fills count="2"><fill><patternFill patternType="none"/></fill><fill><patternFill patternType="gray125"/></fill></fills><borders count="3"><border><left/><right/><top/><bottom/><diagonal/></border><border><left/><right/><top style="thin"><color auto="1"/></top><bottom style="thin"><color auto="1"/></bottom><diagonal/></border><border><left/><right/><top/><bottom style="thin"><color auto="1"/></bottom><diagonal/></border></borders><cellStyleXfs count="1"><xf numFmtId="0" fontId="0" fillId="0" borderId="0"><alignment vertical="center"/></xf></cellStyleXfs><cellXfs count="44"><xf numFmtId="0" fontId="0" fillId="0" borderId="0" xfId="0"><alignment vertical="center"/></xf><xf numFmtId="0" fontId="0" fillId="0" borderId="0" xfId="0" applyAlignment="1"><alignment vertical="center"/></xf><xf numFmtId="0" fontId="0" fillId="0" borderId="0" xfId="0" applyAlignment="1"><alignment vertical="center" wrapText="1"/></xf><xf numFmtId="0" fontId="0" fillId="0" borderId="0" xfId="0" applyBorder="1" applyAlignment="1"><alignment horizontal="left" vertical="center" wrapText="1"/></xf><xf numFmtId="0" fontId="0" fillId="0" borderId="0" xfId="0" applyBorder="1" applyAlignment="1"><alignment vertical="center" wrapText="1"/></xf><xf numFmtId="0" fontId="0" fillId="0" borderId="2" xfId="0" applyBorder="1" applyAlignment="1"><alignment horizontal="left" vertical="center"/></xf><xf numFmtId="0" fontId="0" fillId="0" borderId="2" xfId="0" applyBorder="1" applyAlignment="1"><alignment vertical="center" wrapText="1"/></xf><xf numFmtId="0" fontId="0" fillId="0" borderId="0" xfId="0" applyAlignment="1"><alignment horizontal="left" vertical="center"/></xf><xf numFmtId="0" fontId="0" fillId="0" borderId="0" xfId="0" applyAlignment="1"><alignment horizontal="center" vertical="center"/></xf><xf numFmtId="0" fontId="4" fillId="0" borderId="1" xfId="0" applyFont="1" applyBorder="1"><alignment vertical="center"/></xf><xf numFmtId="0" fontId="0" fillId="0" borderId="1" xfId="0" applyBorder="1"><alignment vertical="center"/></xf><xf numFmtId="0" fontId="0" fillId="0" borderId="1" xfId="0" applyBorder="1" applyAlignment="1"><alignment horizontal="center" vertical="center"/></xf><xf numFmtId="0" fontId="5" fillId="0" borderId="0" xfId="0" applyFont="1" applyBorder="1"><alignment vertical="center"/></xf><xf numFmtId="0" fontId="6" fillId="0" borderId="0" xfId="0" applyFont="1" applyBorder="1"><alignment vertical="center"/></xf><xf numFmtId="0" fontId="6" fillId="0" borderId="0" xfId="0" applyFont="1" applyBorder="1" applyAlignment="1"><alignment horizontal="center" vertical="center"/></xf><xf numFmtId="0" fontId="4" fillId="0" borderId="0" xfId="0" applyFont="1" applyBorder="1"><alignment vertical="center"/></xf><xf numFmtId="0" fontId="0" fillId="0" borderId="0" xfId="0" applyBorder="1"><alignment vertical="center"/></xf><xf numFmtId="0" fontId="0" fillId="0" borderId="0" xfId="0" applyBorder="1" applyAlignment="1"><alignment horizontal="center" vertical="center"/></xf><xf numFmtId="0" fontId="4" fillId="0" borderId="2" xfId="0" applyFont="1" applyBorder="1"><alignment vertical="center"/></xf><xf numFmtId="0" fontId="0" fillId="0" borderId="2" xfId="0" applyBorder="1"><alignment vertical="center"/></xf><xf numFmtId="0" fontId="0" fillId="0" borderId="2" xfId="0" applyBorder="1" applyAlignment="1"><alignment horizontal="center" vertical="center"/></xf><xf numFmtId="176" fontId="0" fillId="0" borderId="0" xfId="0" applyNumberFormat="1" applyAlignment="1"><alignment horizontal="center" vertical="center"/></xf><xf numFmtId="177" fontId="0" fillId="0" borderId="0" xfId="0" applyNumberFormat="1" applyAlignment="1"><alignment horizontal="center" vertical="center"/></xf><xf numFmtId="11" fontId="0" fillId="0" borderId="0" xfId="0" applyNumberFormat="1" applyFill="1" applyAlignment="1"><alignment horizontal="center" vertical="center"/></xf><xf numFmtId="0" fontId="0" fillId="0" borderId="0" xfId="0" applyBorder="1" applyAlignment="1"><alignment horizontal="left" vertical="center"/></xf><xf numFmtId="176" fontId="0" fillId="0" borderId="0" xfId="0" applyNumberFormat="1" applyBorder="1" applyAlignment="1"><alignment horizontal="center" vertical="center"/></xf><xf numFmtId="177" fontId="0" fillId="0" borderId="0" xfId="0" applyNumberFormat="1" applyBorder="1" applyAlignment="1"><alignment horizontal="center" vertical="center"/></xf><xf numFmtId="11" fontId="0" fillId="0" borderId="0" xfId="0" applyNumberFormat="1" applyFill="1" applyBorder="1" applyAlignment="1"><alignment horizontal="center" vertical="center"/></xf><xf numFmtId="0" fontId="0" fillId="0" borderId="0" xfId="0" applyFill="1" applyBorder="1" applyAlignment="1"><alignment horizontal="center" vertical="center"/></xf><xf numFmtId="176" fontId="0" fillId="0" borderId="2" xfId="0" applyNumberFormat="1" applyBorder="1" applyAlignment="1"><alignment horizontal="center" vertical="center"/></xf><xf numFmtId="177" fontId="0" fillId="0" borderId="2" xfId="0" applyNumberFormat="1" applyBorder="1" applyAlignment="1"><alignment horizontal="center" vertical="center"/></xf><xf numFmtId="0" fontId="0" fillId="0" borderId="2" xfId="0" applyFill="1" applyBorder="1" applyAlignment="1"><alignment horizontal="center" vertical="center"/></xf><xf numFmtId="0" fontId="0" fillId="0" borderId="1" xfId="0" applyBorder="1" applyAlignment="1"><alignment horizontal="left" vertical="center"/></xf><xf numFmtId="176" fontId="0" fillId="0" borderId="1" xfId="0" applyNumberFormat="1" applyBorder="1" applyAlignment="1"><alignment horizontal="center" vertical="center"/></xf><xf numFmtId="177" fontId="0" fillId="0" borderId="1" xfId="0" applyNumberFormat="1" applyBorder="1" applyAlignment="1"><alignment horizontal="center" vertical="center"/></xf><xf numFmtId="11" fontId="0" fillId="0" borderId="1" xfId="0" applyNumberFormat="1" applyFill="1" applyBorder="1" applyAlignment="1"><alignment horizontal="center" vertical="center"/></xf><xf numFmtId="0" fontId="7" fillId="0" borderId="1" xfId="0" applyFont="1" applyBorder="1" applyAlignment="1"><alignment horizontal="left" vertical="center" wrapText="1"/></xf><xf numFmtId="0" fontId="7" fillId="0" borderId="1" xfId="0" applyFont="1" applyBorder="1" applyAlignment="1"><alignment vertical="center" wrapText="1"/></xf><xf numFmtId="0" fontId="7" fillId="0" borderId="0" xfId="0" applyFont="1"><alignment vertical="center"/></xf><xf numFmtId="176" fontId="7" fillId="0" borderId="0" xfId="0" applyNumberFormat="1" applyFont="1" applyAlignment="1"><alignment horizontal="center" vertical="center"/></xf><xf numFmtId="176" fontId="7" fillId="0" borderId="1" xfId="0" applyNumberFormat="1" applyFont="1" applyBorder="1" applyAlignment="1"><alignment horizontal="center" vertical="center"/></xf><xf numFmtId="176" fontId="7" fillId="0" borderId="0" xfId="0" applyNumberFormat="1" applyFont="1" applyBorder="1" applyAlignment="1"><alignment horizontal="center" vertical="center"/></xf><xf numFmtId="176" fontId="7" fillId="0" borderId="2" xfId="0" applyNumberFormat="1" applyFont="1" applyBorder="1" applyAlignment="1"><alignment horizontal="center" vertical="center"/></xf><xf numFmtId="11" fontId="0" fillId="0" borderId="0" xfId="0" applyNumberFormat="1" applyBorder="1" applyAlignment="1"><alignment horizontal="center" vertical="center"/></xf></cellXfs><cellStyles count="1"><cellStyle name="표준" xfId="0" builtinId="0"/></cellStyles><dxfs count="0"/><tableStyles count="0" defaultTableStyle="TableStyleMedium2" defaultPivotStyle="PivotStyleLight16"/><extLst><ext uri="{EB79DEF2-80B8-43e5-95BD-54CBDDF9020C}" xmlns:x14="http://schemas.microsoft.com/office/spreadsheetml/2009/9/main"><x14:slicerStyles defaultSlicerStyle="SlicerStyleLight1"/></ext><ext uri="{9260A510-F301-46a8-8635-F512D64BE5F5}" xmlns:x15="http://schemas.microsoft.com/office/spreadsheetml/2010/11/main"><x15:timelineStyles defaultTimelineStyle="TimeSlicerStyleLight1"/></ext></extLst></styleSheet>
