# Supplementary material for: Genome-Wide Association between the 2q33.1 Locus and Intracranial Aneurysm Susceptibility: An Updated Meta-Analysis Including 18,019 Individuals
Source: J Clin Med. 2019 May 16;8(5):692. doi: 10.3390/jcm8050692 (PMC6572517; doi:10.3390/jcm8050692)
Supplement: Supplementary file 1 [file jcm-08-00692-s001.zip › jcm-492709-supplementary/xl/workbook.xml]

<?xml version="1.0" encoding="UTF-8" standalone="yes"?>
<workbook xmlns="http://schemas.openxmlformats.org/spreadsheetml/2006/main" xmlns:r="http://schemas.openxmlformats.org/officeDocument/2006/relationships" xmlns:mc="http://schemas.openxmlformats.org/markup-compatibility/2006" mc:Ignorable="x15" xmlns:x15="http://schemas.microsoft.com/office/spreadsheetml/2010/11/main"><fileVersion appName="xl" lastEdited="6" lowestEdited="6" rupBuild="14420"/><workbookPr/><mc:AlternateContent xmlns:mc="http://schemas.openxmlformats.org/markup-compatibility/2006"><mc:Choice Requires="x15"><x15ac:absPath url="E:\## DATA ##\전진평\1. 춘천 논문\1. NFRT\1. GnR Incorporation\1. GWAS\6. 메타분석\2. BOLL\전진평 논문 쓴 것\1. BOLL JCM양식에 맞춘것\BOLL revision\최종접수\" xmlns:x15ac="http://schemas.microsoft.com/office/spreadsheetml/2010/11/ac"/></mc:Choice></mc:AlternateContent><bookViews><workbookView xWindow="0" yWindow="0" windowWidth="28800" windowHeight="13530"/></bookViews><sheets><sheet name="Table_S1" sheetId="1" r:id="rId1"/><sheet name="Table_S2" sheetId="2" r:id="rId2"/><sheet name="Table_S3" sheetId="3" r:id="rId3"/><sheet name="Table_S4" sheetId="5" r:id="rId4"/></sheets><definedNames><definedName name="_xlnm._FilterDatabase" localSheetId="1" hidden="1">Table_S2!$A$2:$I$1601</definedName><definedName name="_xlnm._FilterDatabase" localSheetId="2" hidden="1">Table_S3!$A$2:$I$620</definedName><definedName name="_xlnm._FilterDatabase" localSheetId="3" hidden="1">Table_S4!$A$2:$J$50710</definedName></definedNames><calcPr calcId="152511"/><extLst><ext uri="{140A7094-0E35-4892-8432-C4D2E57EDEB5}" xmlns:x15="http://schemas.microsoft.com/office/spreadsheetml/2010/11/main"><x15:workbookPr chartTrackingRefBase="1"/></ext></extLst></workbook>
