# Supplementary material for: Genome-Wide Association between the 2q33.1 Locus and Intracranial Aneurysm Susceptibility: An Updated Meta-Analysis Including 18,019 Individuals
Source: J Clin Med. 2019 May 16;8(5):692. doi: 10.3390/jcm8050692 (PMC6572517; doi:10.3390/jcm8050692)
Supplement: Supplementary file 1 [file jcm-08-00692-s001.zip › jcm-492709-supplementary/xl/worksheets/sheet1.xml]

<?xml version="1.0" encoding="UTF-8" standalone="yes"?>
<worksheet xmlns="http://schemas.openxmlformats.org/spreadsheetml/2006/main" xmlns:r="http://schemas.openxmlformats.org/officeDocument/2006/relationships" xmlns:mc="http://schemas.openxmlformats.org/markup-compatibility/2006" mc:Ignorable="x14ac" xmlns:x14ac="http://schemas.microsoft.com/office/spreadsheetml/2009/9/ac"><sheetPr><tabColor rgb="FFFFC000"/></sheetPr><dimension ref="A1:B18"/><sheetViews><sheetView tabSelected="1" workbookViewId="0"/></sheetViews><sheetFormatPr defaultRowHeight="16.5" x14ac:dyDescent="0.3"/><cols><col min="1" max="1" width="17.375" style="7" bestFit="1" customWidth="1"/><col min="2" max="2" width="97.375" customWidth="1"/></cols><sheetData><row r="1" spans="1:2" x14ac:dyDescent="0.3"><c r="A1" s="1" t="s"><v>8826</v></c><c r="B1" s="2"/></row><row r="2" spans="1:2" x14ac:dyDescent="0.3"><c r="A2" s="1" t="s"><v>3457</v></c><c r="B2" s="2"/></row><row r="3" spans="1:2" s="38" customFormat="1" x14ac:dyDescent="0.3"><c r="A3" s="36" t="s"><v>0</v></c><c r="B3" s="37" t="s"><v>1</v></c></row><row r="4" spans="1:2" x14ac:dyDescent="0.3"><c r="A4" s="3" t="s"><v>2</v></c><c r="B4" s="4" t="s"><v>3</v></c></row><row r="5" spans="1:2" x14ac:dyDescent="0.3"><c r="A5" s="3" t="s"><v>4</v></c><c r="B5" s="4" t="s"><v>5</v></c></row><row r="6" spans="1:2" x14ac:dyDescent="0.3"><c r="A6" s="3" t="s"><v>6</v></c><c r="B6" s="4" t="s"><v>7</v></c></row><row r="7" spans="1:2" x14ac:dyDescent="0.3"><c r="A7" s="3" t="s"><v>9</v></c><c r="B7" s="4" t="s"><v>10</v></c></row><row r="8" spans="1:2" x14ac:dyDescent="0.3"><c r="A8" s="3" t="s"><v>12</v></c><c r="B8" s="4" t="s"><v>13</v></c></row><row r="9" spans="1:2" x14ac:dyDescent="0.3"><c r="A9" s="3" t="s"><v>8</v></c><c r="B9" s="4" t="s"><v>15</v></c></row><row r="10" spans="1:2" x14ac:dyDescent="0.3"><c r="A10" s="3" t="s"><v>16</v></c><c r="B10" s="4" t="s"><v>17</v></c></row><row r="11" spans="1:2" x14ac:dyDescent="0.3"><c r="A11" s="3" t="s"><v>11</v></c><c r="B11" s="4" t="s"><v>18</v></c></row><row r="12" spans="1:2" x14ac:dyDescent="0.3"><c r="A12" s="3" t="s"><v>19</v></c><c r="B12" s="4" t="s"><v>20</v></c></row><row r="13" spans="1:2" x14ac:dyDescent="0.3"><c r="A13" s="3" t="s"><v>14</v></c><c r="B13" s="4" t="s"><v>21</v></c></row><row r="14" spans="1:2" x14ac:dyDescent="0.3"><c r="A14" s="3" t="s"><v>22</v></c><c r="B14" s="4" t="s"><v>23</v></c></row><row r="15" spans="1:2" x14ac:dyDescent="0.3"><c r="A15" s="3"><v>4</v></c><c r="B15" s="4" t="s"><v>24</v></c></row><row r="16" spans="1:2" x14ac:dyDescent="0.3"><c r="A16" s="3"><v>5</v></c><c r="B16" s="4" t="s"><v>25</v></c></row><row r="17" spans="1:2" x14ac:dyDescent="0.3"><c r="A17" s="3"><v>6</v></c><c r="B17" s="4" t="s"><v>26</v></c></row><row r="18" spans="1:2" x14ac:dyDescent="0.3"><c r="A18" s="5"><v>7</v></c><c r="B18" s="6" t="s"><v>27</v></c></row></sheetData><phoneticPr fontId="1" type="noConversion"/><pageMargins left="0.7" right="0.7" top="0.75" bottom="0.75" header="0.3" footer="0.3"/></worksheet>
