# Supplementary material for: Genome-Wide Association between the 2q33.1 Locus and Intracranial Aneurysm Susceptibility: An Updated Meta-Analysis Including 18,019 Individuals
Source: J Clin Med. 2019 May 16;8(5):692. doi: 10.3390/jcm8050692 (PMC6572517; doi:10.3390/jcm8050692)
Supplement: Supplementary file 1 [file jcm-08-00692-s001.zip › jcm-492709-supplementary/xl/worksheets/sheet2.xml]

<?xml version="1.0" encoding="UTF-8" standalone="yes"?>
<worksheet xmlns="http://schemas.openxmlformats.org/spreadsheetml/2006/main" xmlns:r="http://schemas.openxmlformats.org/officeDocument/2006/relationships" xmlns:mc="http://schemas.openxmlformats.org/markup-compatibility/2006" mc:Ignorable="x14ac" xmlns:x14ac="http://schemas.microsoft.com/office/spreadsheetml/2009/9/ac"><sheetPr><tabColor rgb="FF92D050"/></sheetPr><dimension ref="A1:I1601"/><sheetViews><sheetView workbookViewId="0"/></sheetViews><sheetFormatPr defaultRowHeight="16.5" x14ac:dyDescent="0.3"/><cols><col min="1" max="1" width="19.25" bestFit="1" customWidth="1"/><col min="2" max="2" width="15" bestFit="1" customWidth="1"/><col min="3" max="3" width="57" style="8" bestFit="1" customWidth="1"/><col min="4" max="4" width="9.25" style="8" bestFit="1" customWidth="1"/><col min="5" max="5" width="12.25" style="8" bestFit="1" customWidth="1"/><col min="6" max="6" width="7.5" style="8" bestFit="1" customWidth="1"/><col min="7" max="7" width="61.125" style="8" bestFit="1" customWidth="1"/><col min="8" max="8" width="16.25" style="8" bestFit="1" customWidth="1"/><col min="9" max="9" width="12.25" style="8" bestFit="1" customWidth="1"/></cols><sheetData><row r="1" spans="1:9" x14ac:dyDescent="0.3"><c r="A1" t="s"><v>8825</v></c></row><row r="2" spans="1:9" x14ac:dyDescent="0.3"><c r="A2" s="9" t="s"><v>28</v></c><c r="B2" s="10" t="s"><v>29</v></c><c r="C2" s="11" t="s"><v>30</v></c><c r="D2" s="11" t="s"><v>31</v></c><c r="E2" s="11" t="s"><v>32</v></c><c r="F2" s="11" t="s"><v>33</v></c><c r="G2" s="11" t="s"><v>34</v></c><c r="H2" s="11" t="s"><v>35</v></c><c r="I2" s="11" t="s"><v>36</v></c></row><row r="3" spans="1:9" x14ac:dyDescent="0.3"><c r="A3" s="12" t="s"><v>37</v></c><c r="B3" s="13" t="s"><v>38</v></c><c r="C3" s="14" t="s"><v>39</v></c><c r="D3" s="14"><v>0.46139999999999998</v></c><c r="E3" s="14"><v>0</v></c><c r="F3" s="14"><v>1</v></c><c r="G3" s="14" t="s"><v>40</v></c><c r="H3" s="14"><v>7</v></c><c r="I3" s="14" t="s"><v>41</v></c></row><row r="4" spans="1:9" x14ac:dyDescent="0.3"><c r="A4" s="15" t="s"><v>42</v></c><c r="B4" s="16" t="s"><v>43</v></c><c r="C4" s="17" t="s"><v>44</v></c><c r="D4" s="17"><v>0.46139999999999998</v></c><c r="E4" s="17"><v>-3772</v></c><c r="F4" s="17"><v>1</v></c><c r="G4" s="17" t="s"><v>45</v></c><c r="H4" s="17"><v>6</v></c><c r="I4" s="17" t="s"><v>41</v></c></row><row r="5" spans="1:9" x14ac:dyDescent="0.3"><c r="A5" s="15" t="s"><v>46</v></c><c r="B5" s="16" t="s"><v>47</v></c><c r="C5" s="17" t="s"><v>48</v></c><c r="D5" s="17"><v>0.46139999999999998</v></c><c r="E5" s="17"><v>3955</v></c><c r="F5" s="17"><v>1</v></c><c r="G5" s="17" t="s"><v>49</v></c><c r="H5" s="17"><v>7</v></c><c r="I5" s="17" t="s"><v>41</v></c></row><row r="6" spans="1:9" x14ac:dyDescent="0.3"><c r="A6" s="15" t="s"><v>50</v></c><c r="B6" s="16" t="s"><v>51</v></c><c r="C6" s="17" t="s"><v>52</v></c><c r="D6" s="17"><v>0.46139999999999998</v></c><c r="E6" s="17"><v>-5079</v></c><c r="F6" s="17"><v>1</v></c><c r="G6" s="17" t="s"><v>53</v></c><c r="H6" s="17"><v>6</v></c><c r="I6" s="17" t="s"><v>41</v></c></row><row r="7" spans="1:9" x14ac:dyDescent="0.3"><c r="A7" s="15" t="s"><v>54</v></c><c r="B7" s="16" t="s"><v>55</v></c><c r="C7" s="17" t="s"><v>52</v></c><c r="D7" s="17"><v>0.46139999999999998</v></c><c r="E7" s="17"><v>8495</v></c><c r="F7" s="17"><v>1</v></c><c r="G7" s="17" t="s"><v>53</v></c><c r="H7" s="17" t="s"><v>56</v></c><c r="I7" s="17" t="s"><v>41</v></c></row><row r="8" spans="1:9" x14ac:dyDescent="0.3"><c r="A8" s="15" t="s"><v>57</v></c><c r="B8" s="16" t="s"><v>58</v></c><c r="C8" s="17" t="s"><v>48</v></c><c r="D8" s="17"><v>0.46139999999999998</v></c><c r="E8" s="17"><v>21953</v></c><c r="F8" s="17"><v>1</v></c><c r="G8" s="17" t="s"><v>49</v></c><c r="H8" s="17"><v>5</v></c><c r="I8" s="17" t="s"><v>41</v></c></row><row r="9" spans="1:9" x14ac:dyDescent="0.3"><c r="A9" s="15" t="s"><v>59</v></c><c r="B9" s="16" t="s"><v>60</v></c><c r="C9" s="17" t="s"><v>61</v></c><c r="D9" s="17"><v>0.46139999999999998</v></c><c r="E9" s="17"><v>-23203</v></c><c r="F9" s="17"><v>1</v></c><c r="G9" s="17" t="s"><v>62</v></c><c r="H9" s="17"><v>6</v></c><c r="I9" s="17" t="s"><v>41</v></c></row><row r="10" spans="1:9" x14ac:dyDescent="0.3"><c r="A10" s="15" t="s"><v>63</v></c><c r="B10" s="16" t="s"><v>64</v></c><c r="C10" s="17" t="s"><v>65</v></c><c r="D10" s="17"><v>0.46139999999999998</v></c><c r="E10" s="17"><v>23293</v></c><c r="F10" s="17"><v>1</v></c><c r="G10" s="17" t="s"><v>66</v></c><c r="H10" s="17" t="s"><v>8</v></c><c r="I10" s="17" t="s"><v>41</v></c></row><row r="11" spans="1:9" x14ac:dyDescent="0.3"><c r="A11" s="15" t="s"><v>67</v></c><c r="B11" s="16" t="s"><v>68</v></c><c r="C11" s="17" t="s"><v>69</v></c><c r="D11" s="17"><v>0.46139999999999998</v></c><c r="E11" s="17"><v>-26200</v></c><c r="F11" s="17"><v>1</v></c><c r="G11" s="17" t="s"><v>70</v></c><c r="H11" s="17"><v>7</v></c><c r="I11" s="17" t="s"><v>41</v></c></row><row r="12" spans="1:9" x14ac:dyDescent="0.3"><c r="A12" s="15" t="s"><v>71</v></c><c r="B12" s="16" t="s"><v>72</v></c><c r="C12" s="17" t="s"><v>73</v></c><c r="D12" s="17"><v>0.46139999999999998</v></c><c r="E12" s="17"><v>29721</v></c><c r="F12" s="17"><v>1</v></c><c r="G12" s="17" t="s"><v>74</v></c><c r="H12" s="17"><v>7</v></c><c r="I12" s="17" t="s"><v>41</v></c></row><row r="13" spans="1:9" x14ac:dyDescent="0.3"><c r="A13" s="15" t="s"><v>75</v></c><c r="B13" s="16" t="s"><v>76</v></c><c r="C13" s="17" t="s"><v>69</v></c><c r="D13" s="17"><v>0.46139999999999998</v></c><c r="E13" s="17"><v>-30344</v></c><c r="F13" s="17"><v>1</v></c><c r="G13" s="17" t="s"><v>70</v></c><c r="H13" s="17"><v>7</v></c><c r="I13" s="17" t="s"><v>41</v></c></row><row r="14" spans="1:9" x14ac:dyDescent="0.3"><c r="A14" s="15" t="s"><v>77</v></c><c r="B14" s="16" t="s"><v>78</v></c><c r="C14" s="17" t="s"><v>79</v></c><c r="D14" s="17"><v>0.46139999999999998</v></c><c r="E14" s="17"><v>-35101</v></c><c r="F14" s="17"><v>1</v></c><c r="G14" s="17" t="s"><v>80</v></c><c r="H14" s="17"><v>7</v></c><c r="I14" s="17" t="s"><v>41</v></c></row><row r="15" spans="1:9" x14ac:dyDescent="0.3"><c r="A15" s="15" t="s"><v>81</v></c><c r="B15" s="16" t="s"><v>82</v></c><c r="C15" s="17" t="s"><v>48</v></c><c r="D15" s="17"><v>0.46139999999999998</v></c><c r="E15" s="17"><v>-35819</v></c><c r="F15" s="17"><v>1</v></c><c r="G15" s="17" t="s"><v>49</v></c><c r="H15" s="17"><v>7</v></c><c r="I15" s="17" t="s"><v>41</v></c></row><row r="16" spans="1:9" x14ac:dyDescent="0.3"><c r="A16" s="15" t="s"><v>83</v></c><c r="B16" s="16" t="s"><v>84</v></c><c r="C16" s="17" t="s"><v>48</v></c><c r="D16" s="17"><v>0.46139999999999998</v></c><c r="E16" s="17"><v>37037</v></c><c r="F16" s="17"><v>1</v></c><c r="G16" s="17" t="s"><v>49</v></c><c r="H16" s="17"><v>5</v></c><c r="I16" s="17" t="s"><v>41</v></c></row><row r="17" spans="1:9" x14ac:dyDescent="0.3"><c r="A17" s="15" t="s"><v>85</v></c><c r="B17" s="16" t="s"><v>86</v></c><c r="C17" s="17" t="s"><v>44</v></c><c r="D17" s="17"><v>0.46139999999999998</v></c><c r="E17" s="17"><v>-37529</v></c><c r="F17" s="17"><v>1</v></c><c r="G17" s="17" t="s"><v>45</v></c><c r="H17" s="17"><v>4</v></c><c r="I17" s="17" t="s"><v>41</v></c></row><row r="18" spans="1:9" x14ac:dyDescent="0.3"><c r="A18" s="15" t="s"><v>87</v></c><c r="B18" s="16" t="s"><v>88</v></c><c r="C18" s="17" t="s"><v>44</v></c><c r="D18" s="17"><v>0.46139999999999998</v></c><c r="E18" s="17"><v>38040</v></c><c r="F18" s="17"><v>1</v></c><c r="G18" s="17" t="s"><v>45</v></c><c r="H18" s="17" t="s"><v>11</v></c><c r="I18" s="17" t="s"><v>41</v></c></row><row r="19" spans="1:9" x14ac:dyDescent="0.3"><c r="A19" s="15" t="s"><v>89</v></c><c r="B19" s="16" t="s"><v>90</v></c><c r="C19" s="17" t="s"><v>91</v></c><c r="D19" s="17"><v>0.46139999999999998</v></c><c r="E19" s="17"><v>-38255</v></c><c r="F19" s="17"><v>1</v></c><c r="G19" s="17" t="s"><v>92</v></c><c r="H19" s="17" t="s"><v>56</v></c><c r="I19" s="17" t="s"><v>41</v></c></row><row r="20" spans="1:9" x14ac:dyDescent="0.3"><c r="A20" s="15" t="s"><v>93</v></c><c r="B20" s="16" t="s"><v>94</v></c><c r="C20" s="17" t="s"><v>95</v></c><c r="D20" s="17"><v>0.46139999999999998</v></c><c r="E20" s="17"><v>38764</v></c><c r="F20" s="17"><v>1</v></c><c r="G20" s="17" t="s"><v>96</v></c><c r="H20" s="17" t="s"><v>14</v></c><c r="I20" s="17" t="s"><v>41</v></c></row><row r="21" spans="1:9" x14ac:dyDescent="0.3"><c r="A21" s="15" t="s"><v>97</v></c><c r="B21" s="16" t="s"><v>98</v></c><c r="C21" s="17" t="s"><v>61</v></c><c r="D21" s="17"><v>0.46139999999999998</v></c><c r="E21" s="17"><v>39431</v></c><c r="F21" s="17"><v>1</v></c><c r="G21" s="17" t="s"><v>62</v></c><c r="H21" s="17"><v>5</v></c><c r="I21" s="17" t="s"><v>41</v></c></row><row r="22" spans="1:9" x14ac:dyDescent="0.3"><c r="A22" s="15" t="s"><v>99</v></c><c r="B22" s="16" t="s"><v>100</v></c><c r="C22" s="17" t="s"><v>101</v></c><c r="D22" s="17"><v>0.46139999999999998</v></c><c r="E22" s="17"><v>40418</v></c><c r="F22" s="17"><v>1</v></c><c r="G22" s="17" t="s"><v>102</v></c><c r="H22" s="17"><v>5</v></c><c r="I22" s="17" t="s"><v>41</v></c></row><row r="23" spans="1:9" x14ac:dyDescent="0.3"><c r="A23" s="15" t="s"><v>103</v></c><c r="B23" s="16" t="s"><v>104</v></c><c r="C23" s="17" t="s"><v>39</v></c><c r="D23" s="17"><v>0.46139999999999998</v></c><c r="E23" s="17"><v>41830</v></c><c r="F23" s="17"><v>1</v></c><c r="G23" s="17" t="s"><v>40</v></c><c r="H23" s="17"><v>5</v></c><c r="I23" s="17" t="s"><v>41</v></c></row><row r="24" spans="1:9" x14ac:dyDescent="0.3"><c r="A24" s="15" t="s"><v>105</v></c><c r="B24" s="16" t="s"><v>106</v></c><c r="C24" s="17" t="s"><v>73</v></c><c r="D24" s="17"><v>0.46379999999999999</v></c><c r="E24" s="17"><v>-37457</v></c><c r="F24" s="17"><v>0.99029999999999996</v></c><c r="G24" s="17" t="s"><v>74</v></c><c r="H24" s="17" t="s"><v>14</v></c><c r="I24" s="17" t="s"><v>41</v></c></row><row r="25" spans="1:9" x14ac:dyDescent="0.3"><c r="A25" s="15" t="s"><v>107</v></c><c r="B25" s="16" t="s"><v>108</v></c><c r="C25" s="17" t="s"><v>79</v></c><c r="D25" s="17"><v>0.45889999999999997</v></c><c r="E25" s="17"><v>42470</v></c><c r="F25" s="17"><v>0.99029999999999996</v></c><c r="G25" s="17" t="s"><v>80</v></c><c r="H25" s="17" t="s"><v>14</v></c><c r="I25" s="17" t="s"><v>41</v></c></row><row r="26" spans="1:9" x14ac:dyDescent="0.3"><c r="A26" s="15" t="s"><v>109</v></c><c r="B26" s="16" t="s"><v>110</v></c><c r="C26" s="17" t="s"><v>52</v></c><c r="D26" s="17"><v>0.45889999999999997</v></c><c r="E26" s="17"><v>43883</v></c><c r="F26" s="17"><v>0.99029999999999996</v></c><c r="G26" s="17" t="s"><v>53</v></c><c r="H26" s="17"><v>5</v></c><c r="I26" s="17" t="s"><v>41</v></c></row><row r="27" spans="1:9" x14ac:dyDescent="0.3"><c r="A27" s="15" t="s"><v>111</v></c><c r="B27" s="16" t="s"><v>112</v></c><c r="C27" s="17" t="s"><v>61</v></c><c r="D27" s="17"><v>0.45889999999999997</v></c><c r="E27" s="17"><v>44234</v></c><c r="F27" s="17"><v>0.99029999999999996</v></c><c r="G27" s="17" t="s"><v>62</v></c><c r="H27" s="17"><v>7</v></c><c r="I27" s="17" t="s"><v>41</v></c></row><row r="28" spans="1:9" x14ac:dyDescent="0.3"><c r="A28" s="15" t="s"><v>113</v></c><c r="B28" s="16" t="s"><v>114</v></c><c r="C28" s="17" t="s"><v>73</v></c><c r="D28" s="17"><v>0.45650000000000002</v></c><c r="E28" s="17"><v>-30984</v></c><c r="F28" s="17"><v>0.98070000000000002</v></c><c r="G28" s="17" t="s"><v>74</v></c><c r="H28" s="17" t="s"><v>8</v></c><c r="I28" s="17" t="s"><v>41</v></c></row><row r="29" spans="1:9" x14ac:dyDescent="0.3"><c r="A29" s="15" t="s"><v>115</v></c><c r="B29" s="16" t="s"><v>116</v></c><c r="C29" s="17" t="s"><v>48</v></c><c r="D29" s="17"><v>0.45650000000000002</v></c><c r="E29" s="17"><v>45794</v></c><c r="F29" s="17"><v>0.98070000000000002</v></c><c r="G29" s="17" t="s"><v>49</v></c><c r="H29" s="17"><v>5</v></c><c r="I29" s="17" t="s"><v>41</v></c></row><row r="30" spans="1:9" x14ac:dyDescent="0.3"><c r="A30" s="15" t="s"><v>117</v></c><c r="B30" s="16" t="s"><v>118</v></c><c r="C30" s="17" t="s"><v>48</v></c><c r="D30" s="17"><v>0.45650000000000002</v></c><c r="E30" s="17"><v>55570</v></c><c r="F30" s="17"><v>0.98070000000000002</v></c><c r="G30" s="17" t="s"><v>49</v></c><c r="H30" s="17" t="s"><v>14</v></c><c r="I30" s="17" t="s"><v>41</v></c></row><row r="31" spans="1:9" x14ac:dyDescent="0.3"><c r="A31" s="15" t="s"><v>119</v></c><c r="B31" s="16" t="s"><v>120</v></c><c r="C31" s="17" t="s"><v>48</v></c><c r="D31" s="17"><v>0.45650000000000002</v></c><c r="E31" s="17"><v>58287</v></c><c r="F31" s="17"><v>0.98070000000000002</v></c><c r="G31" s="17" t="s"><v>49</v></c><c r="H31" s="17"><v>6</v></c><c r="I31" s="17" t="s"><v>41</v></c></row><row r="32" spans="1:9" x14ac:dyDescent="0.3"><c r="A32" s="15" t="s"><v>121</v></c><c r="B32" s="16" t="s"><v>122</v></c><c r="C32" s="17" t="s"><v>69</v></c><c r="D32" s="17"><v>0.45650000000000002</v></c><c r="E32" s="17"><v>59368</v></c><c r="F32" s="17"><v>0.98070000000000002</v></c><c r="G32" s="17" t="s"><v>70</v></c><c r="H32" s="17"><v>6</v></c><c r="I32" s="17" t="s"><v>41</v></c></row><row r="33" spans="1:9" x14ac:dyDescent="0.3"><c r="A33" s="15" t="s"><v>123</v></c><c r="B33" s="16" t="s"><v>124</v></c><c r="C33" s="17" t="s"><v>69</v></c><c r="D33" s="17"><v>0.45650000000000002</v></c><c r="E33" s="17"><v>59691</v></c><c r="F33" s="17"><v>0.98070000000000002</v></c><c r="G33" s="17" t="s"><v>40</v></c><c r="H33" s="17"><v>6</v></c><c r="I33" s="17" t="s"><v>41</v></c></row><row r="34" spans="1:9" x14ac:dyDescent="0.3"><c r="A34" s="15" t="s"><v>125</v></c><c r="B34" s="16" t="s"><v>126</v></c><c r="C34" s="17" t="s"><v>39</v></c><c r="D34" s="17"><v>0.45650000000000002</v></c><c r="E34" s="17"><v>59741</v></c><c r="F34" s="17"><v>0.98070000000000002</v></c><c r="G34" s="17" t="s"><v>40</v></c><c r="H34" s="17"><v>6</v></c><c r="I34" s="17" t="s"><v>41</v></c></row><row r="35" spans="1:9" x14ac:dyDescent="0.3"><c r="A35" s="15" t="s"><v>127</v></c><c r="B35" s="16" t="s"><v>128</v></c><c r="C35" s="17" t="s"><v>129</v></c><c r="D35" s="17"><v>0.45650000000000002</v></c><c r="E35" s="17"><v>60607</v></c><c r="F35" s="17"><v>0.98070000000000002</v></c><c r="G35" s="17" t="s"><v>130</v></c><c r="H35" s="17"><v>5</v></c><c r="I35" s="17" t="s"><v>41</v></c></row><row r="36" spans="1:9" x14ac:dyDescent="0.3"><c r="A36" s="15" t="s"><v>131</v></c><c r="B36" s="16" t="s"><v>132</v></c><c r="C36" s="17" t="s"><v>69</v></c><c r="D36" s="17"><v>0.45650000000000002</v></c><c r="E36" s="17"><v>61215</v></c><c r="F36" s="17"><v>0.98070000000000002</v></c><c r="G36" s="17" t="s"><v>70</v></c><c r="H36" s="17"><v>6</v></c><c r="I36" s="17" t="s"><v>41</v></c></row><row r="37" spans="1:9" x14ac:dyDescent="0.3"><c r="A37" s="15" t="s"><v>133</v></c><c r="B37" s="16" t="s"><v>134</v></c><c r="C37" s="17" t="s"><v>61</v></c><c r="D37" s="17"><v>0.45650000000000002</v></c><c r="E37" s="17"><v>61989</v></c><c r="F37" s="17"><v>0.98070000000000002</v></c><c r="G37" s="17" t="s"><v>62</v></c><c r="H37" s="17" t="s"><v>11</v></c><c r="I37" s="17" t="s"><v>41</v></c></row><row r="38" spans="1:9" x14ac:dyDescent="0.3"><c r="A38" s="15" t="s"><v>135</v></c><c r="B38" s="16" t="s"><v>136</v></c><c r="C38" s="17" t="s"><v>39</v></c><c r="D38" s="17"><v>0.45650000000000002</v></c><c r="E38" s="17"><v>68502</v></c><c r="F38" s="17"><v>0.98070000000000002</v></c><c r="G38" s="17" t="s"><v>40</v></c><c r="H38" s="17" t="s"><v>14</v></c><c r="I38" s="17" t="s"><v>41</v></c></row><row r="39" spans="1:9" x14ac:dyDescent="0.3"><c r="A39" s="15" t="s"><v>137</v></c><c r="B39" s="16" t="s"><v>138</v></c><c r="C39" s="17" t="s"><v>73</v></c><c r="D39" s="17"><v>0.45650000000000002</v></c><c r="E39" s="17"><v>73104</v></c><c r="F39" s="17"><v>0.98070000000000002</v></c><c r="G39" s="17" t="s"><v>74</v></c><c r="H39" s="17"><v>5</v></c><c r="I39" s="17" t="s"><v>41</v></c></row><row r="40" spans="1:9" x14ac:dyDescent="0.3"><c r="A40" s="15" t="s"><v>139</v></c><c r="B40" s="16" t="s"><v>140</v></c><c r="C40" s="17" t="s"><v>48</v></c><c r="D40" s="17"><v>0.45650000000000002</v></c><c r="E40" s="17"><v>74106</v></c><c r="F40" s="17"><v>0.98070000000000002</v></c><c r="G40" s="17" t="s"><v>49</v></c><c r="H40" s="17"><v>7</v></c><c r="I40" s="17" t="s"><v>41</v></c></row><row r="41" spans="1:9" x14ac:dyDescent="0.3"><c r="A41" s="15" t="s"><v>141</v></c><c r="B41" s="16" t="s"><v>142</v></c><c r="C41" s="17" t="s"><v>65</v></c><c r="D41" s="17"><v>0.45650000000000002</v></c><c r="E41" s="17"><v>76236</v></c><c r="F41" s="17"><v>0.98070000000000002</v></c><c r="G41" s="17" t="s"><v>66</v></c><c r="H41" s="17" t="s"><v>8</v></c><c r="I41" s="17" t="s"><v>41</v></c></row><row r="42" spans="1:9" x14ac:dyDescent="0.3"><c r="A42" s="15" t="s"><v>143</v></c><c r="B42" s="16" t="s"><v>144</v></c><c r="C42" s="17" t="s"><v>79</v></c><c r="D42" s="17"><v>0.45650000000000002</v></c><c r="E42" s="17"><v>79788</v></c><c r="F42" s="17"><v>0.98070000000000002</v></c><c r="G42" s="17" t="s"><v>80</v></c><c r="H42" s="17"><v>7</v></c><c r="I42" s="17" t="s"><v>41</v></c></row><row r="43" spans="1:9" x14ac:dyDescent="0.3"><c r="A43" s="15" t="s"><v>145</v></c><c r="B43" s="16" t="s"><v>146</v></c><c r="C43" s="17" t="s"><v>79</v></c><c r="D43" s="17"><v>0.45650000000000002</v></c><c r="E43" s="17"><v>80596</v></c><c r="F43" s="17"><v>0.98070000000000002</v></c><c r="G43" s="17" t="s"><v>80</v></c><c r="H43" s="17"><v>5</v></c><c r="I43" s="17" t="s"><v>41</v></c></row><row r="44" spans="1:9" x14ac:dyDescent="0.3"><c r="A44" s="15" t="s"><v>147</v></c><c r="B44" s="16" t="s"><v>148</v></c><c r="C44" s="17" t="s"><v>39</v></c><c r="D44" s="17"><v>0.45650000000000002</v></c><c r="E44" s="17"><v>80618</v></c><c r="F44" s="17"><v>0.98070000000000002</v></c><c r="G44" s="17" t="s"><v>40</v></c><c r="H44" s="17"><v>5</v></c><c r="I44" s="17" t="s"><v>41</v></c></row><row r="45" spans="1:9" x14ac:dyDescent="0.3"><c r="A45" s="15" t="s"><v>149</v></c><c r="B45" s="16" t="s"><v>150</v></c><c r="C45" s="17" t="s"><v>61</v></c><c r="D45" s="17"><v>0.45650000000000002</v></c><c r="E45" s="17"><v>81385</v></c><c r="F45" s="17"><v>0.98070000000000002</v></c><c r="G45" s="17" t="s"><v>62</v></c><c r="H45" s="17"><v>5</v></c><c r="I45" s="17" t="s"><v>41</v></c></row><row r="46" spans="1:9" x14ac:dyDescent="0.3"><c r="A46" s="15" t="s"><v>151</v></c><c r="B46" s="16" t="s"><v>152</v></c><c r="C46" s="17" t="s"><v>69</v></c><c r="D46" s="17"><v>0.45650000000000002</v></c><c r="E46" s="17"><v>86916</v></c><c r="F46" s="17"><v>0.98070000000000002</v></c><c r="G46" s="17" t="s"><v>70</v></c><c r="H46" s="17"><v>7</v></c><c r="I46" s="17" t="s"><v>41</v></c></row><row r="47" spans="1:9" x14ac:dyDescent="0.3"><c r="A47" s="15" t="s"><v>153</v></c><c r="B47" s="16" t="s"><v>154</v></c><c r="C47" s="17" t="s"><v>44</v></c><c r="D47" s="17"><v>0.45650000000000002</v></c><c r="E47" s="17"><v>86953</v></c><c r="F47" s="17"><v>0.98070000000000002</v></c><c r="G47" s="17" t="s"><v>45</v></c><c r="H47" s="17"><v>7</v></c><c r="I47" s="17" t="s"><v>41</v></c></row><row r="48" spans="1:9" x14ac:dyDescent="0.3"><c r="A48" s="15" t="s"><v>155</v></c><c r="B48" s="16" t="s"><v>156</v></c><c r="C48" s="17" t="s"><v>39</v></c><c r="D48" s="17"><v>0.45650000000000002</v></c><c r="E48" s="17"><v>89340</v></c><c r="F48" s="17"><v>0.98070000000000002</v></c><c r="G48" s="17" t="s"><v>40</v></c><c r="H48" s="17"><v>6</v></c><c r="I48" s="17" t="s"><v>41</v></c></row><row r="49" spans="1:9" x14ac:dyDescent="0.3"><c r="A49" s="15" t="s"><v>157</v></c><c r="B49" s="16" t="s"><v>158</v></c><c r="C49" s="17" t="s"><v>65</v></c><c r="D49" s="17"><v>0.45650000000000002</v></c><c r="E49" s="17"><v>89846</v></c><c r="F49" s="17"><v>0.98070000000000002</v></c><c r="G49" s="17" t="s"><v>66</v></c><c r="H49" s="17"><v>7</v></c><c r="I49" s="17" t="s"><v>41</v></c></row><row r="50" spans="1:9" x14ac:dyDescent="0.3"><c r="A50" s="15" t="s"><v>159</v></c><c r="B50" s="16" t="s"><v>160</v></c><c r="C50" s="17" t="s"><v>69</v></c><c r="D50" s="17"><v>0.45650000000000002</v></c><c r="E50" s="17"><v>90511</v></c><c r="F50" s="17"><v>0.98070000000000002</v></c><c r="G50" s="17" t="s"><v>70</v></c><c r="H50" s="17"><v>5</v></c><c r="I50" s="17" t="s"><v>41</v></c></row><row r="51" spans="1:9" x14ac:dyDescent="0.3"><c r="A51" s="15" t="s"><v>161</v></c><c r="B51" s="16" t="s"><v>162</v></c><c r="C51" s="17" t="s"><v>163</v></c><c r="D51" s="17"><v>0.45650000000000002</v></c><c r="E51" s="17"><v>92190</v></c><c r="F51" s="17"><v>0.98070000000000002</v></c><c r="G51" s="17" t="s"><v>164</v></c><c r="H51" s="17" t="s"><v>56</v></c><c r="I51" s="17" t="s"><v>41</v></c></row><row r="52" spans="1:9" x14ac:dyDescent="0.3"><c r="A52" s="15" t="s"><v>165</v></c><c r="B52" s="16" t="s"><v>166</v></c><c r="C52" s="17" t="s"><v>69</v></c><c r="D52" s="17"><v>0.45650000000000002</v></c><c r="E52" s="17"><v>93730</v></c><c r="F52" s="17"><v>0.98070000000000002</v></c><c r="G52" s="17" t="s"><v>70</v></c><c r="H52" s="17"><v>7</v></c><c r="I52" s="17" t="s"><v>41</v></c></row><row r="53" spans="1:9" x14ac:dyDescent="0.3"><c r="A53" s="15" t="s"><v>167</v></c><c r="B53" s="16" t="s"><v>168</v></c><c r="C53" s="17" t="s"><v>169</v></c><c r="D53" s="17"><v>0.45650000000000002</v></c><c r="E53" s="17"><v>95136</v></c><c r="F53" s="17"><v>0.98070000000000002</v></c><c r="G53" s="17" t="s"><v>170</v></c><c r="H53" s="17"><v>7</v></c><c r="I53" s="17" t="s"><v>41</v></c></row><row r="54" spans="1:9" x14ac:dyDescent="0.3"><c r="A54" s="15" t="s"><v>171</v></c><c r="B54" s="16" t="s"><v>172</v></c><c r="C54" s="17" t="s"><v>69</v></c><c r="D54" s="17"><v>0.45650000000000002</v></c><c r="E54" s="17"><v>95912</v></c><c r="F54" s="17"><v>0.98070000000000002</v></c><c r="G54" s="17" t="s"><v>70</v></c><c r="H54" s="17"><v>4</v></c><c r="I54" s="17" t="s"><v>41</v></c></row><row r="55" spans="1:9" x14ac:dyDescent="0.3"><c r="A55" s="15" t="s"><v>173</v></c><c r="B55" s="16" t="s"><v>174</v></c><c r="C55" s="17" t="s"><v>48</v></c><c r="D55" s="17"><v>0.45650000000000002</v></c><c r="E55" s="17"><v>96786</v></c><c r="F55" s="17"><v>0.98070000000000002</v></c><c r="G55" s="17" t="s"><v>49</v></c><c r="H55" s="17"><v>7</v></c><c r="I55" s="17" t="s"><v>41</v></c></row><row r="56" spans="1:9" x14ac:dyDescent="0.3"><c r="A56" s="15" t="s"><v>175</v></c><c r="B56" s="16" t="s"><v>176</v></c><c r="C56" s="17" t="s"><v>48</v></c><c r="D56" s="17"><v>0.45650000000000002</v></c><c r="E56" s="17"><v>97569</v></c><c r="F56" s="17"><v>0.98070000000000002</v></c><c r="G56" s="17" t="s"><v>49</v></c><c r="H56" s="17"><v>7</v></c><c r="I56" s="17" t="s"><v>41</v></c></row><row r="57" spans="1:9" x14ac:dyDescent="0.3"><c r="A57" s="15" t="s"><v>56</v></c><c r="B57" s="16" t="s"><v>177</v></c><c r="C57" s="17" t="s"><v>178</v></c><c r="D57" s="17"><v>0.45650000000000002</v></c><c r="E57" s="17"><v>99166</v></c><c r="F57" s="17"><v>0.98070000000000002</v></c><c r="G57" s="17" t="s"><v>179</v></c><c r="H57" s="17" t="s"><v>56</v></c><c r="I57" s="17" t="s"><v>56</v></c></row><row r="58" spans="1:9" x14ac:dyDescent="0.3"><c r="A58" s="15" t="s"><v>180</v></c><c r="B58" s="16" t="s"><v>181</v></c><c r="C58" s="17" t="s"><v>73</v></c><c r="D58" s="17"><v>0.45650000000000002</v></c><c r="E58" s="17"><v>99516</v></c><c r="F58" s="17"><v>0.98070000000000002</v></c><c r="G58" s="17" t="s"><v>74</v></c><c r="H58" s="17" t="s"><v>8</v></c><c r="I58" s="17" t="s"><v>41</v></c></row><row r="59" spans="1:9" x14ac:dyDescent="0.3"><c r="A59" s="15" t="s"><v>182</v></c><c r="B59" s="16" t="s"><v>183</v></c><c r="C59" s="17" t="s"><v>48</v></c><c r="D59" s="17"><v>0.45650000000000002</v></c><c r="E59" s="17"><v>99657</v></c><c r="F59" s="17"><v>0.98070000000000002</v></c><c r="G59" s="17" t="s"><v>49</v></c><c r="H59" s="17"><v>5</v></c><c r="I59" s="17" t="s"><v>41</v></c></row><row r="60" spans="1:9" x14ac:dyDescent="0.3"><c r="A60" s="15" t="s"><v>184</v></c><c r="B60" s="16" t="s"><v>185</v></c><c r="C60" s="17" t="s"><v>61</v></c><c r="D60" s="17"><v>0.45650000000000002</v></c><c r="E60" s="17"><v>108407</v></c><c r="F60" s="17"><v>0.98070000000000002</v></c><c r="G60" s="17" t="s"><v>62</v></c><c r="H60" s="17"><v>7</v></c><c r="I60" s="17" t="s"><v>41</v></c></row><row r="61" spans="1:9" x14ac:dyDescent="0.3"><c r="A61" s="15" t="s"><v>186</v></c><c r="B61" s="16" t="s"><v>187</v></c><c r="C61" s="17" t="s"><v>188</v></c><c r="D61" s="17"><v>0.45650000000000002</v></c><c r="E61" s="17"><v>111941</v></c><c r="F61" s="17"><v>0.98070000000000002</v></c><c r="G61" s="17" t="s"><v>74</v></c><c r="H61" s="17"><v>5</v></c><c r="I61" s="17" t="s"><v>41</v></c></row><row r="62" spans="1:9" x14ac:dyDescent="0.3"><c r="A62" s="15" t="s"><v>189</v></c><c r="B62" s="16" t="s"><v>190</v></c><c r="C62" s="17" t="s"><v>191</v></c><c r="D62" s="17"><v>0.45889999999999997</v></c><c r="E62" s="17"><v>60972</v></c><c r="F62" s="17"><v>0.97109999999999996</v></c><c r="G62" s="17" t="s"><v>192</v></c><c r="H62" s="17"><v>4</v></c><c r="I62" s="17" t="s"><v>41</v></c></row><row r="63" spans="1:9" x14ac:dyDescent="0.3"><c r="A63" s="15" t="s"><v>193</v></c><c r="B63" s="16" t="s"><v>194</v></c><c r="C63" s="17" t="s"><v>69</v></c><c r="D63" s="17"><v>0.45889999999999997</v></c><c r="E63" s="17"><v>84258</v></c><c r="F63" s="17"><v>0.97109999999999996</v></c><c r="G63" s="17" t="s"><v>70</v></c><c r="H63" s="17" t="s"><v>14</v></c><c r="I63" s="17" t="s"><v>41</v></c></row><row r="64" spans="1:9" x14ac:dyDescent="0.3"><c r="A64" s="15" t="s"><v>195</v></c><c r="B64" s="16" t="s"><v>196</v></c><c r="C64" s="17" t="s"><v>39</v></c><c r="D64" s="17"><v>0.45889999999999997</v></c><c r="E64" s="17"><v>92119</v></c><c r="F64" s="17"><v>0.97109999999999996</v></c><c r="G64" s="17" t="s"><v>40</v></c><c r="H64" s="17" t="s"><v>8</v></c><c r="I64" s="17" t="s"><v>41</v></c></row><row r="65" spans="1:9" x14ac:dyDescent="0.3"><c r="A65" s="15" t="s"><v>197</v></c><c r="B65" s="16" t="s"><v>198</v></c><c r="C65" s="17" t="s"><v>69</v></c><c r="D65" s="17"><v>0.45889999999999997</v></c><c r="E65" s="17"><v>112610</v></c><c r="F65" s="17"><v>0.97109999999999996</v></c><c r="G65" s="17" t="s"><v>70</v></c><c r="H65" s="17"><v>6</v></c><c r="I65" s="17" t="s"><v>41</v></c></row><row r="66" spans="1:9" x14ac:dyDescent="0.3"><c r="A66" s="15" t="s"><v>199</v></c><c r="B66" s="16" t="s"><v>200</v></c><c r="C66" s="17" t="s"><v>39</v></c><c r="D66" s="17"><v>0.45889999999999997</v></c><c r="E66" s="17"><v>117555</v></c><c r="F66" s="17"><v>0.97109999999999996</v></c><c r="G66" s="17" t="s"><v>40</v></c><c r="H66" s="17" t="s"><v>11</v></c><c r="I66" s="17" t="s"><v>41</v></c></row><row r="67" spans="1:9" x14ac:dyDescent="0.3"><c r="A67" s="15" t="s"><v>201</v></c><c r="B67" s="16" t="s"><v>202</v></c><c r="C67" s="17" t="s"><v>69</v></c><c r="D67" s="17"><v>0.45889999999999997</v></c><c r="E67" s="17"><v>119092</v></c><c r="F67" s="17"><v>0.97109999999999996</v></c><c r="G67" s="17" t="s"><v>70</v></c><c r="H67" s="17"><v>5</v></c><c r="I67" s="17" t="s"><v>41</v></c></row><row r="68" spans="1:9" x14ac:dyDescent="0.3"><c r="A68" s="15" t="s"><v>203</v></c><c r="B68" s="16" t="s"><v>204</v></c><c r="C68" s="17" t="s"><v>73</v></c><c r="D68" s="17"><v>0.45889999999999997</v></c><c r="E68" s="17"><v>119923</v></c><c r="F68" s="17"><v>0.97109999999999996</v></c><c r="G68" s="17" t="s"><v>74</v></c><c r="H68" s="17"><v>6</v></c><c r="I68" s="17" t="s"><v>41</v></c></row><row r="69" spans="1:9" x14ac:dyDescent="0.3"><c r="A69" s="15" t="s"><v>205</v></c><c r="B69" s="16" t="s"><v>206</v></c><c r="C69" s="17" t="s"><v>91</v></c><c r="D69" s="17"><v>0.46139999999999998</v></c><c r="E69" s="17"><v>13790</v></c><c r="F69" s="17"><v>0.96150000000000002</v></c><c r="G69" s="17" t="s"><v>92</v></c><c r="H69" s="17" t="s"><v>56</v></c><c r="I69" s="17" t="s"><v>41</v></c></row><row r="70" spans="1:9" x14ac:dyDescent="0.3"><c r="A70" s="15" t="s"><v>207</v></c><c r="B70" s="16" t="s"><v>208</v></c><c r="C70" s="17" t="s"><v>209</v></c><c r="D70" s="17"><v>0.46139999999999998</v></c><c r="E70" s="17"><v>-42764</v></c><c r="F70" s="17"><v>0.96150000000000002</v></c><c r="G70" s="17" t="s"><v>210</v></c><c r="H70" s="17"><v>6</v></c><c r="I70" s="17" t="s"><v>41</v></c></row><row r="71" spans="1:9" x14ac:dyDescent="0.3"><c r="A71" s="15" t="s"><v>211</v></c><c r="B71" s="16" t="s"><v>212</v></c><c r="C71" s="17" t="s"><v>95</v></c><c r="D71" s="17"><v>0.46139999999999998</v></c><c r="E71" s="17"><v>-46939</v></c><c r="F71" s="17"><v>0.96150000000000002</v></c><c r="G71" s="17" t="s"><v>66</v></c><c r="H71" s="17"><v>5</v></c><c r="I71" s="17" t="s"><v>41</v></c></row><row r="72" spans="1:9" x14ac:dyDescent="0.3"><c r="A72" s="15" t="s"><v>213</v></c><c r="B72" s="16" t="s"><v>214</v></c><c r="C72" s="17" t="s"><v>61</v></c><c r="D72" s="17"><v>0.46139999999999998</v></c><c r="E72" s="17"><v>-48311</v></c><c r="F72" s="17"><v>0.96150000000000002</v></c><c r="G72" s="17" t="s"><v>49</v></c><c r="H72" s="17"><v>6</v></c><c r="I72" s="17" t="s"><v>41</v></c></row><row r="73" spans="1:9" x14ac:dyDescent="0.3"><c r="A73" s="15" t="s"><v>215</v></c><c r="B73" s="16" t="s"><v>216</v></c><c r="C73" s="17" t="s"><v>52</v></c><c r="D73" s="17"><v>0.46139999999999998</v></c><c r="E73" s="17"><v>-48347</v></c><c r="F73" s="17"><v>0.96150000000000002</v></c><c r="G73" s="17" t="s"><v>217</v></c><c r="H73" s="17"><v>6</v></c><c r="I73" s="17" t="s"><v>41</v></c></row><row r="74" spans="1:9" x14ac:dyDescent="0.3"><c r="A74" s="15" t="s"><v>218</v></c><c r="B74" s="16" t="s"><v>219</v></c><c r="C74" s="17" t="s"><v>220</v></c><c r="D74" s="17"><v>0.46139999999999998</v></c><c r="E74" s="17"><v>-53115</v></c><c r="F74" s="17"><v>0.96150000000000002</v></c><c r="G74" s="17" t="s"><v>221</v></c><c r="H74" s="17" t="s"><v>56</v></c><c r="I74" s="17" t="s"><v>41</v></c></row><row r="75" spans="1:9" x14ac:dyDescent="0.3"><c r="A75" s="15" t="s"><v>222</v></c><c r="B75" s="16" t="s"><v>223</v></c><c r="C75" s="17" t="s"><v>39</v></c><c r="D75" s="17"><v>0.46139999999999998</v></c><c r="E75" s="17"><v>-54129</v></c><c r="F75" s="17"><v>0.96150000000000002</v></c><c r="G75" s="17" t="s"><v>70</v></c><c r="H75" s="17"><v>7</v></c><c r="I75" s="17" t="s"><v>41</v></c></row><row r="76" spans="1:9" x14ac:dyDescent="0.3"><c r="A76" s="15" t="s"><v>224</v></c><c r="B76" s="16" t="s"><v>225</v></c><c r="C76" s="17" t="s"><v>39</v></c><c r="D76" s="17"><v>0.46139999999999998</v></c><c r="E76" s="17"><v>-55739</v></c><c r="F76" s="17"><v>0.96150000000000002</v></c><c r="G76" s="17" t="s"><v>70</v></c><c r="H76" s="17"><v>5</v></c><c r="I76" s="17" t="s"><v>41</v></c></row><row r="77" spans="1:9" x14ac:dyDescent="0.3"><c r="A77" s="15" t="s"><v>226</v></c><c r="B77" s="16" t="s"><v>227</v></c><c r="C77" s="17" t="s"><v>228</v></c><c r="D77" s="17"><v>0.46139999999999998</v></c><c r="E77" s="17"><v>-64979</v></c><c r="F77" s="17"><v>0.96150000000000002</v></c><c r="G77" s="17" t="s"><v>229</v></c><c r="H77" s="17" t="s"><v>56</v></c><c r="I77" s="17" t="s"><v>41</v></c></row><row r="78" spans="1:9" x14ac:dyDescent="0.3"><c r="A78" s="15" t="s"><v>230</v></c><c r="B78" s="16" t="s"><v>231</v></c><c r="C78" s="17" t="s"><v>39</v></c><c r="D78" s="17"><v>0.46139999999999998</v></c><c r="E78" s="17"><v>125902</v></c><c r="F78" s="17"><v>0.96150000000000002</v></c><c r="G78" s="17" t="s"><v>40</v></c><c r="H78" s="17"><v>6</v></c><c r="I78" s="17" t="s"><v>41</v></c></row><row r="79" spans="1:9" x14ac:dyDescent="0.3"><c r="A79" s="15" t="s"><v>232</v></c><c r="B79" s="16" t="s"><v>233</v></c><c r="C79" s="17" t="s"><v>69</v></c><c r="D79" s="17"><v>0.46139999999999998</v></c><c r="E79" s="17"><v>127154</v></c><c r="F79" s="17"><v>0.96150000000000002</v></c><c r="G79" s="17" t="s"><v>70</v></c><c r="H79" s="17" t="s"><v>8</v></c><c r="I79" s="17" t="s"><v>41</v></c></row><row r="80" spans="1:9" x14ac:dyDescent="0.3"><c r="A80" s="15" t="s"><v>234</v></c><c r="B80" s="16" t="s"><v>235</v></c><c r="C80" s="17" t="s"><v>39</v></c><c r="D80" s="17"><v>0.46139999999999998</v></c><c r="E80" s="17"><v>128259</v></c><c r="F80" s="17"><v>0.96150000000000002</v></c><c r="G80" s="17" t="s"><v>40</v></c><c r="H80" s="17"><v>7</v></c><c r="I80" s="17" t="s"><v>41</v></c></row><row r="81" spans="1:9" x14ac:dyDescent="0.3"><c r="A81" s="15" t="s"><v>236</v></c><c r="B81" s="16" t="s"><v>237</v></c><c r="C81" s="17" t="s"><v>73</v></c><c r="D81" s="17"><v>0.46139999999999998</v></c><c r="E81" s="17"><v>130478</v></c><c r="F81" s="17"><v>0.96150000000000002</v></c><c r="G81" s="17" t="s"><v>74</v></c><c r="H81" s="17"><v>6</v></c><c r="I81" s="17" t="s"><v>41</v></c></row><row r="82" spans="1:9" x14ac:dyDescent="0.3"><c r="A82" s="15" t="s"><v>238</v></c><c r="B82" s="16" t="s"><v>239</v></c><c r="C82" s="17" t="s"><v>48</v></c><c r="D82" s="17"><v>0.46139999999999998</v></c><c r="E82" s="17"><v>131165</v></c><c r="F82" s="17"><v>0.96150000000000002</v></c><c r="G82" s="17" t="s"><v>49</v></c><c r="H82" s="17"><v>7</v></c><c r="I82" s="17" t="s"><v>41</v></c></row><row r="83" spans="1:9" x14ac:dyDescent="0.3"><c r="A83" s="15" t="s"><v>240</v></c><c r="B83" s="16" t="s"><v>241</v></c><c r="C83" s="17" t="s"><v>39</v></c><c r="D83" s="17"><v>0.46139999999999998</v></c><c r="E83" s="17"><v>132214</v></c><c r="F83" s="17"><v>0.96150000000000002</v></c><c r="G83" s="17" t="s"><v>40</v></c><c r="H83" s="17"><v>7</v></c><c r="I83" s="17" t="s"><v>41</v></c></row><row r="84" spans="1:9" x14ac:dyDescent="0.3"><c r="A84" s="15" t="s"><v>242</v></c><c r="B84" s="16" t="s"><v>243</v></c><c r="C84" s="17" t="s"><v>61</v></c><c r="D84" s="17"><v>0.46139999999999998</v></c><c r="E84" s="17"><v>132649</v></c><c r="F84" s="17"><v>0.96150000000000002</v></c><c r="G84" s="17" t="s"><v>62</v></c><c r="H84" s="17"><v>6</v></c><c r="I84" s="17" t="s"><v>41</v></c></row><row r="85" spans="1:9" x14ac:dyDescent="0.3"><c r="A85" s="15" t="s"><v>244</v></c><c r="B85" s="16" t="s"><v>245</v></c><c r="C85" s="17" t="s"><v>73</v></c><c r="D85" s="17"><v>0.46139999999999998</v></c><c r="E85" s="17"><v>136452</v></c><c r="F85" s="17"><v>0.96150000000000002</v></c><c r="G85" s="17" t="s"><v>74</v></c><c r="H85" s="17"><v>5</v></c><c r="I85" s="17" t="s"><v>41</v></c></row><row r="86" spans="1:9" x14ac:dyDescent="0.3"><c r="A86" s="15" t="s"><v>246</v></c><c r="B86" s="16" t="s"><v>247</v></c><c r="C86" s="17" t="s"><v>73</v></c><c r="D86" s="17"><v>0.46139999999999998</v></c><c r="E86" s="17"><v>137004</v></c><c r="F86" s="17"><v>0.96150000000000002</v></c><c r="G86" s="17" t="s"><v>74</v></c><c r="H86" s="17"><v>7</v></c><c r="I86" s="17" t="s"><v>41</v></c></row><row r="87" spans="1:9" x14ac:dyDescent="0.3"><c r="A87" s="15" t="s"><v>248</v></c><c r="B87" s="16" t="s"><v>249</v></c><c r="C87" s="17" t="s"><v>69</v></c><c r="D87" s="17"><v>0.46139999999999998</v></c><c r="E87" s="17"><v>137923</v></c><c r="F87" s="17"><v>0.96150000000000002</v></c><c r="G87" s="17" t="s"><v>70</v></c><c r="H87" s="17"><v>5</v></c><c r="I87" s="17" t="s"><v>41</v></c></row><row r="88" spans="1:9" x14ac:dyDescent="0.3"><c r="A88" s="15" t="s"><v>250</v></c><c r="B88" s="16" t="s"><v>251</v></c><c r="C88" s="17" t="s"><v>69</v></c><c r="D88" s="17"><v>0.46139999999999998</v></c><c r="E88" s="17"><v>140227</v></c><c r="F88" s="17"><v>0.96150000000000002</v></c><c r="G88" s="17" t="s"><v>70</v></c><c r="H88" s="17"><v>6</v></c><c r="I88" s="17" t="s"><v>41</v></c></row><row r="89" spans="1:9" x14ac:dyDescent="0.3"><c r="A89" s="15" t="s"><v>252</v></c><c r="B89" s="16" t="s"><v>253</v></c><c r="C89" s="17" t="s"><v>61</v></c><c r="D89" s="17"><v>0.46139999999999998</v></c><c r="E89" s="17"><v>144268</v></c><c r="F89" s="17"><v>0.96150000000000002</v></c><c r="G89" s="17" t="s"><v>49</v></c><c r="H89" s="17"><v>7</v></c><c r="I89" s="17" t="s"><v>41</v></c></row><row r="90" spans="1:9" x14ac:dyDescent="0.3"><c r="A90" s="15" t="s"><v>254</v></c><c r="B90" s="16" t="s"><v>255</v></c><c r="C90" s="17" t="s"><v>61</v></c><c r="D90" s="17"><v>0.46139999999999998</v></c><c r="E90" s="17"><v>144426</v></c><c r="F90" s="17"><v>0.96150000000000002</v></c><c r="G90" s="17" t="s"><v>49</v></c><c r="H90" s="17"><v>6</v></c><c r="I90" s="17" t="s"><v>41</v></c></row><row r="91" spans="1:9" x14ac:dyDescent="0.3"><c r="A91" s="15" t="s"><v>256</v></c><c r="B91" s="16" t="s"><v>257</v></c><c r="C91" s="17" t="s"><v>39</v></c><c r="D91" s="17"><v>0.46139999999999998</v></c><c r="E91" s="17"><v>144832</v></c><c r="F91" s="17"><v>0.96150000000000002</v></c><c r="G91" s="17" t="s"><v>70</v></c><c r="H91" s="17"><v>4</v></c><c r="I91" s="17" t="s"><v>41</v></c></row><row r="92" spans="1:9" x14ac:dyDescent="0.3"><c r="A92" s="15" t="s"><v>258</v></c><c r="B92" s="16" t="s"><v>259</v></c><c r="C92" s="17" t="s"><v>65</v></c><c r="D92" s="17"><v>0.46139999999999998</v></c><c r="E92" s="17"><v>145962</v></c><c r="F92" s="17"><v>0.96150000000000002</v></c><c r="G92" s="17" t="s"><v>96</v></c><c r="H92" s="17"><v>6</v></c><c r="I92" s="17" t="s"><v>41</v></c></row><row r="93" spans="1:9" x14ac:dyDescent="0.3"><c r="A93" s="15" t="s"><v>260</v></c><c r="B93" s="16" t="s"><v>261</v></c><c r="C93" s="17" t="s"><v>61</v></c><c r="D93" s="17"><v>0.46139999999999998</v></c><c r="E93" s="17"><v>148153</v></c><c r="F93" s="17"><v>0.96150000000000002</v></c><c r="G93" s="17" t="s"><v>49</v></c><c r="H93" s="17"><v>5</v></c><c r="I93" s="17" t="s"><v>41</v></c></row><row r="94" spans="1:9" x14ac:dyDescent="0.3"><c r="A94" s="15" t="s"><v>262</v></c><c r="B94" s="16" t="s"><v>263</v></c><c r="C94" s="17" t="s"><v>61</v></c><c r="D94" s="17"><v>0.46139999999999998</v></c><c r="E94" s="17"><v>150978</v></c><c r="F94" s="17"><v>0.96150000000000002</v></c><c r="G94" s="17" t="s"><v>49</v></c><c r="H94" s="17"><v>6</v></c><c r="I94" s="17" t="s"><v>41</v></c></row><row r="95" spans="1:9" x14ac:dyDescent="0.3"><c r="A95" s="15" t="s"><v>264</v></c><c r="B95" s="16" t="s"><v>265</v></c><c r="C95" s="17" t="s"><v>266</v></c><c r="D95" s="17"><v>0.46139999999999998</v></c><c r="E95" s="17"><v>151616</v></c><c r="F95" s="17"><v>0.96150000000000002</v></c><c r="G95" s="17" t="s"><v>45</v></c><c r="H95" s="17"><v>7</v></c><c r="I95" s="17" t="s"><v>41</v></c></row><row r="96" spans="1:9" x14ac:dyDescent="0.3"><c r="A96" s="15" t="s"><v>267</v></c><c r="B96" s="16" t="s"><v>268</v></c><c r="C96" s="17" t="s"><v>188</v></c><c r="D96" s="17"><v>0.46139999999999998</v></c><c r="E96" s="17"><v>154453</v></c><c r="F96" s="17"><v>0.96150000000000002</v></c><c r="G96" s="17" t="s"><v>74</v></c><c r="H96" s="17"><v>6</v></c><c r="I96" s="17" t="s"><v>41</v></c></row><row r="97" spans="1:9" x14ac:dyDescent="0.3"><c r="A97" s="15" t="s"><v>269</v></c><c r="B97" s="16" t="s"><v>270</v></c><c r="C97" s="17" t="s"><v>209</v></c><c r="D97" s="17"><v>0.46139999999999998</v></c><c r="E97" s="17"><v>154776</v></c><c r="F97" s="17"><v>0.96150000000000002</v></c><c r="G97" s="17" t="s"><v>80</v></c><c r="H97" s="17"><v>5</v></c><c r="I97" s="17" t="s"><v>41</v></c></row><row r="98" spans="1:9" x14ac:dyDescent="0.3"><c r="A98" s="15" t="s"><v>271</v></c><c r="B98" s="16" t="s"><v>272</v></c><c r="C98" s="17" t="s"><v>73</v></c><c r="D98" s="17"><v>0.46139999999999998</v></c><c r="E98" s="17"><v>156386</v></c><c r="F98" s="17"><v>0.96150000000000002</v></c><c r="G98" s="17" t="s"><v>273</v></c><c r="H98" s="17"><v>6</v></c><c r="I98" s="17" t="s"><v>41</v></c></row><row r="99" spans="1:9" x14ac:dyDescent="0.3"><c r="A99" s="15" t="s"><v>274</v></c><c r="B99" s="16" t="s"><v>275</v></c><c r="C99" s="17" t="s"><v>39</v></c><c r="D99" s="17"><v>0.46139999999999998</v></c><c r="E99" s="17"><v>166916</v></c><c r="F99" s="17"><v>0.96150000000000002</v></c><c r="G99" s="17" t="s"><v>40</v></c><c r="H99" s="17"><v>4</v></c><c r="I99" s="17" t="s"><v>41</v></c></row><row r="100" spans="1:9" x14ac:dyDescent="0.3"><c r="A100" s="15" t="s"><v>276</v></c><c r="B100" s="16" t="s"><v>277</v></c><c r="C100" s="17" t="s"><v>61</v></c><c r="D100" s="17"><v>0.46139999999999998</v></c><c r="E100" s="17"><v>168673</v></c><c r="F100" s="17"><v>0.96150000000000002</v></c><c r="G100" s="17" t="s"><v>62</v></c><c r="H100" s="17"><v>7</v></c><c r="I100" s="17" t="s"><v>41</v></c></row><row r="101" spans="1:9" x14ac:dyDescent="0.3"><c r="A101" s="15" t="s"><v>278</v></c><c r="B101" s="16" t="s"><v>279</v></c><c r="C101" s="17" t="s"><v>48</v></c><c r="D101" s="17"><v>0.46139999999999998</v></c><c r="E101" s="17"><v>168916</v></c><c r="F101" s="17"><v>0.96150000000000002</v></c><c r="G101" s="17" t="s"><v>49</v></c><c r="H101" s="17"><v>5</v></c><c r="I101" s="17" t="s"><v>41</v></c></row><row r="102" spans="1:9" x14ac:dyDescent="0.3"><c r="A102" s="15" t="s"><v>280</v></c><c r="B102" s="16" t="s"><v>281</v></c><c r="C102" s="17" t="s"><v>61</v></c><c r="D102" s="17"><v>0.46139999999999998</v></c><c r="E102" s="17"><v>173384</v></c><c r="F102" s="17"><v>0.96150000000000002</v></c><c r="G102" s="17" t="s"><v>62</v></c><c r="H102" s="17"><v>7</v></c><c r="I102" s="17" t="s"><v>41</v></c></row><row r="103" spans="1:9" x14ac:dyDescent="0.3"><c r="A103" s="15" t="s"><v>282</v></c><c r="B103" s="16" t="s"><v>283</v></c><c r="C103" s="17" t="s"><v>95</v></c><c r="D103" s="17"><v>0.46139999999999998</v></c><c r="E103" s="17"><v>174124</v></c><c r="F103" s="17"><v>0.96150000000000002</v></c><c r="G103" s="17" t="s"><v>96</v></c><c r="H103" s="17"><v>7</v></c><c r="I103" s="17" t="s"><v>41</v></c></row><row r="104" spans="1:9" x14ac:dyDescent="0.3"><c r="A104" s="15" t="s"><v>284</v></c><c r="B104" s="16" t="s"><v>285</v></c><c r="C104" s="17" t="s"><v>95</v></c><c r="D104" s="17"><v>0.46139999999999998</v></c><c r="E104" s="17"><v>175301</v></c><c r="F104" s="17"><v>0.96150000000000002</v></c><c r="G104" s="17" t="s"><v>96</v></c><c r="H104" s="17"><v>6</v></c><c r="I104" s="17" t="s"><v>41</v></c></row><row r="105" spans="1:9" x14ac:dyDescent="0.3"><c r="A105" s="15" t="s"><v>286</v></c><c r="B105" s="16" t="s"><v>287</v></c><c r="C105" s="17" t="s"><v>48</v></c><c r="D105" s="17"><v>0.46139999999999998</v></c><c r="E105" s="17"><v>177696</v></c><c r="F105" s="17"><v>0.96150000000000002</v></c><c r="G105" s="17" t="s"><v>49</v></c><c r="H105" s="17"><v>5</v></c><c r="I105" s="17" t="s"><v>41</v></c></row><row r="106" spans="1:9" x14ac:dyDescent="0.3"><c r="A106" s="15" t="s"><v>288</v></c><c r="B106" s="16" t="s"><v>289</v></c><c r="C106" s="17" t="s"><v>61</v></c><c r="D106" s="17"><v>0.46139999999999998</v></c><c r="E106" s="17"><v>178417</v></c><c r="F106" s="17"><v>0.96150000000000002</v></c><c r="G106" s="17" t="s"><v>62</v></c><c r="H106" s="17"><v>7</v></c><c r="I106" s="17" t="s"><v>41</v></c></row><row r="107" spans="1:9" x14ac:dyDescent="0.3"><c r="A107" s="15" t="s"><v>290</v></c><c r="B107" s="16" t="s"><v>291</v></c><c r="C107" s="17" t="s"><v>69</v></c><c r="D107" s="17"><v>0.46139999999999998</v></c><c r="E107" s="17"><v>181160</v></c><c r="F107" s="17"><v>0.96150000000000002</v></c><c r="G107" s="17" t="s"><v>70</v></c><c r="H107" s="17"><v>6</v></c><c r="I107" s="17" t="s"><v>41</v></c></row><row r="108" spans="1:9" x14ac:dyDescent="0.3"><c r="A108" s="15" t="s"><v>292</v></c><c r="B108" s="16" t="s"><v>293</v></c><c r="C108" s="17" t="s"><v>69</v></c><c r="D108" s="17"><v>0.46139999999999998</v></c><c r="E108" s="17"><v>182682</v></c><c r="F108" s="17"><v>0.96150000000000002</v></c><c r="G108" s="17" t="s"><v>70</v></c><c r="H108" s="17"><v>6</v></c><c r="I108" s="17" t="s"><v>41</v></c></row><row r="109" spans="1:9" x14ac:dyDescent="0.3"><c r="A109" s="15" t="s"><v>294</v></c><c r="B109" s="16" t="s"><v>295</v></c><c r="C109" s="17" t="s"><v>39</v></c><c r="D109" s="17"><v>0.46139999999999998</v></c><c r="E109" s="17"><v>184948</v></c><c r="F109" s="17"><v>0.96150000000000002</v></c><c r="G109" s="17" t="s"><v>40</v></c><c r="H109" s="17"><v>6</v></c><c r="I109" s="17" t="s"><v>41</v></c></row><row r="110" spans="1:9" x14ac:dyDescent="0.3"><c r="A110" s="15" t="s"><v>296</v></c><c r="B110" s="16" t="s"><v>297</v></c><c r="C110" s="17" t="s"><v>95</v></c><c r="D110" s="17"><v>0.46139999999999998</v></c><c r="E110" s="17"><v>186912</v></c><c r="F110" s="17"><v>0.96150000000000002</v></c><c r="G110" s="17" t="s"><v>96</v></c><c r="H110" s="17"><v>6</v></c><c r="I110" s="17" t="s"><v>41</v></c></row><row r="111" spans="1:9" x14ac:dyDescent="0.3"><c r="A111" s="15" t="s"><v>56</v></c><c r="B111" s="16" t="s"><v>298</v></c><c r="C111" s="17" t="s"><v>61</v></c><c r="D111" s="17"><v>0.46379999999999999</v></c><c r="E111" s="17"><v>-70684</v></c><c r="F111" s="17"><v>0.95199999999999996</v></c><c r="G111" s="17" t="s"><v>49</v></c><c r="H111" s="17" t="s"><v>56</v></c><c r="I111" s="17" t="s"><v>56</v></c></row><row r="112" spans="1:9" x14ac:dyDescent="0.3"><c r="A112" s="15" t="s"><v>299</v></c><c r="B112" s="16" t="s"><v>300</v></c><c r="C112" s="17" t="s"><v>209</v></c><c r="D112" s="17"><v>0.45889999999999997</v></c><c r="E112" s="17"><v>-58102</v></c><c r="F112" s="17"><v>0.95199999999999996</v></c><c r="G112" s="17" t="s"><v>80</v></c><c r="H112" s="17" t="s"><v>8</v></c><c r="I112" s="17" t="s"><v>41</v></c></row><row r="113" spans="1:9" x14ac:dyDescent="0.3"><c r="A113" s="15" t="s"><v>301</v></c><c r="B113" s="16" t="s"><v>302</v></c><c r="C113" s="17" t="s"><v>39</v></c><c r="D113" s="17"><v>0.45889999999999997</v></c><c r="E113" s="17"><v>155634</v></c><c r="F113" s="17"><v>0.95199999999999996</v></c><c r="G113" s="17" t="s"><v>70</v></c><c r="H113" s="17"><v>6</v></c><c r="I113" s="17" t="s"><v>41</v></c></row><row r="114" spans="1:9" x14ac:dyDescent="0.3"><c r="A114" s="15" t="s"><v>303</v></c><c r="B114" s="16" t="s"><v>304</v></c><c r="C114" s="17" t="s"><v>73</v></c><c r="D114" s="17"><v>0.45889999999999997</v></c><c r="E114" s="17"><v>158709</v></c><c r="F114" s="17"><v>0.95199999999999996</v></c><c r="G114" s="17" t="s"><v>273</v></c><c r="H114" s="17"><v>5</v></c><c r="I114" s="17" t="s"><v>41</v></c></row><row r="115" spans="1:9" x14ac:dyDescent="0.3"><c r="A115" s="15" t="s"><v>305</v></c><c r="B115" s="16" t="s"><v>306</v></c><c r="C115" s="17" t="s"><v>79</v></c><c r="D115" s="17"><v>0.45889999999999997</v></c><c r="E115" s="17"><v>160606</v></c><c r="F115" s="17"><v>0.95199999999999996</v></c><c r="G115" s="17" t="s"><v>210</v></c><c r="H115" s="17"><v>5</v></c><c r="I115" s="17" t="s"><v>41</v></c></row><row r="116" spans="1:9" x14ac:dyDescent="0.3"><c r="A116" s="15" t="s"><v>307</v></c><c r="B116" s="16" t="s"><v>308</v></c><c r="C116" s="17" t="s"><v>69</v></c><c r="D116" s="17"><v>0.45889999999999997</v></c><c r="E116" s="17"><v>163936</v></c><c r="F116" s="17"><v>0.95199999999999996</v></c><c r="G116" s="17" t="s"><v>70</v></c><c r="H116" s="17"><v>6</v></c><c r="I116" s="17" t="s"><v>41</v></c></row><row r="117" spans="1:9" x14ac:dyDescent="0.3"><c r="A117" s="15" t="s"><v>309</v></c><c r="B117" s="16" t="s"><v>310</v></c><c r="C117" s="17" t="s"><v>311</v></c><c r="D117" s="17"><v>0.45889999999999997</v></c><c r="E117" s="17"><v>164617</v></c><c r="F117" s="17"><v>0.95199999999999996</v></c><c r="G117" s="17" t="s"><v>312</v></c><c r="H117" s="17"><v>7</v></c><c r="I117" s="17" t="s"><v>41</v></c></row><row r="118" spans="1:9" x14ac:dyDescent="0.3"><c r="A118" s="15" t="s"><v>313</v></c><c r="B118" s="16" t="s"><v>314</v></c><c r="C118" s="17" t="s"><v>39</v></c><c r="D118" s="17"><v>0.45889999999999997</v></c><c r="E118" s="17"><v>190274</v></c><c r="F118" s="17"><v>0.95199999999999996</v></c><c r="G118" s="17" t="s"><v>40</v></c><c r="H118" s="17"><v>7</v></c><c r="I118" s="17" t="s"><v>41</v></c></row><row r="119" spans="1:9" x14ac:dyDescent="0.3"><c r="A119" s="15" t="s"><v>315</v></c><c r="B119" s="16" t="s"><v>316</v></c><c r="C119" s="17" t="s"><v>69</v></c><c r="D119" s="17"><v>0.45889999999999997</v></c><c r="E119" s="17"><v>192114</v></c><c r="F119" s="17"><v>0.95199999999999996</v></c><c r="G119" s="17" t="s"><v>70</v></c><c r="H119" s="17"><v>7</v></c><c r="I119" s="17" t="s"><v>41</v></c></row><row r="120" spans="1:9" x14ac:dyDescent="0.3"><c r="A120" s="15" t="s"><v>317</v></c><c r="B120" s="16" t="s"><v>318</v></c><c r="C120" s="17" t="s"><v>39</v></c><c r="D120" s="17"><v>0.45889999999999997</v></c><c r="E120" s="17"><v>193748</v></c><c r="F120" s="17"><v>0.95199999999999996</v></c><c r="G120" s="17" t="s"><v>40</v></c><c r="H120" s="17"><v>6</v></c><c r="I120" s="17" t="s"><v>41</v></c></row><row r="121" spans="1:9" x14ac:dyDescent="0.3"><c r="A121" s="15" t="s"><v>319</v></c><c r="B121" s="16" t="s"><v>320</v></c><c r="C121" s="17" t="s"><v>321</v></c><c r="D121" s="17"><v>0.45889999999999997</v></c><c r="E121" s="17"><v>194649</v></c><c r="F121" s="17"><v>0.95199999999999996</v></c><c r="G121" s="17" t="s"><v>322</v></c><c r="H121" s="17"><v>6</v></c><c r="I121" s="17" t="s"><v>41</v></c></row><row r="122" spans="1:9" x14ac:dyDescent="0.3"><c r="A122" s="15" t="s"><v>323</v></c><c r="B122" s="16" t="s"><v>324</v></c><c r="C122" s="17" t="s"><v>73</v></c><c r="D122" s="17"><v>0.45889999999999997</v></c><c r="E122" s="17"><v>197754</v></c><c r="F122" s="17"><v>0.95199999999999996</v></c><c r="G122" s="17" t="s"><v>74</v></c><c r="H122" s="17"><v>5</v></c><c r="I122" s="17" t="s"><v>41</v></c></row><row r="123" spans="1:9" x14ac:dyDescent="0.3"><c r="A123" s="15" t="s"><v>325</v></c><c r="B123" s="16" t="s"><v>326</v></c><c r="C123" s="17" t="s"><v>48</v></c><c r="D123" s="17"><v>0.45889999999999997</v></c><c r="E123" s="17"><v>200395</v></c><c r="F123" s="17"><v>0.95199999999999996</v></c><c r="G123" s="17" t="s"><v>49</v></c><c r="H123" s="17"><v>6</v></c><c r="I123" s="17" t="s"><v>41</v></c></row><row r="124" spans="1:9" x14ac:dyDescent="0.3"><c r="A124" s="15" t="s"><v>327</v></c><c r="B124" s="16" t="s"><v>328</v></c><c r="C124" s="17" t="s"><v>191</v></c><c r="D124" s="17"><v>0.45650000000000002</v></c><c r="E124" s="17"><v>161046</v></c><c r="F124" s="17"><v>0.94259999999999999</v></c><c r="G124" s="17" t="s"><v>92</v></c><c r="H124" s="17"><v>5</v></c><c r="I124" s="17" t="s"><v>41</v></c></row><row r="125" spans="1:9" x14ac:dyDescent="0.3"><c r="A125" s="15" t="s"><v>329</v></c><c r="B125" s="16" t="s"><v>330</v></c><c r="C125" s="17" t="s"><v>61</v></c><c r="D125" s="17"><v>0.46139999999999998</v></c><c r="E125" s="17"><v>-70296</v></c><c r="F125" s="17"><v>0.9425</v></c><c r="G125" s="17" t="s"><v>49</v></c><c r="H125" s="17"><v>7</v></c><c r="I125" s="17" t="s"><v>41</v></c></row><row r="126" spans="1:9" x14ac:dyDescent="0.3"><c r="A126" s="15" t="s"><v>331</v></c><c r="B126" s="16" t="s"><v>332</v></c><c r="C126" s="17" t="s"><v>266</v></c><c r="D126" s="17"><v>0.46139999999999998</v></c><c r="E126" s="17"><v>-78173</v></c><c r="F126" s="17"><v>0.9425</v></c><c r="G126" s="17" t="s"><v>45</v></c><c r="H126" s="17"><v>7</v></c><c r="I126" s="17" t="s"><v>41</v></c></row><row r="127" spans="1:9" x14ac:dyDescent="0.3"><c r="A127" s="15" t="s"><v>333</v></c><c r="B127" s="16" t="s"><v>334</v></c><c r="C127" s="17" t="s"><v>61</v></c><c r="D127" s="17"><v>0.46139999999999998</v></c><c r="E127" s="17"><v>-89095</v></c><c r="F127" s="17"><v>0.9425</v></c><c r="G127" s="17" t="s"><v>49</v></c><c r="H127" s="17"><v>6</v></c><c r="I127" s="17" t="s"><v>41</v></c></row><row r="128" spans="1:9" x14ac:dyDescent="0.3"><c r="A128" s="15" t="s"><v>335</v></c><c r="B128" s="16" t="s"><v>336</v></c><c r="C128" s="17" t="s"><v>61</v></c><c r="D128" s="17"><v>0.46139999999999998</v></c><c r="E128" s="17"><v>-90316</v></c><c r="F128" s="17"><v>0.9425</v></c><c r="G128" s="17" t="s"><v>49</v></c><c r="H128" s="17"><v>7</v></c><c r="I128" s="17" t="s"><v>41</v></c></row><row r="129" spans="1:9" x14ac:dyDescent="0.3"><c r="A129" s="15" t="s"><v>337</v></c><c r="B129" s="16" t="s"><v>338</v></c><c r="C129" s="17" t="s"><v>339</v></c><c r="D129" s="17"><v>0.46139999999999998</v></c><c r="E129" s="17"><v>-91013</v></c><c r="F129" s="17"><v>0.9425</v></c><c r="G129" s="17" t="s"><v>340</v></c><c r="H129" s="17" t="s"><v>56</v></c><c r="I129" s="17" t="s"><v>41</v></c></row><row r="130" spans="1:9" x14ac:dyDescent="0.3"><c r="A130" s="15" t="s"><v>341</v></c><c r="B130" s="16" t="s"><v>342</v></c><c r="C130" s="17" t="s"><v>79</v></c><c r="D130" s="17"><v>0.44929999999999998</v></c><c r="E130" s="17"><v>145517</v></c><c r="F130" s="17"><v>0.9335</v></c><c r="G130" s="17" t="s"><v>210</v></c><c r="H130" s="17"><v>6</v></c><c r="I130" s="17" t="s"><v>41</v></c></row><row r="131" spans="1:9" x14ac:dyDescent="0.3"><c r="A131" s="15" t="s"><v>343</v></c><c r="B131" s="16" t="s"><v>344</v></c><c r="C131" s="17" t="s"><v>61</v></c><c r="D131" s="17"><v>0.46860000000000002</v></c><c r="E131" s="17"><v>122530</v></c><c r="F131" s="17"><v>0.93340000000000001</v></c><c r="G131" s="17" t="s"><v>62</v></c><c r="H131" s="17"><v>6</v></c><c r="I131" s="17" t="s"><v>41</v></c></row><row r="132" spans="1:9" x14ac:dyDescent="0.3"><c r="A132" s="15" t="s"><v>345</v></c><c r="B132" s="16" t="s"><v>346</v></c><c r="C132" s="17" t="s"><v>188</v></c><c r="D132" s="17"><v>0.46379999999999999</v></c><c r="E132" s="17"><v>203392</v></c><c r="F132" s="17"><v>0.93320000000000003</v></c><c r="G132" s="17" t="s"><v>273</v></c><c r="H132" s="17"><v>7</v></c><c r="I132" s="17" t="s"><v>41</v></c></row><row r="133" spans="1:9" x14ac:dyDescent="0.3"><c r="A133" s="15" t="s"><v>347</v></c><c r="B133" s="16" t="s"><v>348</v></c><c r="C133" s="17" t="s"><v>188</v></c><c r="D133" s="17"><v>0.46379999999999999</v></c><c r="E133" s="17"><v>203988</v></c><c r="F133" s="17"><v>0.93320000000000003</v></c><c r="G133" s="17" t="s"><v>273</v></c><c r="H133" s="17"><v>6</v></c><c r="I133" s="17" t="s"><v>41</v></c></row><row r="134" spans="1:9" x14ac:dyDescent="0.3"><c r="A134" s="15" t="s"><v>349</v></c><c r="B134" s="16" t="s"><v>350</v></c><c r="C134" s="17" t="s"><v>39</v></c><c r="D134" s="17"><v>0.45889999999999997</v></c><c r="E134" s="17"><v>-70970</v></c><c r="F134" s="17"><v>0.93310000000000004</v></c><c r="G134" s="17" t="s"><v>70</v></c><c r="H134" s="17"><v>7</v></c><c r="I134" s="17" t="s"><v>41</v></c></row><row r="135" spans="1:9" x14ac:dyDescent="0.3"><c r="A135" s="15" t="s"><v>351</v></c><c r="B135" s="16" t="s"><v>352</v></c><c r="C135" s="17" t="s"><v>44</v></c><c r="D135" s="17"><v>0.45889999999999997</v></c><c r="E135" s="17"><v>-71143</v></c><c r="F135" s="17"><v>0.93310000000000004</v></c><c r="G135" s="17" t="s"><v>353</v></c><c r="H135" s="17"><v>7</v></c><c r="I135" s="17" t="s"><v>41</v></c></row><row r="136" spans="1:9" x14ac:dyDescent="0.3"><c r="A136" s="15" t="s"><v>354</v></c><c r="B136" s="16" t="s"><v>355</v></c><c r="C136" s="17" t="s"><v>356</v></c><c r="D136" s="17"><v>0.45889999999999997</v></c><c r="E136" s="17"><v>-71578</v></c><c r="F136" s="17"><v>0.93310000000000004</v></c><c r="G136" s="17" t="s"><v>357</v></c><c r="H136" s="17"><v>6</v></c><c r="I136" s="17" t="s"><v>41</v></c></row><row r="137" spans="1:9" x14ac:dyDescent="0.3"><c r="A137" s="15" t="s"><v>358</v></c><c r="B137" s="16" t="s"><v>359</v></c><c r="C137" s="17" t="s"><v>39</v></c><c r="D137" s="17"><v>0.45889999999999997</v></c><c r="E137" s="17"><v>-75296</v></c><c r="F137" s="17"><v>0.93310000000000004</v></c><c r="G137" s="17" t="s"><v>70</v></c><c r="H137" s="17"><v>7</v></c><c r="I137" s="17" t="s"><v>41</v></c></row><row r="138" spans="1:9" x14ac:dyDescent="0.3"><c r="A138" s="15" t="s"><v>360</v></c><c r="B138" s="16" t="s"><v>361</v></c><c r="C138" s="17" t="s"><v>48</v></c><c r="D138" s="17"><v>0.4662</v></c><c r="E138" s="17"><v>209615</v></c><c r="F138" s="17"><v>0.92390000000000005</v></c><c r="G138" s="17" t="s"><v>49</v></c><c r="H138" s="17"><v>7</v></c><c r="I138" s="17" t="s"><v>41</v></c></row><row r="139" spans="1:9" x14ac:dyDescent="0.3"><c r="A139" s="15" t="s"><v>362</v></c><c r="B139" s="16" t="s"><v>363</v></c><c r="C139" s="17" t="s"><v>266</v></c><c r="D139" s="17"><v>0.45650000000000002</v></c><c r="E139" s="17"><v>-71352</v></c><c r="F139" s="17"><v>0.92379999999999995</v></c><c r="G139" s="17" t="s"><v>45</v></c><c r="H139" s="17"><v>7</v></c><c r="I139" s="17" t="s"><v>41</v></c></row><row r="140" spans="1:9" x14ac:dyDescent="0.3"><c r="A140" s="15" t="s"><v>364</v></c><c r="B140" s="16" t="s"><v>365</v></c><c r="C140" s="17" t="s"><v>61</v></c><c r="D140" s="17"><v>0.45650000000000002</v></c><c r="E140" s="17"><v>-71362</v></c><c r="F140" s="17"><v>0.92379999999999995</v></c><c r="G140" s="17" t="s"><v>49</v></c><c r="H140" s="17"><v>7</v></c><c r="I140" s="17" t="s"><v>41</v></c></row><row r="141" spans="1:9" x14ac:dyDescent="0.3"><c r="A141" s="15" t="s"><v>366</v></c><c r="B141" s="16" t="s"><v>367</v></c><c r="C141" s="17" t="s"><v>39</v></c><c r="D141" s="17"><v>0.46860000000000002</v></c><c r="E141" s="17"><v>-82973</v></c><c r="F141" s="17"><v>0.91469999999999996</v></c><c r="G141" s="17" t="s"><v>70</v></c><c r="H141" s="17"><v>7</v></c><c r="I141" s="17" t="s"><v>41</v></c></row><row r="142" spans="1:9" x14ac:dyDescent="0.3"><c r="A142" s="15" t="s"><v>368</v></c><c r="B142" s="16" t="s"><v>369</v></c><c r="C142" s="17" t="s"><v>39</v></c><c r="D142" s="17"><v>0.46860000000000002</v></c><c r="E142" s="17"><v>207431</v></c><c r="F142" s="17"><v>0.91469999999999996</v></c><c r="G142" s="17" t="s"><v>40</v></c><c r="H142" s="17"><v>7</v></c><c r="I142" s="17" t="s"><v>41</v></c></row><row r="143" spans="1:9" x14ac:dyDescent="0.3"><c r="A143" s="15" t="s"><v>370</v></c><c r="B143" s="16" t="s"><v>371</v></c><c r="C143" s="17" t="s"><v>188</v></c><c r="D143" s="17"><v>0.46860000000000002</v></c><c r="E143" s="17"><v>214772</v></c><c r="F143" s="17"><v>0.91469999999999996</v></c><c r="G143" s="17" t="s"><v>273</v></c><c r="H143" s="17"><v>5</v></c><c r="I143" s="17" t="s"><v>41</v></c></row><row r="144" spans="1:9" x14ac:dyDescent="0.3"><c r="A144" s="15" t="s"><v>372</v></c><c r="B144" s="16" t="s"><v>373</v></c><c r="C144" s="17" t="s"><v>188</v></c><c r="D144" s="17"><v>0.46860000000000002</v></c><c r="E144" s="17"><v>221826</v></c><c r="F144" s="17"><v>0.91469999999999996</v></c><c r="G144" s="17" t="s"><v>273</v></c><c r="H144" s="17"><v>6</v></c><c r="I144" s="17" t="s"><v>41</v></c></row><row r="145" spans="1:9" x14ac:dyDescent="0.3"><c r="A145" s="15" t="s"><v>374</v></c><c r="B145" s="16" t="s"><v>375</v></c><c r="C145" s="17" t="s"><v>95</v></c><c r="D145" s="17"><v>0.46860000000000002</v></c><c r="E145" s="17"><v>223796</v></c><c r="F145" s="17"><v>0.91469999999999996</v></c><c r="G145" s="17" t="s"><v>96</v></c><c r="H145" s="17"><v>7</v></c><c r="I145" s="17" t="s"><v>41</v></c></row><row r="146" spans="1:9" x14ac:dyDescent="0.3"><c r="A146" s="15" t="s"><v>376</v></c><c r="B146" s="16" t="s"><v>377</v></c><c r="C146" s="17" t="s"><v>69</v></c><c r="D146" s="17"><v>0.46860000000000002</v></c><c r="E146" s="17"><v>226687</v></c><c r="F146" s="17"><v>0.91469999999999996</v></c><c r="G146" s="17" t="s"><v>70</v></c><c r="H146" s="17"><v>6</v></c><c r="I146" s="17" t="s"><v>41</v></c></row><row r="147" spans="1:9" x14ac:dyDescent="0.3"><c r="A147" s="15" t="s"><v>378</v></c><c r="B147" s="16" t="s"><v>379</v></c><c r="C147" s="17" t="s"><v>266</v></c><c r="D147" s="17"><v>0.46860000000000002</v></c><c r="E147" s="17"><v>229123</v></c><c r="F147" s="17"><v>0.91469999999999996</v></c><c r="G147" s="17" t="s"><v>353</v></c><c r="H147" s="17"><v>7</v></c><c r="I147" s="17" t="s"><v>41</v></c></row><row r="148" spans="1:9" x14ac:dyDescent="0.3"><c r="A148" s="15" t="s"><v>380</v></c><c r="B148" s="16" t="s"><v>381</v></c><c r="C148" s="17" t="s"><v>188</v></c><c r="D148" s="17"><v>0.4662</v></c><c r="E148" s="17"><v>236487</v></c><c r="F148" s="17"><v>0.90529999999999999</v></c><c r="G148" s="17" t="s"><v>273</v></c><c r="H148" s="17"><v>5</v></c><c r="I148" s="17" t="s"><v>41</v></c></row><row r="149" spans="1:9" x14ac:dyDescent="0.3"><c r="A149" s="15" t="s"><v>382</v></c><c r="B149" s="16" t="s"><v>383</v></c><c r="C149" s="17" t="s"><v>44</v></c><c r="D149" s="17"><v>0.4783</v></c><c r="E149" s="17"><v>-86122</v></c><c r="F149" s="17"><v>0.8972</v></c><c r="G149" s="17" t="s"><v>353</v></c><c r="H149" s="17"><v>7</v></c><c r="I149" s="17" t="s"><v>41</v></c></row><row r="150" spans="1:9" x14ac:dyDescent="0.3"><c r="A150" s="15" t="s"><v>384</v></c><c r="B150" s="16" t="s"><v>385</v></c><c r="C150" s="17" t="s"><v>95</v></c><c r="D150" s="17"><v>0.46860000000000002</v></c><c r="E150" s="17"><v>246294</v></c><c r="F150" s="17"><v>0.8962</v></c><c r="G150" s="17" t="s"><v>96</v></c><c r="H150" s="17"><v>6</v></c><c r="I150" s="17" t="s"><v>41</v></c></row><row r="151" spans="1:9" x14ac:dyDescent="0.3"><c r="A151" s="15" t="s"><v>386</v></c><c r="B151" s="16" t="s"><v>387</v></c><c r="C151" s="17" t="s"><v>95</v></c><c r="D151" s="17"><v>0.46860000000000002</v></c><c r="E151" s="17"><v>247729</v></c><c r="F151" s="17"><v>0.8962</v></c><c r="G151" s="17" t="s"><v>66</v></c><c r="H151" s="17"><v>6</v></c><c r="I151" s="17" t="s"><v>41</v></c></row><row r="152" spans="1:9" x14ac:dyDescent="0.3"><c r="A152" s="15" t="s"><v>388</v></c><c r="B152" s="16" t="s"><v>389</v></c><c r="C152" s="17" t="s"><v>69</v></c><c r="D152" s="17"><v>0.47099999999999997</v></c><c r="E152" s="17"><v>248729</v></c><c r="F152" s="17"><v>0.88729999999999998</v></c><c r="G152" s="17" t="s"><v>70</v></c><c r="H152" s="17" t="s"><v>8</v></c><c r="I152" s="17" t="s"><v>41</v></c></row><row r="153" spans="1:9" x14ac:dyDescent="0.3"><c r="A153" s="15" t="s"><v>390</v></c><c r="B153" s="16" t="s"><v>391</v></c><c r="C153" s="17" t="s"><v>69</v></c><c r="D153" s="17"><v>0.47099999999999997</v></c><c r="E153" s="17"><v>248875</v></c><c r="F153" s="17"><v>0.88729999999999998</v></c><c r="G153" s="17" t="s"><v>70</v></c><c r="H153" s="17"><v>7</v></c><c r="I153" s="17" t="s"><v>41</v></c></row><row r="154" spans="1:9" x14ac:dyDescent="0.3"><c r="A154" s="15" t="s"><v>392</v></c><c r="B154" s="16" t="s"><v>393</v></c><c r="C154" s="17" t="s"><v>73</v></c><c r="D154" s="17"><v>0.47099999999999997</v></c><c r="E154" s="17"><v>251159</v></c><c r="F154" s="17"><v>0.88729999999999998</v></c><c r="G154" s="17" t="s"><v>74</v></c><c r="H154" s="17"><v>7</v></c><c r="I154" s="17" t="s"><v>41</v></c></row><row r="155" spans="1:9" x14ac:dyDescent="0.3"><c r="A155" s="15" t="s"><v>394</v></c><c r="B155" s="16" t="s"><v>395</v></c><c r="C155" s="17" t="s"><v>188</v></c><c r="D155" s="17"><v>0.47099999999999997</v></c><c r="E155" s="17"><v>253711</v></c><c r="F155" s="17"><v>0.88729999999999998</v></c><c r="G155" s="17" t="s"><v>273</v></c><c r="H155" s="17"><v>7</v></c><c r="I155" s="17" t="s"><v>41</v></c></row><row r="156" spans="1:9" x14ac:dyDescent="0.3"><c r="A156" s="15" t="s"><v>396</v></c><c r="B156" s="16" t="s"><v>397</v></c><c r="C156" s="17" t="s"><v>61</v></c><c r="D156" s="17"><v>0.47099999999999997</v></c><c r="E156" s="17"><v>256011</v></c><c r="F156" s="17"><v>0.88729999999999998</v></c><c r="G156" s="17" t="s"><v>49</v></c><c r="H156" s="17"><v>7</v></c><c r="I156" s="17" t="s"><v>41</v></c></row><row r="157" spans="1:9" x14ac:dyDescent="0.3"><c r="A157" s="15" t="s"><v>398</v></c><c r="B157" s="16" t="s"><v>399</v></c><c r="C157" s="17" t="s"><v>73</v></c><c r="D157" s="17"><v>0.47099999999999997</v></c><c r="E157" s="17"><v>256633</v></c><c r="F157" s="17"><v>0.88729999999999998</v></c><c r="G157" s="17" t="s"><v>74</v></c><c r="H157" s="17"><v>6</v></c><c r="I157" s="17" t="s"><v>41</v></c></row><row r="158" spans="1:9" x14ac:dyDescent="0.3"><c r="A158" s="15" t="s"><v>400</v></c><c r="B158" s="16" t="s"><v>401</v></c><c r="C158" s="17" t="s"><v>69</v></c><c r="D158" s="17"><v>0.47099999999999997</v></c><c r="E158" s="17"><v>257347</v></c><c r="F158" s="17"><v>0.88729999999999998</v></c><c r="G158" s="17" t="s"><v>70</v></c><c r="H158" s="17"><v>7</v></c><c r="I158" s="17" t="s"><v>41</v></c></row><row r="159" spans="1:9" x14ac:dyDescent="0.3"><c r="A159" s="15" t="s"><v>402</v></c><c r="B159" s="16" t="s"><v>403</v></c><c r="C159" s="17" t="s"><v>39</v></c><c r="D159" s="17"><v>0.47099999999999997</v></c><c r="E159" s="17"><v>257652</v></c><c r="F159" s="17"><v>0.88729999999999998</v></c><c r="G159" s="17" t="s"><v>40</v></c><c r="H159" s="17"><v>6</v></c><c r="I159" s="17" t="s"><v>41</v></c></row><row r="160" spans="1:9" x14ac:dyDescent="0.3"><c r="A160" s="15" t="s"><v>404</v></c><c r="B160" s="16" t="s"><v>405</v></c><c r="C160" s="17" t="s"><v>39</v></c><c r="D160" s="17"><v>0.47099999999999997</v></c><c r="E160" s="17"><v>259307</v></c><c r="F160" s="17"><v>0.88729999999999998</v></c><c r="G160" s="17" t="s"><v>40</v></c><c r="H160" s="17"><v>7</v></c><c r="I160" s="17" t="s"><v>41</v></c></row><row r="161" spans="1:9" x14ac:dyDescent="0.3"><c r="A161" s="15" t="s"><v>406</v></c><c r="B161" s="16" t="s"><v>407</v></c><c r="C161" s="17" t="s"><v>69</v></c><c r="D161" s="17"><v>0.47099999999999997</v></c><c r="E161" s="17"><v>262099</v></c><c r="F161" s="17"><v>0.88729999999999998</v></c><c r="G161" s="17" t="s"><v>70</v></c><c r="H161" s="17"><v>4</v></c><c r="I161" s="17" t="s"><v>41</v></c></row><row r="162" spans="1:9" x14ac:dyDescent="0.3"><c r="A162" s="15" t="s"><v>408</v></c><c r="B162" s="16" t="s"><v>409</v></c><c r="C162" s="17" t="s"><v>39</v></c><c r="D162" s="17"><v>0.47099999999999997</v></c><c r="E162" s="17"><v>262571</v></c><c r="F162" s="17"><v>0.88729999999999998</v></c><c r="G162" s="17" t="s"><v>40</v></c><c r="H162" s="17"><v>5</v></c><c r="I162" s="17" t="s"><v>41</v></c></row><row r="163" spans="1:9" x14ac:dyDescent="0.3"><c r="A163" s="15" t="s"><v>410</v></c><c r="B163" s="16" t="s"><v>411</v></c><c r="C163" s="17" t="s"><v>39</v></c><c r="D163" s="17"><v>0.47099999999999997</v></c><c r="E163" s="17"><v>266551</v></c><c r="F163" s="17"><v>0.88729999999999998</v></c><c r="G163" s="17" t="s"><v>40</v></c><c r="H163" s="17" t="s"><v>8</v></c><c r="I163" s="17" t="s"><v>41</v></c></row><row r="164" spans="1:9" x14ac:dyDescent="0.3"><c r="A164" s="15" t="s"><v>412</v></c><c r="B164" s="16" t="s"><v>413</v></c><c r="C164" s="17" t="s"><v>39</v></c><c r="D164" s="17"><v>0.47099999999999997</v></c><c r="E164" s="17"><v>268591</v></c><c r="F164" s="17"><v>0.88729999999999998</v></c><c r="G164" s="17" t="s"><v>70</v></c><c r="H164" s="17"><v>6</v></c><c r="I164" s="17" t="s"><v>41</v></c></row><row r="165" spans="1:9" x14ac:dyDescent="0.3"><c r="A165" s="15" t="s"><v>414</v></c><c r="B165" s="16" t="s"><v>415</v></c><c r="C165" s="17" t="s"><v>61</v></c><c r="D165" s="17"><v>0.47099999999999997</v></c><c r="E165" s="17"><v>269850</v></c><c r="F165" s="17"><v>0.88729999999999998</v></c><c r="G165" s="17" t="s"><v>62</v></c><c r="H165" s="17" t="s"><v>8</v></c><c r="I165" s="17" t="s"><v>41</v></c></row><row r="166" spans="1:9" x14ac:dyDescent="0.3"><c r="A166" s="15" t="s"><v>416</v></c><c r="B166" s="16" t="s"><v>417</v></c><c r="C166" s="17" t="s"><v>69</v></c><c r="D166" s="17"><v>0.47099999999999997</v></c><c r="E166" s="17"><v>273200</v></c><c r="F166" s="17"><v>0.88729999999999998</v></c><c r="G166" s="17" t="s"><v>70</v></c><c r="H166" s="17"><v>7</v></c><c r="I166" s="17" t="s"><v>41</v></c></row><row r="167" spans="1:9" x14ac:dyDescent="0.3"><c r="A167" s="15" t="s"><v>418</v></c><c r="B167" s="16" t="s"><v>419</v></c><c r="C167" s="17" t="s"><v>44</v></c><c r="D167" s="17"><v>0.47099999999999997</v></c><c r="E167" s="17"><v>278024</v></c><c r="F167" s="17"><v>0.88729999999999998</v></c><c r="G167" s="17" t="s"><v>45</v></c><c r="H167" s="17"><v>4</v></c><c r="I167" s="17" t="s"><v>41</v></c></row><row r="168" spans="1:9" x14ac:dyDescent="0.3"><c r="A168" s="15" t="s"><v>420</v></c><c r="B168" s="16" t="s"><v>421</v></c><c r="C168" s="17" t="s"><v>48</v></c><c r="D168" s="17"><v>0.47339999999999999</v></c><c r="E168" s="17"><v>269681</v></c><c r="F168" s="17"><v>0.87839999999999996</v></c><c r="G168" s="17" t="s"><v>49</v></c><c r="H168" s="17" t="s"><v>8</v></c><c r="I168" s="17" t="s"><v>41</v></c></row><row r="169" spans="1:9" x14ac:dyDescent="0.3"><c r="A169" s="15" t="s"><v>422</v></c><c r="B169" s="16" t="s"><v>423</v></c><c r="C169" s="17" t="s"><v>48</v></c><c r="D169" s="17"><v>0.47339999999999999</v></c><c r="E169" s="17"><v>273556</v></c><c r="F169" s="17"><v>0.87839999999999996</v></c><c r="G169" s="17" t="s"><v>49</v></c><c r="H169" s="17"><v>5</v></c><c r="I169" s="17" t="s"><v>41</v></c></row><row r="170" spans="1:9" x14ac:dyDescent="0.3"><c r="A170" s="15" t="s"><v>424</v></c><c r="B170" s="16" t="s"><v>425</v></c><c r="C170" s="17" t="s"><v>69</v></c><c r="D170" s="17"><v>0.47339999999999999</v></c><c r="E170" s="17"><v>275730</v></c><c r="F170" s="17"><v>0.87839999999999996</v></c><c r="G170" s="17" t="s"><v>70</v></c><c r="H170" s="17"><v>6</v></c><c r="I170" s="17" t="s"><v>41</v></c></row><row r="171" spans="1:9" x14ac:dyDescent="0.3"><c r="A171" s="15" t="s"><v>426</v></c><c r="B171" s="16" t="s"><v>427</v></c><c r="C171" s="17" t="s"><v>69</v></c><c r="D171" s="17"><v>0.46860000000000002</v></c><c r="E171" s="17"><v>281699</v></c><c r="F171" s="17"><v>0.878</v></c><c r="G171" s="17" t="s"><v>40</v></c><c r="H171" s="17"><v>4</v></c><c r="I171" s="17" t="s"><v>41</v></c></row><row r="172" spans="1:9" x14ac:dyDescent="0.3"><c r="A172" s="15" t="s"><v>428</v></c><c r="B172" s="16" t="s"><v>429</v></c><c r="C172" s="17" t="s"><v>48</v></c><c r="D172" s="17"><v>0.46860000000000002</v></c><c r="E172" s="17"><v>283753</v></c><c r="F172" s="17"><v>0.878</v></c><c r="G172" s="17" t="s"><v>49</v></c><c r="H172" s="17"><v>5</v></c><c r="I172" s="17" t="s"><v>41</v></c></row><row r="173" spans="1:9" x14ac:dyDescent="0.3"><c r="A173" s="15" t="s"><v>430</v></c><c r="B173" s="16" t="s"><v>431</v></c><c r="C173" s="17" t="s"><v>48</v></c><c r="D173" s="17"><v>0.46860000000000002</v></c><c r="E173" s="17"><v>284960</v></c><c r="F173" s="17"><v>0.878</v></c><c r="G173" s="17" t="s"><v>49</v></c><c r="H173" s="17"><v>7</v></c><c r="I173" s="17" t="s"><v>41</v></c></row><row r="174" spans="1:9" x14ac:dyDescent="0.3"><c r="A174" s="15" t="s"><v>432</v></c><c r="B174" s="16" t="s"><v>433</v></c><c r="C174" s="17" t="s"><v>65</v></c><c r="D174" s="17"><v>0.46860000000000002</v></c><c r="E174" s="17"><v>286877</v></c><c r="F174" s="17"><v>0.878</v></c><c r="G174" s="17" t="s"><v>66</v></c><c r="H174" s="17" t="s"><v>8</v></c><c r="I174" s="17" t="s"><v>41</v></c></row><row r="175" spans="1:9" x14ac:dyDescent="0.3"><c r="A175" s="15" t="s"><v>434</v></c><c r="B175" s="16" t="s"><v>435</v></c><c r="C175" s="17" t="s"><v>209</v></c><c r="D175" s="17"><v>0.46860000000000002</v></c><c r="E175" s="17"><v>288846</v></c><c r="F175" s="17"><v>0.878</v></c><c r="G175" s="17" t="s"><v>210</v></c><c r="H175" s="17"><v>5</v></c><c r="I175" s="17" t="s"><v>41</v></c></row><row r="176" spans="1:9" x14ac:dyDescent="0.3"><c r="A176" s="15" t="s"><v>436</v></c><c r="B176" s="16" t="s"><v>437</v></c><c r="C176" s="17" t="s"><v>69</v></c><c r="D176" s="17"><v>0.46860000000000002</v></c><c r="E176" s="17"><v>297979</v></c><c r="F176" s="17"><v>0.878</v></c><c r="G176" s="17" t="s"><v>70</v></c><c r="H176" s="17"><v>7</v></c><c r="I176" s="17" t="s"><v>41</v></c></row><row r="177" spans="1:9" x14ac:dyDescent="0.3"><c r="A177" s="15" t="s"><v>438</v></c><c r="B177" s="16" t="s"><v>439</v></c><c r="C177" s="17" t="s"><v>69</v></c><c r="D177" s="17"><v>0.46860000000000002</v></c><c r="E177" s="17"><v>302366</v></c><c r="F177" s="17"><v>0.878</v></c><c r="G177" s="17" t="s"><v>70</v></c><c r="H177" s="17"><v>7</v></c><c r="I177" s="17" t="s"><v>41</v></c></row><row r="178" spans="1:9" x14ac:dyDescent="0.3"><c r="A178" s="15" t="s"><v>440</v></c><c r="B178" s="16" t="s"><v>441</v></c><c r="C178" s="17" t="s"><v>266</v></c><c r="D178" s="17"><v>0.46860000000000002</v></c><c r="E178" s="17"><v>303012</v></c><c r="F178" s="17"><v>0.878</v></c><c r="G178" s="17" t="s"><v>353</v></c><c r="H178" s="17"><v>6</v></c><c r="I178" s="17" t="s"><v>41</v></c></row><row r="179" spans="1:9" x14ac:dyDescent="0.3"><c r="A179" s="15" t="s"><v>442</v></c><c r="B179" s="16" t="s"><v>443</v></c><c r="C179" s="17" t="s"><v>39</v></c><c r="D179" s="17"><v>0.46860000000000002</v></c><c r="E179" s="17"><v>305544</v></c><c r="F179" s="17"><v>0.878</v></c><c r="G179" s="17" t="s"><v>40</v></c><c r="H179" s="17"><v>6</v></c><c r="I179" s="17" t="s"><v>41</v></c></row><row r="180" spans="1:9" x14ac:dyDescent="0.3"><c r="A180" s="15" t="s"><v>444</v></c><c r="B180" s="16" t="s"><v>445</v></c><c r="C180" s="17" t="s"><v>61</v></c><c r="D180" s="17"><v>0.46860000000000002</v></c><c r="E180" s="17"><v>308537</v></c><c r="F180" s="17"><v>0.878</v></c><c r="G180" s="17" t="s"><v>62</v></c><c r="H180" s="17"><v>6</v></c><c r="I180" s="17" t="s"><v>41</v></c></row><row r="181" spans="1:9" x14ac:dyDescent="0.3"><c r="A181" s="15" t="s"><v>446</v></c><c r="B181" s="16" t="s"><v>447</v></c><c r="C181" s="17" t="s"><v>69</v></c><c r="D181" s="17"><v>0.43719999999999998</v></c><c r="E181" s="17"><v>168726</v></c><c r="F181" s="17"><v>0.87009999999999998</v></c><c r="G181" s="17" t="s"><v>70</v></c><c r="H181" s="17"><v>7</v></c><c r="I181" s="17" t="s"><v>41</v></c></row><row r="182" spans="1:9" x14ac:dyDescent="0.3"><c r="A182" s="15" t="s"><v>448</v></c><c r="B182" s="16" t="s"><v>449</v></c><c r="C182" s="17" t="s"><v>209</v></c><c r="D182" s="17"><v>0.47099999999999997</v></c><c r="E182" s="17"><v>56370</v></c><c r="F182" s="17"><v>0.86909999999999998</v></c><c r="G182" s="17" t="s"><v>210</v></c><c r="H182" s="17"><v>6</v></c><c r="I182" s="17" t="s"><v>41</v></c></row><row r="183" spans="1:9" x14ac:dyDescent="0.3"><c r="A183" s="15" t="s"><v>450</v></c><c r="B183" s="16" t="s"><v>451</v></c><c r="C183" s="17" t="s"><v>39</v></c><c r="D183" s="17"><v>0.47099999999999997</v></c><c r="E183" s="17"><v>279531</v></c><c r="F183" s="17"><v>0.86909999999999998</v></c><c r="G183" s="17" t="s"><v>40</v></c><c r="H183" s="17"><v>6</v></c><c r="I183" s="17" t="s"><v>41</v></c></row><row r="184" spans="1:9" x14ac:dyDescent="0.3"><c r="A184" s="15" t="s"><v>452</v></c><c r="B184" s="16" t="s"><v>453</v></c><c r="C184" s="17" t="s"><v>44</v></c><c r="D184" s="17"><v>0.47099999999999997</v></c><c r="E184" s="17"><v>281188</v></c><c r="F184" s="17"><v>0.86909999999999998</v></c><c r="G184" s="17" t="s"><v>45</v></c><c r="H184" s="17"><v>7</v></c><c r="I184" s="17" t="s"><v>41</v></c></row><row r="185" spans="1:9" x14ac:dyDescent="0.3"><c r="A185" s="15" t="s"><v>454</v></c><c r="B185" s="16" t="s"><v>455</v></c><c r="C185" s="17" t="s"><v>65</v></c><c r="D185" s="17"><v>0.47099999999999997</v></c><c r="E185" s="17"><v>284216</v></c><c r="F185" s="17"><v>0.86909999999999998</v></c><c r="G185" s="17" t="s"><v>66</v></c><c r="H185" s="17"><v>6</v></c><c r="I185" s="17" t="s"><v>41</v></c></row><row r="186" spans="1:9" x14ac:dyDescent="0.3"><c r="A186" s="15" t="s"><v>456</v></c><c r="B186" s="16" t="s"><v>457</v></c><c r="C186" s="17" t="s"><v>48</v></c><c r="D186" s="17"><v>0.47099999999999997</v></c><c r="E186" s="17"><v>288428</v></c><c r="F186" s="17"><v>0.86909999999999998</v></c><c r="G186" s="17" t="s"><v>49</v></c><c r="H186" s="17" t="s"><v>14</v></c><c r="I186" s="17" t="s"><v>41</v></c></row><row r="187" spans="1:9" x14ac:dyDescent="0.3"><c r="A187" s="15" t="s"><v>458</v></c><c r="B187" s="16" t="s"><v>459</v></c><c r="C187" s="17" t="s"><v>39</v></c><c r="D187" s="17"><v>0.47099999999999997</v></c><c r="E187" s="17"><v>289487</v></c><c r="F187" s="17"><v>0.86909999999999998</v></c><c r="G187" s="17" t="s"><v>40</v></c><c r="H187" s="17" t="s"><v>8</v></c><c r="I187" s="17" t="s"><v>41</v></c></row><row r="188" spans="1:9" x14ac:dyDescent="0.3"><c r="A188" s="15" t="s"><v>460</v></c><c r="B188" s="16" t="s"><v>461</v></c><c r="C188" s="17" t="s"><v>69</v></c><c r="D188" s="17"><v>0.47099999999999997</v></c><c r="E188" s="17"><v>291361</v></c><c r="F188" s="17"><v>0.86909999999999998</v></c><c r="G188" s="17" t="s"><v>70</v></c><c r="H188" s="17"><v>6</v></c><c r="I188" s="17" t="s"><v>41</v></c></row><row r="189" spans="1:9" x14ac:dyDescent="0.3"><c r="A189" s="15" t="s"><v>462</v></c><c r="B189" s="16" t="s"><v>463</v></c><c r="C189" s="17" t="s"><v>266</v></c><c r="D189" s="17"><v>0.47099999999999997</v></c><c r="E189" s="17"><v>291754</v></c><c r="F189" s="17"><v>0.86909999999999998</v></c><c r="G189" s="17" t="s"><v>353</v></c><c r="H189" s="17"><v>7</v></c><c r="I189" s="17" t="s"><v>41</v></c></row><row r="190" spans="1:9" x14ac:dyDescent="0.3"><c r="A190" s="15" t="s"><v>464</v></c><c r="B190" s="16" t="s"><v>465</v></c><c r="C190" s="17" t="s"><v>69</v></c><c r="D190" s="17"><v>0.47099999999999997</v></c><c r="E190" s="17"><v>296933</v></c><c r="F190" s="17"><v>0.86909999999999998</v></c><c r="G190" s="17" t="s"><v>70</v></c><c r="H190" s="17"><v>7</v></c><c r="I190" s="17" t="s"><v>41</v></c></row><row r="191" spans="1:9" x14ac:dyDescent="0.3"><c r="A191" s="15" t="s"><v>466</v></c><c r="B191" s="16" t="s"><v>467</v></c><c r="C191" s="17" t="s"><v>48</v></c><c r="D191" s="17"><v>0.47099999999999997</v></c><c r="E191" s="17"><v>298002</v></c><c r="F191" s="17"><v>0.86909999999999998</v></c><c r="G191" s="17" t="s"><v>49</v></c><c r="H191" s="17"><v>6</v></c><c r="I191" s="17" t="s"><v>41</v></c></row><row r="192" spans="1:9" x14ac:dyDescent="0.3"><c r="A192" s="15" t="s"><v>468</v></c><c r="B192" s="16" t="s"><v>469</v></c><c r="C192" s="17" t="s"><v>48</v></c><c r="D192" s="17"><v>0.47099999999999997</v></c><c r="E192" s="17"><v>305368</v></c><c r="F192" s="17"><v>0.86909999999999998</v></c><c r="G192" s="17" t="s"><v>49</v></c><c r="H192" s="17"><v>6</v></c><c r="I192" s="17" t="s"><v>41</v></c></row><row r="193" spans="1:9" x14ac:dyDescent="0.3"><c r="A193" s="15" t="s"><v>470</v></c><c r="B193" s="16" t="s"><v>471</v></c><c r="C193" s="17" t="s"><v>472</v></c><c r="D193" s="17"><v>0.4783</v></c><c r="E193" s="17"><v>-79508</v></c><c r="F193" s="17"><v>0.8609</v></c><c r="G193" s="17" t="s"><v>473</v></c><c r="H193" s="17"><v>6</v></c><c r="I193" s="17" t="s"><v>41</v></c></row><row r="194" spans="1:9" x14ac:dyDescent="0.3"><c r="A194" s="15" t="s"><v>474</v></c><c r="B194" s="16" t="s"><v>475</v></c><c r="C194" s="17" t="s"><v>476</v></c><c r="D194" s="17"><v>0.47339999999999999</v></c><c r="E194" s="17"><v>288531</v></c><c r="F194" s="17"><v>0.86029999999999995</v></c><c r="G194" s="17" t="s"><v>477</v></c><c r="H194" s="17"><v>6</v></c><c r="I194" s="17" t="s"><v>41</v></c></row><row r="195" spans="1:9" x14ac:dyDescent="0.3"><c r="A195" s="15" t="s"><v>478</v></c><c r="B195" s="16" t="s"><v>479</v></c><c r="C195" s="17" t="s"><v>480</v></c><c r="D195" s="17"><v>0.4758</v></c><c r="E195" s="17"><v>294608</v></c><c r="F195" s="17"><v>0.85160000000000002</v></c><c r="G195" s="17" t="s"><v>481</v></c><c r="H195" s="17"><v>6</v></c><c r="I195" s="17" t="s"><v>41</v></c></row><row r="196" spans="1:9" x14ac:dyDescent="0.3"><c r="A196" s="15" t="s"><v>482</v></c><c r="B196" s="16" t="s"><v>483</v></c><c r="C196" s="17" t="s"><v>61</v></c><c r="D196" s="17"><v>0.4783</v></c><c r="E196" s="17"><v>310854</v></c><c r="F196" s="17"><v>0.84299999999999997</v></c><c r="G196" s="17" t="s"><v>62</v></c><c r="H196" s="17"><v>6</v></c><c r="I196" s="17" t="s"><v>41</v></c></row><row r="197" spans="1:9" x14ac:dyDescent="0.3"><c r="A197" s="15" t="s"><v>484</v></c><c r="B197" s="16" t="s"><v>485</v></c><c r="C197" s="17" t="s"><v>61</v></c><c r="D197" s="17"><v>0.4783</v></c><c r="E197" s="17"><v>320923</v></c><c r="F197" s="17"><v>0.84299999999999997</v></c><c r="G197" s="17" t="s"><v>62</v></c><c r="H197" s="17"><v>7</v></c><c r="I197" s="17" t="s"><v>41</v></c></row><row r="198" spans="1:9" x14ac:dyDescent="0.3"><c r="A198" s="15" t="s"><v>486</v></c><c r="B198" s="16" t="s"><v>487</v></c><c r="C198" s="17" t="s"><v>61</v></c><c r="D198" s="17"><v>0.48549999999999999</v></c><c r="E198" s="17"><v>-97200</v></c><c r="F198" s="17"><v>0.83520000000000005</v></c><c r="G198" s="17" t="s"><v>62</v></c><c r="H198" s="17"><v>5</v></c><c r="I198" s="17" t="s"><v>41</v></c></row><row r="199" spans="1:9" x14ac:dyDescent="0.3"><c r="A199" s="15" t="s"><v>488</v></c><c r="B199" s="16" t="s"><v>489</v></c><c r="C199" s="17" t="s"><v>69</v></c><c r="D199" s="17"><v>0.48549999999999999</v></c><c r="E199" s="17"><v>-98345</v></c><c r="F199" s="17"><v>0.83520000000000005</v></c><c r="G199" s="17" t="s"><v>70</v></c><c r="H199" s="17" t="s"><v>8</v></c><c r="I199" s="17" t="s"><v>41</v></c></row><row r="200" spans="1:9" x14ac:dyDescent="0.3"><c r="A200" s="15" t="s"><v>490</v></c><c r="B200" s="16" t="s"><v>491</v></c><c r="C200" s="17" t="s"><v>69</v></c><c r="D200" s="17"><v>0.48549999999999999</v></c><c r="E200" s="17"><v>-100185</v></c><c r="F200" s="17"><v>0.83520000000000005</v></c><c r="G200" s="17" t="s"><v>70</v></c><c r="H200" s="17" t="s"><v>8</v></c><c r="I200" s="17" t="s"><v>41</v></c></row><row r="201" spans="1:9" x14ac:dyDescent="0.3"><c r="A201" s="15" t="s"><v>492</v></c><c r="B201" s="16" t="s"><v>493</v></c><c r="C201" s="17" t="s"><v>69</v></c><c r="D201" s="17"><v>0.48549999999999999</v></c><c r="E201" s="17"><v>-100630</v></c><c r="F201" s="17"><v>0.83520000000000005</v></c><c r="G201" s="17" t="s"><v>70</v></c><c r="H201" s="17"><v>5</v></c><c r="I201" s="17" t="s"><v>41</v></c></row><row r="202" spans="1:9" x14ac:dyDescent="0.3"><c r="A202" s="15" t="s"><v>494</v></c><c r="B202" s="16" t="s"><v>495</v></c><c r="C202" s="17" t="s"><v>61</v></c><c r="D202" s="17"><v>0.48549999999999999</v></c><c r="E202" s="17"><v>-101359</v></c><c r="F202" s="17"><v>0.83520000000000005</v></c><c r="G202" s="17" t="s"><v>62</v></c><c r="H202" s="17"><v>7</v></c><c r="I202" s="17" t="s"><v>41</v></c></row><row r="203" spans="1:9" x14ac:dyDescent="0.3"><c r="A203" s="15" t="s"><v>496</v></c><c r="B203" s="16" t="s"><v>497</v></c><c r="C203" s="17" t="s"><v>61</v></c><c r="D203" s="17"><v>0.48549999999999999</v></c><c r="E203" s="17"><v>-101448</v></c><c r="F203" s="17"><v>0.83520000000000005</v></c><c r="G203" s="17" t="s"><v>62</v></c><c r="H203" s="17"><v>7</v></c><c r="I203" s="17" t="s"><v>41</v></c></row><row r="204" spans="1:9" x14ac:dyDescent="0.3"><c r="A204" s="15" t="s"><v>498</v></c><c r="B204" s="16" t="s"><v>499</v></c><c r="C204" s="17" t="s"><v>61</v></c><c r="D204" s="17"><v>0.48549999999999999</v></c><c r="E204" s="17"><v>-102833</v></c><c r="F204" s="17"><v>0.83520000000000005</v></c><c r="G204" s="17" t="s"><v>62</v></c><c r="H204" s="17"><v>7</v></c><c r="I204" s="17" t="s"><v>41</v></c></row><row r="205" spans="1:9" x14ac:dyDescent="0.3"><c r="A205" s="15" t="s"><v>500</v></c><c r="B205" s="16" t="s"><v>501</v></c><c r="C205" s="17" t="s"><v>65</v></c><c r="D205" s="17"><v>0.48549999999999999</v></c><c r="E205" s="17"><v>-104207</v></c><c r="F205" s="17"><v>0.83520000000000005</v></c><c r="G205" s="17" t="s"><v>66</v></c><c r="H205" s="17"><v>5</v></c><c r="I205" s="17" t="s"><v>41</v></c></row><row r="206" spans="1:9" x14ac:dyDescent="0.3"><c r="A206" s="15" t="s"><v>502</v></c><c r="B206" s="16" t="s"><v>503</v></c><c r="C206" s="17" t="s"><v>61</v></c><c r="D206" s="17"><v>0.48549999999999999</v></c><c r="E206" s="17"><v>-104343</v></c><c r="F206" s="17"><v>0.83520000000000005</v></c><c r="G206" s="17" t="s"><v>62</v></c><c r="H206" s="17"><v>6</v></c><c r="I206" s="17" t="s"><v>41</v></c></row><row r="207" spans="1:9" x14ac:dyDescent="0.3"><c r="A207" s="15" t="s"><v>504</v></c><c r="B207" s="16" t="s"><v>505</v></c><c r="C207" s="17" t="s"><v>39</v></c><c r="D207" s="17"><v>0.48549999999999999</v></c><c r="E207" s="17"><v>-105626</v></c><c r="F207" s="17"><v>0.83520000000000005</v></c><c r="G207" s="17" t="s"><v>40</v></c><c r="H207" s="17"><v>7</v></c><c r="I207" s="17" t="s"><v>41</v></c></row><row r="208" spans="1:9" x14ac:dyDescent="0.3"><c r="A208" s="15" t="s"><v>506</v></c><c r="B208" s="16" t="s"><v>507</v></c><c r="C208" s="17" t="s"><v>44</v></c><c r="D208" s="17"><v>0.48549999999999999</v></c><c r="E208" s="17"><v>-105717</v></c><c r="F208" s="17"><v>0.83520000000000005</v></c><c r="G208" s="17" t="s"><v>45</v></c><c r="H208" s="17"><v>7</v></c><c r="I208" s="17" t="s"><v>41</v></c></row><row r="209" spans="1:9" x14ac:dyDescent="0.3"><c r="A209" s="15" t="s"><v>508</v></c><c r="B209" s="16" t="s"><v>509</v></c><c r="C209" s="17" t="s"><v>69</v></c><c r="D209" s="17"><v>0.48549999999999999</v></c><c r="E209" s="17"><v>-106630</v></c><c r="F209" s="17"><v>0.83520000000000005</v></c><c r="G209" s="17" t="s"><v>70</v></c><c r="H209" s="17"><v>6</v></c><c r="I209" s="17" t="s"><v>41</v></c></row><row r="210" spans="1:9" x14ac:dyDescent="0.3"><c r="A210" s="15" t="s"><v>510</v></c><c r="B210" s="16" t="s"><v>511</v></c><c r="C210" s="17" t="s"><v>44</v></c><c r="D210" s="17"><v>0.48549999999999999</v></c><c r="E210" s="17"><v>-106829</v></c><c r="F210" s="17"><v>0.83520000000000005</v></c><c r="G210" s="17" t="s"><v>45</v></c><c r="H210" s="17"><v>7</v></c><c r="I210" s="17" t="s"><v>41</v></c></row><row r="211" spans="1:9" x14ac:dyDescent="0.3"><c r="A211" s="15" t="s"><v>512</v></c><c r="B211" s="16" t="s"><v>513</v></c><c r="C211" s="17" t="s"><v>514</v></c><c r="D211" s="17"><v>0.48549999999999999</v></c><c r="E211" s="17"><v>-107186</v></c><c r="F211" s="17"><v>0.83520000000000005</v></c><c r="G211" s="17" t="s"><v>217</v></c><c r="H211" s="17" t="s"><v>56</v></c><c r="I211" s="17" t="s"><v>41</v></c></row><row r="212" spans="1:9" x14ac:dyDescent="0.3"><c r="A212" s="15" t="s"><v>515</v></c><c r="B212" s="16" t="s"><v>516</v></c><c r="C212" s="17" t="s"><v>73</v></c><c r="D212" s="17"><v>0.48549999999999999</v></c><c r="E212" s="17"><v>-108312</v></c><c r="F212" s="17"><v>0.83520000000000005</v></c><c r="G212" s="17" t="s"><v>74</v></c><c r="H212" s="17"><v>7</v></c><c r="I212" s="17" t="s"><v>41</v></c></row><row r="213" spans="1:9" x14ac:dyDescent="0.3"><c r="A213" s="15" t="s"><v>517</v></c><c r="B213" s="16" t="s"><v>518</v></c><c r="C213" s="17" t="s"><v>519</v></c><c r="D213" s="17"><v>0.48549999999999999</v></c><c r="E213" s="17"><v>-108538</v></c><c r="F213" s="17"><v>0.83520000000000005</v></c><c r="G213" s="17" t="s"><v>520</v></c><c r="H213" s="17" t="s"><v>56</v></c><c r="I213" s="17" t="s"><v>41</v></c></row><row r="214" spans="1:9" x14ac:dyDescent="0.3"><c r="A214" s="15" t="s"><v>521</v></c><c r="B214" s="16" t="s"><v>522</v></c><c r="C214" s="17" t="s"><v>69</v></c><c r="D214" s="17"><v>0.48549999999999999</v></c><c r="E214" s="17"><v>-109082</v></c><c r="F214" s="17"><v>0.83520000000000005</v></c><c r="G214" s="17" t="s"><v>70</v></c><c r="H214" s="17"><v>4</v></c><c r="I214" s="17" t="s"><v>41</v></c></row><row r="215" spans="1:9" x14ac:dyDescent="0.3"><c r="A215" s="15" t="s"><v>523</v></c><c r="B215" s="16" t="s"><v>524</v></c><c r="C215" s="17" t="s"><v>48</v></c><c r="D215" s="17"><v>0.48549999999999999</v></c><c r="E215" s="17"><v>-110358</v></c><c r="F215" s="17"><v>0.83520000000000005</v></c><c r="G215" s="17" t="s"><v>49</v></c><c r="H215" s="17"><v>7</v></c><c r="I215" s="17" t="s"><v>41</v></c></row><row r="216" spans="1:9" x14ac:dyDescent="0.3"><c r="A216" s="15" t="s"><v>525</v></c><c r="B216" s="16" t="s"><v>526</v></c><c r="C216" s="17" t="s"><v>69</v></c><c r="D216" s="17"><v>0.48549999999999999</v></c><c r="E216" s="17"><v>-111099</v></c><c r="F216" s="17"><v>0.83520000000000005</v></c><c r="G216" s="17" t="s"><v>70</v></c><c r="H216" s="17"><v>6</v></c><c r="I216" s="17" t="s"><v>41</v></c></row><row r="217" spans="1:9" x14ac:dyDescent="0.3"><c r="A217" s="15" t="s"><v>527</v></c><c r="B217" s="16" t="s"><v>528</v></c><c r="C217" s="17" t="s"><v>48</v></c><c r="D217" s="17"><v>0.48549999999999999</v></c><c r="E217" s="17"><v>-112086</v></c><c r="F217" s="17"><v>0.83520000000000005</v></c><c r="G217" s="17" t="s"><v>49</v></c><c r="H217" s="17"><v>7</v></c><c r="I217" s="17" t="s"><v>41</v></c></row><row r="218" spans="1:9" x14ac:dyDescent="0.3"><c r="A218" s="15" t="s"><v>529</v></c><c r="B218" s="16" t="s"><v>530</v></c><c r="C218" s="17" t="s"><v>39</v></c><c r="D218" s="17"><v>0.48549999999999999</v></c><c r="E218" s="17"><v>-115814</v></c><c r="F218" s="17"><v>0.83520000000000005</v></c><c r="G218" s="17" t="s"><v>40</v></c><c r="H218" s="17"><v>6</v></c><c r="I218" s="17" t="s"><v>41</v></c></row><row r="219" spans="1:9" x14ac:dyDescent="0.3"><c r="A219" s="15" t="s"><v>531</v></c><c r="B219" s="16" t="s"><v>532</v></c><c r="C219" s="17" t="s"><v>48</v></c><c r="D219" s="17"><v>0.48549999999999999</v></c><c r="E219" s="17"><v>-116056</v></c><c r="F219" s="17"><v>0.83520000000000005</v></c><c r="G219" s="17" t="s"><v>49</v></c><c r="H219" s="17"><v>6</v></c><c r="I219" s="17" t="s"><v>41</v></c></row><row r="220" spans="1:9" x14ac:dyDescent="0.3"><c r="A220" s="15" t="s"><v>533</v></c><c r="B220" s="16" t="s"><v>534</v></c><c r="C220" s="17" t="s"><v>61</v></c><c r="D220" s="17"><v>0.48549999999999999</v></c><c r="E220" s="17"><v>-117837</v></c><c r="F220" s="17"><v>0.83520000000000005</v></c><c r="G220" s="17" t="s"><v>62</v></c><c r="H220" s="17" t="s"><v>8</v></c><c r="I220" s="17" t="s"><v>41</v></c></row><row r="221" spans="1:9" x14ac:dyDescent="0.3"><c r="A221" s="15" t="s"><v>535</v></c><c r="B221" s="16" t="s"><v>536</v></c><c r="C221" s="17" t="s"><v>69</v></c><c r="D221" s="17"><v>0.48549999999999999</v></c><c r="E221" s="17"><v>-119797</v></c><c r="F221" s="17"><v>0.83520000000000005</v></c><c r="G221" s="17" t="s"><v>70</v></c><c r="H221" s="17"><v>6</v></c><c r="I221" s="17" t="s"><v>41</v></c></row><row r="222" spans="1:9" x14ac:dyDescent="0.3"><c r="A222" s="15" t="s"><v>537</v></c><c r="B222" s="16" t="s"><v>538</v></c><c r="C222" s="17" t="s"><v>188</v></c><c r="D222" s="17"><v>0.48549999999999999</v></c><c r="E222" s="17"><v>-131862</v></c><c r="F222" s="17"><v>0.83520000000000005</v></c><c r="G222" s="17" t="s"><v>273</v></c><c r="H222" s="17"><v>7</v></c><c r="I222" s="17" t="s"><v>41</v></c></row><row r="223" spans="1:9" x14ac:dyDescent="0.3"><c r="A223" s="15" t="s"><v>539</v></c><c r="B223" s="16" t="s"><v>540</v></c><c r="C223" s="17" t="s"><v>39</v></c><c r="D223" s="17"><v>0.48309999999999997</v></c><c r="E223" s="17"><v>-122763</v></c><c r="F223" s="17"><v>0.82599999999999996</v></c><c r="G223" s="17" t="s"><v>40</v></c><c r="H223" s="17"><v>5</v></c><c r="I223" s="17" t="s"><v>541</v></c></row><row r="224" spans="1:9" x14ac:dyDescent="0.3"><c r="A224" s="15" t="s"><v>542</v></c><c r="B224" s="16" t="s"><v>543</v></c><c r="C224" s="17" t="s"><v>39</v></c><c r="D224" s="17"><v>0.48309999999999997</v></c><c r="E224" s="17"><v>-124065</v></c><c r="F224" s="17"><v>0.82599999999999996</v></c><c r="G224" s="17" t="s"><v>40</v></c><c r="H224" s="17"><v>7</v></c><c r="I224" s="17" t="s"><v>41</v></c></row><row r="225" spans="1:9" x14ac:dyDescent="0.3"><c r="A225" s="15" t="s"><v>544</v></c><c r="B225" s="16" t="s"><v>545</v></c><c r="C225" s="17" t="s"><v>48</v></c><c r="D225" s="17"><v>0.48309999999999997</v></c><c r="E225" s="17"><v>-128993</v></c><c r="F225" s="17"><v>0.82599999999999996</v></c><c r="G225" s="17" t="s"><v>49</v></c><c r="H225" s="17"><v>7</v></c><c r="I225" s="17" t="s"><v>41</v></c></row><row r="226" spans="1:9" x14ac:dyDescent="0.3"><c r="A226" s="15" t="s"><v>546</v></c><c r="B226" s="16" t="s"><v>547</v></c><c r="C226" s="17" t="s"><v>548</v></c><c r="D226" s="17"><v>0.48309999999999997</v></c><c r="E226" s="17"><v>-136782</v></c><c r="F226" s="17"><v>0.82599999999999996</v></c><c r="G226" s="17" t="s"><v>549</v></c><c r="H226" s="17" t="s"><v>56</v></c><c r="I226" s="17" t="s"><v>41</v></c></row><row r="227" spans="1:9" x14ac:dyDescent="0.3"><c r="A227" s="15" t="s"><v>550</v></c><c r="B227" s="16" t="s"><v>551</v></c><c r="C227" s="17" t="s"><v>61</v></c><c r="D227" s="17"><v>0.48309999999999997</v></c><c r="E227" s="17"><v>-137603</v></c><c r="F227" s="17"><v>0.82599999999999996</v></c><c r="G227" s="17" t="s"><v>62</v></c><c r="H227" s="17"><v>6</v></c><c r="I227" s="17" t="s"><v>41</v></c></row><row r="228" spans="1:9" x14ac:dyDescent="0.3"><c r="A228" s="15" t="s"><v>552</v></c><c r="B228" s="16" t="s"><v>553</v></c><c r="C228" s="17" t="s"><v>52</v></c><c r="D228" s="17"><v>0.5</v></c><c r="E228" s="17"><v>145972</v></c><c r="F228" s="17"><v>0.82099999999999995</v></c><c r="G228" s="17" t="s"><v>217</v></c><c r="H228" s="17"><v>6</v></c><c r="I228" s="17" t="s"><v>41</v></c></row><row r="229" spans="1:9" x14ac:dyDescent="0.3"><c r="A229" s="15" t="s"><v>554</v></c><c r="B229" s="16" t="s"><v>555</v></c><c r="C229" s="17" t="s"><v>73</v></c><c r="D229" s="17"><v>0.48070000000000002</v></c><c r="E229" s="17"><v>-133398</v></c><c r="F229" s="17"><v>0.81679999999999997</v></c><c r="G229" s="17" t="s"><v>74</v></c><c r="H229" s="17"><v>6</v></c><c r="I229" s="17" t="s"><v>41</v></c></row><row r="230" spans="1:9" x14ac:dyDescent="0.3"><c r="A230" s="15" t="s"><v>556</v></c><c r="B230" s="16" t="s"><v>557</v></c><c r="C230" s="17" t="s"><v>91</v></c><c r="D230" s="17"><v>0.48549999999999999</v></c><c r="E230" s="17"><v>-105757</v></c><c r="F230" s="17"><v>0.80020000000000002</v></c><c r="G230" s="17" t="s"><v>92</v></c><c r="H230" s="17" t="s"><v>56</v></c><c r="I230" s="17" t="s"><v>41</v></c></row><row r="231" spans="1:9" x14ac:dyDescent="0.3"><c r="A231" s="15" t="s"><v>558</v></c><c r="B231" s="16" t="s"><v>559</v></c><c r="C231" s="17" t="s"><v>560</v></c><c r="D231" s="17"><v>0.49280000000000002</v></c><c r="E231" s="17"><v>-137288</v></c><c r="F231" s="17"><v>0.79300000000000004</v></c><c r="G231" s="17" t="s"><v>561</v></c><c r="H231" s="17"><v>6</v></c><c r="I231" s="17" t="s"><v>56</v></c></row><row r="232" spans="1:9" x14ac:dyDescent="0.3"><c r="A232" s="15" t="s"><v>562</v></c><c r="B232" s="16" t="s"><v>563</v></c><c r="C232" s="17" t="s"><v>69</v></c><c r="D232" s="17"><v>0.4879</v></c><c r="E232" s="17"><v>297372</v></c><c r="F232" s="17"><v>0.79200000000000004</v></c><c r="G232" s="17" t="s"><v>70</v></c><c r="H232" s="17"><v>7</v></c><c r="I232" s="17" t="s"><v>41</v></c></row><row r="233" spans="1:9" x14ac:dyDescent="0.3"><c r="A233" s="15" t="s"><v>564</v></c><c r="B233" s="16" t="s"><v>565</v></c><c r="C233" s="17" t="s"><v>39</v></c><c r="D233" s="17"><v>0.49030000000000001</v></c><c r="E233" s="17"><v>297369</v></c><c r="F233" s="17"><v>0.78390000000000004</v></c><c r="G233" s="17" t="s"><v>40</v></c><c r="H233" s="17"><v>7</v></c><c r="I233" s="17" t="s"><v>41</v></c></row><row r="234" spans="1:9" x14ac:dyDescent="0.3"><c r="A234" s="15" t="s"><v>566</v></c><c r="B234" s="16" t="s"><v>567</v></c><c r="C234" s="17" t="s"><v>48</v></c><c r="D234" s="17"><v>0.4662</v></c><c r="E234" s="17"><v>-109588</v></c><c r="F234" s="17"><v>0.76349999999999996</v></c><c r="G234" s="17" t="s"><v>62</v></c><c r="H234" s="17"><v>5</v></c><c r="I234" s="17" t="s"><v>41</v></c></row><row r="235" spans="1:9" x14ac:dyDescent="0.3"><c r="A235" s="15" t="s"><v>568</v></c><c r="B235" s="16" t="s"><v>569</v></c><c r="C235" s="17" t="s"><v>52</v></c><c r="D235" s="17"><v>0.4783</v></c><c r="E235" s="17"><v>271854</v></c><c r="F235" s="17"><v>0.71789999999999998</v></c><c r="G235" s="17" t="s"><v>53</v></c><c r="H235" s="17" t="s"><v>56</v></c><c r="I235" s="17" t="s"><v>41</v></c></row><row r="236" spans="1:9" x14ac:dyDescent="0.3"><c r="A236" s="15" t="s"><v>570</v></c><c r="B236" s="16" t="s"><v>571</v></c><c r="C236" s="17" t="s"><v>48</v></c><c r="D236" s="17"><v>0.45650000000000002</v></c><c r="E236" s="17"><v>-128426</v></c><c r="F236" s="17"><v>0.65500000000000003</v></c><c r="G236" s="17" t="s"><v>49</v></c><c r="H236" s="17"><v>7</v></c><c r="I236" s="17" t="s"><v>41</v></c></row><row r="237" spans="1:9" x14ac:dyDescent="0.3"><c r="A237" s="15" t="s"><v>572</v></c><c r="B237" s="16" t="s"><v>573</v></c><c r="C237" s="17" t="s"><v>48</v></c><c r="D237" s="17"><v>0.43719999999999998</v></c><c r="E237" s="17"><v>123711</v></c><c r="F237" s="17"><v>0.64949999999999997</v></c><c r="G237" s="17" t="s"><v>49</v></c><c r="H237" s="17"><v>6</v></c><c r="I237" s="17" t="s"><v>41</v></c></row><row r="238" spans="1:9" x14ac:dyDescent="0.3"><c r="A238" s="15" t="s"><v>574</v></c><c r="B238" s="16" t="s"><v>575</v></c><c r="C238" s="17" t="s"><v>61</v></c><c r="D238" s="17"><v>0.43959999999999999</v></c><c r="E238" s="17"><v>-142461</v></c><c r="F238" s="17"><v>0.61050000000000004</v></c><c r="G238" s="17" t="s"><v>62</v></c><c r="H238" s="17"><v>6</v></c><c r="I238" s="17" t="s"><v>41</v></c></row><row r="239" spans="1:9" x14ac:dyDescent="0.3"><c r="A239" s="15" t="s"><v>576</v></c><c r="B239" s="16" t="s"><v>577</v></c><c r="C239" s="17" t="s"><v>61</v></c><c r="D239" s="17"><v>0.43959999999999999</v></c><c r="E239" s="17"><v>-144436</v></c><c r="F239" s="17"><v>0.61050000000000004</v></c><c r="G239" s="17" t="s"><v>62</v></c><c r="H239" s="17"><v>7</v></c><c r="I239" s="17" t="s"><v>41</v></c></row><row r="240" spans="1:9" x14ac:dyDescent="0.3"><c r="A240" s="15" t="s"><v>578</v></c><c r="B240" s="16" t="s"><v>579</v></c><c r="C240" s="17" t="s"><v>65</v></c><c r="D240" s="17"><v>0.43959999999999999</v></c><c r="E240" s="17"><v>-150679</v></c><c r="F240" s="17"><v>0.61050000000000004</v></c><c r="G240" s="17" t="s"><v>66</v></c><c r="H240" s="17"><v>6</v></c><c r="I240" s="17" t="s"><v>41</v></c></row><row r="241" spans="1:9" x14ac:dyDescent="0.3"><c r="A241" s="15" t="s"><v>580</v></c><c r="B241" s="16" t="s"><v>581</v></c><c r="C241" s="17" t="s"><v>39</v></c><c r="D241" s="17"><v>0.43959999999999999</v></c><c r="E241" s="17"><v>-151642</v></c><c r="F241" s="17"><v>0.61050000000000004</v></c><c r="G241" s="17" t="s"><v>40</v></c><c r="H241" s="17"><v>4</v></c><c r="I241" s="17" t="s"><v>41</v></c></row><row r="242" spans="1:9" x14ac:dyDescent="0.3"><c r="A242" s="15" t="s"><v>582</v></c><c r="B242" s="16" t="s"><v>583</v></c><c r="C242" s="17" t="s"><v>69</v></c><c r="D242" s="17"><v>0.43959999999999999</v></c><c r="E242" s="17"><v>-158828</v></c><c r="F242" s="17"><v>0.61050000000000004</v></c><c r="G242" s="17" t="s"><v>70</v></c><c r="H242" s="17"><v>5</v></c><c r="I242" s="17" t="s"><v>41</v></c></row><row r="243" spans="1:9" x14ac:dyDescent="0.3"><c r="A243" s="15" t="s"><v>584</v></c><c r="B243" s="16" t="s"><v>585</v></c><c r="C243" s="17" t="s"><v>61</v></c><c r="D243" s="17"><v>0.43959999999999999</v></c><c r="E243" s="17"><v>-164573</v></c><c r="F243" s="17"><v>0.61050000000000004</v></c><c r="G243" s="17" t="s"><v>62</v></c><c r="H243" s="17"><v>7</v></c><c r="I243" s="17" t="s"><v>41</v></c></row><row r="244" spans="1:9" x14ac:dyDescent="0.3"><c r="A244" s="15" t="s"><v>586</v></c><c r="B244" s="16" t="s"><v>587</v></c><c r="C244" s="17" t="s"><v>188</v></c><c r="D244" s="17"><v>0.43959999999999999</v></c><c r="E244" s="17"><v>-168624</v></c><c r="F244" s="17"><v>0.61050000000000004</v></c><c r="G244" s="17" t="s"><v>273</v></c><c r="H244" s="17"><v>5</v></c><c r="I244" s="17" t="s"><v>41</v></c></row><row r="245" spans="1:9" x14ac:dyDescent="0.3"><c r="A245" s="15" t="s"><v>588</v></c><c r="B245" s="16" t="s"><v>589</v></c><c r="C245" s="17" t="s"><v>590</v></c><c r="D245" s="17"><v>0.43719999999999998</v></c><c r="E245" s="17"><v>-140428</v></c><c r="F245" s="17"><v>0.60299999999999998</v></c><c r="G245" s="17" t="s"><v>591</v></c><c r="H245" s="17"><v>6</v></c><c r="I245" s="17" t="s"><v>56</v></c></row><row r="246" spans="1:9" x14ac:dyDescent="0.3"><c r="A246" s="15" t="s"><v>592</v></c><c r="B246" s="16" t="s"><v>593</v></c><c r="C246" s="17" t="s"><v>61</v></c><c r="D246" s="17"><v>0.43719999999999998</v></c><c r="E246" s="17"><v>-140604</v></c><c r="F246" s="17"><v>0.60299999999999998</v></c><c r="G246" s="17" t="s"><v>62</v></c><c r="H246" s="17"><v>5</v></c><c r="I246" s="17" t="s"><v>41</v></c></row><row r="247" spans="1:9" x14ac:dyDescent="0.3"><c r="A247" s="15" t="s"><v>594</v></c><c r="B247" s="16" t="s"><v>595</v></c><c r="C247" s="17" t="s"><v>61</v></c><c r="D247" s="17"><v>0.43719999999999998</v></c><c r="E247" s="17"><v>-147228</v></c><c r="F247" s="17"><v>0.60299999999999998</v></c><c r="G247" s="17" t="s"><v>62</v></c><c r="H247" s="17"><v>6</v></c><c r="I247" s="17" t="s"><v>41</v></c></row><row r="248" spans="1:9" x14ac:dyDescent="0.3"><c r="A248" s="15" t="s"><v>596</v></c><c r="B248" s="16" t="s"><v>597</v></c><c r="C248" s="17" t="s"><v>69</v></c><c r="D248" s="17"><v>0.43719999999999998</v></c><c r="E248" s="17"><v>-147837</v></c><c r="F248" s="17"><v>0.60299999999999998</v></c><c r="G248" s="17" t="s"><v>70</v></c><c r="H248" s="17"><v>7</v></c><c r="I248" s="17" t="s"><v>41</v></c></row><row r="249" spans="1:9" x14ac:dyDescent="0.3"><c r="A249" s="15" t="s"><v>598</v></c><c r="B249" s="16" t="s"><v>599</v></c><c r="C249" s="17" t="s"><v>39</v></c><c r="D249" s="17"><v>0.43719999999999998</v></c><c r="E249" s="17"><v>-153394</v></c><c r="F249" s="17"><v>0.60299999999999998</v></c><c r="G249" s="17" t="s"><v>40</v></c><c r="H249" s="17"><v>4</v></c><c r="I249" s="17" t="s"><v>41</v></c></row><row r="250" spans="1:9" x14ac:dyDescent="0.3"><c r="A250" s="15" t="s"><v>600</v></c><c r="B250" s="16" t="s"><v>601</v></c><c r="C250" s="17" t="s"><v>39</v></c><c r="D250" s="17"><v>0.43719999999999998</v></c><c r="E250" s="17"><v>-154108</v></c><c r="F250" s="17"><v>0.60299999999999998</v></c><c r="G250" s="17" t="s"><v>40</v></c><c r="H250" s="17"><v>7</v></c><c r="I250" s="17" t="s"><v>41</v></c></row><row r="251" spans="1:9" x14ac:dyDescent="0.3"><c r="A251" s="15" t="s"><v>602</v></c><c r="B251" s="16" t="s"><v>603</v></c><c r="C251" s="17" t="s"><v>69</v></c><c r="D251" s="17"><v>0.43719999999999998</v></c><c r="E251" s="17"><v>-157496</v></c><c r="F251" s="17"><v>0.60299999999999998</v></c><c r="G251" s="17" t="s"><v>70</v></c><c r="H251" s="17"><v>6</v></c><c r="I251" s="17" t="s"><v>41</v></c></row><row r="252" spans="1:9" x14ac:dyDescent="0.3"><c r="A252" s="15" t="s"><v>604</v></c><c r="B252" s="16" t="s"><v>605</v></c><c r="C252" s="17" t="s"><v>39</v></c><c r="D252" s="17"><v>0.43719999999999998</v></c><c r="E252" s="17"><v>-160324</v></c><c r="F252" s="17"><v>0.60299999999999998</v></c><c r="G252" s="17" t="s"><v>40</v></c><c r="H252" s="17"><v>7</v></c><c r="I252" s="17" t="s"><v>41</v></c></row><row r="253" spans="1:9" x14ac:dyDescent="0.3"><c r="A253" s="15" t="s"><v>606</v></c><c r="B253" s="16" t="s"><v>607</v></c><c r="C253" s="17" t="s"><v>48</v></c><c r="D253" s="17"><v>0.43719999999999998</v></c><c r="E253" s="17"><v>-165441</v></c><c r="F253" s="17"><v>0.60299999999999998</v></c><c r="G253" s="17" t="s"><v>49</v></c><c r="H253" s="17"><v>7</v></c><c r="I253" s="17" t="s"><v>41</v></c></row><row r="254" spans="1:9" x14ac:dyDescent="0.3"><c r="A254" s="15" t="s"><v>608</v></c><c r="B254" s="16" t="s"><v>609</v></c><c r="C254" s="17" t="s"><v>191</v></c><c r="D254" s="17"><v>0.43719999999999998</v></c><c r="E254" s="17"><v>-183017</v></c><c r="F254" s="17"><v>0.60299999999999998</v></c><c r="G254" s="17" t="s"><v>192</v></c><c r="H254" s="17"><v>7</v></c><c r="I254" s="17" t="s"><v>41</v></c></row><row r="255" spans="1:9" x14ac:dyDescent="0.3"><c r="A255" s="15" t="s"><v>610</v></c><c r="B255" s="16" t="s"><v>611</v></c><c r="C255" s="17" t="s"><v>209</v></c><c r="D255" s="17"><v>0.43480000000000002</v></c><c r="E255" s="17"><v>-146373</v></c><c r="F255" s="17"><v>0.59560000000000002</v></c><c r="G255" s="17" t="s"><v>210</v></c><c r="H255" s="17"><v>5</v></c><c r="I255" s="17" t="s"><v>41</v></c></row><row r="256" spans="1:9" x14ac:dyDescent="0.3"><c r="A256" s="15" t="s"><v>612</v></c><c r="B256" s="16" t="s"><v>613</v></c><c r="C256" s="17" t="s"><v>61</v></c><c r="D256" s="17"><v>0.43480000000000002</v></c><c r="E256" s="17"><v>-156806</v></c><c r="F256" s="17"><v>0.59560000000000002</v></c><c r="G256" s="17" t="s"><v>62</v></c><c r="H256" s="17"><v>7</v></c><c r="I256" s="17" t="s"><v>41</v></c></row><row r="257" spans="1:9" x14ac:dyDescent="0.3"><c r="A257" s="15" t="s"><v>614</v></c><c r="B257" s="16" t="s"><v>615</v></c><c r="C257" s="17" t="s"><v>616</v></c><c r="D257" s="17"><v>0.43480000000000002</v></c><c r="E257" s="17"><v>-162250</v></c><c r="F257" s="17"><v>0.59560000000000002</v></c><c r="G257" s="17" t="s"><v>617</v></c><c r="H257" s="17" t="s"><v>56</v></c><c r="I257" s="17" t="s"><v>41</v></c></row><row r="258" spans="1:9" x14ac:dyDescent="0.3"><c r="A258" s="15" t="s"><v>618</v></c><c r="B258" s="16" t="s"><v>619</v></c><c r="C258" s="17" t="s"><v>519</v></c><c r="D258" s="17"><v>0.47099999999999997</v></c><c r="E258" s="17"><v>-158367</v></c><c r="F258" s="17"><v>0.58750000000000002</v></c><c r="G258" s="17" t="s"><v>520</v></c><c r="H258" s="17" t="s"><v>56</v></c><c r="I258" s="17" t="s"><v>41</v></c></row><row r="259" spans="1:9" x14ac:dyDescent="0.3"><c r="A259" s="15" t="s"><v>620</v></c><c r="B259" s="16" t="s"><v>621</v></c><c r="C259" s="17" t="s"><v>191</v></c><c r="D259" s="17"><v>0.41789999999999999</v></c><c r="E259" s="17"><v>176637</v></c><c r="F259" s="17"><v>0.58440000000000003</v></c><c r="G259" s="17" t="s"><v>192</v></c><c r="H259" s="17" t="s"><v>56</v></c><c r="I259" s="17" t="s"><v>41</v></c></row><row r="260" spans="1:9" x14ac:dyDescent="0.3"><c r="A260" s="15" t="s"><v>622</v></c><c r="B260" s="16" t="s"><v>623</v></c><c r="C260" s="17" t="s"><v>91</v></c><c r="D260" s="17"><v>0.42270000000000002</v></c><c r="E260" s="17"><v>-172975</v></c><c r="F260" s="17"><v>0.57430000000000003</v></c><c r="G260" s="17" t="s"><v>92</v></c><c r="H260" s="17" t="s"><v>56</v></c><c r="I260" s="17" t="s"><v>41</v></c></row><row r="261" spans="1:9" x14ac:dyDescent="0.3"><c r="A261" s="15" t="s"><v>624</v></c><c r="B261" s="16" t="s"><v>625</v></c><c r="C261" s="17" t="s"><v>65</v></c><c r="D261" s="17"><v>0.42509999999999998</v></c><c r="E261" s="17"><v>-181684</v></c><c r="F261" s="17"><v>0.56669999999999998</v></c><c r="G261" s="17" t="s"><v>66</v></c><c r="H261" s="17"><v>5</v></c><c r="I261" s="17" t="s"><v>41</v></c></row><row r="262" spans="1:9" x14ac:dyDescent="0.3"><c r="A262" s="15" t="s"><v>626</v></c><c r="B262" s="16" t="s"><v>627</v></c><c r="C262" s="17" t="s"><v>48</v></c><c r="D262" s="17"><v>0.43</v></c><c r="E262" s="17"><v>-184855</v></c><c r="F262" s="17"><v>0.56620000000000004</v></c><c r="G262" s="17" t="s"><v>49</v></c><c r="H262" s="17"><v>7</v></c><c r="I262" s="17" t="s"><v>41</v></c></row><row r="263" spans="1:9" x14ac:dyDescent="0.3"><c r="A263" s="15" t="s"><v>628</v></c><c r="B263" s="16" t="s"><v>629</v></c><c r="C263" s="17" t="s"><v>48</v></c><c r="D263" s="17"><v>0.42749999999999999</v></c><c r="E263" s="17"><v>-186113</v></c><c r="F263" s="17"><v>0.55910000000000004</v></c><c r="G263" s="17" t="s"><v>49</v></c><c r="H263" s="17"><v>6</v></c><c r="I263" s="17" t="s"><v>41</v></c></row><row r="264" spans="1:9" x14ac:dyDescent="0.3"><c r="A264" s="15" t="s"><v>630</v></c><c r="B264" s="16" t="s"><v>631</v></c><c r="C264" s="17" t="s"><v>519</v></c><c r="D264" s="17"><v>0.40579999999999999</v></c><c r="E264" s="17"><v>199855</v></c><c r="F264" s="17"><v>0.54049999999999998</v></c><c r="G264" s="17" t="s"><v>520</v></c><c r="H264" s="17"><v>6</v></c><c r="I264" s="17" t="s"><v>41</v></c></row><row r="265" spans="1:9" x14ac:dyDescent="0.3"><c r="A265" s="15" t="s"><v>632</v></c><c r="B265" s="16" t="s"><v>633</v></c><c r="C265" s="17" t="s"><v>69</v></c><c r="D265" s="17"><v>0.442</v></c><c r="E265" s="17"><v>-200500</v></c><c r="F265" s="17"><v>0.51529999999999998</v></c><c r="G265" s="17" t="s"><v>70</v></c><c r="H265" s="17"><v>7</v></c><c r="I265" s="17" t="s"><v>41</v></c></row><row r="266" spans="1:9" x14ac:dyDescent="0.3"><c r="A266" s="15" t="s"><v>634</v></c><c r="B266" s="16" t="s"><v>635</v></c><c r="C266" s="17" t="s"><v>61</v></c><c r="D266" s="17"><v>0.44690000000000002</v></c><c r="E266" s="17"><v>-200456</v></c><c r="F266" s="17"><v>0.51519999999999999</v></c><c r="G266" s="17" t="s"><v>62</v></c><c r="H266" s="17"><v>7</v></c><c r="I266" s="17" t="s"><v>41</v></c></row><row r="267" spans="1:9" x14ac:dyDescent="0.3"><c r="A267" s="15" t="s"><v>636</v></c><c r="B267" s="16" t="s"><v>637</v></c><c r="C267" s="17" t="s"><v>266</v></c><c r="D267" s="17"><v>0.44440000000000002</v></c><c r="E267" s="17"><v>-194328</v></c><c r="F267" s="17"><v>0.50829999999999997</v></c><c r="G267" s="17" t="s"><v>353</v></c><c r="H267" s="17"><v>7</v></c><c r="I267" s="17" t="s"><v>41</v></c></row><row r="268" spans="1:9" x14ac:dyDescent="0.3"><c r="A268" s="15" t="s"><v>638</v></c><c r="B268" s="16" t="s"><v>639</v></c><c r="C268" s="17" t="s"><v>69</v></c><c r="D268" s="17"><v>0.44440000000000002</v></c><c r="E268" s="17"><v>-195611</v></c><c r="F268" s="17"><v>0.50829999999999997</v></c><c r="G268" s="17" t="s"><v>70</v></c><c r="H268" s="17"><v>6</v></c><c r="I268" s="17" t="s"><v>41</v></c></row><row r="269" spans="1:9" x14ac:dyDescent="0.3"><c r="A269" s="15" t="s"><v>640</v></c><c r="B269" s="16" t="s"><v>641</v></c><c r="C269" s="17" t="s"><v>39</v></c><c r="D269" s="17"><v>0.44440000000000002</v></c><c r="E269" s="17"><v>-204754</v></c><c r="F269" s="17"><v>0.50829999999999997</v></c><c r="G269" s="17" t="s"><v>40</v></c><c r="H269" s="17"><v>7</v></c><c r="I269" s="17" t="s"><v>41</v></c></row><row r="270" spans="1:9" x14ac:dyDescent="0.3"><c r="A270" s="15" t="s"><v>642</v></c><c r="B270" s="16" t="s"><v>643</v></c><c r="C270" s="17" t="s"><v>48</v></c><c r="D270" s="17"><v>0.43959999999999999</v></c><c r="E270" s="17"><v>-269696</v></c><c r="F270" s="17"><v>0.4945</v></c><c r="G270" s="17" t="s"><v>49</v></c><c r="H270" s="17" t="s"><v>9</v></c><c r="I270" s="17" t="s"><v>541</v></c></row><row r="271" spans="1:9" x14ac:dyDescent="0.3"><c r="A271" s="15" t="s"><v>644</v></c><c r="B271" s="16" t="s"><v>645</v></c><c r="C271" s="17" t="s"><v>39</v></c><c r="D271" s="17"><v>0.43959999999999999</v></c><c r="E271" s="17"><v>-285917</v></c><c r="F271" s="17"><v>0.4945</v></c><c r="G271" s="17" t="s"><v>40</v></c><c r="H271" s="17" t="s"><v>8</v></c><c r="I271" s="17" t="s"><v>41</v></c></row><row r="272" spans="1:9" x14ac:dyDescent="0.3"><c r="A272" s="15" t="s"><v>646</v></c><c r="B272" s="16" t="s"><v>647</v></c><c r="C272" s="17" t="s"><v>648</v></c><c r="D272" s="17"><v>0.46139999999999998</v></c><c r="E272" s="17"><v>-257046</v></c><c r="F272" s="17"><v>0.4914</v></c><c r="G272" s="17" t="s"><v>649</v></c><c r="H272" s="17"><v>6</v></c><c r="I272" s="17" t="s"><v>56</v></c></row><row r="273" spans="1:9" x14ac:dyDescent="0.3"><c r="A273" s="15" t="s"><v>650</v></c><c r="B273" s="16" t="s"><v>651</v></c><c r="C273" s="17" t="s"><v>652</v></c><c r="D273" s="17"><v>0.43719999999999998</v></c><c r="E273" s="17"><v>-214986</v></c><c r="F273" s="17"><v>0.48770000000000002</v></c><c r="G273" s="17" t="s"><v>653</v></c><c r="H273" s="17"><v>6</v></c><c r="I273" s="17" t="s"><v>41</v></c></row><row r="274" spans="1:9" x14ac:dyDescent="0.3"><c r="A274" s="15" t="s"><v>654</v></c><c r="B274" s="16" t="s"><v>655</v></c><c r="C274" s="17" t="s"><v>65</v></c><c r="D274" s="17"><v>0.43719999999999998</v></c><c r="E274" s="17"><v>-217001</v></c><c r="F274" s="17"><v>0.48770000000000002</v></c><c r="G274" s="17" t="s"><v>66</v></c><c r="H274" s="17"><v>7</v></c><c r="I274" s="17" t="s"><v>41</v></c></row><row r="275" spans="1:9" x14ac:dyDescent="0.3"><c r="A275" s="15" t="s"><v>656</v></c><c r="B275" s="16" t="s"><v>657</v></c><c r="C275" s="17" t="s"><v>39</v></c><c r="D275" s="17"><v>0.43719999999999998</v></c><c r="E275" s="17"><v>-217275</v></c><c r="F275" s="17"><v>0.48770000000000002</v></c><c r="G275" s="17" t="s"><v>40</v></c><c r="H275" s="17"><v>5</v></c><c r="I275" s="17" t="s"><v>41</v></c></row><row r="276" spans="1:9" x14ac:dyDescent="0.3"><c r="A276" s="15" t="s"><v>658</v></c><c r="B276" s="16" t="s"><v>659</v></c><c r="C276" s="17" t="s"><v>44</v></c><c r="D276" s="17"><v>0.43719999999999998</v></c><c r="E276" s="17"><v>-218022</v></c><c r="F276" s="17"><v>0.48770000000000002</v></c><c r="G276" s="17" t="s"><v>45</v></c><c r="H276" s="17"><v>5</v></c><c r="I276" s="17" t="s"><v>41</v></c></row><row r="277" spans="1:9" x14ac:dyDescent="0.3"><c r="A277" s="15" t="s"><v>660</v></c><c r="B277" s="16" t="s"><v>661</v></c><c r="C277" s="17" t="s"><v>79</v></c><c r="D277" s="17"><v>0.43719999999999998</v></c><c r="E277" s="17"><v>-268863</v></c><c r="F277" s="17"><v>0.48770000000000002</v></c><c r="G277" s="17" t="s"><v>80</v></c><c r="H277" s="17" t="s"><v>8</v></c><c r="I277" s="17" t="s"><v>41</v></c></row><row r="278" spans="1:9" x14ac:dyDescent="0.3"><c r="A278" s="15" t="s"><v>662</v></c><c r="B278" s="16" t="s"><v>663</v></c><c r="C278" s="17" t="s"><v>476</v></c><c r="D278" s="17"><v>0.43719999999999998</v></c><c r="E278" s="17"><v>-272447</v></c><c r="F278" s="17"><v>0.48770000000000002</v></c><c r="G278" s="17" t="s"><v>477</v></c><c r="H278" s="17"><v>7</v></c><c r="I278" s="17" t="s"><v>41</v></c></row><row r="279" spans="1:9" x14ac:dyDescent="0.3"><c r="A279" s="15" t="s"><v>664</v></c><c r="B279" s="16" t="s"><v>665</v></c><c r="C279" s="17" t="s"><v>163</v></c><c r="D279" s="17"><v>0.43719999999999998</v></c><c r="E279" s="17"><v>-276579</v></c><c r="F279" s="17"><v>0.48770000000000002</v></c><c r="G279" s="17" t="s"><v>164</v></c><c r="H279" s="17"><v>5</v></c><c r="I279" s="17" t="s"><v>41</v></c></row><row r="280" spans="1:9" x14ac:dyDescent="0.3"><c r="A280" s="15" t="s"><v>666</v></c><c r="B280" s="16" t="s"><v>667</v></c><c r="C280" s="17" t="s"><v>48</v></c><c r="D280" s="17"><v>0.43719999999999998</v></c><c r="E280" s="17"><v>-277300</v></c><c r="F280" s="17"><v>0.48770000000000002</v></c><c r="G280" s="17" t="s"><v>49</v></c><c r="H280" s="17"><v>6</v></c><c r="I280" s="17" t="s"><v>41</v></c></row><row r="281" spans="1:9" x14ac:dyDescent="0.3"><c r="A281" s="15" t="s"><v>668</v></c><c r="B281" s="16" t="s"><v>669</v></c><c r="C281" s="17" t="s"><v>39</v></c><c r="D281" s="17"><v>0.43719999999999998</v></c><c r="E281" s="17"><v>-290933</v></c><c r="F281" s="17"><v>0.48770000000000002</v></c><c r="G281" s="17" t="s"><v>40</v></c><c r="H281" s="17"><v>6</v></c><c r="I281" s="17" t="s"><v>41</v></c></row><row r="282" spans="1:9" x14ac:dyDescent="0.3"><c r="A282" s="15" t="s"><v>670</v></c><c r="B282" s="16" t="s"><v>671</v></c><c r="C282" s="17" t="s"><v>39</v></c><c r="D282" s="17"><v>0.442</v></c><c r="E282" s="17"><v>-255113</v></c><c r="F282" s="17"><v>0.48759999999999998</v></c><c r="G282" s="17" t="s"><v>40</v></c><c r="H282" s="17"><v>6</v></c><c r="I282" s="17" t="s"><v>41</v></c></row><row r="283" spans="1:9" x14ac:dyDescent="0.3"><c r="A283" s="15" t="s"><v>672</v></c><c r="B283" s="16" t="s"><v>673</v></c><c r="C283" s="17" t="s"><v>69</v></c><c r="D283" s="17"><v>0.43480000000000002</v></c><c r="E283" s="17"><v>-294194</v></c><c r="F283" s="17"><v>0.48099999999999998</v></c><c r="G283" s="17" t="s"><v>70</v></c><c r="H283" s="17"><v>5</v></c><c r="I283" s="17" t="s"><v>41</v></c></row><row r="284" spans="1:9" x14ac:dyDescent="0.3"><c r="A284" s="15" t="s"><v>674</v></c><c r="B284" s="16" t="s"><v>675</v></c><c r="C284" s="17" t="s"><v>69</v></c><c r="D284" s="17"><v>0.43959999999999999</v></c><c r="E284" s="17"><v>-221830</v></c><c r="F284" s="17"><v>0.48089999999999999</v></c><c r="G284" s="17" t="s"><v>70</v></c><c r="H284" s="17"><v>6</v></c><c r="I284" s="17" t="s"><v>41</v></c></row><row r="285" spans="1:9" x14ac:dyDescent="0.3"><c r="A285" s="15" t="s"><v>676</v></c><c r="B285" s="16" t="s"><v>677</v></c><c r="C285" s="17" t="s"><v>39</v></c><c r="D285" s="17"><v>0.43959999999999999</v></c><c r="E285" s="17"><v>-222103</v></c><c r="F285" s="17"><v>0.48089999999999999</v></c><c r="G285" s="17" t="s"><v>40</v></c><c r="H285" s="17"><v>6</v></c><c r="I285" s="17" t="s"><v>41</v></c></row><row r="286" spans="1:9" x14ac:dyDescent="0.3"><c r="A286" s="15" t="s"><v>678</v></c><c r="B286" s="16" t="s"><v>679</v></c><c r="C286" s="17" t="s"><v>69</v></c><c r="D286" s="17"><v>0.43959999999999999</v></c><c r="E286" s="17"><v>-222322</v></c><c r="F286" s="17"><v>0.48089999999999999</v></c><c r="G286" s="17" t="s"><v>70</v></c><c r="H286" s="17"><v>7</v></c><c r="I286" s="17" t="s"><v>41</v></c></row><row r="287" spans="1:9" x14ac:dyDescent="0.3"><c r="A287" s="15" t="s"><v>680</v></c><c r="B287" s="16" t="s"><v>681</v></c><c r="C287" s="17" t="s"><v>61</v></c><c r="D287" s="17"><v>0.43959999999999999</v></c><c r="E287" s="17"><v>-228017</v></c><c r="F287" s="17"><v>0.48089999999999999</v></c><c r="G287" s="17" t="s"><v>62</v></c><c r="H287" s="17"><v>6</v></c><c r="I287" s="17" t="s"><v>41</v></c></row><row r="288" spans="1:9" x14ac:dyDescent="0.3"><c r="A288" s="15" t="s"><v>682</v></c><c r="B288" s="16" t="s"><v>683</v></c><c r="C288" s="17" t="s"><v>39</v></c><c r="D288" s="17"><v>0.43959999999999999</v></c><c r="E288" s="17"><v>-228195</v></c><c r="F288" s="17"><v>0.48089999999999999</v></c><c r="G288" s="17" t="s"><v>40</v></c><c r="H288" s="17" t="s"><v>8</v></c><c r="I288" s="17" t="s"><v>41</v></c></row><row r="289" spans="1:9" x14ac:dyDescent="0.3"><c r="A289" s="15" t="s"><v>684</v></c><c r="B289" s="16" t="s"><v>685</v></c><c r="C289" s="17" t="s"><v>69</v></c><c r="D289" s="17"><v>0.43959999999999999</v></c><c r="E289" s="17"><v>-230231</v></c><c r="F289" s="17"><v>0.48089999999999999</v></c><c r="G289" s="17" t="s"><v>70</v></c><c r="H289" s="17"><v>7</v></c><c r="I289" s="17" t="s"><v>41</v></c></row><row r="290" spans="1:9" x14ac:dyDescent="0.3"><c r="A290" s="15" t="s"><v>686</v></c><c r="B290" s="16" t="s"><v>687</v></c><c r="C290" s="17" t="s"><v>61</v></c><c r="D290" s="17"><v>0.43959999999999999</v></c><c r="E290" s="17"><v>-231046</v></c><c r="F290" s="17"><v>0.48089999999999999</v></c><c r="G290" s="17" t="s"><v>62</v></c><c r="H290" s="17"><v>7</v></c><c r="I290" s="17" t="s"><v>41</v></c></row><row r="291" spans="1:9" x14ac:dyDescent="0.3"><c r="A291" s="15" t="s"><v>688</v></c><c r="B291" s="16" t="s"><v>689</v></c><c r="C291" s="17" t="s"><v>48</v></c><c r="D291" s="17"><v>0.43959999999999999</v></c><c r="E291" s="17"><v>-236615</v></c><c r="F291" s="17"><v>0.48089999999999999</v></c><c r="G291" s="17" t="s"><v>49</v></c><c r="H291" s="17"><v>6</v></c><c r="I291" s="17" t="s"><v>41</v></c></row><row r="292" spans="1:9" x14ac:dyDescent="0.3"><c r="A292" s="15" t="s"><v>690</v></c><c r="B292" s="16" t="s"><v>691</v></c><c r="C292" s="17" t="s"><v>266</v></c><c r="D292" s="17"><v>0.43959999999999999</v></c><c r="E292" s="17"><v>-238217</v></c><c r="F292" s="17"><v>0.48089999999999999</v></c><c r="G292" s="17" t="s"><v>353</v></c><c r="H292" s="17"><v>6</v></c><c r="I292" s="17" t="s"><v>41</v></c></row><row r="293" spans="1:9" x14ac:dyDescent="0.3"><c r="A293" s="15" t="s"><v>692</v></c><c r="B293" s="16" t="s"><v>693</v></c><c r="C293" s="17" t="s"><v>61</v></c><c r="D293" s="17"><v>0.43959999999999999</v></c><c r="E293" s="17"><v>-241705</v></c><c r="F293" s="17"><v>0.48089999999999999</v></c><c r="G293" s="17" t="s"><v>62</v></c><c r="H293" s="17"><v>7</v></c><c r="I293" s="17" t="s"><v>41</v></c></row><row r="294" spans="1:9" x14ac:dyDescent="0.3"><c r="A294" s="15" t="s"><v>694</v></c><c r="B294" s="16" t="s"><v>695</v></c><c r="C294" s="17" t="s"><v>696</v></c><c r="D294" s="17"><v>0.43959999999999999</v></c><c r="E294" s="17"><v>-241712</v></c><c r="F294" s="17"><v>0.48089999999999999</v></c><c r="G294" s="17" t="s"><v>697</v></c><c r="H294" s="17" t="s"><v>56</v></c><c r="I294" s="17" t="s"><v>41</v></c></row><row r="295" spans="1:9" x14ac:dyDescent="0.3"><c r="A295" s="15" t="s"><v>698</v></c><c r="B295" s="16" t="s"><v>699</v></c><c r="C295" s="17" t="s"><v>266</v></c><c r="D295" s="17"><v>0.43959999999999999</v></c><c r="E295" s="17"><v>-256385</v></c><c r="F295" s="17"><v>0.48089999999999999</v></c><c r="G295" s="17" t="s"><v>353</v></c><c r="H295" s="17"><v>7</v></c><c r="I295" s="17" t="s"><v>41</v></c></row><row r="296" spans="1:9" x14ac:dyDescent="0.3"><c r="A296" s="15" t="s"><v>700</v></c><c r="B296" s="16" t="s"><v>701</v></c><c r="C296" s="17" t="s"><v>48</v></c><c r="D296" s="17"><v>0.43959999999999999</v></c><c r="E296" s="17"><v>-259679</v></c><c r="F296" s="17"><v>0.48089999999999999</v></c><c r="G296" s="17" t="s"><v>49</v></c><c r="H296" s="17"><v>7</v></c><c r="I296" s="17" t="s"><v>41</v></c></row><row r="297" spans="1:9" x14ac:dyDescent="0.3"><c r="A297" s="15" t="s"><v>702</v></c><c r="B297" s="16" t="s"><v>703</v></c><c r="C297" s="17" t="s"><v>48</v></c><c r="D297" s="17"><v>0.43959999999999999</v></c><c r="E297" s="17"><v>-262344</v></c><c r="F297" s="17"><v>0.48089999999999999</v></c><c r="G297" s="17" t="s"><v>49</v></c><c r="H297" s="17" t="s"><v>8</v></c><c r="I297" s="17" t="s"><v>41</v></c></row><row r="298" spans="1:9" x14ac:dyDescent="0.3"><c r="A298" s="15" t="s"><v>704</v></c><c r="B298" s="16" t="s"><v>705</v></c><c r="C298" s="17" t="s"><v>266</v></c><c r="D298" s="17"><v>0.43959999999999999</v></c><c r="E298" s="17"><v>-266671</v></c><c r="F298" s="17"><v>0.48089999999999999</v></c><c r="G298" s="17" t="s"><v>353</v></c><c r="H298" s="17"><v>4</v></c><c r="I298" s="17" t="s"><v>41</v></c></row><row r="299" spans="1:9" x14ac:dyDescent="0.3"><c r="A299" s="15" t="s"><v>706</v></c><c r="B299" s="16" t="s"><v>707</v></c><c r="C299" s="17" t="s"><v>708</v></c><c r="D299" s="17"><v>0.48309999999999997</v></c><c r="E299" s="17"><v>-159515</v></c><c r="F299" s="17"><v>0.47760000000000002</v></c><c r="G299" s="17" t="s"><v>709</v></c><c r="H299" s="17"><v>6</v></c><c r="I299" s="17" t="s"><v>41</v></c></row><row r="300" spans="1:9" x14ac:dyDescent="0.3"><c r="A300" s="15" t="s"><v>710</v></c><c r="B300" s="16" t="s"><v>711</v></c><c r="C300" s="17" t="s"><v>69</v></c><c r="D300" s="17"><v>0.442</v></c><c r="E300" s="17"><v>-248333</v></c><c r="F300" s="17"><v>0.47410000000000002</v></c><c r="G300" s="17" t="s"><v>70</v></c><c r="H300" s="17"><v>6</v></c><c r="I300" s="17" t="s"><v>41</v></c></row><row r="301" spans="1:9" x14ac:dyDescent="0.3"><c r="A301" s="15" t="s"><v>712</v></c><c r="B301" s="16" t="s"><v>713</v></c><c r="C301" s="17" t="s"><v>52</v></c><c r="D301" s="17"><v>0.35510000000000003</v></c><c r="E301" s="17"><v>-3511</v></c><c r="F301" s="17"><v>0.47160000000000002</v></c><c r="G301" s="17" t="s"><v>53</v></c><c r="H301" s="17"><v>5</v></c><c r="I301" s="17" t="s"><v>41</v></c></row><row r="302" spans="1:9" x14ac:dyDescent="0.3"><c r="A302" s="15" t="s"><v>714</v></c><c r="B302" s="16" t="s"><v>715</v></c><c r="C302" s="17" t="s"><v>69</v></c><c r="D302" s="17"><v>0.43959999999999999</v></c><c r="E302" s="17"><v>-320852</v></c><c r="F302" s="17"><v>0.46739999999999998</v></c><c r="G302" s="17" t="s"><v>70</v></c><c r="H302" s="17"><v>4</v></c><c r="I302" s="17" t="s"><v>41</v></c></row><row r="303" spans="1:9" x14ac:dyDescent="0.3"><c r="A303" s="15" t="s"><v>716</v></c><c r="B303" s="16" t="s"><v>717</v></c><c r="C303" s="17" t="s"><v>39</v></c><c r="D303" s="17"><v>0.44440000000000002</v></c><c r="E303" s="17"><v>-261374</v></c><c r="F303" s="17"><v>0.46739999999999998</v></c><c r="G303" s="17" t="s"><v>40</v></c><c r="H303" s="17"><v>6</v></c><c r="I303" s="17" t="s"><v>41</v></c></row><row r="304" spans="1:9" x14ac:dyDescent="0.3"><c r="A304" s="15" t="s"><v>718</v></c><c r="B304" s="16" t="s"><v>719</v></c><c r="C304" s="17" t="s"><v>39</v></c><c r="D304" s="17"><v>0.44440000000000002</v></c><c r="E304" s="17"><v>-261376</v></c><c r="F304" s="17"><v>0.46739999999999998</v></c><c r="G304" s="17" t="s"><v>40</v></c><c r="H304" s="17"><v>6</v></c><c r="I304" s="17" t="s"><v>41</v></c></row><row r="305" spans="1:9" x14ac:dyDescent="0.3"><c r="A305" s="15" t="s"><v>720</v></c><c r="B305" s="16" t="s"><v>721</v></c><c r="C305" s="17" t="s"><v>514</v></c><c r="D305" s="17"><v>0.43719999999999998</v></c><c r="E305" s="17"><v>-315465</v></c><c r="F305" s="17"><v>0.46079999999999999</v></c><c r="G305" s="17" t="s"><v>217</v></c><c r="H305" s="17" t="s"><v>56</v></c><c r="I305" s="17" t="s"><v>41</v></c></row><row r="306" spans="1:9" x14ac:dyDescent="0.3"><c r="A306" s="15" t="s"><v>722</v></c><c r="B306" s="16" t="s"><v>723</v></c><c r="C306" s="17" t="s"><v>69</v></c><c r="D306" s="17"><v>0.43719999999999998</v></c><c r="E306" s="17"><v>-317146</v></c><c r="F306" s="17"><v>0.46079999999999999</v></c><c r="G306" s="17" t="s"><v>70</v></c><c r="H306" s="17"><v>7</v></c><c r="I306" s="17" t="s"><v>41</v></c></row><row r="307" spans="1:9" x14ac:dyDescent="0.3"><c r="A307" s="15" t="s"><v>724</v></c><c r="B307" s="16" t="s"><v>725</v></c><c r="C307" s="17" t="s"><v>91</v></c><c r="D307" s="17"><v>0.442</v></c><c r="E307" s="17"><v>-288094</v></c><c r="F307" s="17"><v>0.46079999999999999</v></c><c r="G307" s="17" t="s"><v>92</v></c><c r="H307" s="17" t="s"><v>56</v></c><c r="I307" s="17" t="s"><v>41</v></c></row><row r="308" spans="1:9" x14ac:dyDescent="0.3"><c r="A308" s="15" t="s"><v>726</v></c><c r="B308" s="16" t="s"><v>727</v></c><c r="C308" s="17" t="s"><v>191</v></c><c r="D308" s="17"><v>0.44929999999999998</v></c><c r="E308" s="17"><v>-323267</v></c><c r="F308" s="17"><v>0.45419999999999999</v></c><c r="G308" s="17" t="s"><v>192</v></c><c r="H308" s="17" t="s"><v>56</v></c><c r="I308" s="17" t="s"><v>41</v></c></row><row r="309" spans="1:9" x14ac:dyDescent="0.3"><c r="A309" s="15" t="s"><v>728</v></c><c r="B309" s="16" t="s"><v>729</v></c><c r="C309" s="17" t="s"><v>188</v></c><c r="D309" s="17"><v>0.44440000000000002</v></c><c r="E309" s="17"><v>-254025</v></c><c r="F309" s="17"><v>0.45419999999999999</v></c><c r="G309" s="17" t="s"><v>273</v></c><c r="H309" s="17"><v>6</v></c><c r="I309" s="17" t="s"><v>41</v></c></row><row r="310" spans="1:9" x14ac:dyDescent="0.3"><c r="A310" s="15" t="s"><v>730</v></c><c r="B310" s="16" t="s"><v>731</v></c><c r="C310" s="17" t="s"><v>91</v></c><c r="D310" s="17"><v>0.49280000000000002</v></c><c r="E310" s="17"><v>-238374</v></c><c r="F310" s="17"><v>0.44569999999999999</v></c><c r="G310" s="17" t="s"><v>192</v></c><c r="H310" s="17"><v>6</v></c><c r="I310" s="17" t="s"><v>41</v></c></row><row r="311" spans="1:9" x14ac:dyDescent="0.3"><c r="A311" s="15" t="s"><v>732</v></c><c r="B311" s="16" t="s"><v>733</v></c><c r="C311" s="17" t="s"><v>514</v></c><c r="D311" s="17"><v>0.40339999999999998</v></c><c r="E311" s="17"><v>-102515</v></c><c r="F311" s="17"><v>0.4385</v></c><c r="G311" s="17" t="s"><v>217</v></c><c r="H311" s="17" t="s"><v>56</v></c><c r="I311" s="17" t="s"><v>41</v></c></row><row r="312" spans="1:9" x14ac:dyDescent="0.3"><c r="A312" s="15" t="s"><v>734</v></c><c r="B312" s="16" t="s"><v>735</v></c><c r="C312" s="17" t="s"><v>514</v></c><c r="D312" s="17"><v>0.39610000000000001</v></c><c r="E312" s="17"><v>-255316</v></c><c r="F312" s="17"><v>0.40629999999999999</v></c><c r="G312" s="17" t="s"><v>217</v></c><c r="H312" s="17" t="s"><v>56</v></c><c r="I312" s="17" t="s"><v>41</v></c></row><row r="313" spans="1:9" x14ac:dyDescent="0.3"><c r="A313" s="15" t="s"><v>736</v></c><c r="B313" s="16" t="s"><v>737</v></c><c r="C313" s="17" t="s"><v>65</v></c><c r="D313" s="17"><v>0.32129999999999997</v></c><c r="E313" s="17"><v>-109964</v></c><c r="F313" s="17"><v>0.39229999999999998</v></c><c r="G313" s="17" t="s"><v>66</v></c><c r="H313" s="17"><v>6</v></c><c r="I313" s="17" t="s"><v>41</v></c></row><row r="314" spans="1:9" x14ac:dyDescent="0.3"><c r="A314" s="15" t="s"><v>738</v></c><c r="B314" s="16" t="s"><v>739</v></c><c r="C314" s="17" t="s"><v>740</v></c><c r="D314" s="17"><v>0.31640000000000001</v></c><c r="E314" s="17"><v>180247</v></c><c r="F314" s="17"><v>0.38350000000000001</v></c><c r="G314" s="17" t="s"><v>221</v></c><c r="H314" s="17"><v>6</v></c><c r="I314" s="17" t="s"><v>41</v></c></row><row r="315" spans="1:9" x14ac:dyDescent="0.3"><c r="A315" s="15" t="s"><v>741</v></c><c r="B315" s="16" t="s"><v>742</v></c><c r="C315" s="17" t="s"><v>52</v></c><c r="D315" s="17"><v>0.43480000000000002</v></c><c r="E315" s="17"><v>-273984</v></c><c r="F315" s="17"><v>0.36670000000000003</v></c><c r="G315" s="17" t="s"><v>217</v></c><c r="H315" s="17"><v>5</v></c><c r="I315" s="17" t="s"><v>41</v></c></row><row r="316" spans="1:9" x14ac:dyDescent="0.3"><c r="A316" s="15" t="s"><v>56</v></c><c r="B316" s="16" t="s"><v>743</v></c><c r="C316" s="17" t="s"><v>744</v></c><c r="D316" s="17"><v>0.44929999999999998</v></c><c r="E316" s="17"><v>164709</v></c><c r="F316" s="17"><v>0.36249999999999999</v></c><c r="G316" s="17" t="s"><v>745</v></c><c r="H316" s="17"><v>6</v></c><c r="I316" s="17" t="s"><v>56</v></c></row><row r="317" spans="1:9" x14ac:dyDescent="0.3"><c r="A317" s="15" t="s"><v>746</v></c><c r="B317" s="16" t="s"><v>747</v></c><c r="C317" s="17" t="s"><v>191</v></c><c r="D317" s="17"><v>0.3841</v></c><c r="E317" s="17"><v>-254044</v></c><c r="F317" s="17"><v>0.35310000000000002</v></c><c r="G317" s="17" t="s"><v>192</v></c><c r="H317" s="17"><v>6</v></c><c r="I317" s="17" t="s"><v>56</v></c></row><row r="318" spans="1:9" x14ac:dyDescent="0.3"><c r="A318" s="15" t="s"><v>748</v></c><c r="B318" s="16" t="s"><v>749</v></c><c r="C318" s="17" t="s"><v>191</v></c><c r="D318" s="17"><v>0.37680000000000002</v></c><c r="E318" s="17"><v>-263361</v></c><c r="F318" s="17"><v>0.34770000000000001</v></c><c r="G318" s="17" t="s"><v>192</v></c><c r="H318" s="17" t="s"><v>56</v></c><c r="I318" s="17" t="s"><v>41</v></c></row><row r="319" spans="1:9" x14ac:dyDescent="0.3"><c r="A319" s="15" t="s"><v>750</v></c><c r="B319" s="16" t="s"><v>751</v></c><c r="C319" s="17" t="s"><v>91</v></c><c r="D319" s="17"><v>0.28499999999999998</v></c><c r="E319" s="17"><v>22326</v></c><c r="F319" s="17"><v>0.34139999999999998</v></c><c r="G319" s="17" t="s"><v>92</v></c><c r="H319" s="17" t="s"><v>56</v></c><c r="I319" s="17" t="s"><v>41</v></c></row><row r="320" spans="1:9" x14ac:dyDescent="0.3"><c r="A320" s="15" t="s"><v>752</v></c><c r="B320" s="16" t="s"><v>753</v></c><c r="C320" s="17" t="s"><v>514</v></c><c r="D320" s="17"><v>0.372</v></c><c r="E320" s="17"><v>-242460</v></c><c r="F320" s="17"><v>0.33750000000000002</v></c><c r="G320" s="17" t="s"><v>217</v></c><c r="H320" s="17" t="s"><v>56</v></c><c r="I320" s="17" t="s"><v>41</v></c></row><row r="321" spans="1:9" x14ac:dyDescent="0.3"><c r="A321" s="15" t="s"><v>754</v></c><c r="B321" s="16" t="s"><v>755</v></c><c r="C321" s="17" t="s"><v>39</v></c><c r="D321" s="17"><v>0.28260000000000002</v></c><c r="E321" s="17"><v>-4659</v></c><c r="F321" s="17"><v>0.33739999999999998</v></c><c r="G321" s="17" t="s"><v>40</v></c><c r="H321" s="17"><v>7</v></c><c r="I321" s="17" t="s"><v>41</v></c></row><row r="322" spans="1:9" x14ac:dyDescent="0.3"><c r="A322" s="15" t="s"><v>756</v></c><c r="B322" s="16" t="s"><v>757</v></c><c r="C322" s="17" t="s"><v>69</v></c><c r="D322" s="17"><v>0.28260000000000002</v></c><c r="E322" s="17"><v>5719</v></c><c r="F322" s="17"><v>0.33739999999999998</v></c><c r="G322" s="17" t="s"><v>70</v></c><c r="H322" s="17"><v>6</v></c><c r="I322" s="17" t="s"><v>41</v></c></row><row r="323" spans="1:9" x14ac:dyDescent="0.3"><c r="A323" s="15" t="s"><v>758</v></c><c r="B323" s="16" t="s"><v>759</v></c><c r="C323" s="17" t="s"><v>39</v></c><c r="D323" s="17"><v>0.28260000000000002</v></c><c r="E323" s="17"><v>-6477</v></c><c r="F323" s="17"><v>0.33739999999999998</v></c><c r="G323" s="17" t="s"><v>40</v></c><c r="H323" s="17"><v>4</v></c><c r="I323" s="17" t="s"><v>41</v></c></row><row r="324" spans="1:9" x14ac:dyDescent="0.3"><c r="A324" s="15" t="s"><v>760</v></c><c r="B324" s="16" t="s"><v>761</v></c><c r="C324" s="17" t="s"><v>39</v></c><c r="D324" s="17"><v>0.28260000000000002</v></c><c r="E324" s="17"><v>-7429</v></c><c r="F324" s="17"><v>0.33739999999999998</v></c><c r="G324" s="17" t="s"><v>40</v></c><c r="H324" s="17"><v>7</v></c><c r="I324" s="17" t="s"><v>41</v></c></row><row r="325" spans="1:9" x14ac:dyDescent="0.3"><c r="A325" s="15" t="s"><v>762</v></c><c r="B325" s="16" t="s"><v>763</v></c><c r="C325" s="17" t="s"><v>39</v></c><c r="D325" s="17"><v>0.28260000000000002</v></c><c r="E325" s="17"><v>-8962</v></c><c r="F325" s="17"><v>0.33739999999999998</v></c><c r="G325" s="17" t="s"><v>40</v></c><c r="H325" s="17"><v>5</v></c><c r="I325" s="17" t="s"><v>41</v></c></row><row r="326" spans="1:9" x14ac:dyDescent="0.3"><c r="A326" s="15" t="s"><v>764</v></c><c r="B326" s="16" t="s"><v>765</v></c><c r="C326" s="17" t="s"><v>61</v></c><c r="D326" s="17"><v>0.28260000000000002</v></c><c r="E326" s="17"><v>-9078</v></c><c r="F326" s="17"><v>0.33739999999999998</v></c><c r="G326" s="17" t="s"><v>62</v></c><c r="H326" s="17"><v>5</v></c><c r="I326" s="17" t="s"><v>41</v></c></row><row r="327" spans="1:9" x14ac:dyDescent="0.3"><c r="A327" s="15" t="s"><v>766</v></c><c r="B327" s="16" t="s"><v>767</v></c><c r="C327" s="17" t="s"><v>39</v></c><c r="D327" s="17"><v>0.28260000000000002</v></c><c r="E327" s="17"><v>11707</v></c><c r="F327" s="17"><v>0.33739999999999998</v></c><c r="G327" s="17" t="s"><v>40</v></c><c r="H327" s="17"><v>6</v></c><c r="I327" s="17" t="s"><v>41</v></c></row><row r="328" spans="1:9" x14ac:dyDescent="0.3"><c r="A328" s="15" t="s"><v>768</v></c><c r="B328" s="16" t="s"><v>769</v></c><c r="C328" s="17" t="s"><v>39</v></c><c r="D328" s="17"><v>0.28260000000000002</v></c><c r="E328" s="17"><v>11917</v></c><c r="F328" s="17"><v>0.33739999999999998</v></c><c r="G328" s="17" t="s"><v>40</v></c><c r="H328" s="17"><v>7</v></c><c r="I328" s="17" t="s"><v>41</v></c></row><row r="329" spans="1:9" x14ac:dyDescent="0.3"><c r="A329" s="15" t="s"><v>770</v></c><c r="B329" s="16" t="s"><v>771</v></c><c r="C329" s="17" t="s"><v>69</v></c><c r="D329" s="17"><v>0.28260000000000002</v></c><c r="E329" s="17"><v>-14823</v></c><c r="F329" s="17"><v>0.33739999999999998</v></c><c r="G329" s="17" t="s"><v>70</v></c><c r="H329" s="17"><v>6</v></c><c r="I329" s="17" t="s"><v>41</v></c></row><row r="330" spans="1:9" x14ac:dyDescent="0.3"><c r="A330" s="15" t="s"><v>772</v></c><c r="B330" s="16" t="s"><v>773</v></c><c r="C330" s="17" t="s"><v>39</v></c><c r="D330" s="17"><v>0.28260000000000002</v></c><c r="E330" s="17"><v>-15665</v></c><c r="F330" s="17"><v>0.33739999999999998</v></c><c r="G330" s="17" t="s"><v>40</v></c><c r="H330" s="17"><v>7</v></c><c r="I330" s="17" t="s"><v>41</v></c></row><row r="331" spans="1:9" x14ac:dyDescent="0.3"><c r="A331" s="15" t="s"><v>774</v></c><c r="B331" s="16" t="s"><v>775</v></c><c r="C331" s="17" t="s"><v>48</v></c><c r="D331" s="17"><v>0.28260000000000002</v></c><c r="E331" s="17"><v>-16183</v></c><c r="F331" s="17"><v>0.33739999999999998</v></c><c r="G331" s="17" t="s"><v>49</v></c><c r="H331" s="17"><v>7</v></c><c r="I331" s="17" t="s"><v>41</v></c></row><row r="332" spans="1:9" x14ac:dyDescent="0.3"><c r="A332" s="15" t="s"><v>776</v></c><c r="B332" s="16" t="s"><v>777</v></c><c r="C332" s="17" t="s"><v>65</v></c><c r="D332" s="17"><v>0.28260000000000002</v></c><c r="E332" s="17"><v>-16697</v></c><c r="F332" s="17"><v>0.33739999999999998</v></c><c r="G332" s="17" t="s"><v>66</v></c><c r="H332" s="17"><v>6</v></c><c r="I332" s="17" t="s"><v>41</v></c></row><row r="333" spans="1:9" x14ac:dyDescent="0.3"><c r="A333" s="15" t="s"><v>778</v></c><c r="B333" s="16" t="s"><v>779</v></c><c r="C333" s="17" t="s"><v>61</v></c><c r="D333" s="17"><v>0.28260000000000002</v></c><c r="E333" s="17"><v>-17102</v></c><c r="F333" s="17"><v>0.33739999999999998</v></c><c r="G333" s="17" t="s"><v>62</v></c><c r="H333" s="17"><v>6</v></c><c r="I333" s="17" t="s"><v>41</v></c></row><row r="334" spans="1:9" x14ac:dyDescent="0.3"><c r="A334" s="15" t="s"><v>780</v></c><c r="B334" s="16" t="s"><v>781</v></c><c r="C334" s="17" t="s"><v>39</v></c><c r="D334" s="17"><v>0.28260000000000002</v></c><c r="E334" s="17"><v>18545</v></c><c r="F334" s="17"><v>0.33739999999999998</v></c><c r="G334" s="17" t="s"><v>40</v></c><c r="H334" s="17"><v>5</v></c><c r="I334" s="17" t="s"><v>41</v></c></row><row r="335" spans="1:9" x14ac:dyDescent="0.3"><c r="A335" s="15" t="s"><v>782</v></c><c r="B335" s="16" t="s"><v>783</v></c><c r="C335" s="17" t="s"><v>61</v></c><c r="D335" s="17"><v>0.28260000000000002</v></c><c r="E335" s="17"><v>-18862</v></c><c r="F335" s="17"><v>0.33739999999999998</v></c><c r="G335" s="17" t="s"><v>62</v></c><c r="H335" s="17"><v>6</v></c><c r="I335" s="17" t="s"><v>41</v></c></row><row r="336" spans="1:9" x14ac:dyDescent="0.3"><c r="A336" s="15" t="s"><v>784</v></c><c r="B336" s="16" t="s"><v>785</v></c><c r="C336" s="17" t="s"><v>95</v></c><c r="D336" s="17"><v>0.28260000000000002</v></c><c r="E336" s="17"><v>-19817</v></c><c r="F336" s="17"><v>0.33739999999999998</v></c><c r="G336" s="17" t="s"><v>96</v></c><c r="H336" s="17"><v>7</v></c><c r="I336" s="17" t="s"><v>41</v></c></row><row r="337" spans="1:9" x14ac:dyDescent="0.3"><c r="A337" s="15" t="s"><v>786</v></c><c r="B337" s="16" t="s"><v>787</v></c><c r="C337" s="17" t="s"><v>44</v></c><c r="D337" s="17"><v>0.28260000000000002</v></c><c r="E337" s="17"><v>22610</v></c><c r="F337" s="17"><v>0.33739999999999998</v></c><c r="G337" s="17" t="s"><v>45</v></c><c r="H337" s="17"><v>7</v></c><c r="I337" s="17" t="s"><v>41</v></c></row><row r="338" spans="1:9" x14ac:dyDescent="0.3"><c r="A338" s="15" t="s"><v>788</v></c><c r="B338" s="16" t="s"><v>789</v></c><c r="C338" s="17" t="s"><v>48</v></c><c r="D338" s="17"><v>0.28260000000000002</v></c><c r="E338" s="17"><v>28209</v></c><c r="F338" s="17"><v>0.33739999999999998</v></c><c r="G338" s="17" t="s"><v>49</v></c><c r="H338" s="17"><v>7</v></c><c r="I338" s="17" t="s"><v>41</v></c></row><row r="339" spans="1:9" x14ac:dyDescent="0.3"><c r="A339" s="15" t="s"><v>790</v></c><c r="B339" s="16" t="s"><v>791</v></c><c r="C339" s="17" t="s"><v>39</v></c><c r="D339" s="17"><v>0.28260000000000002</v></c><c r="E339" s="17"><v>29227</v></c><c r="F339" s="17"><v>0.33739999999999998</v></c><c r="G339" s="17" t="s"><v>40</v></c><c r="H339" s="17"><v>7</v></c><c r="I339" s="17" t="s"><v>41</v></c></row><row r="340" spans="1:9" x14ac:dyDescent="0.3"><c r="A340" s="15" t="s"><v>792</v></c><c r="B340" s="16" t="s"><v>793</v></c><c r="C340" s="17" t="s"><v>61</v></c><c r="D340" s="17"><v>0.28260000000000002</v></c><c r="E340" s="17"><v>-32481</v></c><c r="F340" s="17"><v>0.33739999999999998</v></c><c r="G340" s="17" t="s"><v>62</v></c><c r="H340" s="17"><v>7</v></c><c r="I340" s="17" t="s"><v>41</v></c></row><row r="341" spans="1:9" x14ac:dyDescent="0.3"><c r="A341" s="15" t="s"><v>794</v></c><c r="B341" s="16" t="s"><v>795</v></c><c r="C341" s="17" t="s"><v>65</v></c><c r="D341" s="17"><v>0.28260000000000002</v></c><c r="E341" s="17"><v>-33129</v></c><c r="F341" s="17"><v>0.33739999999999998</v></c><c r="G341" s="17" t="s"><v>66</v></c><c r="H341" s="17"><v>6</v></c><c r="I341" s="17" t="s"><v>41</v></c></row><row r="342" spans="1:9" x14ac:dyDescent="0.3"><c r="A342" s="15" t="s"><v>796</v></c><c r="B342" s="16" t="s"><v>797</v></c><c r="C342" s="17" t="s"><v>61</v></c><c r="D342" s="17"><v>0.28260000000000002</v></c><c r="E342" s="17"><v>33806</v></c><c r="F342" s="17"><v>0.33739999999999998</v></c><c r="G342" s="17" t="s"><v>62</v></c><c r="H342" s="17"><v>7</v></c><c r="I342" s="17" t="s"><v>41</v></c></row><row r="343" spans="1:9" x14ac:dyDescent="0.3"><c r="A343" s="15" t="s"><v>798</v></c><c r="B343" s="16" t="s"><v>799</v></c><c r="C343" s="17" t="s"><v>39</v></c><c r="D343" s="17"><v>0.28260000000000002</v></c><c r="E343" s="17"><v>36580</v></c><c r="F343" s="17"><v>0.33739999999999998</v></c><c r="G343" s="17" t="s"><v>40</v></c><c r="H343" s="17"><v>7</v></c><c r="I343" s="17" t="s"><v>41</v></c></row><row r="344" spans="1:9" x14ac:dyDescent="0.3"><c r="A344" s="15" t="s"><v>800</v></c><c r="B344" s="16" t="s"><v>801</v></c><c r="C344" s="17" t="s"><v>44</v></c><c r="D344" s="17"><v>0.28260000000000002</v></c><c r="E344" s="17"><v>38157</v></c><c r="F344" s="17"><v>0.33739999999999998</v></c><c r="G344" s="17" t="s"><v>45</v></c><c r="H344" s="17" t="s"><v>11</v></c><c r="I344" s="17" t="s"><v>541</v></c></row><row r="345" spans="1:9" x14ac:dyDescent="0.3"><c r="A345" s="15" t="s"><v>802</v></c><c r="B345" s="16" t="s"><v>803</v></c><c r="C345" s="17" t="s"><v>209</v></c><c r="D345" s="17"><v>0.28260000000000002</v></c><c r="E345" s="17"><v>41665</v></c><c r="F345" s="17"><v>0.33739999999999998</v></c><c r="G345" s="17" t="s"><v>210</v></c><c r="H345" s="17"><v>6</v></c><c r="I345" s="17" t="s"><v>41</v></c></row><row r="346" spans="1:9" x14ac:dyDescent="0.3"><c r="A346" s="15" t="s"><v>804</v></c><c r="B346" s="16" t="s"><v>805</v></c><c r="C346" s="17" t="s"><v>48</v></c><c r="D346" s="17"><v>0.28989999999999999</v></c><c r="E346" s="17"><v>-43849</v></c><c r="F346" s="17"><v>0.33710000000000001</v></c><c r="G346" s="17" t="s"><v>62</v></c><c r="H346" s="17" t="s"><v>14</v></c><c r="I346" s="17" t="s"><v>41</v></c></row><row r="347" spans="1:9" x14ac:dyDescent="0.3"><c r="A347" s="15" t="s"><v>806</v></c><c r="B347" s="16" t="s"><v>807</v></c><c r="C347" s="17" t="s"><v>44</v></c><c r="D347" s="17"><v>0.28989999999999999</v></c><c r="E347" s="17"><v>-46627</v></c><c r="F347" s="17"><v>0.33710000000000001</v></c><c r="G347" s="17" t="s"><v>353</v></c><c r="H347" s="17"><v>6</v></c><c r="I347" s="17" t="s"><v>41</v></c></row><row r="348" spans="1:9" x14ac:dyDescent="0.3"><c r="A348" s="15" t="s"><v>808</v></c><c r="B348" s="16" t="s"><v>809</v></c><c r="C348" s="17" t="s"><v>69</v></c><c r="D348" s="17"><v>0.28989999999999999</v></c><c r="E348" s="17"><v>-48447</v></c><c r="F348" s="17"><v>0.33710000000000001</v></c><c r="G348" s="17" t="s"><v>40</v></c><c r="H348" s="17"><v>5</v></c><c r="I348" s="17" t="s"><v>41</v></c></row><row r="349" spans="1:9" x14ac:dyDescent="0.3"><c r="A349" s="15" t="s"><v>810</v></c><c r="B349" s="16" t="s"><v>811</v></c><c r="C349" s="17" t="s"><v>79</v></c><c r="D349" s="17"><v>0.28989999999999999</v></c><c r="E349" s="17"><v>-49113</v></c><c r="F349" s="17"><v>0.33710000000000001</v></c><c r="G349" s="17" t="s"><v>210</v></c><c r="H349" s="17"><v>7</v></c><c r="I349" s="17" t="s"><v>41</v></c></row><row r="350" spans="1:9" x14ac:dyDescent="0.3"><c r="A350" s="15" t="s"><v>812</v></c><c r="B350" s="16" t="s"><v>813</v></c><c r="C350" s="17" t="s"><v>48</v></c><c r="D350" s="17"><v>0.28989999999999999</v></c><c r="E350" s="17"><v>-55572</v></c><c r="F350" s="17"><v>0.33710000000000001</v></c><c r="G350" s="17" t="s"><v>62</v></c><c r="H350" s="17"><v>5</v></c><c r="I350" s="17" t="s"><v>41</v></c></row><row r="351" spans="1:9" x14ac:dyDescent="0.3"><c r="A351" s="15" t="s"><v>814</v></c><c r="B351" s="16" t="s"><v>815</v></c><c r="C351" s="17" t="s"><v>816</v></c><c r="D351" s="17"><v>0.28989999999999999</v></c><c r="E351" s="17"><v>-59638</v></c><c r="F351" s="17"><v>0.33710000000000001</v></c><c r="G351" s="17" t="s"><v>817</v></c><c r="H351" s="17"><v>5</v></c><c r="I351" s="17" t="s"><v>41</v></c></row><row r="352" spans="1:9" x14ac:dyDescent="0.3"><c r="A352" s="15" t="s"><v>818</v></c><c r="B352" s="16" t="s"><v>819</v></c><c r="C352" s="17" t="s"><v>73</v></c><c r="D352" s="17"><v>0.28989999999999999</v></c><c r="E352" s="17"><v>-62663</v></c><c r="F352" s="17"><v>0.33710000000000001</v></c><c r="G352" s="17" t="s"><v>273</v></c><c r="H352" s="17"><v>5</v></c><c r="I352" s="17" t="s"><v>41</v></c></row><row r="353" spans="1:9" x14ac:dyDescent="0.3"><c r="A353" s="15" t="s"><v>820</v></c><c r="B353" s="16" t="s"><v>821</v></c><c r="C353" s="17" t="s"><v>69</v></c><c r="D353" s="17"><v>0.28989999999999999</v></c><c r="E353" s="17"><v>-65951</v></c><c r="F353" s="17"><v>0.33710000000000001</v></c><c r="G353" s="17" t="s"><v>40</v></c><c r="H353" s="17"><v>4</v></c><c r="I353" s="17" t="s"><v>41</v></c></row><row r="354" spans="1:9" x14ac:dyDescent="0.3"><c r="A354" s="15" t="s"><v>822</v></c><c r="B354" s="16" t="s"><v>823</v></c><c r="C354" s="17" t="s"><v>48</v></c><c r="D354" s="17"><v>0.28989999999999999</v></c><c r="E354" s="17"><v>-68072</v></c><c r="F354" s="17"><v>0.33710000000000001</v></c><c r="G354" s="17" t="s"><v>62</v></c><c r="H354" s="17"><v>7</v></c><c r="I354" s="17" t="s"><v>41</v></c></row><row r="355" spans="1:9" x14ac:dyDescent="0.3"><c r="A355" s="15" t="s"><v>824</v></c><c r="B355" s="16" t="s"><v>825</v></c><c r="C355" s="17" t="s"><v>48</v></c><c r="D355" s="17"><v>0.28989999999999999</v></c><c r="E355" s="17"><v>-70537</v></c><c r="F355" s="17"><v>0.33710000000000001</v></c><c r="G355" s="17" t="s"><v>62</v></c><c r="H355" s="17"><v>6</v></c><c r="I355" s="17" t="s"><v>41</v></c></row><row r="356" spans="1:9" x14ac:dyDescent="0.3"><c r="A356" s="15" t="s"><v>826</v></c><c r="B356" s="16" t="s"><v>827</v></c><c r="C356" s="17" t="s"><v>69</v></c><c r="D356" s="17"><v>0.28989999999999999</v></c><c r="E356" s="17"><v>-70683</v></c><c r="F356" s="17"><v>0.33710000000000001</v></c><c r="G356" s="17" t="s"><v>40</v></c><c r="H356" s="17"><v>6</v></c><c r="I356" s="17" t="s"><v>41</v></c></row><row r="357" spans="1:9" x14ac:dyDescent="0.3"><c r="A357" s="15" t="s"><v>828</v></c><c r="B357" s="16" t="s"><v>829</v></c><c r="C357" s="17" t="s"><v>39</v></c><c r="D357" s="17"><v>0.28989999999999999</v></c><c r="E357" s="17"><v>-79902</v></c><c r="F357" s="17"><v>0.33710000000000001</v></c><c r="G357" s="17" t="s"><v>70</v></c><c r="H357" s="17"><v>7</v></c><c r="I357" s="17" t="s"><v>41</v></c></row><row r="358" spans="1:9" x14ac:dyDescent="0.3"><c r="A358" s="15" t="s"><v>830</v></c><c r="B358" s="16" t="s"><v>831</v></c><c r="C358" s="17" t="s"><v>73</v></c><c r="D358" s="17"><v>0.28989999999999999</v></c><c r="E358" s="17"><v>-83408</v></c><c r="F358" s="17"><v>0.33710000000000001</v></c><c r="G358" s="17" t="s"><v>273</v></c><c r="H358" s="17"><v>7</v></c><c r="I358" s="17" t="s"><v>41</v></c></row><row r="359" spans="1:9" x14ac:dyDescent="0.3"><c r="A359" s="15" t="s"><v>832</v></c><c r="B359" s="16" t="s"><v>833</v></c><c r="C359" s="17" t="s"><v>39</v></c><c r="D359" s="17"><v>0.28989999999999999</v></c><c r="E359" s="17"><v>-86252</v></c><c r="F359" s="17"><v>0.33710000000000001</v></c><c r="G359" s="17" t="s"><v>70</v></c><c r="H359" s="17"><v>7</v></c><c r="I359" s="17" t="s"><v>41</v></c></row><row r="360" spans="1:9" x14ac:dyDescent="0.3"><c r="A360" s="15" t="s"><v>834</v></c><c r="B360" s="16" t="s"><v>835</v></c><c r="C360" s="17" t="s"><v>61</v></c><c r="D360" s="17"><v>0.28739999999999999</v></c><c r="E360" s="17"><v>-40828</v></c><c r="F360" s="17"><v>0.33300000000000002</v></c><c r="G360" s="17" t="s"><v>62</v></c><c r="H360" s="17"><v>7</v></c><c r="I360" s="17" t="s"><v>41</v></c></row><row r="361" spans="1:9" x14ac:dyDescent="0.3"><c r="A361" s="15" t="s"><v>836</v></c><c r="B361" s="16" t="s"><v>837</v></c><c r="C361" s="17" t="s"><v>61</v></c><c r="D361" s="17"><v>0.28739999999999999</v></c><c r="E361" s="17"><v>-63638</v></c><c r="F361" s="17"><v>0.33300000000000002</v></c><c r="G361" s="17" t="s"><v>62</v></c><c r="H361" s="17"><v>6</v></c><c r="I361" s="17" t="s"><v>41</v></c></row><row r="362" spans="1:9" x14ac:dyDescent="0.3"><c r="A362" s="15" t="s"><v>838</v></c><c r="B362" s="16" t="s"><v>839</v></c><c r="C362" s="17" t="s"><v>840</v></c><c r="D362" s="17"><v>0.28739999999999999</v></c><c r="E362" s="17"><v>157146</v></c><c r="F362" s="17"><v>0.33300000000000002</v></c><c r="G362" s="17" t="s"><v>841</v></c><c r="H362" s="17" t="s"><v>56</v></c><c r="I362" s="17" t="s"><v>41</v></c></row><row r="363" spans="1:9" x14ac:dyDescent="0.3"><c r="A363" s="15" t="s"><v>842</v></c><c r="B363" s="16" t="s"><v>843</v></c><c r="C363" s="17" t="s"><v>73</v></c><c r="D363" s="17"><v>0.28739999999999999</v></c><c r="E363" s="17"><v>164149</v></c><c r="F363" s="17"><v>0.33300000000000002</v></c><c r="G363" s="17" t="s"><v>74</v></c><c r="H363" s="17"><v>5</v></c><c r="I363" s="17" t="s"><v>41</v></c></row><row r="364" spans="1:9" x14ac:dyDescent="0.3"><c r="A364" s="15" t="s"><v>844</v></c><c r="B364" s="16" t="s"><v>845</v></c><c r="C364" s="17" t="s"><v>44</v></c><c r="D364" s="17"><v>0.28739999999999999</v></c><c r="E364" s="17"><v>166246</v></c><c r="F364" s="17"><v>0.33300000000000002</v></c><c r="G364" s="17" t="s"><v>45</v></c><c r="H364" s="17"><v>5</v></c><c r="I364" s="17" t="s"><v>41</v></c></row><row r="365" spans="1:9" x14ac:dyDescent="0.3"><c r="A365" s="15" t="s"><v>846</v></c><c r="B365" s="16" t="s"><v>847</v></c><c r="C365" s="17" t="s"><v>188</v></c><c r="D365" s="17"><v>0.28739999999999999</v></c><c r="E365" s="17"><v>174216</v></c><c r="F365" s="17"><v>0.33300000000000002</v></c><c r="G365" s="17" t="s"><v>273</v></c><c r="H365" s="17"><v>6</v></c><c r="I365" s="17" t="s"><v>41</v></c></row><row r="366" spans="1:9" x14ac:dyDescent="0.3"><c r="A366" s="15" t="s"><v>848</v></c><c r="B366" s="16" t="s"><v>849</v></c><c r="C366" s="17" t="s"><v>39</v></c><c r="D366" s="17"><v>0.28739999999999999</v></c><c r="E366" s="17"><v>176864</v></c><c r="F366" s="17"><v>0.33300000000000002</v></c><c r="G366" s="17" t="s"><v>40</v></c><c r="H366" s="17" t="s"><v>9</v></c><c r="I366" s="17" t="s"><v>41</v></c></row><row r="367" spans="1:9" x14ac:dyDescent="0.3"><c r="A367" s="15" t="s"><v>850</v></c><c r="B367" s="16" t="s"><v>851</v></c><c r="C367" s="17" t="s"><v>61</v></c><c r="D367" s="17"><v>0.28499999999999998</v></c><c r="E367" s="17"><v>-18406</v></c><c r="F367" s="17"><v>0.32900000000000001</v></c><c r="G367" s="17" t="s"><v>62</v></c><c r="H367" s="17"><v>7</v></c><c r="I367" s="17" t="s"><v>41</v></c></row><row r="368" spans="1:9" x14ac:dyDescent="0.3"><c r="A368" s="15" t="s"><v>852</v></c><c r="B368" s="16" t="s"><v>853</v></c><c r="C368" s="17" t="s"><v>91</v></c><c r="D368" s="17"><v>0.28499999999999998</v></c><c r="E368" s="17"><v>50231</v></c><c r="F368" s="17"><v>0.32900000000000001</v></c><c r="G368" s="17" t="s"><v>92</v></c><c r="H368" s="17"><v>6</v></c><c r="I368" s="17" t="s"><v>41</v></c></row><row r="369" spans="1:9" x14ac:dyDescent="0.3"><c r="A369" s="15" t="s"><v>854</v></c><c r="B369" s="16" t="s"><v>855</v></c><c r="C369" s="17" t="s"><v>48</v></c><c r="D369" s="17"><v>0.28499999999999998</v></c><c r="E369" s="17"><v>50233</v></c><c r="F369" s="17"><v>0.32900000000000001</v></c><c r="G369" s="17" t="s"><v>49</v></c><c r="H369" s="17"><v>6</v></c><c r="I369" s="17" t="s"><v>41</v></c></row><row r="370" spans="1:9" x14ac:dyDescent="0.3"><c r="A370" s="15" t="s"><v>856</v></c><c r="B370" s="16" t="s"><v>857</v></c><c r="C370" s="17" t="s"><v>39</v></c><c r="D370" s="17"><v>0.28499999999999998</v></c><c r="E370" s="17"><v>52753</v></c><c r="F370" s="17"><v>0.32900000000000001</v></c><c r="G370" s="17" t="s"><v>40</v></c><c r="H370" s="17"><v>7</v></c><c r="I370" s="17" t="s"><v>41</v></c></row><row r="371" spans="1:9" x14ac:dyDescent="0.3"><c r="A371" s="15" t="s"><v>858</v></c><c r="B371" s="16" t="s"><v>859</v></c><c r="C371" s="17" t="s"><v>266</v></c><c r="D371" s="17"><v>0.28499999999999998</v></c><c r="E371" s="17"><v>56185</v></c><c r="F371" s="17"><v>0.32900000000000001</v></c><c r="G371" s="17" t="s"><v>353</v></c><c r="H371" s="17"><v>7</v></c><c r="I371" s="17" t="s"><v>41</v></c></row><row r="372" spans="1:9" x14ac:dyDescent="0.3"><c r="A372" s="15" t="s"><v>860</v></c><c r="B372" s="16" t="s"><v>861</v></c><c r="C372" s="17" t="s"><v>862</v></c><c r="D372" s="17"><v>0.28499999999999998</v></c><c r="E372" s="17"><v>56791</v></c><c r="F372" s="17"><v>0.32900000000000001</v></c><c r="G372" s="17" t="s"><v>863</v></c><c r="H372" s="17" t="s"><v>56</v></c><c r="I372" s="17" t="s"><v>41</v></c></row><row r="373" spans="1:9" x14ac:dyDescent="0.3"><c r="A373" s="15" t="s"><v>864</v></c><c r="B373" s="16" t="s"><v>865</v></c><c r="C373" s="17" t="s"><v>266</v></c><c r="D373" s="17"><v>0.28499999999999998</v></c><c r="E373" s="17"><v>59292</v></c><c r="F373" s="17"><v>0.32900000000000001</v></c><c r="G373" s="17" t="s"><v>353</v></c><c r="H373" s="17" t="s"><v>8</v></c><c r="I373" s="17" t="s"><v>41</v></c></row><row r="374" spans="1:9" x14ac:dyDescent="0.3"><c r="A374" s="15" t="s"><v>866</v></c><c r="B374" s="16" t="s"><v>867</v></c><c r="C374" s="17" t="s"><v>61</v></c><c r="D374" s="17"><v>0.28499999999999998</v></c><c r="E374" s="17"><v>75202</v></c><c r="F374" s="17"><v>0.32900000000000001</v></c><c r="G374" s="17" t="s"><v>62</v></c><c r="H374" s="17"><v>6</v></c><c r="I374" s="17" t="s"><v>41</v></c></row><row r="375" spans="1:9" x14ac:dyDescent="0.3"><c r="A375" s="15" t="s"><v>868</v></c><c r="B375" s="16" t="s"><v>869</v></c><c r="C375" s="17" t="s"><v>61</v></c><c r="D375" s="17"><v>0.28499999999999998</v></c><c r="E375" s="17"><v>93362</v></c><c r="F375" s="17"><v>0.32900000000000001</v></c><c r="G375" s="17" t="s"><v>62</v></c><c r="H375" s="17"><v>7</v></c><c r="I375" s="17" t="s"><v>41</v></c></row><row r="376" spans="1:9" x14ac:dyDescent="0.3"><c r="A376" s="15" t="s"><v>870</v></c><c r="B376" s="16" t="s"><v>871</v></c><c r="C376" s="17" t="s"><v>69</v></c><c r="D376" s="17"><v>0.28499999999999998</v></c><c r="E376" s="17"><v>94935</v></c><c r="F376" s="17"><v>0.32900000000000001</v></c><c r="G376" s="17" t="s"><v>70</v></c><c r="H376" s="17"><v>6</v></c><c r="I376" s="17" t="s"><v>41</v></c></row><row r="377" spans="1:9" x14ac:dyDescent="0.3"><c r="A377" s="15" t="s"><v>872</v></c><c r="B377" s="16" t="s"><v>873</v></c><c r="C377" s="17" t="s"><v>69</v></c><c r="D377" s="17"><v>0.28499999999999998</v></c><c r="E377" s="17"><v>96138</v></c><c r="F377" s="17"><v>0.32900000000000001</v></c><c r="G377" s="17" t="s"><v>70</v></c><c r="H377" s="17"><v>6</v></c><c r="I377" s="17" t="s"><v>41</v></c></row><row r="378" spans="1:9" x14ac:dyDescent="0.3"><c r="A378" s="15" t="s"><v>874</v></c><c r="B378" s="16" t="s"><v>875</v></c><c r="C378" s="17" t="s"><v>69</v></c><c r="D378" s="17"><v>0.28499999999999998</v></c><c r="E378" s="17"><v>98301</v></c><c r="F378" s="17"><v>0.32900000000000001</v></c><c r="G378" s="17" t="s"><v>70</v></c><c r="H378" s="17"><v>7</v></c><c r="I378" s="17" t="s"><v>41</v></c></row><row r="379" spans="1:9" x14ac:dyDescent="0.3"><c r="A379" s="15" t="s"><v>876</v></c><c r="B379" s="16" t="s"><v>877</v></c><c r="C379" s="17" t="s"><v>61</v></c><c r="D379" s="17"><v>0.28499999999999998</v></c><c r="E379" s="17"><v>103317</v></c><c r="F379" s="17"><v>0.32900000000000001</v></c><c r="G379" s="17" t="s"><v>62</v></c><c r="H379" s="17" t="s"><v>14</v></c><c r="I379" s="17" t="s"><v>41</v></c></row><row r="380" spans="1:9" x14ac:dyDescent="0.3"><c r="A380" s="15" t="s"><v>878</v></c><c r="B380" s="16" t="s"><v>879</v></c><c r="C380" s="17" t="s"><v>39</v></c><c r="D380" s="17"><v>0.28499999999999998</v></c><c r="E380" s="17"><v>106305</v></c><c r="F380" s="17"><v>0.32900000000000001</v></c><c r="G380" s="17" t="s"><v>40</v></c><c r="H380" s="17" t="s"><v>14</v></c><c r="I380" s="17" t="s"><v>41</v></c></row><row r="381" spans="1:9" x14ac:dyDescent="0.3"><c r="A381" s="15" t="s"><v>880</v></c><c r="B381" s="16" t="s"><v>881</v></c><c r="C381" s="17" t="s"><v>61</v></c><c r="D381" s="17"><v>0.28499999999999998</v></c><c r="E381" s="17"><v>110811</v></c><c r="F381" s="17"><v>0.32900000000000001</v></c><c r="G381" s="17" t="s"><v>62</v></c><c r="H381" s="17"><v>7</v></c><c r="I381" s="17" t="s"><v>41</v></c></row><row r="382" spans="1:9" x14ac:dyDescent="0.3"><c r="A382" s="15" t="s"><v>882</v></c><c r="B382" s="16" t="s"><v>883</v></c><c r="C382" s="17" t="s"><v>39</v></c><c r="D382" s="17"><v>0.28499999999999998</v></c><c r="E382" s="17"><v>112652</v></c><c r="F382" s="17"><v>0.32900000000000001</v></c><c r="G382" s="17" t="s"><v>40</v></c><c r="H382" s="17"><v>7</v></c><c r="I382" s="17" t="s"><v>41</v></c></row><row r="383" spans="1:9" x14ac:dyDescent="0.3"><c r="A383" s="15" t="s"><v>884</v></c><c r="B383" s="16" t="s"><v>885</v></c><c r="C383" s="17" t="s"><v>61</v></c><c r="D383" s="17"><v>0.28499999999999998</v></c><c r="E383" s="17"><v>148125</v></c><c r="F383" s="17"><v>0.32900000000000001</v></c><c r="G383" s="17" t="s"><v>49</v></c><c r="H383" s="17"><v>5</v></c><c r="I383" s="17" t="s"><v>41</v></c></row><row r="384" spans="1:9" x14ac:dyDescent="0.3"><c r="A384" s="15" t="s"><v>886</v></c><c r="B384" s="16" t="s"><v>887</v></c><c r="C384" s="17" t="s"><v>61</v></c><c r="D384" s="17"><v>0.28499999999999998</v></c><c r="E384" s="17"><v>148135</v></c><c r="F384" s="17"><v>0.32900000000000001</v></c><c r="G384" s="17" t="s"><v>49</v></c><c r="H384" s="17"><v>5</v></c><c r="I384" s="17" t="s"><v>41</v></c></row><row r="385" spans="1:9" x14ac:dyDescent="0.3"><c r="A385" s="15" t="s"><v>888</v></c><c r="B385" s="16" t="s"><v>889</v></c><c r="C385" s="17" t="s"><v>69</v></c><c r="D385" s="17"><v>0.28499999999999998</v></c><c r="E385" s="17"><v>149146</v></c><c r="F385" s="17"><v>0.32900000000000001</v></c><c r="G385" s="17" t="s"><v>40</v></c><c r="H385" s="17"><v>4</v></c><c r="I385" s="17" t="s"><v>41</v></c></row><row r="386" spans="1:9" x14ac:dyDescent="0.3"><c r="A386" s="15" t="s"><v>890</v></c><c r="B386" s="16" t="s"><v>891</v></c><c r="C386" s="17" t="s"><v>69</v></c><c r="D386" s="17"><v>0.28499999999999998</v></c><c r="E386" s="17"><v>155597</v></c><c r="F386" s="17"><v>0.32900000000000001</v></c><c r="G386" s="17" t="s"><v>40</v></c><c r="H386" s="17"><v>7</v></c><c r="I386" s="17" t="s"><v>41</v></c></row><row r="387" spans="1:9" x14ac:dyDescent="0.3"><c r="A387" s="15" t="s"><v>892</v></c><c r="B387" s="16" t="s"><v>893</v></c><c r="C387" s="17" t="s"><v>48</v></c><c r="D387" s="17"><v>0.28499999999999998</v></c><c r="E387" s="17"><v>156857</v></c><c r="F387" s="17"><v>0.32900000000000001</v></c><c r="G387" s="17" t="s"><v>62</v></c><c r="H387" s="17"><v>7</v></c><c r="I387" s="17" t="s"><v>41</v></c></row><row r="388" spans="1:9" x14ac:dyDescent="0.3"><c r="A388" s="15" t="s"><v>894</v></c><c r="B388" s="16" t="s"><v>895</v></c><c r="C388" s="17" t="s"><v>48</v></c><c r="D388" s="17"><v>0.28499999999999998</v></c><c r="E388" s="17"><v>157299</v></c><c r="F388" s="17"><v>0.32900000000000001</v></c><c r="G388" s="17" t="s"><v>62</v></c><c r="H388" s="17"><v>5</v></c><c r="I388" s="17" t="s"><v>41</v></c></row><row r="389" spans="1:9" x14ac:dyDescent="0.3"><c r="A389" s="15" t="s"><v>896</v></c><c r="B389" s="16" t="s"><v>897</v></c><c r="C389" s="17" t="s"><v>79</v></c><c r="D389" s="17"><v>0.28499999999999998</v></c><c r="E389" s="17"><v>158051</v></c><c r="F389" s="17"><v>0.32900000000000001</v></c><c r="G389" s="17" t="s"><v>210</v></c><c r="H389" s="17"><v>7</v></c><c r="I389" s="17" t="s"><v>41</v></c></row><row r="390" spans="1:9" x14ac:dyDescent="0.3"><c r="A390" s="15" t="s"><v>898</v></c><c r="B390" s="16" t="s"><v>899</v></c><c r="C390" s="17" t="s"><v>69</v></c><c r="D390" s="17"><v>0.28499999999999998</v></c><c r="E390" s="17"><v>163490</v></c><c r="F390" s="17"><v>0.32900000000000001</v></c><c r="G390" s="17" t="s"><v>40</v></c><c r="H390" s="17"><v>5</v></c><c r="I390" s="17" t="s"><v>41</v></c></row><row r="391" spans="1:9" x14ac:dyDescent="0.3"><c r="A391" s="15" t="s"><v>900</v></c><c r="B391" s="16" t="s"><v>901</v></c><c r="C391" s="17" t="s"><v>69</v></c><c r="D391" s="17"><v>0.28499999999999998</v></c><c r="E391" s="17"><v>166783</v></c><c r="F391" s="17"><v>0.32900000000000001</v></c><c r="G391" s="17" t="s"><v>70</v></c><c r="H391" s="17"><v>5</v></c><c r="I391" s="17" t="s"><v>41</v></c></row><row r="392" spans="1:9" x14ac:dyDescent="0.3"><c r="A392" s="15" t="s"><v>902</v></c><c r="B392" s="16" t="s"><v>903</v></c><c r="C392" s="17" t="s"><v>39</v></c><c r="D392" s="17"><v>0.28499999999999998</v></c><c r="E392" s="17"><v>168818</v></c><c r="F392" s="17"><v>0.32900000000000001</v></c><c r="G392" s="17" t="s"><v>40</v></c><c r="H392" s="17"><v>6</v></c><c r="I392" s="17" t="s"><v>41</v></c></row><row r="393" spans="1:9" x14ac:dyDescent="0.3"><c r="A393" s="15" t="s"><v>904</v></c><c r="B393" s="16" t="s"><v>905</v></c><c r="C393" s="17" t="s"><v>48</v></c><c r="D393" s="17"><v>0.28499999999999998</v></c><c r="E393" s="17"><v>169993</v></c><c r="F393" s="17"><v>0.32900000000000001</v></c><c r="G393" s="17" t="s"><v>49</v></c><c r="H393" s="17"><v>6</v></c><c r="I393" s="17" t="s"><v>41</v></c></row><row r="394" spans="1:9" x14ac:dyDescent="0.3"><c r="A394" s="15" t="s"><v>906</v></c><c r="B394" s="16" t="s"><v>907</v></c><c r="C394" s="17" t="s"><v>48</v></c><c r="D394" s="17"><v>0.28499999999999998</v></c><c r="E394" s="17"><v>175115</v></c><c r="F394" s="17"><v>0.32900000000000001</v></c><c r="G394" s="17" t="s"><v>49</v></c><c r="H394" s="17"><v>6</v></c><c r="I394" s="17" t="s"><v>41</v></c></row><row r="395" spans="1:9" x14ac:dyDescent="0.3"><c r="A395" s="15" t="s"><v>908</v></c><c r="B395" s="16" t="s"><v>909</v></c><c r="C395" s="17" t="s"><v>61</v></c><c r="D395" s="17"><v>0.28499999999999998</v></c><c r="E395" s="17"><v>176171</v></c><c r="F395" s="17"><v>0.32900000000000001</v></c><c r="G395" s="17" t="s"><v>62</v></c><c r="H395" s="17"><v>7</v></c><c r="I395" s="17" t="s"><v>41</v></c></row><row r="396" spans="1:9" x14ac:dyDescent="0.3"><c r="A396" s="15" t="s"><v>910</v></c><c r="B396" s="16" t="s"><v>911</v></c><c r="C396" s="17" t="s"><v>91</v></c><c r="D396" s="17"><v>0.28499999999999998</v></c><c r="E396" s="17"><v>177249</v></c><c r="F396" s="17"><v>0.32900000000000001</v></c><c r="G396" s="17" t="s"><v>92</v></c><c r="H396" s="17" t="s"><v>56</v></c><c r="I396" s="17" t="s"><v>41</v></c></row><row r="397" spans="1:9" x14ac:dyDescent="0.3"><c r="A397" s="15" t="s"><v>912</v></c><c r="B397" s="16" t="s"><v>913</v></c><c r="C397" s="17" t="s"><v>39</v></c><c r="D397" s="17"><v>0.28499999999999998</v></c><c r="E397" s="17"><v>177482</v></c><c r="F397" s="17"><v>0.32900000000000001</v></c><c r="G397" s="17" t="s"><v>40</v></c><c r="H397" s="17"><v>5</v></c><c r="I397" s="17" t="s"><v>41</v></c></row><row r="398" spans="1:9" x14ac:dyDescent="0.3"><c r="A398" s="15" t="s"><v>914</v></c><c r="B398" s="16" t="s"><v>915</v></c><c r="C398" s="17" t="s"><v>39</v></c><c r="D398" s="17"><v>0.28499999999999998</v></c><c r="E398" s="17"><v>177654</v></c><c r="F398" s="17"><v>0.32900000000000001</v></c><c r="G398" s="17" t="s"><v>40</v></c><c r="H398" s="17"><v>5</v></c><c r="I398" s="17" t="s"><v>41</v></c></row><row r="399" spans="1:9" x14ac:dyDescent="0.3"><c r="A399" s="15" t="s"><v>916</v></c><c r="B399" s="16" t="s"><v>917</v></c><c r="C399" s="17" t="s"><v>39</v></c><c r="D399" s="17"><v>0.28499999999999998</v></c><c r="E399" s="17"><v>177831</v></c><c r="F399" s="17"><v>0.32900000000000001</v></c><c r="G399" s="17" t="s"><v>40</v></c><c r="H399" s="17"><v>5</v></c><c r="I399" s="17" t="s"><v>41</v></c></row><row r="400" spans="1:9" x14ac:dyDescent="0.3"><c r="A400" s="15" t="s"><v>918</v></c><c r="B400" s="16" t="s"><v>919</v></c><c r="C400" s="17" t="s"><v>39</v></c><c r="D400" s="17"><v>0.28499999999999998</v></c><c r="E400" s="17"><v>178261</v></c><c r="F400" s="17"><v>0.32900000000000001</v></c><c r="G400" s="17" t="s"><v>40</v></c><c r="H400" s="17"><v>7</v></c><c r="I400" s="17" t="s"><v>41</v></c></row><row r="401" spans="1:9" x14ac:dyDescent="0.3"><c r="A401" s="15" t="s"><v>920</v></c><c r="B401" s="16" t="s"><v>921</v></c><c r="C401" s="17" t="s"><v>69</v></c><c r="D401" s="17"><v>0.28499999999999998</v></c><c r="E401" s="17"><v>181696</v></c><c r="F401" s="17"><v>0.32900000000000001</v></c><c r="G401" s="17" t="s"><v>70</v></c><c r="H401" s="17"><v>6</v></c><c r="I401" s="17" t="s"><v>41</v></c></row><row r="402" spans="1:9" x14ac:dyDescent="0.3"><c r="A402" s="15" t="s"><v>922</v></c><c r="B402" s="16" t="s"><v>923</v></c><c r="C402" s="17" t="s"><v>61</v></c><c r="D402" s="17"><v>0.28499999999999998</v></c><c r="E402" s="17"><v>183589</v></c><c r="F402" s="17"><v>0.32900000000000001</v></c><c r="G402" s="17" t="s"><v>62</v></c><c r="H402" s="17" t="s"><v>8</v></c><c r="I402" s="17" t="s"><v>41</v></c></row><row r="403" spans="1:9" x14ac:dyDescent="0.3"><c r="A403" s="15" t="s"><v>924</v></c><c r="B403" s="16" t="s"><v>925</v></c><c r="C403" s="17" t="s"><v>61</v></c><c r="D403" s="17"><v>0.28499999999999998</v></c><c r="E403" s="17"><v>188110</v></c><c r="F403" s="17"><v>0.32900000000000001</v></c><c r="G403" s="17" t="s"><v>62</v></c><c r="H403" s="17"><v>7</v></c><c r="I403" s="17" t="s"><v>41</v></c></row><row r="404" spans="1:9" x14ac:dyDescent="0.3"><c r="A404" s="15" t="s"><v>926</v></c><c r="B404" s="16" t="s"><v>927</v></c><c r="C404" s="17" t="s"><v>69</v></c><c r="D404" s="17"><v>0.28499999999999998</v></c><c r="E404" s="17"><v>189855</v></c><c r="F404" s="17"><v>0.32900000000000001</v></c><c r="G404" s="17" t="s"><v>70</v></c><c r="H404" s="17"><v>6</v></c><c r="I404" s="17" t="s"><v>41</v></c></row><row r="405" spans="1:9" x14ac:dyDescent="0.3"><c r="A405" s="15" t="s"><v>928</v></c><c r="B405" s="16" t="s"><v>929</v></c><c r="C405" s="17" t="s"><v>69</v></c><c r="D405" s="17"><v>0.28499999999999998</v></c><c r="E405" s="17"><v>196200</v></c><c r="F405" s="17"><v>0.32900000000000001</v></c><c r="G405" s="17" t="s"><v>70</v></c><c r="H405" s="17"><v>7</v></c><c r="I405" s="17" t="s"><v>41</v></c></row><row r="406" spans="1:9" x14ac:dyDescent="0.3"><c r="A406" s="15" t="s"><v>930</v></c><c r="B406" s="16" t="s"><v>931</v></c><c r="C406" s="17" t="s"><v>73</v></c><c r="D406" s="17"><v>0.28499999999999998</v></c><c r="E406" s="17"><v>197868</v></c><c r="F406" s="17"><v>0.32900000000000001</v></c><c r="G406" s="17" t="s"><v>74</v></c><c r="H406" s="17" t="s"><v>14</v></c><c r="I406" s="17" t="s"><v>41</v></c></row><row r="407" spans="1:9" x14ac:dyDescent="0.3"><c r="A407" s="15" t="s"><v>932</v></c><c r="B407" s="16" t="s"><v>933</v></c><c r="C407" s="17" t="s"><v>48</v></c><c r="D407" s="17"><v>0.28499999999999998</v></c><c r="E407" s="17"><v>203498</v></c><c r="F407" s="17"><v>0.32900000000000001</v></c><c r="G407" s="17" t="s"><v>49</v></c><c r="H407" s="17"><v>7</v></c><c r="I407" s="17" t="s"><v>41</v></c></row><row r="408" spans="1:9" x14ac:dyDescent="0.3"><c r="A408" s="15" t="s"><v>934</v></c><c r="B408" s="16" t="s"><v>935</v></c><c r="C408" s="17" t="s"><v>266</v></c><c r="D408" s="17"><v>0.28499999999999998</v></c><c r="E408" s="17"><v>203550</v></c><c r="F408" s="17"><v>0.32900000000000001</v></c><c r="G408" s="17" t="s"><v>353</v></c><c r="H408" s="17"><v>6</v></c><c r="I408" s="17" t="s"><v>41</v></c></row><row r="409" spans="1:9" x14ac:dyDescent="0.3"><c r="A409" s="15" t="s"><v>936</v></c><c r="B409" s="16" t="s"><v>937</v></c><c r="C409" s="17" t="s"><v>61</v></c><c r="D409" s="17"><v>0.28499999999999998</v></c><c r="E409" s="17"><v>206052</v></c><c r="F409" s="17"><v>0.32900000000000001</v></c><c r="G409" s="17" t="s"><v>62</v></c><c r="H409" s="17"><v>5</v></c><c r="I409" s="17" t="s"><v>41</v></c></row><row r="410" spans="1:9" x14ac:dyDescent="0.3"><c r="A410" s="15" t="s"><v>938</v></c><c r="B410" s="16" t="s"><v>939</v></c><c r="C410" s="17" t="s"><v>39</v></c><c r="D410" s="17"><v>0.28499999999999998</v></c><c r="E410" s="17"><v>206601</v></c><c r="F410" s="17"><v>0.32900000000000001</v></c><c r="G410" s="17" t="s"><v>40</v></c><c r="H410" s="17"><v>7</v></c><c r="I410" s="17" t="s"><v>41</v></c></row><row r="411" spans="1:9" x14ac:dyDescent="0.3"><c r="A411" s="15" t="s"><v>940</v></c><c r="B411" s="16" t="s"><v>941</v></c><c r="C411" s="17" t="s"><v>61</v></c><c r="D411" s="17"><v>0.28499999999999998</v></c><c r="E411" s="17"><v>207917</v></c><c r="F411" s="17"><v>0.32900000000000001</v></c><c r="G411" s="17" t="s"><v>62</v></c><c r="H411" s="17"><v>6</v></c><c r="I411" s="17" t="s"><v>41</v></c></row><row r="412" spans="1:9" x14ac:dyDescent="0.3"><c r="A412" s="15" t="s"><v>942</v></c><c r="B412" s="16" t="s"><v>943</v></c><c r="C412" s="17" t="s"><v>91</v></c><c r="D412" s="17"><v>0.28499999999999998</v></c><c r="E412" s="17"><v>208289</v></c><c r="F412" s="17"><v>0.32900000000000001</v></c><c r="G412" s="17" t="s"><v>92</v></c><c r="H412" s="17"><v>6</v></c><c r="I412" s="17" t="s"><v>41</v></c></row><row r="413" spans="1:9" x14ac:dyDescent="0.3"><c r="A413" s="15" t="s"><v>944</v></c><c r="B413" s="16" t="s"><v>945</v></c><c r="C413" s="17" t="s"><v>69</v></c><c r="D413" s="17"><v>0.28499999999999998</v></c><c r="E413" s="17"><v>208947</v></c><c r="F413" s="17"><v>0.32900000000000001</v></c><c r="G413" s="17" t="s"><v>70</v></c><c r="H413" s="17"><v>6</v></c><c r="I413" s="17" t="s"><v>41</v></c></row><row r="414" spans="1:9" x14ac:dyDescent="0.3"><c r="A414" s="15" t="s"><v>946</v></c><c r="B414" s="16" t="s"><v>947</v></c><c r="C414" s="17" t="s"><v>61</v></c><c r="D414" s="17"><v>0.28499999999999998</v></c><c r="E414" s="17"><v>209079</v></c><c r="F414" s="17"><v>0.32900000000000001</v></c><c r="G414" s="17" t="s"><v>62</v></c><c r="H414" s="17"><v>5</v></c><c r="I414" s="17" t="s"><v>41</v></c></row><row r="415" spans="1:9" x14ac:dyDescent="0.3"><c r="A415" s="15" t="s"><v>948</v></c><c r="B415" s="16" t="s"><v>949</v></c><c r="C415" s="17" t="s"><v>209</v></c><c r="D415" s="17"><v>0.28499999999999998</v></c><c r="E415" s="17"><v>210015</v></c><c r="F415" s="17"><v>0.32900000000000001</v></c><c r="G415" s="17" t="s"><v>210</v></c><c r="H415" s="17"><v>7</v></c><c r="I415" s="17" t="s"><v>41</v></c></row><row r="416" spans="1:9" x14ac:dyDescent="0.3"><c r="A416" s="15" t="s"><v>950</v></c><c r="B416" s="16" t="s"><v>951</v></c><c r="C416" s="17" t="s"><v>69</v></c><c r="D416" s="17"><v>0.28499999999999998</v></c><c r="E416" s="17"><v>210530</v></c><c r="F416" s="17"><v>0.32900000000000001</v></c><c r="G416" s="17" t="s"><v>70</v></c><c r="H416" s="17"><v>5</v></c><c r="I416" s="17" t="s"><v>41</v></c></row><row r="417" spans="1:9" x14ac:dyDescent="0.3"><c r="A417" s="15" t="s"><v>952</v></c><c r="B417" s="16" t="s"><v>953</v></c><c r="C417" s="17" t="s"><v>39</v></c><c r="D417" s="17"><v>0.28499999999999998</v></c><c r="E417" s="17"><v>214623</v></c><c r="F417" s="17"><v>0.32900000000000001</v></c><c r="G417" s="17" t="s"><v>40</v></c><c r="H417" s="17"><v>6</v></c><c r="I417" s="17" t="s"><v>41</v></c></row><row r="418" spans="1:9" x14ac:dyDescent="0.3"><c r="A418" s="15" t="s"><v>954</v></c><c r="B418" s="16" t="s"><v>955</v></c><c r="C418" s="17" t="s"><v>61</v></c><c r="D418" s="17"><v>0.28499999999999998</v></c><c r="E418" s="17"><v>215669</v></c><c r="F418" s="17"><v>0.32900000000000001</v></c><c r="G418" s="17" t="s"><v>62</v></c><c r="H418" s="17"><v>5</v></c><c r="I418" s="17" t="s"><v>41</v></c></row><row r="419" spans="1:9" x14ac:dyDescent="0.3"><c r="A419" s="15" t="s"><v>956</v></c><c r="B419" s="16" t="s"><v>957</v></c><c r="C419" s="17" t="s"><v>69</v></c><c r="D419" s="17"><v>0.28499999999999998</v></c><c r="E419" s="17"><v>227203</v></c><c r="F419" s="17"><v>0.32900000000000001</v></c><c r="G419" s="17" t="s"><v>70</v></c><c r="H419" s="17" t="s"><v>8</v></c><c r="I419" s="17" t="s"><v>41</v></c></row><row r="420" spans="1:9" x14ac:dyDescent="0.3"><c r="A420" s="15" t="s"><v>958</v></c><c r="B420" s="16" t="s"><v>959</v></c><c r="C420" s="17" t="s"><v>48</v></c><c r="D420" s="17"><v>0.28499999999999998</v></c><c r="E420" s="17"><v>228714</v></c><c r="F420" s="17"><v>0.32900000000000001</v></c><c r="G420" s="17" t="s"><v>49</v></c><c r="H420" s="17"><v>7</v></c><c r="I420" s="17" t="s"><v>41</v></c></row><row r="421" spans="1:9" x14ac:dyDescent="0.3"><c r="A421" s="15" t="s"><v>960</v></c><c r="B421" s="16" t="s"><v>961</v></c><c r="C421" s="17" t="s"><v>48</v></c><c r="D421" s="17"><v>0.2923</v></c><c r="E421" s="17"><v>-73035</v></c><c r="F421" s="17"><v>0.32879999999999998</v></c><c r="G421" s="17" t="s"><v>62</v></c><c r="H421" s="17"><v>6</v></c><c r="I421" s="17" t="s"><v>41</v></c></row><row r="422" spans="1:9" x14ac:dyDescent="0.3"><c r="A422" s="15" t="s"><v>962</v></c><c r="B422" s="16" t="s"><v>963</v></c><c r="C422" s="17" t="s"><v>44</v></c><c r="D422" s="17"><v>0.2923</v></c><c r="E422" s="17"><v>-75241</v></c><c r="F422" s="17"><v>0.32879999999999998</v></c><c r="G422" s="17" t="s"><v>353</v></c><c r="H422" s="17"><v>6</v></c><c r="I422" s="17" t="s"><v>41</v></c></row><row r="423" spans="1:9" x14ac:dyDescent="0.3"><c r="A423" s="15" t="s"><v>964</v></c><c r="B423" s="16" t="s"><v>965</v></c><c r="C423" s="17" t="s"><v>69</v></c><c r="D423" s="17"><v>0.372</v></c><c r="E423" s="17"><v>-196434</v></c><c r="F423" s="17"><v>0.32600000000000001</v></c><c r="G423" s="17" t="s"><v>40</v></c><c r="H423" s="17"><v>6</v></c><c r="I423" s="17" t="s"><v>41</v></c></row><row r="424" spans="1:9" x14ac:dyDescent="0.3"><c r="A424" s="15" t="s"><v>966</v></c><c r="B424" s="16" t="s"><v>967</v></c><c r="C424" s="17" t="s"><v>79</v></c><c r="D424" s="17"><v>0.28260000000000002</v></c><c r="E424" s="17"><v>70710</v></c><c r="F424" s="17"><v>0.32500000000000001</v></c><c r="G424" s="17" t="s"><v>80</v></c><c r="H424" s="17"><v>6</v></c><c r="I424" s="17" t="s"><v>41</v></c></row><row r="425" spans="1:9" x14ac:dyDescent="0.3"><c r="A425" s="15" t="s"><v>968</v></c><c r="B425" s="16" t="s"><v>969</v></c><c r="C425" s="17" t="s"><v>970</v></c><c r="D425" s="17"><v>0.28260000000000002</v></c><c r="E425" s="17"><v>82676</v></c><c r="F425" s="17"><v>0.32500000000000001</v></c><c r="G425" s="17" t="s"><v>971</v></c><c r="H425" s="17" t="s"><v>56</v></c><c r="I425" s="17" t="s"><v>41</v></c></row><row r="426" spans="1:9" x14ac:dyDescent="0.3"><c r="A426" s="15" t="s"><v>972</v></c><c r="B426" s="16" t="s"><v>973</v></c><c r="C426" s="17" t="s"><v>188</v></c><c r="D426" s="17"><v>0.28260000000000002</v></c><c r="E426" s="17"><v>82677</v></c><c r="F426" s="17"><v>0.32500000000000001</v></c><c r="G426" s="17" t="s"><v>273</v></c><c r="H426" s="17"><v>6</v></c><c r="I426" s="17" t="s"><v>41</v></c></row><row r="427" spans="1:9" x14ac:dyDescent="0.3"><c r="A427" s="15" t="s"><v>974</v></c><c r="B427" s="16" t="s"><v>975</v></c><c r="C427" s="17" t="s"><v>69</v></c><c r="D427" s="17"><v>0.28260000000000002</v></c><c r="E427" s="17"><v>103998</v></c><c r="F427" s="17"><v>0.32500000000000001</v></c><c r="G427" s="17" t="s"><v>70</v></c><c r="H427" s="17"><v>6</v></c><c r="I427" s="17" t="s"><v>41</v></c></row><row r="428" spans="1:9" x14ac:dyDescent="0.3"><c r="A428" s="15" t="s"><v>976</v></c><c r="B428" s="16" t="s"><v>977</v></c><c r="C428" s="17" t="s"><v>44</v></c><c r="D428" s="17"><v>0.28260000000000002</v></c><c r="E428" s="17"><v>114401</v></c><c r="F428" s="17"><v>0.32500000000000001</v></c><c r="G428" s="17" t="s"><v>45</v></c><c r="H428" s="17"><v>7</v></c><c r="I428" s="17" t="s"><v>41</v></c></row><row r="429" spans="1:9" x14ac:dyDescent="0.3"><c r="A429" s="15" t="s"><v>978</v></c><c r="B429" s="16" t="s"><v>979</v></c><c r="C429" s="17" t="s"><v>39</v></c><c r="D429" s="17"><v>0.28260000000000002</v></c><c r="E429" s="17"><v>114545</v></c><c r="F429" s="17"><v>0.32500000000000001</v></c><c r="G429" s="17" t="s"><v>40</v></c><c r="H429" s="17"><v>7</v></c><c r="I429" s="17" t="s"><v>41</v></c></row><row r="430" spans="1:9" x14ac:dyDescent="0.3"><c r="A430" s="15" t="s"><v>980</v></c><c r="B430" s="16" t="s"><v>981</v></c><c r="C430" s="17" t="s"><v>69</v></c><c r="D430" s="17"><v>0.28260000000000002</v></c><c r="E430" s="17"><v>115823</v></c><c r="F430" s="17"><v>0.32500000000000001</v></c><c r="G430" s="17" t="s"><v>70</v></c><c r="H430" s="17"><v>6</v></c><c r="I430" s="17" t="s"><v>41</v></c></row><row r="431" spans="1:9" x14ac:dyDescent="0.3"><c r="A431" s="15" t="s"><v>982</v></c><c r="B431" s="16" t="s"><v>983</v></c><c r="C431" s="17" t="s"><v>266</v></c><c r="D431" s="17"><v>0.28260000000000002</v></c><c r="E431" s="17"><v>119415</v></c><c r="F431" s="17"><v>0.32500000000000001</v></c><c r="G431" s="17" t="s"><v>353</v></c><c r="H431" s="17"><v>7</v></c><c r="I431" s="17" t="s"><v>41</v></c></row><row r="432" spans="1:9" x14ac:dyDescent="0.3"><c r="A432" s="15" t="s"><v>984</v></c><c r="B432" s="16" t="s"><v>985</v></c><c r="C432" s="17" t="s"><v>61</v></c><c r="D432" s="17"><v>0.28260000000000002</v></c><c r="E432" s="17"><v>120572</v></c><c r="F432" s="17"><v>0.32500000000000001</v></c><c r="G432" s="17" t="s"><v>62</v></c><c r="H432" s="17"><v>6</v></c><c r="I432" s="17" t="s"><v>41</v></c></row><row r="433" spans="1:9" x14ac:dyDescent="0.3"><c r="A433" s="15" t="s"><v>986</v></c><c r="B433" s="16" t="s"><v>987</v></c><c r="C433" s="17" t="s"><v>209</v></c><c r="D433" s="17"><v>0.28260000000000002</v></c><c r="E433" s="17"><v>123307</v></c><c r="F433" s="17"><v>0.32500000000000001</v></c><c r="G433" s="17" t="s"><v>210</v></c><c r="H433" s="17"><v>5</v></c><c r="I433" s="17" t="s"><v>41</v></c></row><row r="434" spans="1:9" x14ac:dyDescent="0.3"><c r="A434" s="15" t="s"><v>988</v></c><c r="B434" s="16" t="s"><v>989</v></c><c r="C434" s="17" t="s"><v>73</v></c><c r="D434" s="17"><v>0.28260000000000002</v></c><c r="E434" s="17"><v>124745</v></c><c r="F434" s="17"><v>0.32500000000000001</v></c><c r="G434" s="17" t="s"><v>74</v></c><c r="H434" s="17"><v>5</v></c><c r="I434" s="17" t="s"><v>41</v></c></row><row r="435" spans="1:9" x14ac:dyDescent="0.3"><c r="A435" s="15" t="s"><v>990</v></c><c r="B435" s="16" t="s"><v>991</v></c><c r="C435" s="17" t="s"><v>39</v></c><c r="D435" s="17"><v>0.28260000000000002</v></c><c r="E435" s="17"><v>124974</v></c><c r="F435" s="17"><v>0.32500000000000001</v></c><c r="G435" s="17" t="s"><v>40</v></c><c r="H435" s="17" t="s"><v>14</v></c><c r="I435" s="17" t="s"><v>41</v></c></row><row r="436" spans="1:9" x14ac:dyDescent="0.3"><c r="A436" s="15" t="s"><v>992</v></c><c r="B436" s="16" t="s"><v>993</v></c><c r="C436" s="17" t="s"><v>61</v></c><c r="D436" s="17"><v>0.28260000000000002</v></c><c r="E436" s="17"><v>128793</v></c><c r="F436" s="17"><v>0.32500000000000001</v></c><c r="G436" s="17" t="s"><v>62</v></c><c r="H436" s="17"><v>6</v></c><c r="I436" s="17" t="s"><v>41</v></c></row><row r="437" spans="1:9" x14ac:dyDescent="0.3"><c r="A437" s="15" t="s"><v>994</v></c><c r="B437" s="16" t="s"><v>995</v></c><c r="C437" s="17" t="s"><v>266</v></c><c r="D437" s="17"><v>0.28260000000000002</v></c><c r="E437" s="17"><v>129928</v></c><c r="F437" s="17"><v>0.32500000000000001</v></c><c r="G437" s="17" t="s"><v>353</v></c><c r="H437" s="17"><v>5</v></c><c r="I437" s="17" t="s"><v>41</v></c></row><row r="438" spans="1:9" x14ac:dyDescent="0.3"><c r="A438" s="15" t="s"><v>996</v></c><c r="B438" s="16" t="s"><v>997</v></c><c r="C438" s="17" t="s"><v>95</v></c><c r="D438" s="17"><v>0.28260000000000002</v></c><c r="E438" s="17"><v>135418</v></c><c r="F438" s="17"><v>0.32500000000000001</v></c><c r="G438" s="17" t="s"><v>96</v></c><c r="H438" s="17"><v>4</v></c><c r="I438" s="17" t="s"><v>41</v></c></row><row r="439" spans="1:9" x14ac:dyDescent="0.3"><c r="A439" s="15" t="s"><v>998</v></c><c r="B439" s="16" t="s"><v>999</v></c><c r="C439" s="17" t="s"><v>61</v></c><c r="D439" s="17"><v>0.28260000000000002</v></c><c r="E439" s="17"><v>136714</v></c><c r="F439" s="17"><v>0.32500000000000001</v></c><c r="G439" s="17" t="s"><v>62</v></c><c r="H439" s="17"><v>7</v></c><c r="I439" s="17" t="s"><v>41</v></c></row><row r="440" spans="1:9" x14ac:dyDescent="0.3"><c r="A440" s="15" t="s"><v>1000</v></c><c r="B440" s="16" t="s"><v>1001</v></c><c r="C440" s="17" t="s"><v>519</v></c><c r="D440" s="17"><v>0.28260000000000002</v></c><c r="E440" s="17"><v>140122</v></c><c r="F440" s="17"><v>0.32500000000000001</v></c><c r="G440" s="17" t="s"><v>520</v></c><c r="H440" s="17" t="s"><v>56</v></c><c r="I440" s="17" t="s"><v>41</v></c></row><row r="441" spans="1:9" x14ac:dyDescent="0.3"><c r="A441" s="15" t="s"><v>1002</v></c><c r="B441" s="16" t="s"><v>1003</v></c><c r="C441" s="17" t="s"><v>79</v></c><c r="D441" s="17"><v>0.28260000000000002</v></c><c r="E441" s="17"><v>145953</v></c><c r="F441" s="17"><v>0.32500000000000001</v></c><c r="G441" s="17" t="s"><v>210</v></c><c r="H441" s="17"><v>6</v></c><c r="I441" s="17" t="s"><v>41</v></c></row><row r="442" spans="1:9" x14ac:dyDescent="0.3"><c r="A442" s="15" t="s"><v>1004</v></c><c r="B442" s="16" t="s"><v>1005</v></c><c r="C442" s="17" t="s"><v>48</v></c><c r="D442" s="17"><v>0.28260000000000002</v></c><c r="E442" s="17"><v>147369</v></c><c r="F442" s="17"><v>0.32500000000000001</v></c><c r="G442" s="17" t="s"><v>62</v></c><c r="H442" s="17"><v>7</v></c><c r="I442" s="17" t="s"><v>41</v></c></row><row r="443" spans="1:9" x14ac:dyDescent="0.3"><c r="A443" s="15" t="s"><v>1006</v></c><c r="B443" s="16" t="s"><v>1007</v></c><c r="C443" s="17" t="s"><v>1008</v></c><c r="D443" s="17"><v>0.28260000000000002</v></c><c r="E443" s="17"><v>191926</v></c><c r="F443" s="17"><v>0.32500000000000001</v></c><c r="G443" s="17" t="s"><v>1009</v></c><c r="H443" s="17"><v>5</v></c><c r="I443" s="17" t="s"><v>56</v></c></row><row r="444" spans="1:9" x14ac:dyDescent="0.3"><c r="A444" s="15" t="s"><v>1010</v></c><c r="B444" s="16" t="s"><v>1011</v></c><c r="C444" s="17" t="s"><v>209</v></c><c r="D444" s="17"><v>0.28260000000000002</v></c><c r="E444" s="17"><v>191928</v></c><c r="F444" s="17"><v>0.32500000000000001</v></c><c r="G444" s="17" t="s"><v>210</v></c><c r="H444" s="17"><v>5</v></c><c r="I444" s="17" t="s"><v>41</v></c></row><row r="445" spans="1:9" x14ac:dyDescent="0.3"><c r="A445" s="15" t="s"><v>56</v></c><c r="B445" s="16" t="s"><v>1012</v></c><c r="C445" s="17" t="s"><v>163</v></c><c r="D445" s="17"><v>0.28260000000000002</v></c><c r="E445" s="17"><v>191929</v></c><c r="F445" s="17"><v>0.32500000000000001</v></c><c r="G445" s="17" t="s"><v>164</v></c><c r="H445" s="17"><v>5</v></c><c r="I445" s="17" t="s"><v>56</v></c></row><row r="446" spans="1:9" x14ac:dyDescent="0.3"><c r="A446" s="15" t="s"><v>1013</v></c><c r="B446" s="16" t="s"><v>1014</v></c><c r="C446" s="17" t="s"><v>44</v></c><c r="D446" s="17"><v>0.28260000000000002</v></c><c r="E446" s="17"><v>193792</v></c><c r="F446" s="17"><v>0.32500000000000001</v></c><c r="G446" s="17" t="s"><v>45</v></c><c r="H446" s="17"><v>6</v></c><c r="I446" s="17" t="s"><v>41</v></c></row><row r="447" spans="1:9" x14ac:dyDescent="0.3"><c r="A447" s="15" t="s"><v>1015</v></c><c r="B447" s="16" t="s"><v>1016</v></c><c r="C447" s="17" t="s"><v>266</v></c><c r="D447" s="17"><v>0.29709999999999998</v></c><c r="E447" s="17"><v>-126501</v></c><c r="F447" s="17"><v>0.32479999999999998</v></c><c r="G447" s="17" t="s"><v>353</v></c><c r="H447" s="17"><v>6</v></c><c r="I447" s="17" t="s"><v>41</v></c></row><row r="448" spans="1:9" x14ac:dyDescent="0.3"><c r="A448" s="15" t="s"><v>1017</v></c><c r="B448" s="16" t="s"><v>1018</v></c><c r="C448" s="17" t="s"><v>91</v></c><c r="D448" s="17"><v>0.2802</v></c><c r="E448" s="17"><v>24293</v></c><c r="F448" s="17"><v>0.3211</v></c><c r="G448" s="17" t="s"><v>92</v></c><c r="H448" s="17" t="s"><v>56</v></c><c r="I448" s="17" t="s"><v>41</v></c></row><row r="449" spans="1:9" x14ac:dyDescent="0.3"><c r="A449" s="15" t="s"><v>1019</v></c><c r="B449" s="16" t="s"><v>1020</v></c><c r="C449" s="17" t="s"><v>69</v></c><c r="D449" s="17"><v>0.2802</v></c><c r="E449" s="17"><v>211376</v></c><c r="F449" s="17"><v>0.3211</v></c><c r="G449" s="17" t="s"><v>70</v></c><c r="H449" s="17"><v>6</v></c><c r="I449" s="17" t="s"><v>41</v></c></row><row r="450" spans="1:9" x14ac:dyDescent="0.3"><c r="A450" s="15" t="s"><v>1021</v></c><c r="B450" s="16" t="s"><v>1022</v></c><c r="C450" s="17" t="s"><v>39</v></c><c r="D450" s="17"><v>0.28739999999999999</v></c><c r="E450" s="17"><v>193954</v></c><c r="F450" s="17"><v>0.32079999999999997</v></c><c r="G450" s="17" t="s"><v>40</v></c><c r="H450" s="17"><v>5</v></c><c r="I450" s="17" t="s"><v>41</v></c></row><row r="451" spans="1:9" x14ac:dyDescent="0.3"><c r="A451" s="15" t="s"><v>1023</v></c><c r="B451" s="16" t="s"><v>1024</v></c><c r="C451" s="17" t="s"><v>39</v></c><c r="D451" s="17"><v>0.29470000000000002</v></c><c r="E451" s="17"><v>-97006</v></c><c r="F451" s="17"><v>0.32069999999999999</v></c><c r="G451" s="17" t="s"><v>40</v></c><c r="H451" s="17"><v>6</v></c><c r="I451" s="17" t="s"><v>41</v></c></row><row r="452" spans="1:9" x14ac:dyDescent="0.3"><c r="A452" s="15" t="s"><v>1025</v></c><c r="B452" s="16" t="s"><v>1026</v></c><c r="C452" s="17" t="s"><v>188</v></c><c r="D452" s="17"><v>0.29470000000000002</v></c><c r="E452" s="17"><v>-98108</v></c><c r="F452" s="17"><v>0.32069999999999999</v></c><c r="G452" s="17" t="s"><v>273</v></c><c r="H452" s="17"><v>6</v></c><c r="I452" s="17" t="s"><v>41</v></c></row><row r="453" spans="1:9" x14ac:dyDescent="0.3"><c r="A453" s="15" t="s"><v>1027</v></c><c r="B453" s="16" t="s"><v>1028</v></c><c r="C453" s="17" t="s"><v>39</v></c><c r="D453" s="17"><v>0.29470000000000002</v></c><c r="E453" s="17"><v>-101421</v></c><c r="F453" s="17"><v>0.32069999999999999</v></c><c r="G453" s="17" t="s"><v>40</v></c><c r="H453" s="17"><v>7</v></c><c r="I453" s="17" t="s"><v>41</v></c></row><row r="454" spans="1:9" x14ac:dyDescent="0.3"><c r="A454" s="15" t="s"><v>1029</v></c><c r="B454" s="16" t="s"><v>1030</v></c><c r="C454" s="17" t="s"><v>188</v></c><c r="D454" s="17"><v>0.29470000000000002</v></c><c r="E454" s="17"><v>-102477</v></c><c r="F454" s="17"><v>0.32069999999999999</v></c><c r="G454" s="17" t="s"><v>273</v></c><c r="H454" s="17"><v>5</v></c><c r="I454" s="17" t="s"><v>41</v></c></row><row r="455" spans="1:9" x14ac:dyDescent="0.3"><c r="A455" s="15" t="s"><v>1031</v></c><c r="B455" s="16" t="s"><v>1032</v></c><c r="C455" s="17" t="s"><v>61</v></c><c r="D455" s="17"><v>0.29470000000000002</v></c><c r="E455" s="17"><v>-102715</v></c><c r="F455" s="17"><v>0.32069999999999999</v></c><c r="G455" s="17" t="s"><v>62</v></c><c r="H455" s="17"><v>7</v></c><c r="I455" s="17" t="s"><v>41</v></c></row><row r="456" spans="1:9" x14ac:dyDescent="0.3"><c r="A456" s="15" t="s"><v>1033</v></c><c r="B456" s="16" t="s"><v>1034</v></c><c r="C456" s="17" t="s"><v>266</v></c><c r="D456" s="17"><v>0.29470000000000002</v></c><c r="E456" s="17"><v>-109079</v></c><c r="F456" s="17"><v>0.32069999999999999</v></c><c r="G456" s="17" t="s"><v>353</v></c><c r="H456" s="17"><v>4</v></c><c r="I456" s="17" t="s"><v>41</v></c></row><row r="457" spans="1:9" x14ac:dyDescent="0.3"><c r="A457" s="15" t="s"><v>1035</v></c><c r="B457" s="16" t="s"><v>1036</v></c><c r="C457" s="17" t="s"><v>514</v></c><c r="D457" s="17"><v>0.29470000000000002</v></c><c r="E457" s="17"><v>-109965</v></c><c r="F457" s="17"><v>0.32069999999999999</v></c><c r="G457" s="17" t="s"><v>217</v></c><c r="H457" s="17"><v>6</v></c><c r="I457" s="17" t="s"><v>41</v></c></row><row r="458" spans="1:9" x14ac:dyDescent="0.3"><c r="A458" s="15" t="s"><v>1037</v></c><c r="B458" s="16" t="s"><v>1038</v></c><c r="C458" s="17" t="s"><v>61</v></c><c r="D458" s="17"><v>0.29470000000000002</v></c><c r="E458" s="17"><v>-114893</v></c><c r="F458" s="17"><v>0.32069999999999999</v></c><c r="G458" s="17" t="s"><v>62</v></c><c r="H458" s="17"><v>7</v></c><c r="I458" s="17" t="s"><v>41</v></c></row><row r="459" spans="1:9" x14ac:dyDescent="0.3"><c r="A459" s="15" t="s"><v>1039</v></c><c r="B459" s="16" t="s"><v>1040</v></c><c r="C459" s="17" t="s"><v>39</v></c><c r="D459" s="17"><v>0.29470000000000002</v></c><c r="E459" s="17"><v>-116178</v></c><c r="F459" s="17"><v>0.32069999999999999</v></c><c r="G459" s="17" t="s"><v>40</v></c><c r="H459" s="17"><v>7</v></c><c r="I459" s="17" t="s"><v>41</v></c></row><row r="460" spans="1:9" x14ac:dyDescent="0.3"><c r="A460" s="15" t="s"><v>1041</v></c><c r="B460" s="16" t="s"><v>1042</v></c><c r="C460" s="17" t="s"><v>61</v></c><c r="D460" s="17"><v>0.29470000000000002</v></c><c r="E460" s="17"><v>-116790</v></c><c r="F460" s="17"><v>0.32069999999999999</v></c><c r="G460" s="17" t="s"><v>62</v></c><c r="H460" s="17"><v>7</v></c><c r="I460" s="17" t="s"><v>41</v></c></row><row r="461" spans="1:9" x14ac:dyDescent="0.3"><c r="A461" s="15" t="s"><v>1043</v></c><c r="B461" s="16" t="s"><v>1044</v></c><c r="C461" s="17" t="s"><v>39</v></c><c r="D461" s="17"><v>0.29470000000000002</v></c><c r="E461" s="17"><v>-117784</v></c><c r="F461" s="17"><v>0.32069999999999999</v></c><c r="G461" s="17" t="s"><v>40</v></c><c r="H461" s="17"><v>5</v></c><c r="I461" s="17" t="s"><v>41</v></c></row><row r="462" spans="1:9" x14ac:dyDescent="0.3"><c r="A462" s="15" t="s"><v>1045</v></c><c r="B462" s="16" t="s"><v>1046</v></c><c r="C462" s="17" t="s"><v>39</v></c><c r="D462" s="17"><v>0.29470000000000002</v></c><c r="E462" s="17"><v>-118865</v></c><c r="F462" s="17"><v>0.32069999999999999</v></c><c r="G462" s="17" t="s"><v>40</v></c><c r="H462" s="17"><v>4</v></c><c r="I462" s="17" t="s"><v>41</v></c></row><row r="463" spans="1:9" x14ac:dyDescent="0.3"><c r="A463" s="15" t="s"><v>1047</v></c><c r="B463" s="16" t="s"><v>1048</v></c><c r="C463" s="17" t="s"><v>39</v></c><c r="D463" s="17"><v>0.29470000000000002</v></c><c r="E463" s="17"><v>-120628</v></c><c r="F463" s="17"><v>0.32069999999999999</v></c><c r="G463" s="17" t="s"><v>40</v></c><c r="H463" s="17"><v>7</v></c><c r="I463" s="17" t="s"><v>41</v></c></row><row r="464" spans="1:9" x14ac:dyDescent="0.3"><c r="A464" s="15" t="s"><v>1049</v></c><c r="B464" s="16" t="s"><v>1050</v></c><c r="C464" s="17" t="s"><v>69</v></c><c r="D464" s="17"><v>0.29470000000000002</v></c><c r="E464" s="17"><v>-123698</v></c><c r="F464" s="17"><v>0.32069999999999999</v></c><c r="G464" s="17" t="s"><v>70</v></c><c r="H464" s="17"><v>7</v></c><c r="I464" s="17" t="s"><v>41</v></c></row><row r="465" spans="1:9" x14ac:dyDescent="0.3"><c r="A465" s="15" t="s"><v>1051</v></c><c r="B465" s="16" t="s"><v>1052</v></c><c r="C465" s="17" t="s"><v>61</v></c><c r="D465" s="17"><v>0.29470000000000002</v></c><c r="E465" s="17"><v>-126448</v></c><c r="F465" s="17"><v>0.32069999999999999</v></c><c r="G465" s="17" t="s"><v>62</v></c><c r="H465" s="17"><v>6</v></c><c r="I465" s="17" t="s"><v>41</v></c></row><row r="466" spans="1:9" x14ac:dyDescent="0.3"><c r="A466" s="15" t="s"><v>1053</v></c><c r="B466" s="16" t="s"><v>1054</v></c><c r="C466" s="17" t="s"><v>188</v></c><c r="D466" s="17"><v>0.29470000000000002</v></c><c r="E466" s="17"><v>-129338</v></c><c r="F466" s="17"><v>0.32069999999999999</v></c><c r="G466" s="17" t="s"><v>273</v></c><c r="H466" s="17"><v>7</v></c><c r="I466" s="17" t="s"><v>41</v></c></row><row r="467" spans="1:9" x14ac:dyDescent="0.3"><c r="A467" s="15" t="s"><v>1055</v></c><c r="B467" s="16" t="s"><v>1056</v></c><c r="C467" s="17" t="s"><v>48</v></c><c r="D467" s="17"><v>0.29470000000000002</v></c><c r="E467" s="17"><v>-131759</v></c><c r="F467" s="17"><v>0.32069999999999999</v></c><c r="G467" s="17" t="s"><v>49</v></c><c r="H467" s="17"><v>7</v></c><c r="I467" s="17" t="s"><v>41</v></c></row><row r="468" spans="1:9" x14ac:dyDescent="0.3"><c r="A468" s="15" t="s"><v>1057</v></c><c r="B468" s="16" t="s"><v>1058</v></c><c r="C468" s="17" t="s"><v>61</v></c><c r="D468" s="17"><v>0.29470000000000002</v></c><c r="E468" s="17"><v>-134005</v></c><c r="F468" s="17"><v>0.32069999999999999</v></c><c r="G468" s="17" t="s"><v>62</v></c><c r="H468" s="17"><v>6</v></c><c r="I468" s="17" t="s"><v>41</v></c></row><row r="469" spans="1:9" x14ac:dyDescent="0.3"><c r="A469" s="15" t="s"><v>1059</v></c><c r="B469" s="16" t="s"><v>1060</v></c><c r="C469" s="17" t="s"><v>73</v></c><c r="D469" s="17"><v>0.29470000000000002</v></c><c r="E469" s="17"><v>-134202</v></c><c r="F469" s="17"><v>0.32069999999999999</v></c><c r="G469" s="17" t="s"><v>74</v></c><c r="H469" s="17"><v>6</v></c><c r="I469" s="17" t="s"><v>41</v></c></row><row r="470" spans="1:9" x14ac:dyDescent="0.3"><c r="A470" s="15" t="s"><v>1061</v></c><c r="B470" s="16" t="s"><v>1062</v></c><c r="C470" s="17" t="s"><v>44</v></c><c r="D470" s="17"><v>0.29470000000000002</v></c><c r="E470" s="17"><v>-136283</v></c><c r="F470" s="17"><v>0.32069999999999999</v></c><c r="G470" s="17" t="s"><v>45</v></c><c r="H470" s="17"><v>7</v></c><c r="I470" s="17" t="s"><v>41</v></c></row><row r="471" spans="1:9" x14ac:dyDescent="0.3"><c r="A471" s="15" t="s"><v>1063</v></c><c r="B471" s="16" t="s"><v>1064</v></c><c r="C471" s="17" t="s"><v>69</v></c><c r="D471" s="17"><v>0.29470000000000002</v></c><c r="E471" s="17"><v>-137246</v></c><c r="F471" s="17"><v>0.32069999999999999</v></c><c r="G471" s="17" t="s"><v>70</v></c><c r="H471" s="17"><v>6</v></c><c r="I471" s="17" t="s"><v>41</v></c></row><row r="472" spans="1:9" x14ac:dyDescent="0.3"><c r="A472" s="15" t="s"><v>1065</v></c><c r="B472" s="16" t="s"><v>1066</v></c><c r="C472" s="17" t="s"><v>209</v></c><c r="D472" s="17"><v>0.29470000000000002</v></c><c r="E472" s="17"><v>-137649</v></c><c r="F472" s="17"><v>0.32069999999999999</v></c><c r="G472" s="17" t="s"><v>210</v></c><c r="H472" s="17"><v>7</v></c><c r="I472" s="17" t="s"><v>41</v></c></row><row r="473" spans="1:9" x14ac:dyDescent="0.3"><c r="A473" s="15" t="s"><v>1067</v></c><c r="B473" s="16" t="s"><v>1068</v></c><c r="C473" s="17" t="s"><v>95</v></c><c r="D473" s="17"><v>0.29470000000000002</v></c><c r="E473" s="17"><v>-138011</v></c><c r="F473" s="17"><v>0.32069999999999999</v></c><c r="G473" s="17" t="s"><v>96</v></c><c r="H473" s="17"><v>6</v></c><c r="I473" s="17" t="s"><v>41</v></c></row><row r="474" spans="1:9" x14ac:dyDescent="0.3"><c r="A474" s="15" t="s"><v>1069</v></c><c r="B474" s="16" t="s"><v>1070</v></c><c r="C474" s="17" t="s"><v>61</v></c><c r="D474" s="17"><v>0.29470000000000002</v></c><c r="E474" s="17"><v>-138877</v></c><c r="F474" s="17"><v>0.32069999999999999</v></c><c r="G474" s="17" t="s"><v>62</v></c><c r="H474" s="17" t="s"><v>4</v></c><c r="I474" s="17" t="s"><v>41</v></c></row><row r="475" spans="1:9" x14ac:dyDescent="0.3"><c r="A475" s="15" t="s"><v>56</v></c><c r="B475" s="16" t="s"><v>1071</v></c><c r="C475" s="17" t="s"><v>1072</v></c><c r="D475" s="17"><v>0.28499999999999998</v></c><c r="E475" s="17"><v>123815</v></c><c r="F475" s="17"><v>0.31680000000000003</v></c><c r="G475" s="17" t="s"><v>1073</v></c><c r="H475" s="17" t="s"><v>56</v></c><c r="I475" s="17" t="s"><v>56</v></c></row><row r="476" spans="1:9" x14ac:dyDescent="0.3"><c r="A476" s="15" t="s"><v>1074</v></c><c r="B476" s="16" t="s"><v>1075</v></c><c r="C476" s="17" t="s"><v>39</v></c><c r="D476" s="17"><v>0.28499999999999998</v></c><c r="E476" s="17"><v>234906</v></c><c r="F476" s="17"><v>0.31680000000000003</v></c><c r="G476" s="17" t="s"><v>40</v></c><c r="H476" s="17"><v>6</v></c><c r="I476" s="17" t="s"><v>41</v></c></row><row r="477" spans="1:9" x14ac:dyDescent="0.3"><c r="A477" s="15" t="s"><v>1076</v></c><c r="B477" s="16" t="s"><v>1077</v></c><c r="C477" s="17" t="s"><v>48</v></c><c r="D477" s="17"><v>0.2923</v></c><c r="E477" s="17"><v>-96036</v></c><c r="F477" s="17"><v>0.31669999999999998</v></c><c r="G477" s="17" t="s"><v>62</v></c><c r="H477" s="17"><v>5</v></c><c r="I477" s="17" t="s"><v>41</v></c></row><row r="478" spans="1:9" x14ac:dyDescent="0.3"><c r="A478" s="15" t="s"><v>1078</v></c><c r="B478" s="16" t="s"><v>1079</v></c><c r="C478" s="17" t="s"><v>61</v></c><c r="D478" s="17"><v>0.2923</v></c><c r="E478" s="17"><v>-126246</v></c><c r="F478" s="17"><v>0.31669999999999998</v></c><c r="G478" s="17" t="s"><v>62</v></c><c r="H478" s="17" t="s"><v>16</v></c><c r="I478" s="17" t="s"><v>41</v></c></row><row r="479" spans="1:9" x14ac:dyDescent="0.3"><c r="A479" s="15" t="s"><v>1080</v></c><c r="B479" s="16" t="s"><v>1081</v></c><c r="C479" s="17" t="s"><v>1082</v></c><c r="D479" s="17"><v>0.27539999999999998</v></c><c r="E479" s="17"><v>-81977</v></c><c r="F479" s="17"><v>0.31319999999999998</v></c><c r="G479" s="17" t="s"><v>1083</v></c><c r="H479" s="17" t="s"><v>56</v></c><c r="I479" s="17" t="s"><v>41</v></c></row><row r="480" spans="1:9" x14ac:dyDescent="0.3"><c r="A480" s="15" t="s"><v>1084</v></c><c r="B480" s="16" t="s"><v>1085</v></c><c r="C480" s="17" t="s"><v>52</v></c><c r="D480" s="17"><v>0.27539999999999998</v></c><c r="E480" s="17"><v>188441</v></c><c r="F480" s="17"><v>0.31319999999999998</v></c><c r="G480" s="17" t="s"><v>53</v></c><c r="H480" s="17" t="s"><v>56</v></c><c r="I480" s="17" t="s"><v>41</v></c></row><row r="481" spans="1:9" x14ac:dyDescent="0.3"><c r="A481" s="15" t="s"><v>1086</v></c><c r="B481" s="16" t="s"><v>1087</v></c><c r="C481" s="17" t="s"><v>65</v></c><c r="D481" s="17"><v>0.28260000000000002</v></c><c r="E481" s="17"><v>248664</v></c><c r="F481" s="17"><v>0.31290000000000001</v></c><c r="G481" s="17" t="s"><v>66</v></c><c r="H481" s="17" t="s"><v>8</v></c><c r="I481" s="17" t="s"><v>41</v></c></row><row r="482" spans="1:9" x14ac:dyDescent="0.3"><c r="A482" s="15" t="s"><v>1088</v></c><c r="B482" s="16" t="s"><v>1089</v></c><c r="C482" s="17" t="s"><v>79</v></c><c r="D482" s="17"><v>0.28260000000000002</v></c><c r="E482" s="17"><v>248767</v></c><c r="F482" s="17"><v>0.31290000000000001</v></c><c r="G482" s="17" t="s"><v>80</v></c><c r="H482" s="17" t="s"><v>8</v></c><c r="I482" s="17" t="s"><v>41</v></c></row><row r="483" spans="1:9" x14ac:dyDescent="0.3"><c r="A483" s="15" t="s"><v>1090</v></c><c r="B483" s="16" t="s"><v>1091</v></c><c r="C483" s="17" t="s"><v>39</v></c><c r="D483" s="17"><v>0.28260000000000002</v></c><c r="E483" s="17"><v>249469</v></c><c r="F483" s="17"><v>0.31290000000000001</v></c><c r="G483" s="17" t="s"><v>40</v></c><c r="H483" s="17"><v>5</v></c><c r="I483" s="17" t="s"><v>41</v></c></row><row r="484" spans="1:9" x14ac:dyDescent="0.3"><c r="A484" s="15" t="s"><v>1092</v></c><c r="B484" s="16" t="s"><v>1093</v></c><c r="C484" s="17" t="s"><v>39</v></c><c r="D484" s="17"><v>0.28260000000000002</v></c><c r="E484" s="17"><v>251238</v></c><c r="F484" s="17"><v>0.31290000000000001</v></c><c r="G484" s="17" t="s"><v>40</v></c><c r="H484" s="17"><v>7</v></c><c r="I484" s="17" t="s"><v>41</v></c></row><row r="485" spans="1:9" x14ac:dyDescent="0.3"><c r="A485" s="15" t="s"><v>1094</v></c><c r="B485" s="16" t="s"><v>1095</v></c><c r="C485" s="17" t="s"><v>61</v></c><c r="D485" s="17"><v>0.28260000000000002</v></c><c r="E485" s="17"><v>251799</v></c><c r="F485" s="17"><v>0.31290000000000001</v></c><c r="G485" s="17" t="s"><v>62</v></c><c r="H485" s="17"><v>6</v></c><c r="I485" s="17" t="s"><v>41</v></c></row><row r="486" spans="1:9" x14ac:dyDescent="0.3"><c r="A486" s="15" t="s"><v>1096</v></c><c r="B486" s="16" t="s"><v>1097</v></c><c r="C486" s="17" t="s"><v>266</v></c><c r="D486" s="17"><v>0.28260000000000002</v></c><c r="E486" s="17"><v>252314</v></c><c r="F486" s="17"><v>0.31290000000000001</v></c><c r="G486" s="17" t="s"><v>353</v></c><c r="H486" s="17"><v>7</v></c><c r="I486" s="17" t="s"><v>41</v></c></row><row r="487" spans="1:9" x14ac:dyDescent="0.3"><c r="A487" s="15" t="s"><v>1098</v></c><c r="B487" s="16" t="s"><v>1099</v></c><c r="C487" s="17" t="s"><v>39</v></c><c r="D487" s="17"><v>0.28260000000000002</v></c><c r="E487" s="17"><v>255946</v></c><c r="F487" s="17"><v>0.31290000000000001</v></c><c r="G487" s="17" t="s"><v>40</v></c><c r="H487" s="17"><v>6</v></c><c r="I487" s="17" t="s"><v>41</v></c></row><row r="488" spans="1:9" x14ac:dyDescent="0.3"><c r="A488" s="15" t="s"><v>1100</v></c><c r="B488" s="16" t="s"><v>1101</v></c><c r="C488" s="17" t="s"><v>48</v></c><c r="D488" s="17"><v>0.28260000000000002</v></c><c r="E488" s="17"><v>257531</v></c><c r="F488" s="17"><v>0.31290000000000001</v></c><c r="G488" s="17" t="s"><v>49</v></c><c r="H488" s="17"><v>6</v></c><c r="I488" s="17" t="s"><v>41</v></c></row><row r="489" spans="1:9" x14ac:dyDescent="0.3"><c r="A489" s="15" t="s"><v>1102</v></c><c r="B489" s="16" t="s"><v>1103</v></c><c r="C489" s="17" t="s"><v>73</v></c><c r="D489" s="17"><v>0.28260000000000002</v></c><c r="E489" s="17"><v>258093</v></c><c r="F489" s="17"><v>0.31290000000000001</v></c><c r="G489" s="17" t="s"><v>74</v></c><c r="H489" s="17"><v>6</v></c><c r="I489" s="17" t="s"><v>41</v></c></row><row r="490" spans="1:9" x14ac:dyDescent="0.3"><c r="A490" s="15" t="s"><v>1104</v></c><c r="B490" s="16" t="s"><v>1105</v></c><c r="C490" s="17" t="s"><v>73</v></c><c r="D490" s="17"><v>0.28260000000000002</v></c><c r="E490" s="17"><v>258179</v></c><c r="F490" s="17"><v>0.31290000000000001</v></c><c r="G490" s="17" t="s"><v>74</v></c><c r="H490" s="17"><v>6</v></c><c r="I490" s="17" t="s"><v>41</v></c></row><row r="491" spans="1:9" x14ac:dyDescent="0.3"><c r="A491" s="15" t="s"><v>1106</v></c><c r="B491" s="16" t="s"><v>1107</v></c><c r="C491" s="17" t="s"><v>61</v></c><c r="D491" s="17"><v>0.28260000000000002</v></c><c r="E491" s="17"><v>260085</v></c><c r="F491" s="17"><v>0.31290000000000001</v></c><c r="G491" s="17" t="s"><v>62</v></c><c r="H491" s="17"><v>6</v></c><c r="I491" s="17" t="s"><v>41</v></c></row><row r="492" spans="1:9" x14ac:dyDescent="0.3"><c r="A492" s="15" t="s"><v>1108</v></c><c r="B492" s="16" t="s"><v>1109</v></c><c r="C492" s="17" t="s"><v>48</v></c><c r="D492" s="17"><v>0.28260000000000002</v></c><c r="E492" s="17"><v>262425</v></c><c r="F492" s="17"><v>0.31290000000000001</v></c><c r="G492" s="17" t="s"><v>49</v></c><c r="H492" s="17"><v>5</v></c><c r="I492" s="17" t="s"><v>41</v></c></row><row r="493" spans="1:9" x14ac:dyDescent="0.3"><c r="A493" s="15" t="s"><v>1110</v></c><c r="B493" s="16" t="s"><v>1111</v></c><c r="C493" s="17" t="s"><v>61</v></c><c r="D493" s="17"><v>0.28260000000000002</v></c><c r="E493" s="17"><v>262591</v></c><c r="F493" s="17"><v>0.31290000000000001</v></c><c r="G493" s="17" t="s"><v>62</v></c><c r="H493" s="17"><v>5</v></c><c r="I493" s="17" t="s"><v>41</v></c></row><row r="494" spans="1:9" x14ac:dyDescent="0.3"><c r="A494" s="15" t="s"><v>1112</v></c><c r="B494" s="16" t="s"><v>1113</v></c><c r="C494" s="17" t="s"><v>69</v></c><c r="D494" s="17"><v>0.28260000000000002</v></c><c r="E494" s="17"><v>264357</v></c><c r="F494" s="17"><v>0.31290000000000001</v></c><c r="G494" s="17" t="s"><v>70</v></c><c r="H494" s="17"><v>7</v></c><c r="I494" s="17" t="s"><v>41</v></c></row><row r="495" spans="1:9" x14ac:dyDescent="0.3"><c r="A495" s="15" t="s"><v>1114</v></c><c r="B495" s="16" t="s"><v>1115</v></c><c r="C495" s="17" t="s"><v>69</v></c><c r="D495" s="17"><v>0.28260000000000002</v></c><c r="E495" s="17"><v>265181</v></c><c r="F495" s="17"><v>0.31290000000000001</v></c><c r="G495" s="17" t="s"><v>70</v></c><c r="H495" s="17"><v>5</v></c><c r="I495" s="17" t="s"><v>41</v></c></row><row r="496" spans="1:9" x14ac:dyDescent="0.3"><c r="A496" s="15" t="s"><v>1116</v></c><c r="B496" s="16" t="s"><v>1117</v></c><c r="C496" s="17" t="s"><v>65</v></c><c r="D496" s="17"><v>0.28260000000000002</v></c><c r="E496" s="17"><v>266630</v></c><c r="F496" s="17"><v>0.31290000000000001</v></c><c r="G496" s="17" t="s"><v>66</v></c><c r="H496" s="17" t="s"><v>8</v></c><c r="I496" s="17" t="s"><v>41</v></c></row><row r="497" spans="1:9" x14ac:dyDescent="0.3"><c r="A497" s="15" t="s"><v>1118</v></c><c r="B497" s="16" t="s"><v>1119</v></c><c r="C497" s="17" t="s"><v>209</v></c><c r="D497" s="17"><v>0.28260000000000002</v></c><c r="E497" s="17"><v>267561</v></c><c r="F497" s="17"><v>0.31290000000000001</v></c><c r="G497" s="17" t="s"><v>210</v></c><c r="H497" s="17"><v>6</v></c><c r="I497" s="17" t="s"><v>41</v></c></row><row r="498" spans="1:9" x14ac:dyDescent="0.3"><c r="A498" s="15" t="s"><v>1120</v></c><c r="B498" s="16" t="s"><v>1121</v></c><c r="C498" s="17" t="s"><v>61</v></c><c r="D498" s="17"><v>0.28260000000000002</v></c><c r="E498" s="17"><v>268574</v></c><c r="F498" s="17"><v>0.31290000000000001</v></c><c r="G498" s="17" t="s"><v>62</v></c><c r="H498" s="17"><v>7</v></c><c r="I498" s="17" t="s"><v>41</v></c></row><row r="499" spans="1:9" x14ac:dyDescent="0.3"><c r="A499" s="15" t="s"><v>1122</v></c><c r="B499" s="16" t="s"><v>1123</v></c><c r="C499" s="17" t="s"><v>39</v></c><c r="D499" s="17"><v>0.28260000000000002</v></c><c r="E499" s="17"><v>268649</v></c><c r="F499" s="17"><v>0.31290000000000001</v></c><c r="G499" s="17" t="s"><v>40</v></c><c r="H499" s="17"><v>6</v></c><c r="I499" s="17" t="s"><v>41</v></c></row><row r="500" spans="1:9" x14ac:dyDescent="0.3"><c r="A500" s="15" t="s"><v>1124</v></c><c r="B500" s="16" t="s"><v>1125</v></c><c r="C500" s="17" t="s"><v>65</v></c><c r="D500" s="17"><v>0.28260000000000002</v></c><c r="E500" s="17"><v>270516</v></c><c r="F500" s="17"><v>0.31290000000000001</v></c><c r="G500" s="17" t="s"><v>66</v></c><c r="H500" s="17"><v>6</v></c><c r="I500" s="17" t="s"><v>41</v></c></row><row r="501" spans="1:9" x14ac:dyDescent="0.3"><c r="A501" s="15" t="s"><v>1126</v></c><c r="B501" s="16" t="s"><v>1127</v></c><c r="C501" s="17" t="s"><v>209</v></c><c r="D501" s="17"><v>0.28260000000000002</v></c><c r="E501" s="17"><v>271195</v></c><c r="F501" s="17"><v>0.31290000000000001</v></c><c r="G501" s="17" t="s"><v>210</v></c><c r="H501" s="17"><v>5</v></c><c r="I501" s="17" t="s"><v>41</v></c></row><row r="502" spans="1:9" x14ac:dyDescent="0.3"><c r="A502" s="15" t="s"><v>1128</v></c><c r="B502" s="16" t="s"><v>1129</v></c><c r="C502" s="17" t="s"><v>95</v></c><c r="D502" s="17"><v>0.28260000000000002</v></c><c r="E502" s="17"><v>272751</v></c><c r="F502" s="17"><v>0.31290000000000001</v></c><c r="G502" s="17" t="s"><v>96</v></c><c r="H502" s="17" t="s"><v>8</v></c><c r="I502" s="17" t="s"><v>41</v></c></row><row r="503" spans="1:9" x14ac:dyDescent="0.3"><c r="A503" s="15" t="s"><v>1130</v></c><c r="B503" s="16" t="s"><v>1131</v></c><c r="C503" s="17" t="s"><v>95</v></c><c r="D503" s="17"><v>0.28260000000000002</v></c><c r="E503" s="17"><v>273359</v></c><c r="F503" s="17"><v>0.31290000000000001</v></c><c r="G503" s="17" t="s"><v>96</v></c><c r="H503" s="17"><v>7</v></c><c r="I503" s="17" t="s"><v>41</v></c></row><row r="504" spans="1:9" x14ac:dyDescent="0.3"><c r="A504" s="15" t="s"><v>1132</v></c><c r="B504" s="16" t="s"><v>1133</v></c><c r="C504" s="17" t="s"><v>69</v></c><c r="D504" s="17"><v>0.28260000000000002</v></c><c r="E504" s="17"><v>273458</v></c><c r="F504" s="17"><v>0.31290000000000001</v></c><c r="G504" s="17" t="s"><v>70</v></c><c r="H504" s="17"><v>7</v></c><c r="I504" s="17" t="s"><v>41</v></c></row><row r="505" spans="1:9" x14ac:dyDescent="0.3"><c r="A505" s="15" t="s"><v>1134</v></c><c r="B505" s="16" t="s"><v>1135</v></c><c r="C505" s="17" t="s"><v>266</v></c><c r="D505" s="17"><v>0.28260000000000002</v></c><c r="E505" s="17"><v>273510</v></c><c r="F505" s="17"><v>0.31290000000000001</v></c><c r="G505" s="17" t="s"><v>353</v></c><c r="H505" s="17"><v>6</v></c><c r="I505" s="17" t="s"><v>41</v></c></row><row r="506" spans="1:9" x14ac:dyDescent="0.3"><c r="A506" s="15" t="s"><v>1136</v></c><c r="B506" s="16" t="s"><v>1137</v></c><c r="C506" s="17" t="s"><v>61</v></c><c r="D506" s="17"><v>0.28260000000000002</v></c><c r="E506" s="17"><v>274767</v></c><c r="F506" s="17"><v>0.31290000000000001</v></c><c r="G506" s="17" t="s"><v>62</v></c><c r="H506" s="17" t="s"><v>8</v></c><c r="I506" s="17" t="s"><v>41</v></c></row><row r="507" spans="1:9" x14ac:dyDescent="0.3"><c r="A507" s="15" t="s"><v>1138</v></c><c r="B507" s="16" t="s"><v>1139</v></c><c r="C507" s="17" t="s"><v>61</v></c><c r="D507" s="17"><v>0.28260000000000002</v></c><c r="E507" s="17"><v>275429</v></c><c r="F507" s="17"><v>0.31290000000000001</v></c><c r="G507" s="17" t="s"><v>62</v></c><c r="H507" s="17" t="s"><v>14</v></c><c r="I507" s="17" t="s"><v>41</v></c></row><row r="508" spans="1:9" x14ac:dyDescent="0.3"><c r="A508" s="15" t="s"><v>1140</v></c><c r="B508" s="16" t="s"><v>1141</v></c><c r="C508" s="17" t="s"><v>65</v></c><c r="D508" s="17"><v>0.28260000000000002</v></c><c r="E508" s="17"><v>276326</v></c><c r="F508" s="17"><v>0.31290000000000001</v></c><c r="G508" s="17" t="s"><v>66</v></c><c r="H508" s="17"><v>7</v></c><c r="I508" s="17" t="s"><v>41</v></c></row><row r="509" spans="1:9" x14ac:dyDescent="0.3"><c r="A509" s="15" t="s"><v>1142</v></c><c r="B509" s="16" t="s"><v>1143</v></c><c r="C509" s="17" t="s"><v>191</v></c><c r="D509" s="17"><v>0.2802</v></c><c r="E509" s="17"><v>269836</v></c><c r="F509" s="17"><v>0.30890000000000001</v></c><c r="G509" s="17" t="s"><v>192</v></c><c r="H509" s="17"><v>5</v></c><c r="I509" s="17" t="s"><v>41</v></c></row><row r="510" spans="1:9" x14ac:dyDescent="0.3"><c r="A510" s="15" t="s"><v>1144</v></c><c r="B510" s="16" t="s"><v>1145</v></c><c r="C510" s="17" t="s"><v>48</v></c><c r="D510" s="17"><v>0.28739999999999999</v></c><c r="E510" s="17"><v>309864</v></c><c r="F510" s="17"><v>0.30880000000000002</v></c><c r="G510" s="17" t="s"><v>49</v></c><c r="H510" s="17"><v>7</v></c><c r="I510" s="17" t="s"><v>41</v></c></row><row r="511" spans="1:9" x14ac:dyDescent="0.3"><c r="A511" s="15" t="s"><v>1146</v></c><c r="B511" s="16" t="s"><v>1147</v></c><c r="C511" s="17" t="s"><v>163</v></c><c r="D511" s="17"><v>0.27779999999999999</v></c><c r="E511" s="17"><v>266925</v></c><c r="F511" s="17"><v>0.30509999999999998</v></c><c r="G511" s="17" t="s"><v>164</v></c><c r="H511" s="17"><v>6</v></c><c r="I511" s="17" t="s"><v>41</v></c></row><row r="512" spans="1:9" x14ac:dyDescent="0.3"><c r="A512" s="15" t="s"><v>1148</v></c><c r="B512" s="16" t="s"><v>1149</v></c><c r="C512" s="17" t="s"><v>73</v></c><c r="D512" s="17"><v>0.29949999999999999</v></c><c r="E512" s="17"><v>-139398</v></c><c r="F512" s="17"><v>0.30499999999999999</v></c><c r="G512" s="17" t="s"><v>74</v></c><c r="H512" s="17"><v>5</v></c><c r="I512" s="17" t="s"><v>41</v></c></row><row r="513" spans="1:9" x14ac:dyDescent="0.3"><c r="A513" s="15" t="s"><v>1150</v></c><c r="B513" s="16" t="s"><v>1151</v></c><c r="C513" s="17" t="s"><v>61</v></c><c r="D513" s="17"><v>0.28499999999999998</v></c><c r="E513" s="17"><v>279452</v></c><c r="F513" s="17"><v>0.30480000000000002</v></c><c r="G513" s="17" t="s"><v>62</v></c><c r="H513" s="17"><v>7</v></c><c r="I513" s="17" t="s"><v>41</v></c></row><row r="514" spans="1:9" x14ac:dyDescent="0.3"><c r="A514" s="15" t="s"><v>1152</v></c><c r="B514" s="16" t="s"><v>1153</v></c><c r="C514" s="17" t="s"><v>39</v></c><c r="D514" s="17"><v>0.28499999999999998</v></c><c r="E514" s="17"><v>279712</v></c><c r="F514" s="17"><v>0.30480000000000002</v></c><c r="G514" s="17" t="s"><v>40</v></c><c r="H514" s="17"><v>6</v></c><c r="I514" s="17" t="s"><v>41</v></c></row><row r="515" spans="1:9" x14ac:dyDescent="0.3"><c r="A515" s="15" t="s"><v>1154</v></c><c r="B515" s="16" t="s"><v>1155</v></c><c r="C515" s="17" t="s"><v>266</v></c><c r="D515" s="17"><v>0.28499999999999998</v></c><c r="E515" s="17"><v>281238</v></c><c r="F515" s="17"><v>0.30480000000000002</v></c><c r="G515" s="17" t="s"><v>353</v></c><c r="H515" s="17"><v>6</v></c><c r="I515" s="17" t="s"><v>41</v></c></row><row r="516" spans="1:9" x14ac:dyDescent="0.3"><c r="A516" s="15" t="s"><v>1156</v></c><c r="B516" s="16" t="s"><v>1157</v></c><c r="C516" s="17" t="s"><v>188</v></c><c r="D516" s="17"><v>0.28499999999999998</v></c><c r="E516" s="17"><v>282358</v></c><c r="F516" s="17"><v>0.30480000000000002</v></c><c r="G516" s="17" t="s"><v>273</v></c><c r="H516" s="17"><v>7</v></c><c r="I516" s="17" t="s"><v>41</v></c></row><row r="517" spans="1:9" x14ac:dyDescent="0.3"><c r="A517" s="15" t="s"><v>1158</v></c><c r="B517" s="16" t="s"><v>1159</v></c><c r="C517" s="17" t="s"><v>61</v></c><c r="D517" s="17"><v>0.28499999999999998</v></c><c r="E517" s="17"><v>284020</v></c><c r="F517" s="17"><v>0.30480000000000002</v></c><c r="G517" s="17" t="s"><v>62</v></c><c r="H517" s="17"><v>5</v></c><c r="I517" s="17" t="s"><v>41</v></c></row><row r="518" spans="1:9" x14ac:dyDescent="0.3"><c r="A518" s="15" t="s"><v>1160</v></c><c r="B518" s="16" t="s"><v>1161</v></c><c r="C518" s="17" t="s"><v>61</v></c><c r="D518" s="17"><v>0.28499999999999998</v></c><c r="E518" s="17"><v>296213</v></c><c r="F518" s="17"><v>0.30480000000000002</v></c><c r="G518" s="17" t="s"><v>62</v></c><c r="H518" s="17"><v>7</v></c><c r="I518" s="17" t="s"><v>41</v></c></row><row r="519" spans="1:9" x14ac:dyDescent="0.3"><c r="A519" s="15" t="s"><v>1162</v></c><c r="B519" s="16" t="s"><v>1163</v></c><c r="C519" s="17" t="s"><v>61</v></c><c r="D519" s="17"><v>0.28499999999999998</v></c><c r="E519" s="17"><v>298092</v></c><c r="F519" s="17"><v>0.30480000000000002</v></c><c r="G519" s="17" t="s"><v>62</v></c><c r="H519" s="17"><v>7</v></c><c r="I519" s="17" t="s"><v>41</v></c></row><row r="520" spans="1:9" x14ac:dyDescent="0.3"><c r="A520" s="15" t="s"><v>1164</v></c><c r="B520" s="16" t="s"><v>1165</v></c><c r="C520" s="17" t="s"><v>61</v></c><c r="D520" s="17"><v>0.28499999999999998</v></c><c r="E520" s="17"><v>302090</v></c><c r="F520" s="17"><v>0.30480000000000002</v></c><c r="G520" s="17" t="s"><v>62</v></c><c r="H520" s="17"><v>6</v></c><c r="I520" s="17" t="s"><v>41</v></c></row><row r="521" spans="1:9" x14ac:dyDescent="0.3"><c r="A521" s="15" t="s"><v>1166</v></c><c r="B521" s="16" t="s"><v>1167</v></c><c r="C521" s="17" t="s"><v>61</v></c><c r="D521" s="17"><v>0.28499999999999998</v></c><c r="E521" s="17"><v>302234</v></c><c r="F521" s="17"><v>0.30480000000000002</v></c><c r="G521" s="17" t="s"><v>62</v></c><c r="H521" s="17"><v>7</v></c><c r="I521" s="17" t="s"><v>41</v></c></row><row r="522" spans="1:9" x14ac:dyDescent="0.3"><c r="A522" s="15" t="s"><v>1168</v></c><c r="B522" s="16" t="s"><v>1169</v></c><c r="C522" s="17" t="s"><v>48</v></c><c r="D522" s="17"><v>0.28499999999999998</v></c><c r="E522" s="17"><v>308893</v></c><c r="F522" s="17"><v>0.30480000000000002</v></c><c r="G522" s="17" t="s"><v>49</v></c><c r="H522" s="17"><v>6</v></c><c r="I522" s="17" t="s"><v>41</v></c></row><row r="523" spans="1:9" x14ac:dyDescent="0.3"><c r="A523" s="15" t="s"><v>1170</v></c><c r="B523" s="16" t="s"><v>1171</v></c><c r="C523" s="17" t="s"><v>91</v></c><c r="D523" s="17"><v>0.28260000000000002</v></c><c r="E523" s="17"><v>100394</v></c><c r="F523" s="17"><v>0.3009</v></c><c r="G523" s="17" t="s"><v>92</v></c><c r="H523" s="17" t="s"><v>56</v></c><c r="I523" s="17" t="s"><v>41</v></c></row><row r="524" spans="1:9" x14ac:dyDescent="0.3"><c r="A524" s="15" t="s"><v>1172</v></c><c r="B524" s="16" t="s"><v>1173</v></c><c r="C524" s="17" t="s"><v>514</v></c><c r="D524" s="17"><v>0.28260000000000002</v></c><c r="E524" s="17"><v>283541</v></c><c r="F524" s="17"><v>0.3009</v></c><c r="G524" s="17" t="s"><v>217</v></c><c r="H524" s="17" t="s"><v>56</v></c><c r="I524" s="17" t="s"><v>41</v></c></row><row r="525" spans="1:9" x14ac:dyDescent="0.3"><c r="A525" s="15" t="s"><v>1174</v></c><c r="B525" s="16" t="s"><v>1175</v></c><c r="C525" s="17" t="s"><v>79</v></c><c r="D525" s="17"><v>0.28260000000000002</v></c><c r="E525" s="17"><v>289890</v></c><c r="F525" s="17"><v>0.3009</v></c><c r="G525" s="17" t="s"><v>80</v></c><c r="H525" s="17" t="s"><v>8</v></c><c r="I525" s="17" t="s"><v>41</v></c></row><row r="526" spans="1:9" x14ac:dyDescent="0.3"><c r="A526" s="15" t="s"><v>1176</v></c><c r="B526" s="16" t="s"><v>1177</v></c><c r="C526" s="17" t="s"><v>44</v></c><c r="D526" s="17"><v>0.28260000000000002</v></c><c r="E526" s="17"><v>298182</v></c><c r="F526" s="17"><v>0.3009</v></c><c r="G526" s="17" t="s"><v>45</v></c><c r="H526" s="17"><v>7</v></c><c r="I526" s="17" t="s"><v>41</v></c></row><row r="527" spans="1:9" x14ac:dyDescent="0.3"><c r="A527" s="15" t="s"><v>1178</v></c><c r="B527" s="16" t="s"><v>1179</v></c><c r="C527" s="17" t="s"><v>52</v></c><c r="D527" s="17"><v>0.29470000000000002</v></c><c r="E527" s="17"><v>-15152</v></c><c r="F527" s="17"><v>0.29709999999999998</v></c><c r="G527" s="17" t="s"><v>53</v></c><c r="H527" s="17" t="s"><v>56</v></c><c r="I527" s="17" t="s"><v>56</v></c></row><row r="528" spans="1:9" x14ac:dyDescent="0.3"><c r="A528" s="15" t="s"><v>1180</v></c><c r="B528" s="16" t="s"><v>1181</v></c><c r="C528" s="17" t="s"><v>73</v></c><c r="D528" s="17"><v>0.28739999999999999</v></c><c r="E528" s="17"><v>298483</v></c><c r="F528" s="17"><v>0.29699999999999999</v></c><c r="G528" s="17" t="s"><v>74</v></c><c r="H528" s="17" t="s"><v>8</v></c><c r="I528" s="17" t="s"><v>41</v></c></row><row r="529" spans="1:9" x14ac:dyDescent="0.3"><c r="A529" s="15" t="s"><v>1182</v></c><c r="B529" s="16" t="s"><v>1183</v></c><c r="C529" s="17" t="s"><v>44</v></c><c r="D529" s="17"><v>0.25600000000000001</v></c><c r="E529" s="17"><v>4641</v></c><c r="F529" s="17"><v>0.29480000000000001</v></c><c r="G529" s="17" t="s"><v>45</v></c><c r="H529" s="17"><v>6</v></c><c r="I529" s="17" t="s"><v>41</v></c></row><row r="530" spans="1:9" x14ac:dyDescent="0.3"><c r="A530" s="15" t="s"><v>1184</v></c><c r="B530" s="16" t="s"><v>1185</v></c><c r="C530" s="17" t="s"><v>188</v></c><c r="D530" s="17"><v>0.25600000000000001</v></c><c r="E530" s="17"><v>-5970</v></c><c r="F530" s="17"><v>0.29480000000000001</v></c><c r="G530" s="17" t="s"><v>273</v></c><c r="H530" s="17"><v>5</v></c><c r="I530" s="17" t="s"><v>41</v></c></row><row r="531" spans="1:9" x14ac:dyDescent="0.3"><c r="A531" s="15" t="s"><v>1186</v></c><c r="B531" s="16" t="s"><v>1187</v></c><c r="C531" s="17" t="s"><v>209</v></c><c r="D531" s="17"><v>0.25600000000000001</v></c><c r="E531" s="17"><v>-13269</v></c><c r="F531" s="17"><v>0.29480000000000001</v></c><c r="G531" s="17" t="s"><v>210</v></c><c r="H531" s="17"><v>7</v></c><c r="I531" s="17" t="s"><v>41</v></c></row><row r="532" spans="1:9" x14ac:dyDescent="0.3"><c r="A532" s="15" t="s"><v>1188</v></c><c r="B532" s="16" t="s"><v>1189</v></c><c r="C532" s="17" t="s"><v>79</v></c><c r="D532" s="17"><v>0.25600000000000001</v></c><c r="E532" s="17"><v>-16954</v></c><c r="F532" s="17"><v>0.29480000000000001</v></c><c r="G532" s="17" t="s"><v>80</v></c><c r="H532" s="17"><v>6</v></c><c r="I532" s="17" t="s"><v>41</v></c></row><row r="533" spans="1:9" x14ac:dyDescent="0.3"><c r="A533" s="15" t="s"><v>1190</v></c><c r="B533" s="16" t="s"><v>1191</v></c><c r="C533" s="17" t="s"><v>61</v></c><c r="D533" s="17"><v>0.25600000000000001</v></c><c r="E533" s="17"><v>18292</v></c><c r="F533" s="17"><v>0.29480000000000001</v></c><c r="G533" s="17" t="s"><v>62</v></c><c r="H533" s="17"><v>5</v></c><c r="I533" s="17" t="s"><v>41</v></c></row><row r="534" spans="1:9" x14ac:dyDescent="0.3"><c r="A534" s="15" t="s"><v>1192</v></c><c r="B534" s="16" t="s"><v>1193</v></c><c r="C534" s="17" t="s"><v>95</v></c><c r="D534" s="17"><v>0.25600000000000001</v></c><c r="E534" s="17"><v>-37873</v></c><c r="F534" s="17"><v>0.29480000000000001</v></c><c r="G534" s="17" t="s"><v>96</v></c><c r="H534" s="17"><v>4</v></c><c r="I534" s="17" t="s"><v>41</v></c></row><row r="535" spans="1:9" x14ac:dyDescent="0.3"><c r="A535" s="15" t="s"><v>1194</v></c><c r="B535" s="16" t="s"><v>1195</v></c><c r="C535" s="17" t="s"><v>95</v></c><c r="D535" s="17"><v>0.27779999999999999</v></c><c r="E535" s="17"><v>312138</v></c><c r="F535" s="17"><v>0.29320000000000002</v></c><c r="G535" s="17" t="s"><v>96</v></c><c r="H535" s="17"><v>6</v></c><c r="I535" s="17" t="s"><v>41</v></c></row><row r="536" spans="1:9" x14ac:dyDescent="0.3"><c r="A536" s="15" t="s"><v>1196</v></c><c r="B536" s="16" t="s"><v>1197</v></c><c r="C536" s="17" t="s"><v>39</v></c><c r="D536" s="17"><v>0.27779999999999999</v></c><c r="E536" s="17"><v>312557</v></c><c r="F536" s="17"><v>0.29320000000000002</v></c><c r="G536" s="17" t="s"><v>40</v></c><c r="H536" s="17"><v>6</v></c><c r="I536" s="17" t="s"><v>41</v></c></row><row r="537" spans="1:9" x14ac:dyDescent="0.3"><c r="A537" s="15" t="s"><v>1198</v></c><c r="B537" s="16" t="s"><v>1199</v></c><c r="C537" s="17" t="s"><v>61</v></c><c r="D537" s="17"><v>0.27779999999999999</v></c><c r="E537" s="17"><v>313233</v></c><c r="F537" s="17"><v>0.29320000000000002</v></c><c r="G537" s="17" t="s"><v>62</v></c><c r="H537" s="17"><v>6</v></c><c r="I537" s="17" t="s"><v>41</v></c></row><row r="538" spans="1:9" x14ac:dyDescent="0.3"><c r="A538" s="15" t="s"><v>1200</v></c><c r="B538" s="16" t="s"><v>1201</v></c><c r="C538" s="17" t="s"><v>48</v></c><c r="D538" s="17"><v>0.2923</v></c><c r="E538" s="17"><v>155698</v></c><c r="F538" s="17"><v>0.29320000000000002</v></c><c r="G538" s="17" t="s"><v>62</v></c><c r="H538" s="17"><v>7</v></c><c r="I538" s="17" t="s"><v>41</v></c></row><row r="539" spans="1:9" x14ac:dyDescent="0.3"><c r="A539" s="15" t="s"><v>1202</v></c><c r="B539" s="16" t="s"><v>1203</v></c><c r="C539" s="17" t="s"><v>91</v></c><c r="D539" s="17"><v>0.31879999999999997</v></c><c r="E539" s="17"><v>264669</v></c><c r="F539" s="17"><v>0.29120000000000001</v></c><c r="G539" s="17" t="s"><v>92</v></c><c r="H539" s="17"><v>6</v></c><c r="I539" s="17" t="s"><v>41</v></c></row><row r="540" spans="1:9" x14ac:dyDescent="0.3"><c r="A540" s="15" t="s"><v>1204</v></c><c r="B540" s="16" t="s"><v>1205</v></c><c r="C540" s="17" t="s"><v>188</v></c><c r="D540" s="17"><v>0.25359999999999999</v></c><c r="E540" s="17"><v>-1047</v></c><c r="F540" s="17"><v>0.29099999999999998</v></c><c r="G540" s="17" t="s"><v>273</v></c><c r="H540" s="17"><v>6</v></c><c r="I540" s="17" t="s"><v>41</v></c></row><row r="541" spans="1:9" x14ac:dyDescent="0.3"><c r="A541" s="15" t="s"><v>1206</v></c><c r="B541" s="16" t="s"><v>1207</v></c><c r="C541" s="17" t="s"><v>39</v></c><c r="D541" s="17"><v>0.25359999999999999</v></c><c r="E541" s="17"><v>-3651</v></c><c r="F541" s="17"><v>0.29099999999999998</v></c><c r="G541" s="17" t="s"><v>40</v></c><c r="H541" s="17"><v>5</v></c><c r="I541" s="17" t="s"><v>41</v></c></row><row r="542" spans="1:9" x14ac:dyDescent="0.3"><c r="A542" s="15" t="s"><v>1208</v></c><c r="B542" s="16" t="s"><v>1209</v></c><c r="C542" s="17" t="s"><v>69</v></c><c r="D542" s="17"><v>0.25359999999999999</v></c><c r="E542" s="17"><v>-7963</v></c><c r="F542" s="17"><v>0.29099999999999998</v></c><c r="G542" s="17" t="s"><v>70</v></c><c r="H542" s="17"><v>6</v></c><c r="I542" s="17" t="s"><v>41</v></c></row><row r="543" spans="1:9" x14ac:dyDescent="0.3"><c r="A543" s="15" t="s"><v>1210</v></c><c r="B543" s="16" t="s"><v>1211</v></c><c r="C543" s="17" t="s"><v>48</v></c><c r="D543" s="17"><v>0.25359999999999999</v></c><c r="E543" s="17"><v>-10208</v></c><c r="F543" s="17"><v>0.29099999999999998</v></c><c r="G543" s="17" t="s"><v>49</v></c><c r="H543" s="17"><v>6</v></c><c r="I543" s="17" t="s"><v>41</v></c></row><row r="544" spans="1:9" x14ac:dyDescent="0.3"><c r="A544" s="15" t="s"><v>1212</v></c><c r="B544" s="16" t="s"><v>1213</v></c><c r="C544" s="17" t="s"><v>61</v></c><c r="D544" s="17"><v>0.25359999999999999</v></c><c r="E544" s="17"><v>15394</v></c><c r="F544" s="17"><v>0.29099999999999998</v></c><c r="G544" s="17" t="s"><v>62</v></c><c r="H544" s="17"><v>4</v></c><c r="I544" s="17" t="s"><v>41</v></c></row><row r="545" spans="1:9" x14ac:dyDescent="0.3"><c r="A545" s="15" t="s"><v>1214</v></c><c r="B545" s="16" t="s"><v>1215</v></c><c r="C545" s="17" t="s"><v>39</v></c><c r="D545" s="17"><v>0.25359999999999999</v></c><c r="E545" s="17"><v>18191</v></c><c r="F545" s="17"><v>0.29099999999999998</v></c><c r="G545" s="17" t="s"><v>40</v></c><c r="H545" s="17"><v>5</v></c><c r="I545" s="17" t="s"><v>41</v></c></row><row r="546" spans="1:9" x14ac:dyDescent="0.3"><c r="A546" s="15" t="s"><v>1216</v></c><c r="B546" s="16" t="s"><v>1217</v></c><c r="C546" s="17" t="s"><v>69</v></c><c r="D546" s="17"><v>0.25359999999999999</v></c><c r="E546" s="17"><v>-18837</v></c><c r="F546" s="17"><v>0.29099999999999998</v></c><c r="G546" s="17" t="s"><v>70</v></c><c r="H546" s="17"><v>6</v></c><c r="I546" s="17" t="s"><v>41</v></c></row><row r="547" spans="1:9" x14ac:dyDescent="0.3"><c r="A547" s="15" t="s"><v>1218</v></c><c r="B547" s="16" t="s"><v>1219</v></c><c r="C547" s="17" t="s"><v>39</v></c><c r="D547" s="17"><v>0.25359999999999999</v></c><c r="E547" s="17"><v>19778</v></c><c r="F547" s="17"><v>0.29099999999999998</v></c><c r="G547" s="17" t="s"><v>40</v></c><c r="H547" s="17"><v>4</v></c><c r="I547" s="17" t="s"><v>41</v></c></row><row r="548" spans="1:9" x14ac:dyDescent="0.3"><c r="A548" s="15" t="s"><v>1220</v></c><c r="B548" s="16" t="s"><v>1221</v></c><c r="C548" s="17" t="s"><v>69</v></c><c r="D548" s="17"><v>0.25359999999999999</v></c><c r="E548" s="17"><v>-20090</v></c><c r="F548" s="17"><v>0.29099999999999998</v></c><c r="G548" s="17" t="s"><v>70</v></c><c r="H548" s="17"><v>6</v></c><c r="I548" s="17" t="s"><v>41</v></c></row><row r="549" spans="1:9" x14ac:dyDescent="0.3"><c r="A549" s="15" t="s"><v>1222</v></c><c r="B549" s="16" t="s"><v>1223</v></c><c r="C549" s="17" t="s"><v>79</v></c><c r="D549" s="17"><v>0.25359999999999999</v></c><c r="E549" s="17"><v>21490</v></c><c r="F549" s="17"><v>0.29099999999999998</v></c><c r="G549" s="17" t="s"><v>80</v></c><c r="H549" s="17"><v>7</v></c><c r="I549" s="17" t="s"><v>41</v></c></row><row r="550" spans="1:9" x14ac:dyDescent="0.3"><c r="A550" s="15" t="s"><v>1224</v></c><c r="B550" s="16" t="s"><v>1225</v></c><c r="C550" s="17" t="s"><v>39</v></c><c r="D550" s="17"><v>0.25359999999999999</v></c><c r="E550" s="17"><v>-22990</v></c><c r="F550" s="17"><v>0.29099999999999998</v></c><c r="G550" s="17" t="s"><v>40</v></c><c r="H550" s="17"><v>7</v></c><c r="I550" s="17" t="s"><v>41</v></c></row><row r="551" spans="1:9" x14ac:dyDescent="0.3"><c r="A551" s="15" t="s"><v>1226</v></c><c r="B551" s="16" t="s"><v>1227</v></c><c r="C551" s="17" t="s"><v>73</v></c><c r="D551" s="17"><v>0.25359999999999999</v></c><c r="E551" s="17"><v>-23273</v></c><c r="F551" s="17"><v>0.29099999999999998</v></c><c r="G551" s="17" t="s"><v>74</v></c><c r="H551" s="17"><v>6</v></c><c r="I551" s="17" t="s"><v>41</v></c></row><row r="552" spans="1:9" x14ac:dyDescent="0.3"><c r="A552" s="15" t="s"><v>1228</v></c><c r="B552" s="16" t="s"><v>1229</v></c><c r="C552" s="17" t="s"><v>39</v></c><c r="D552" s="17"><v>0.25359999999999999</v></c><c r="E552" s="17"><v>25330</v></c><c r="F552" s="17"><v>0.29099999999999998</v></c><c r="G552" s="17" t="s"><v>40</v></c><c r="H552" s="17"><v>6</v></c><c r="I552" s="17" t="s"><v>41</v></c></row><row r="553" spans="1:9" x14ac:dyDescent="0.3"><c r="A553" s="15" t="s"><v>1230</v></c><c r="B553" s="16" t="s"><v>1231</v></c><c r="C553" s="17" t="s"><v>69</v></c><c r="D553" s="17"><v>0.25359999999999999</v></c><c r="E553" s="17"><v>-28485</v></c><c r="F553" s="17"><v>0.29099999999999998</v></c><c r="G553" s="17" t="s"><v>70</v></c><c r="H553" s="17"><v>5</v></c><c r="I553" s="17" t="s"><v>41</v></c></row><row r="554" spans="1:9" x14ac:dyDescent="0.3"><c r="A554" s="15" t="s"><v>1232</v></c><c r="B554" s="16" t="s"><v>1233</v></c><c r="C554" s="17" t="s"><v>61</v></c><c r="D554" s="17"><v>0.25359999999999999</v></c><c r="E554" s="17"><v>29124</v></c><c r="F554" s="17"><v>0.29099999999999998</v></c><c r="G554" s="17" t="s"><v>62</v></c><c r="H554" s="17"><v>6</v></c><c r="I554" s="17" t="s"><v>41</v></c></row><row r="555" spans="1:9" x14ac:dyDescent="0.3"><c r="A555" s="15" t="s"><v>1234</v></c><c r="B555" s="16" t="s"><v>1235</v></c><c r="C555" s="17" t="s"><v>61</v></c><c r="D555" s="17"><v>0.25359999999999999</v></c><c r="E555" s="17"><v>-29431</v></c><c r="F555" s="17"><v>0.29099999999999998</v></c><c r="G555" s="17" t="s"><v>62</v></c><c r="H555" s="17"><v>7</v></c><c r="I555" s="17" t="s"><v>41</v></c></row><row r="556" spans="1:9" x14ac:dyDescent="0.3"><c r="A556" s="15" t="s"><v>1236</v></c><c r="B556" s="16" t="s"><v>1237</v></c><c r="C556" s="17" t="s"><v>39</v></c><c r="D556" s="17"><v>0.25359999999999999</v></c><c r="E556" s="17"><v>-29613</v></c><c r="F556" s="17"><v>0.29099999999999998</v></c><c r="G556" s="17" t="s"><v>40</v></c><c r="H556" s="17"><v>6</v></c><c r="I556" s="17" t="s"><v>41</v></c></row><row r="557" spans="1:9" x14ac:dyDescent="0.3"><c r="A557" s="15" t="s"><v>1238</v></c><c r="B557" s="16" t="s"><v>1239</v></c><c r="C557" s="17" t="s"><v>61</v></c><c r="D557" s="17"><v>0.25359999999999999</v></c><c r="E557" s="17"><v>35038</v></c><c r="F557" s="17"><v>0.29099999999999998</v></c><c r="G557" s="17" t="s"><v>62</v></c><c r="H557" s="17"><v>7</v></c><c r="I557" s="17" t="s"><v>41</v></c></row><row r="558" spans="1:9" x14ac:dyDescent="0.3"><c r="A558" s="15" t="s"><v>1240</v></c><c r="B558" s="16" t="s"><v>1241</v></c><c r="C558" s="17" t="s"><v>39</v></c><c r="D558" s="17"><v>0.25359999999999999</v></c><c r="E558" s="17"><v>37396</v></c><c r="F558" s="17"><v>0.29099999999999998</v></c><c r="G558" s="17" t="s"><v>40</v></c><c r="H558" s="17" t="s"><v>14</v></c><c r="I558" s="17" t="s"><v>41</v></c></row><row r="559" spans="1:9" x14ac:dyDescent="0.3"><c r="A559" s="15" t="s"><v>1242</v></c><c r="B559" s="16" t="s"><v>1243</v></c><c r="C559" s="17" t="s"><v>79</v></c><c r="D559" s="17"><v>0.25359999999999999</v></c><c r="E559" s="17"><v>39951</v></c><c r="F559" s="17"><v>0.29099999999999998</v></c><c r="G559" s="17" t="s"><v>80</v></c><c r="H559" s="17"><v>6</v></c><c r="I559" s="17" t="s"><v>41</v></c></row><row r="560" spans="1:9" x14ac:dyDescent="0.3"><c r="A560" s="15" t="s"><v>1244</v></c><c r="B560" s="16" t="s"><v>1245</v></c><c r="C560" s="17" t="s"><v>39</v></c><c r="D560" s="17"><v>0.25359999999999999</v></c><c r="E560" s="17"><v>41922</v></c><c r="F560" s="17"><v>0.29099999999999998</v></c><c r="G560" s="17" t="s"><v>40</v></c><c r="H560" s="17"><v>5</v></c><c r="I560" s="17" t="s"><v>41</v></c></row><row r="561" spans="1:9" x14ac:dyDescent="0.3"><c r="A561" s="15" t="s"><v>1246</v></c><c r="B561" s="16" t="s"><v>1247</v></c><c r="C561" s="17" t="s"><v>69</v></c><c r="D561" s="17"><v>0.25359999999999999</v></c><c r="E561" s="17"><v>42959</v></c><c r="F561" s="17"><v>0.29099999999999998</v></c><c r="G561" s="17" t="s"><v>70</v></c><c r="H561" s="17"><v>6</v></c><c r="I561" s="17" t="s"><v>41</v></c></row><row r="562" spans="1:9" x14ac:dyDescent="0.3"><c r="A562" s="15" t="s"><v>1248</v></c><c r="B562" s="16" t="s"><v>1249</v></c><c r="C562" s="17" t="s"><v>48</v></c><c r="D562" s="17"><v>0.25359999999999999</v></c><c r="E562" s="17"><v>44203</v></c><c r="F562" s="17"><v>0.29099999999999998</v></c><c r="G562" s="17" t="s"><v>49</v></c><c r="H562" s="17"><v>6</v></c><c r="I562" s="17" t="s"><v>41</v></c></row><row r="563" spans="1:9" x14ac:dyDescent="0.3"><c r="A563" s="15" t="s"><v>1250</v></c><c r="B563" s="16" t="s"><v>1251</v></c><c r="C563" s="17" t="s"><v>188</v></c><c r="D563" s="17"><v>0.27539999999999998</v></c><c r="E563" s="17"><v>312073</v></c><c r="F563" s="17"><v>0.28939999999999999</v></c><c r="G563" s="17" t="s"><v>273</v></c><c r="H563" s="17"><v>7</v></c><c r="I563" s="17" t="s"><v>41</v></c></row><row r="564" spans="1:9" x14ac:dyDescent="0.3"><c r="A564" s="15" t="s"><v>1252</v></c><c r="B564" s="16" t="s"><v>1253</v></c><c r="C564" s="17" t="s"><v>39</v></c><c r="D564" s="17"><v>0.27539999999999998</v></c><c r="E564" s="17"><v>318526</v></c><c r="F564" s="17"><v>0.28939999999999999</v></c><c r="G564" s="17" t="s"><v>40</v></c><c r="H564" s="17"><v>6</v></c><c r="I564" s="17" t="s"><v>1254</v></c></row><row r="565" spans="1:9" x14ac:dyDescent="0.3"><c r="A565" s="15" t="s"><v>1255</v></c><c r="B565" s="16" t="s"><v>1256</v></c><c r="C565" s="17" t="s"><v>191</v></c><c r="D565" s="17"><v>0.25119999999999998</v></c><c r="E565" s="17"><v>26306</v></c><c r="F565" s="17"><v>0.2873</v></c><c r="G565" s="17" t="s"><v>192</v></c><c r="H565" s="17" t="s"><v>56</v></c><c r="I565" s="17" t="s"><v>41</v></c></row><row r="566" spans="1:9" x14ac:dyDescent="0.3"><c r="A566" s="15" t="s"><v>1257</v></c><c r="B566" s="16" t="s"><v>1258</v></c><c r="C566" s="17" t="s"><v>73</v></c><c r="D566" s="17"><v>0.25850000000000001</v></c><c r="E566" s="17"><v>76981</v></c><c r="F566" s="17"><v>0.28649999999999998</v></c><c r="G566" s="17" t="s"><v>74</v></c><c r="H566" s="17"><v>7</v></c><c r="I566" s="17" t="s"><v>41</v></c></row><row r="567" spans="1:9" x14ac:dyDescent="0.3"><c r="A567" s="15" t="s"><v>1259</v></c><c r="B567" s="16" t="s"><v>1260</v></c><c r="C567" s="17" t="s"><v>188</v></c><c r="D567" s="17"><v>0.30919999999999997</v></c><c r="E567" s="17"><v>-73892</v></c><c r="F567" s="17"><v>0.28649999999999998</v></c><c r="G567" s="17" t="s"><v>74</v></c><c r="H567" s="17"><v>6</v></c><c r="I567" s="17" t="s"><v>41</v></c></row><row r="568" spans="1:9" x14ac:dyDescent="0.3"><c r="A568" s="15" t="s"><v>1261</v></c><c r="B568" s="16" t="s"><v>1262</v></c><c r="C568" s="17" t="s"><v>1263</v></c><c r="D568" s="17"><v>0.27289999999999998</v></c><c r="E568" s="17"><v>320663</v></c><c r="F568" s="17"><v>0.28560000000000002</v></c><c r="G568" s="17" t="s"><v>1264</v></c><c r="H568" s="17" t="s"><v>56</v></c><c r="I568" s="17" t="s"><v>41</v></c></row><row r="569" spans="1:9" x14ac:dyDescent="0.3"><c r="A569" s="15" t="s"><v>1265</v></c><c r="B569" s="16" t="s"><v>1266</v></c><c r="C569" s="17" t="s"><v>61</v></c><c r="D569" s="17"><v>0.27289999999999998</v></c><c r="E569" s="17"><v>323060</v></c><c r="F569" s="17"><v>0.28560000000000002</v></c><c r="G569" s="17" t="s"><v>62</v></c><c r="H569" s="17"><v>6</v></c><c r="I569" s="17" t="s"><v>41</v></c></row><row r="570" spans="1:9" x14ac:dyDescent="0.3"><c r="A570" s="15" t="s"><v>1267</v></c><c r="B570" s="16" t="s"><v>1268</v></c><c r="C570" s="17" t="s"><v>39</v></c><c r="D570" s="17"><v>0.24879999999999999</v></c><c r="E570" s="17"><v>-37925</v></c><c r="F570" s="17"><v>0.28370000000000001</v></c><c r="G570" s="17" t="s"><v>40</v></c><c r="H570" s="17"><v>4</v></c><c r="I570" s="17" t="s"><v>41</v></c></row><row r="571" spans="1:9" x14ac:dyDescent="0.3"><c r="A571" s="15" t="s"><v>1269</v></c><c r="B571" s="16" t="s"><v>1270</v></c><c r="C571" s="17" t="s"><v>73</v></c><c r="D571" s="17"><v>0.25600000000000001</v></c><c r="E571" s="17"><v>-28529</v></c><c r="F571" s="17"><v>0.2828</v></c><c r="G571" s="17" t="s"><v>74</v></c><c r="H571" s="17"><v>5</v></c><c r="I571" s="17" t="s"><v>41</v></c></row><row r="572" spans="1:9" x14ac:dyDescent="0.3"><c r="A572" s="15" t="s"><v>1271</v></c><c r="B572" s="16" t="s"><v>1272</v></c><c r="C572" s="17" t="s"><v>61</v></c><c r="D572" s="17"><v>0.25600000000000001</v></c><c r="E572" s="17"><v>52628</v></c><c r="F572" s="17"><v>0.2828</v></c><c r="G572" s="17" t="s"><v>62</v></c><c r="H572" s="17"><v>7</v></c><c r="I572" s="17" t="s"><v>41</v></c></row><row r="573" spans="1:9" x14ac:dyDescent="0.3"><c r="A573" s="15" t="s"><v>1273</v></c><c r="B573" s="16" t="s"><v>1274</v></c><c r="C573" s="17" t="s"><v>39</v></c><c r="D573" s="17"><v>0.25600000000000001</v></c><c r="E573" s="17"><v>53895</v></c><c r="F573" s="17"><v>0.2828</v></c><c r="G573" s="17" t="s"><v>40</v></c><c r="H573" s="17"><v>5</v></c><c r="I573" s="17" t="s"><v>41</v></c></row><row r="574" spans="1:9" x14ac:dyDescent="0.3"><c r="A574" s="15" t="s"><v>1275</v></c><c r="B574" s="16" t="s"><v>1276</v></c><c r="C574" s="17" t="s"><v>69</v></c><c r="D574" s="17"><v>0.25600000000000001</v></c><c r="E574" s="17"><v>65214</v></c><c r="F574" s="17"><v>0.2828</v></c><c r="G574" s="17" t="s"><v>70</v></c><c r="H574" s="17"><v>6</v></c><c r="I574" s="17" t="s"><v>41</v></c></row><row r="575" spans="1:9" x14ac:dyDescent="0.3"><c r="A575" s="15" t="s"><v>1277</v></c><c r="B575" s="16" t="s"><v>1278</v></c><c r="C575" s="17" t="s"><v>69</v></c><c r="D575" s="17"><v>0.25600000000000001</v></c><c r="E575" s="17"><v>67177</v></c><c r="F575" s="17"><v>0.2828</v></c><c r="G575" s="17" t="s"><v>70</v></c><c r="H575" s="17"><v>7</v></c><c r="I575" s="17" t="s"><v>41</v></c></row><row r="576" spans="1:9" x14ac:dyDescent="0.3"><c r="A576" s="15" t="s"><v>1279</v></c><c r="B576" s="16" t="s"><v>1280</v></c><c r="C576" s="17" t="s"><v>266</v></c><c r="D576" s="17"><v>0.25600000000000001</v></c><c r="E576" s="17"><v>68703</v></c><c r="F576" s="17"><v>0.2828</v></c><c r="G576" s="17" t="s"><v>353</v></c><c r="H576" s="17"><v>5</v></c><c r="I576" s="17" t="s"><v>41</v></c></row><row r="577" spans="1:9" x14ac:dyDescent="0.3"><c r="A577" s="15" t="s"><v>1281</v></c><c r="B577" s="16" t="s"><v>1282</v></c><c r="C577" s="17" t="s"><v>65</v></c><c r="D577" s="17"><v>0.25600000000000001</v></c><c r="E577" s="17"><v>75924</v></c><c r="F577" s="17"><v>0.2828</v></c><c r="G577" s="17" t="s"><v>66</v></c><c r="H577" s="17" t="s"><v>8</v></c><c r="I577" s="17" t="s"><v>41</v></c></row><row r="578" spans="1:9" x14ac:dyDescent="0.3"><c r="A578" s="15" t="s"><v>1283</v></c><c r="B578" s="16" t="s"><v>1284</v></c><c r="C578" s="17" t="s"><v>39</v></c><c r="D578" s="17"><v>0.25600000000000001</v></c><c r="E578" s="17"><v>81517</v></c><c r="F578" s="17"><v>0.2828</v></c><c r="G578" s="17" t="s"><v>40</v></c><c r="H578" s="17" t="s"><v>8</v></c><c r="I578" s="17" t="s"><v>41</v></c></row><row r="579" spans="1:9" x14ac:dyDescent="0.3"><c r="A579" s="15" t="s"><v>1285</v></c><c r="B579" s="16" t="s"><v>1286</v></c><c r="C579" s="17" t="s"><v>514</v></c><c r="D579" s="17"><v>0.25600000000000001</v></c><c r="E579" s="17"><v>82117</v></c><c r="F579" s="17"><v>0.2828</v></c><c r="G579" s="17" t="s"><v>217</v></c><c r="H579" s="17" t="s"><v>56</v></c><c r="I579" s="17" t="s"><v>41</v></c></row><row r="580" spans="1:9" x14ac:dyDescent="0.3"><c r="A580" s="15" t="s"><v>1287</v></c><c r="B580" s="16" t="s"><v>1288</v></c><c r="C580" s="17" t="s"><v>65</v></c><c r="D580" s="17"><v>0.25600000000000001</v></c><c r="E580" s="17"><v>87214</v></c><c r="F580" s="17"><v>0.2828</v></c><c r="G580" s="17" t="s"><v>66</v></c><c r="H580" s="17"><v>7</v></c><c r="I580" s="17" t="s"><v>41</v></c></row><row r="581" spans="1:9" x14ac:dyDescent="0.3"><c r="A581" s="15" t="s"><v>1289</v></c><c r="B581" s="16" t="s"><v>1290</v></c><c r="C581" s="17" t="s"><v>79</v></c><c r="D581" s="17"><v>0.25600000000000001</v></c><c r="E581" s="17"><v>90113</v></c><c r="F581" s="17"><v>0.2828</v></c><c r="G581" s="17" t="s"><v>80</v></c><c r="H581" s="17"><v>6</v></c><c r="I581" s="17" t="s"><v>41</v></c></row><row r="582" spans="1:9" x14ac:dyDescent="0.3"><c r="A582" s="15" t="s"><v>1291</v></c><c r="B582" s="16" t="s"><v>1292</v></c><c r="C582" s="17" t="s"><v>61</v></c><c r="D582" s="17"><v>0.25600000000000001</v></c><c r="E582" s="17"><v>95059</v></c><c r="F582" s="17"><v>0.2828</v></c><c r="G582" s="17" t="s"><v>62</v></c><c r="H582" s="17"><v>7</v></c><c r="I582" s="17" t="s"><v>41</v></c></row><row r="583" spans="1:9" x14ac:dyDescent="0.3"><c r="A583" s="15" t="s"><v>1293</v></c><c r="B583" s="16" t="s"><v>1294</v></c><c r="C583" s="17" t="s"><v>188</v></c><c r="D583" s="17"><v>0.25600000000000001</v></c><c r="E583" s="17"><v>108562</v></c><c r="F583" s="17"><v>0.2828</v></c><c r="G583" s="17" t="s"><v>273</v></c><c r="H583" s="17"><v>6</v></c><c r="I583" s="17" t="s"><v>41</v></c></row><row r="584" spans="1:9" x14ac:dyDescent="0.3"><c r="A584" s="15" t="s"><v>1295</v></c><c r="B584" s="16" t="s"><v>1296</v></c><c r="C584" s="17" t="s"><v>44</v></c><c r="D584" s="17"><v>0.25600000000000001</v></c><c r="E584" s="17"><v>109420</v></c><c r="F584" s="17"><v>0.2828</v></c><c r="G584" s="17" t="s"><v>45</v></c><c r="H584" s="17"><v>6</v></c><c r="I584" s="17" t="s"><v>41</v></c></row><row r="585" spans="1:9" x14ac:dyDescent="0.3"><c r="A585" s="15" t="s"><v>1297</v></c><c r="B585" s="16" t="s"><v>1298</v></c><c r="C585" s="17" t="s"><v>48</v></c><c r="D585" s="17"><v>0.25600000000000001</v></c><c r="E585" s="17"><v>117012</v></c><c r="F585" s="17"><v>0.2828</v></c><c r="G585" s="17" t="s"><v>49</v></c><c r="H585" s="17"><v>5</v></c><c r="I585" s="17" t="s"><v>41</v></c></row><row r="586" spans="1:9" x14ac:dyDescent="0.3"><c r="A586" s="15" t="s"><v>1299</v></c><c r="B586" s="16" t="s"><v>1300</v></c><c r="C586" s="17" t="s"><v>39</v></c><c r="D586" s="17"><v>0.25600000000000001</v></c><c r="E586" s="17"><v>119154</v></c><c r="F586" s="17"><v>0.2828</v></c><c r="G586" s="17" t="s"><v>40</v></c><c r="H586" s="17"><v>5</v></c><c r="I586" s="17" t="s"><v>41</v></c></row><row r="587" spans="1:9" x14ac:dyDescent="0.3"><c r="A587" s="15" t="s"><v>1301</v></c><c r="B587" s="16" t="s"><v>1302</v></c><c r="C587" s="17" t="s"><v>39</v></c><c r="D587" s="17"><v>0.30680000000000002</v></c><c r="E587" s="17"><v>-73872</v></c><c r="F587" s="17"><v>0.28260000000000002</v></c><c r="G587" s="17" t="s"><v>70</v></c><c r="H587" s="17"><v>6</v></c><c r="I587" s="17" t="s"><v>41</v></c></row><row r="588" spans="1:9" x14ac:dyDescent="0.3"><c r="A588" s="15" t="s"><v>1303</v></c><c r="B588" s="16" t="s"><v>1304</v></c><c r="C588" s="17" t="s"><v>48</v></c><c r="D588" s="17"><v>0.27050000000000002</v></c><c r="E588" s="17"><v>312940</v></c><c r="F588" s="17"><v>0.28179999999999999</v></c><c r="G588" s="17" t="s"><v>49</v></c><c r="H588" s="17"><v>7</v></c><c r="I588" s="17" t="s"><v>41</v></c></row><row r="589" spans="1:9" x14ac:dyDescent="0.3"><c r="A589" s="15" t="s"><v>1305</v></c><c r="B589" s="16" t="s"><v>1306</v></c><c r="C589" s="17" t="s"><v>65</v></c><c r="D589" s="17"><v>0.27050000000000002</v></c><c r="E589" s="17"><v>312941</v></c><c r="F589" s="17"><v>0.28179999999999999</v></c><c r="G589" s="17" t="s"><v>66</v></c><c r="H589" s="17"><v>7</v></c><c r="I589" s="17" t="s"><v>41</v></c></row><row r="590" spans="1:9" x14ac:dyDescent="0.3"><c r="A590" s="15" t="s"><v>1307</v></c><c r="B590" s="16" t="s"><v>1308</v></c><c r="C590" s="17" t="s"><v>61</v></c><c r="D590" s="17"><v>0.25359999999999999</v></c><c r="E590" s="17"><v>122533</v></c><c r="F590" s="17"><v>0.2792</v></c><c r="G590" s="17" t="s"><v>62</v></c><c r="H590" s="17"><v>6</v></c><c r="I590" s="17" t="s"><v>41</v></c></row><row r="591" spans="1:9" x14ac:dyDescent="0.3"><c r="A591" s="15" t="s"><v>1309</v></c><c r="B591" s="16" t="s"><v>1310</v></c><c r="C591" s="17" t="s"><v>48</v></c><c r="D591" s="17"><v>0.25359999999999999</v></c><c r="E591" s="17"><v>134928</v></c><c r="F591" s="17"><v>0.2792</v></c><c r="G591" s="17" t="s"><v>49</v></c><c r="H591" s="17"><v>5</v></c><c r="I591" s="17" t="s"><v>41</v></c></row><row r="592" spans="1:9" x14ac:dyDescent="0.3"><c r="A592" s="15" t="s"><v>1311</v></c><c r="B592" s="16" t="s"><v>1312</v></c><c r="C592" s="17" t="s"><v>48</v></c><c r="D592" s="17"><v>0.25359999999999999</v></c><c r="E592" s="17"><v>138074</v></c><c r="F592" s="17"><v>0.2792</v></c><c r="G592" s="17" t="s"><v>49</v></c><c r="H592" s="17"><v>6</v></c><c r="I592" s="17" t="s"><v>41</v></c></row><row r="593" spans="1:9" x14ac:dyDescent="0.3"><c r="A593" s="15" t="s"><v>1313</v></c><c r="B593" s="16" t="s"><v>1314</v></c><c r="C593" s="17" t="s"><v>188</v></c><c r="D593" s="17"><v>0.25359999999999999</v></c><c r="E593" s="17"><v>139984</v></c><c r="F593" s="17"><v>0.2792</v></c><c r="G593" s="17" t="s"><v>273</v></c><c r="H593" s="17"><v>7</v></c><c r="I593" s="17" t="s"><v>41</v></c></row><row r="594" spans="1:9" x14ac:dyDescent="0.3"><c r="A594" s="15" t="s"><v>1315</v></c><c r="B594" s="16" t="s"><v>1316</v></c><c r="C594" s="17" t="s"><v>209</v></c><c r="D594" s="17"><v>0.25119999999999998</v></c><c r="E594" s="17"><v>150903</v></c><c r="F594" s="17"><v>0.27550000000000002</v></c><c r="G594" s="17" t="s"><v>210</v></c><c r="H594" s="17"><v>7</v></c><c r="I594" s="17" t="s"><v>41</v></c></row><row r="595" spans="1:9" x14ac:dyDescent="0.3"><c r="A595" s="15" t="s"><v>1317</v></c><c r="B595" s="16" t="s"><v>1318</v></c><c r="C595" s="17" t="s"><v>79</v></c><c r="D595" s="17"><v>0.25119999999999998</v></c><c r="E595" s="17"><v>151752</v></c><c r="F595" s="17"><v>0.27550000000000002</v></c><c r="G595" s="17" t="s"><v>80</v></c><c r="H595" s="17"><v>6</v></c><c r="I595" s="17" t="s"><v>41</v></c></row><row r="596" spans="1:9" x14ac:dyDescent="0.3"><c r="A596" s="15" t="s"><v>1319</v></c><c r="B596" s="16" t="s"><v>1320</v></c><c r="C596" s="17" t="s"><v>48</v></c><c r="D596" s="17"><v>0.25119999999999998</v></c><c r="E596" s="17"><v>154398</v></c><c r="F596" s="17"><v>0.27550000000000002</v></c><c r="G596" s="17" t="s"><v>49</v></c><c r="H596" s="17"><v>7</v></c><c r="I596" s="17" t="s"><v>41</v></c></row><row r="597" spans="1:9" x14ac:dyDescent="0.3"><c r="A597" s="15" t="s"><v>1321</v></c><c r="B597" s="16" t="s"><v>1322</v></c><c r="C597" s="17" t="s"><v>61</v></c><c r="D597" s="17"><v>0.25119999999999998</v></c><c r="E597" s="17"><v>156405</v></c><c r="F597" s="17"><v>0.27550000000000002</v></c><c r="G597" s="17" t="s"><v>62</v></c><c r="H597" s="17"><v>7</v></c><c r="I597" s="17" t="s"><v>41</v></c></row><row r="598" spans="1:9" x14ac:dyDescent="0.3"><c r="A598" s="15" t="s"><v>1323</v></c><c r="B598" s="16" t="s"><v>1324</v></c><c r="C598" s="17" t="s"><v>266</v></c><c r="D598" s="17"><v>0.25119999999999998</v></c><c r="E598" s="17"><v>169495</v></c><c r="F598" s="17"><v>0.27550000000000002</v></c><c r="G598" s="17" t="s"><v>353</v></c><c r="H598" s="17"><v>6</v></c><c r="I598" s="17" t="s"><v>41</v></c></row><row r="599" spans="1:9" x14ac:dyDescent="0.3"><c r="A599" s="15" t="s"><v>1325</v></c><c r="B599" s="16" t="s"><v>1326</v></c><c r="C599" s="17" t="s"><v>69</v></c><c r="D599" s="17"><v>0.25119999999999998</v></c><c r="E599" s="17"><v>170006</v></c><c r="F599" s="17"><v>0.27550000000000002</v></c><c r="G599" s="17" t="s"><v>70</v></c><c r="H599" s="17"><v>6</v></c><c r="I599" s="17" t="s"><v>41</v></c></row><row r="600" spans="1:9" x14ac:dyDescent="0.3"><c r="A600" s="15" t="s"><v>1327</v></c><c r="B600" s="16" t="s"><v>1328</v></c><c r="C600" s="17" t="s"><v>61</v></c><c r="D600" s="17"><v>0.25119999999999998</v></c><c r="E600" s="17"><v>173471</v></c><c r="F600" s="17"><v>0.27550000000000002</v></c><c r="G600" s="17" t="s"><v>62</v></c><c r="H600" s="17" t="s"><v>9</v></c><c r="I600" s="17" t="s"><v>41</v></c></row><row r="601" spans="1:9" x14ac:dyDescent="0.3"><c r="A601" s="15" t="s"><v>1329</v></c><c r="B601" s="16" t="s"><v>1330</v></c><c r="C601" s="17" t="s"><v>61</v></c><c r="D601" s="17"><v>0.25119999999999998</v></c><c r="E601" s="17"><v>180467</v></c><c r="F601" s="17"><v>0.27550000000000002</v></c><c r="G601" s="17" t="s"><v>62</v></c><c r="H601" s="17"><v>4</v></c><c r="I601" s="17" t="s"><v>41</v></c></row><row r="602" spans="1:9" x14ac:dyDescent="0.3"><c r="A602" s="15" t="s"><v>1331</v></c><c r="B602" s="16" t="s"><v>1332</v></c><c r="C602" s="17" t="s"><v>209</v></c><c r="D602" s="17"><v>0.25119999999999998</v></c><c r="E602" s="17"><v>185010</v></c><c r="F602" s="17"><v>0.27550000000000002</v></c><c r="G602" s="17" t="s"><v>210</v></c><c r="H602" s="17"><v>5</v></c><c r="I602" s="17" t="s"><v>41</v></c></row><row r="603" spans="1:9" x14ac:dyDescent="0.3"><c r="A603" s="15" t="s"><v>1333</v></c><c r="B603" s="16" t="s"><v>1334</v></c><c r="C603" s="17" t="s"><v>39</v></c><c r="D603" s="17"><v>0.24879999999999999</v></c><c r="E603" s="17"><v>-47505</v></c><c r="F603" s="17"><v>0.27189999999999998</v></c><c r="G603" s="17" t="s"><v>40</v></c><c r="H603" s="17"><v>6</v></c><c r="I603" s="17" t="s"><v>41</v></c></row><row r="604" spans="1:9" x14ac:dyDescent="0.3"><c r="A604" s="15" t="s"><v>1335</v></c><c r="B604" s="16" t="s"><v>1336</v></c><c r="C604" s="17" t="s"><v>69</v></c><c r="D604" s="17"><v>0.24879999999999999</v></c><c r="E604" s="17"><v>-49272</v></c><c r="F604" s="17"><v>0.27189999999999998</v></c><c r="G604" s="17" t="s"><v>70</v></c><c r="H604" s="17"><v>6</v></c><c r="I604" s="17" t="s"><v>41</v></c></row><row r="605" spans="1:9" x14ac:dyDescent="0.3"><c r="A605" s="15" t="s"><v>1337</v></c><c r="B605" s="16" t="s"><v>1338</v></c><c r="C605" s="17" t="s"><v>69</v></c><c r="D605" s="17"><v>0.24879999999999999</v></c><c r="E605" s="17"><v>-54764</v></c><c r="F605" s="17"><v>0.27189999999999998</v></c><c r="G605" s="17" t="s"><v>70</v></c><c r="H605" s="17"><v>7</v></c><c r="I605" s="17" t="s"><v>41</v></c></row><row r="606" spans="1:9" x14ac:dyDescent="0.3"><c r="A606" s="15" t="s"><v>1339</v></c><c r="B606" s="16" t="s"><v>1340</v></c><c r="C606" s="17" t="s"><v>1341</v></c><c r="D606" s="17"><v>0.24879999999999999</v></c><c r="E606" s="17"><v>-55044</v></c><c r="F606" s="17"><v>0.27189999999999998</v></c><c r="G606" s="17" t="s"><v>340</v></c><c r="H606" s="17"><v>5</v></c><c r="I606" s="17" t="s"><v>41</v></c></row><row r="607" spans="1:9" x14ac:dyDescent="0.3"><c r="A607" s="15" t="s"><v>1342</v></c><c r="B607" s="16" t="s"><v>1343</v></c><c r="C607" s="17" t="s"><v>65</v></c><c r="D607" s="17"><v>0.24879999999999999</v></c><c r="E607" s="17"><v>-87531</v></c><c r="F607" s="17"><v>0.27189999999999998</v></c><c r="G607" s="17" t="s"><v>66</v></c><c r="H607" s="17"><v>6</v></c><c r="I607" s="17" t="s"><v>41</v></c></row><row r="608" spans="1:9" x14ac:dyDescent="0.3"><c r="A608" s="15" t="s"><v>1344</v></c><c r="B608" s="16" t="s"><v>1345</v></c><c r="C608" s="17" t="s"><v>1346</v></c><c r="D608" s="17"><v>0.24879999999999999</v></c><c r="E608" s="17"><v>131748</v></c><c r="F608" s="17"><v>0.27189999999999998</v></c><c r="G608" s="17" t="s"><v>1347</v></c><c r="H608" s="17" t="s"><v>56</v></c><c r="I608" s="17" t="s"><v>56</v></c></row><row r="609" spans="1:9" x14ac:dyDescent="0.3"><c r="A609" s="15" t="s"><v>1348</v></c><c r="B609" s="16" t="s"><v>1349</v></c><c r="C609" s="17" t="s"><v>79</v></c><c r="D609" s="17"><v>0.25600000000000001</v></c><c r="E609" s="17"><v>162967</v></c><c r="F609" s="17"><v>0.2712</v></c><c r="G609" s="17" t="s"><v>80</v></c><c r="H609" s="17" t="s"><v>8</v></c><c r="I609" s="17" t="s"><v>41</v></c></row><row r="610" spans="1:9" x14ac:dyDescent="0.3"><c r="A610" s="15" t="s"><v>1350</v></c><c r="B610" s="16" t="s"><v>1351</v></c><c r="C610" s="17" t="s"><v>61</v></c><c r="D610" s="17"><v>0.35510000000000003</v></c><c r="E610" s="17"><v>-345133</v></c><c r="F610" s="17"><v>0.26860000000000001</v></c><c r="G610" s="17" t="s"><v>62</v></c><c r="H610" s="17"><v>7</v></c><c r="I610" s="17" t="s"><v>41</v></c></row><row r="611" spans="1:9" x14ac:dyDescent="0.3"><c r="A611" s="15" t="s"><v>1352</v></c><c r="B611" s="16" t="s"><v>1353</v></c><c r="C611" s="17" t="s"><v>69</v></c><c r="D611" s="17"><v>0.35510000000000003</v></c><c r="E611" s="17"><v>-366188</v></c><c r="F611" s="17"><v>0.26860000000000001</v></c><c r="G611" s="17" t="s"><v>70</v></c><c r="H611" s="17"><v>6</v></c><c r="I611" s="17" t="s"><v>41</v></c></row><row r="612" spans="1:9" x14ac:dyDescent="0.3"><c r="A612" s="15" t="s"><v>1354</v></c><c r="B612" s="16" t="s"><v>1355</v></c><c r="C612" s="17" t="s"><v>95</v></c><c r="D612" s="17"><v>0.35510000000000003</v></c><c r="E612" s="17"><v>-366541</v></c><c r="F612" s="17"><v>0.26860000000000001</v></c><c r="G612" s="17" t="s"><v>96</v></c><c r="H612" s="17"><v>6</v></c><c r="I612" s="17" t="s"><v>41</v></c></row><row r="613" spans="1:9" x14ac:dyDescent="0.3"><c r="A613" s="15" t="s"><v>1356</v></c><c r="B613" s="16" t="s"><v>1357</v></c><c r="C613" s="17" t="s"><v>339</v></c><c r="D613" s="17"><v>0.24640000000000001</v></c><c r="E613" s="17"><v>-52166</v></c><c r="F613" s="17"><v>0.26819999999999999</v></c><c r="G613" s="17" t="s"><v>1358</v></c><c r="H613" s="17" t="s"><v>56</v></c><c r="I613" s="17" t="s"><v>41</v></c></row><row r="614" spans="1:9" x14ac:dyDescent="0.3"><c r="A614" s="15" t="s"><v>1359</v></c><c r="B614" s="16" t="s"><v>1360</v></c><c r="C614" s="17" t="s"><v>191</v></c><c r="D614" s="17"><v>0.24640000000000001</v></c><c r="E614" s="17"><v>-54066</v></c><c r="F614" s="17"><v>0.26819999999999999</v></c><c r="G614" s="17" t="s"><v>192</v></c><c r="H614" s="17"><v>7</v></c><c r="I614" s="17" t="s"><v>41</v></c></row><row r="615" spans="1:9" x14ac:dyDescent="0.3"><c r="A615" s="15" t="s"><v>1361</v></c><c r="B615" s="16" t="s"><v>1362</v></c><c r="C615" s="17" t="s"><v>209</v></c><c r="D615" s="17"><v>0.24640000000000001</v></c><c r="E615" s="17"><v>-54290</v></c><c r="F615" s="17"><v>0.26819999999999999</v></c><c r="G615" s="17" t="s"><v>210</v></c><c r="H615" s="17" t="s"><v>8</v></c><c r="I615" s="17" t="s"><v>41</v></c></row><row r="616" spans="1:9" x14ac:dyDescent="0.3"><c r="A616" s="15" t="s"><v>1363</v></c><c r="B616" s="16" t="s"><v>1364</v></c><c r="C616" s="17" t="s"><v>48</v></c><c r="D616" s="17"><v>0.24640000000000001</v></c><c r="E616" s="17"><v>-56130</v></c><c r="F616" s="17"><v>0.26819999999999999</v></c><c r="G616" s="17" t="s"><v>49</v></c><c r="H616" s="17"><v>5</v></c><c r="I616" s="17" t="s"><v>41</v></c></row><row r="617" spans="1:9" x14ac:dyDescent="0.3"><c r="A617" s="15" t="s"><v>1365</v></c><c r="B617" s="16" t="s"><v>1366</v></c><c r="C617" s="17" t="s"><v>514</v></c><c r="D617" s="17"><v>0.24640000000000001</v></c><c r="E617" s="17"><v>-56132</v></c><c r="F617" s="17"><v>0.26819999999999999</v></c><c r="G617" s="17" t="s"><v>217</v></c><c r="H617" s="17" t="s"><v>56</v></c><c r="I617" s="17" t="s"><v>41</v></c></row><row r="618" spans="1:9" x14ac:dyDescent="0.3"><c r="A618" s="15" t="s"><v>1367</v></c><c r="B618" s="16" t="s"><v>1368</v></c><c r="C618" s="17" t="s"><v>1369</v></c><c r="D618" s="17"><v>0.24640000000000001</v></c><c r="E618" s="17"><v>-56232</v></c><c r="F618" s="17"><v>0.26819999999999999</v></c><c r="G618" s="17" t="s"><v>1370</v></c><c r="H618" s="17" t="s"><v>56</v></c><c r="I618" s="17" t="s"><v>41</v></c></row><row r="619" spans="1:9" x14ac:dyDescent="0.3"><c r="A619" s="15" t="s"><v>1371</v></c><c r="B619" s="16" t="s"><v>1372</v></c><c r="C619" s="17" t="s"><v>39</v></c><c r="D619" s="17"><v>0.24640000000000001</v></c><c r="E619" s="17"><v>-57191</v></c><c r="F619" s="17"><v>0.26819999999999999</v></c><c r="G619" s="17" t="s"><v>40</v></c><c r="H619" s="17"><v>5</v></c><c r="I619" s="17" t="s"><v>41</v></c></row><row r="620" spans="1:9" x14ac:dyDescent="0.3"><c r="A620" s="15" t="s"><v>1373</v></c><c r="B620" s="16" t="s"><v>1374</v></c><c r="C620" s="17" t="s"><v>69</v></c><c r="D620" s="17"><v>0.24640000000000001</v></c><c r="E620" s="17"><v>-57952</v></c><c r="F620" s="17"><v>0.26819999999999999</v></c><c r="G620" s="17" t="s"><v>70</v></c><c r="H620" s="17"><v>5</v></c><c r="I620" s="17" t="s"><v>41</v></c></row><row r="621" spans="1:9" x14ac:dyDescent="0.3"><c r="A621" s="15" t="s"><v>1375</v></c><c r="B621" s="16" t="s"><v>1376</v></c><c r="C621" s="17" t="s"><v>61</v></c><c r="D621" s="17"><v>0.24640000000000001</v></c><c r="E621" s="17"><v>-59253</v></c><c r="F621" s="17"><v>0.26819999999999999</v></c><c r="G621" s="17" t="s"><v>62</v></c><c r="H621" s="17"><v>4</v></c><c r="I621" s="17" t="s"><v>41</v></c></row><row r="622" spans="1:9" x14ac:dyDescent="0.3"><c r="A622" s="15" t="s"><v>1377</v></c><c r="B622" s="16" t="s"><v>1378</v></c><c r="C622" s="17" t="s"><v>61</v></c><c r="D622" s="17"><v>0.24640000000000001</v></c><c r="E622" s="17"><v>-85475</v></c><c r="F622" s="17"><v>0.26819999999999999</v></c><c r="G622" s="17" t="s"><v>62</v></c><c r="H622" s="17"><v>6</v></c><c r="I622" s="17" t="s"><v>41</v></c></row><row r="623" spans="1:9" x14ac:dyDescent="0.3"><c r="A623" s="15" t="s"><v>1379</v></c><c r="B623" s="16" t="s"><v>1380</v></c><c r="C623" s="17" t="s"><v>39</v></c><c r="D623" s="17"><v>0.25359999999999999</v></c><c r="E623" s="17"><v>190578</v></c><c r="F623" s="17"><v>0.26750000000000002</v></c><c r="G623" s="17" t="s"><v>40</v></c><c r="H623" s="17"><v>7</v></c><c r="I623" s="17" t="s"><v>41</v></c></row><row r="624" spans="1:9" x14ac:dyDescent="0.3"><c r="A624" s="15" t="s"><v>1381</v></c><c r="B624" s="16" t="s"><v>1382</v></c><c r="C624" s="17" t="s"><v>52</v></c><c r="D624" s="17"><v>0.25359999999999999</v></c><c r="E624" s="17"><v>191371</v></c><c r="F624" s="17"><v>0.26750000000000002</v></c><c r="G624" s="17" t="s"><v>53</v></c><c r="H624" s="17" t="s"><v>56</v></c><c r="I624" s="17" t="s"><v>41</v></c></row><row r="625" spans="1:9" x14ac:dyDescent="0.3"><c r="A625" s="15" t="s"><v>1383</v></c><c r="B625" s="16" t="s"><v>1384</v></c><c r="C625" s="17" t="s"><v>39</v></c><c r="D625" s="17"><v>0.25359999999999999</v></c><c r="E625" s="17"><v>191381</v></c><c r="F625" s="17"><v>0.26750000000000002</v></c><c r="G625" s="17" t="s"><v>40</v></c><c r="H625" s="17"><v>6</v></c><c r="I625" s="17" t="s"><v>41</v></c></row><row r="626" spans="1:9" x14ac:dyDescent="0.3"><c r="A626" s="15" t="s"><v>1385</v></c><c r="B626" s="16" t="s"><v>1386</v></c><c r="C626" s="17" t="s"><v>69</v></c><c r="D626" s="17"><v>0.25359999999999999</v></c><c r="E626" s="17"><v>192924</v></c><c r="F626" s="17"><v>0.26750000000000002</v></c><c r="G626" s="17" t="s"><v>70</v></c><c r="H626" s="17"><v>7</v></c><c r="I626" s="17" t="s"><v>41</v></c></row><row r="627" spans="1:9" x14ac:dyDescent="0.3"><c r="A627" s="15" t="s"><v>1387</v></c><c r="B627" s="16" t="s"><v>1388</v></c><c r="C627" s="17" t="s"><v>48</v></c><c r="D627" s="17"><v>0.25359999999999999</v></c><c r="E627" s="17"><v>196182</v></c><c r="F627" s="17"><v>0.26750000000000002</v></c><c r="G627" s="17" t="s"><v>49</v></c><c r="H627" s="17"><v>7</v></c><c r="I627" s="17" t="s"><v>41</v></c></row><row r="628" spans="1:9" x14ac:dyDescent="0.3"><c r="A628" s="15" t="s"><v>1389</v></c><c r="B628" s="16" t="s"><v>1390</v></c><c r="C628" s="17" t="s"><v>69</v></c><c r="D628" s="17"><v>0.25359999999999999</v></c><c r="E628" s="17"><v>199546</v></c><c r="F628" s="17"><v>0.26750000000000002</v></c><c r="G628" s="17" t="s"><v>70</v></c><c r="H628" s="17"><v>6</v></c><c r="I628" s="17" t="s"><v>41</v></c></row><row r="629" spans="1:9" x14ac:dyDescent="0.3"><c r="A629" s="15" t="s"><v>1391</v></c><c r="B629" s="16" t="s"><v>1392</v></c><c r="C629" s="17" t="s"><v>39</v></c><c r="D629" s="17"><v>0.25119999999999998</v></c><c r="E629" s="17"><v>-69371</v></c><c r="F629" s="17"><v>0.26390000000000002</v></c><c r="G629" s="17" t="s"><v>40</v></c><c r="H629" s="17"><v>6</v></c><c r="I629" s="17" t="s"><v>41</v></c></row><row r="630" spans="1:9" x14ac:dyDescent="0.3"><c r="A630" s="15" t="s"><v>1393</v></c><c r="B630" s="16" t="s"><v>1394</v></c><c r="C630" s="17" t="s"><v>52</v></c><c r="D630" s="17"><v>0.25119999999999998</v></c><c r="E630" s="17"><v>-86405</v></c><c r="F630" s="17"><v>0.26390000000000002</v></c><c r="G630" s="17" t="s"><v>53</v></c><c r="H630" s="17"><v>6</v></c><c r="I630" s="17" t="s"><v>56</v></c></row><row r="631" spans="1:9" x14ac:dyDescent="0.3"><c r="A631" s="15" t="s"><v>1395</v></c><c r="B631" s="16" t="s"><v>1396</v></c><c r="C631" s="17" t="s"><v>79</v></c><c r="D631" s="17"><v>0.25119999999999998</v></c><c r="E631" s="17"><v>-91360</v></c><c r="F631" s="17"><v>0.26390000000000002</v></c><c r="G631" s="17" t="s"><v>80</v></c><c r="H631" s="17" t="s"><v>11</v></c><c r="I631" s="17" t="s"><v>41</v></c></row><row r="632" spans="1:9" x14ac:dyDescent="0.3"><c r="A632" s="15" t="s"><v>1397</v></c><c r="B632" s="16" t="s"><v>1398</v></c><c r="C632" s="17" t="s"><v>52</v></c><c r="D632" s="17"><v>0.35270000000000001</v></c><c r="E632" s="17"><v>-326268</v></c><c r="F632" s="17"><v>0.26379999999999998</v></c><c r="G632" s="17" t="s"><v>53</v></c><c r="H632" s="17"><v>6</v></c><c r="I632" s="17" t="s"><v>41</v></c></row><row r="633" spans="1:9" x14ac:dyDescent="0.3"><c r="A633" s="15" t="s"><v>1399</v></c><c r="B633" s="16" t="s"><v>1400</v></c><c r="C633" s="17" t="s"><v>39</v></c><c r="D633" s="17"><v>0.35270000000000001</v></c><c r="E633" s="17"><v>-327137</v></c><c r="F633" s="17"><v>0.26379999999999998</v></c><c r="G633" s="17" t="s"><v>40</v></c><c r="H633" s="17"><v>7</v></c><c r="I633" s="17" t="s"><v>41</v></c></row><row r="634" spans="1:9" x14ac:dyDescent="0.3"><c r="A634" s="15" t="s"><v>1401</v></c><c r="B634" s="16" t="s"><v>1402</v></c><c r="C634" s="17" t="s"><v>48</v></c><c r="D634" s="17"><v>0.35270000000000001</v></c><c r="E634" s="17"><v>-338023</v></c><c r="F634" s="17"><v>0.26379999999999998</v></c><c r="G634" s="17" t="s"><v>49</v></c><c r="H634" s="17"><v>5</v></c><c r="I634" s="17" t="s"><v>41</v></c></row><row r="635" spans="1:9" x14ac:dyDescent="0.3"><c r="A635" s="15" t="s"><v>1403</v></c><c r="B635" s="16" t="s"><v>1404</v></c><c r="C635" s="17" t="s"><v>69</v></c><c r="D635" s="17"><v>0.35270000000000001</v></c><c r="E635" s="17"><v>-345240</v></c><c r="F635" s="17"><v>0.26379999999999998</v></c><c r="G635" s="17" t="s"><v>70</v></c><c r="H635" s="17"><v>7</v></c><c r="I635" s="17" t="s"><v>41</v></c></row><row r="636" spans="1:9" x14ac:dyDescent="0.3"><c r="A636" s="15" t="s"><v>1405</v></c><c r="B636" s="16" t="s"><v>1406</v></c><c r="C636" s="17" t="s"><v>266</v></c><c r="D636" s="17"><v>0.35270000000000001</v></c><c r="E636" s="17"><v>-346160</v></c><c r="F636" s="17"><v>0.26379999999999998</v></c><c r="G636" s="17" t="s"><v>353</v></c><c r="H636" s="17"><v>6</v></c><c r="I636" s="17" t="s"><v>41</v></c></row><row r="637" spans="1:9" x14ac:dyDescent="0.3"><c r="A637" s="15" t="s"><v>1407</v></c><c r="B637" s="16" t="s"><v>1408</v></c><c r="C637" s="17" t="s"><v>48</v></c><c r="D637" s="17"><v>0.35270000000000001</v></c><c r="E637" s="17"><v>-348409</v></c><c r="F637" s="17"><v>0.26379999999999998</v></c><c r="G637" s="17" t="s"><v>49</v></c><c r="H637" s="17" t="s"><v>8</v></c><c r="I637" s="17" t="s"><v>41</v></c></row><row r="638" spans="1:9" x14ac:dyDescent="0.3"><c r="A638" s="15" t="s"><v>1409</v></c><c r="B638" s="16" t="s"><v>1410</v></c><c r="C638" s="17" t="s"><v>79</v></c><c r="D638" s="17"><v>0.35270000000000001</v></c><c r="E638" s="17"><v>-349938</v></c><c r="F638" s="17"><v>0.26379999999999998</v></c><c r="G638" s="17" t="s"><v>80</v></c><c r="H638" s="17"><v>6</v></c><c r="I638" s="17" t="s"><v>41</v></c></row><row r="639" spans="1:9" x14ac:dyDescent="0.3"><c r="A639" s="15" t="s"><v>1411</v></c><c r="B639" s="16" t="s"><v>1412</v></c><c r="C639" s="17" t="s"><v>48</v></c><c r="D639" s="17"><v>0.35270000000000001</v></c><c r="E639" s="17"><v>-349971</v></c><c r="F639" s="17"><v>0.26379999999999998</v></c><c r="G639" s="17" t="s"><v>49</v></c><c r="H639" s="17"><v>7</v></c><c r="I639" s="17" t="s"><v>41</v></c></row><row r="640" spans="1:9" x14ac:dyDescent="0.3"><c r="A640" s="15" t="s"><v>1413</v></c><c r="B640" s="16" t="s"><v>1414</v></c><c r="C640" s="17" t="s"><v>48</v></c><c r="D640" s="17"><v>0.35270000000000001</v></c><c r="E640" s="17"><v>-351128</v></c><c r="F640" s="17"><v>0.26379999999999998</v></c><c r="G640" s="17" t="s"><v>49</v></c><c r="H640" s="17"><v>7</v></c><c r="I640" s="17" t="s"><v>41</v></c></row><row r="641" spans="1:9" x14ac:dyDescent="0.3"><c r="A641" s="15" t="s"><v>1415</v></c><c r="B641" s="16" t="s"><v>1416</v></c><c r="C641" s="17" t="s"><v>95</v></c><c r="D641" s="17"><v>0.35270000000000001</v></c><c r="E641" s="17"><v>-352880</v></c><c r="F641" s="17"><v>0.26379999999999998</v></c><c r="G641" s="17" t="s"><v>96</v></c><c r="H641" s="17"><v>5</v></c><c r="I641" s="17" t="s"><v>41</v></c></row><row r="642" spans="1:9" x14ac:dyDescent="0.3"><c r="A642" s="15" t="s"><v>1417</v></c><c r="B642" s="16" t="s"><v>1418</v></c><c r="C642" s="17" t="s"><v>39</v></c><c r="D642" s="17"><v>0.35270000000000001</v></c><c r="E642" s="17"><v>-354163</v></c><c r="F642" s="17"><v>0.26379999999999998</v></c><c r="G642" s="17" t="s"><v>40</v></c><c r="H642" s="17"><v>7</v></c><c r="I642" s="17" t="s"><v>41</v></c></row><row r="643" spans="1:9" x14ac:dyDescent="0.3"><c r="A643" s="15" t="s"><v>1419</v></c><c r="B643" s="16" t="s"><v>1420</v></c><c r="C643" s="17" t="s"><v>48</v></c><c r="D643" s="17"><v>0.35270000000000001</v></c><c r="E643" s="17"><v>-354216</v></c><c r="F643" s="17"><v>0.26379999999999998</v></c><c r="G643" s="17" t="s"><v>49</v></c><c r="H643" s="17"><v>7</v></c><c r="I643" s="17" t="s"><v>41</v></c></row><row r="644" spans="1:9" x14ac:dyDescent="0.3"><c r="A644" s="15" t="s"><v>1421</v></c><c r="B644" s="16" t="s"><v>1422</v></c><c r="C644" s="17" t="s"><v>1423</v></c><c r="D644" s="17"><v>0.35270000000000001</v></c><c r="E644" s="17"><v>-363944</v></c><c r="F644" s="17"><v>0.26379999999999998</v></c><c r="G644" s="17" t="s"><v>1424</v></c><c r="H644" s="17"><v>6</v></c><c r="I644" s="17" t="s"><v>41</v></c></row><row r="645" spans="1:9" x14ac:dyDescent="0.3"><c r="A645" s="15" t="s"><v>1425</v></c><c r="B645" s="16" t="s"><v>1426</v></c><c r="C645" s="17" t="s"><v>65</v></c><c r="D645" s="17"><v>0.35270000000000001</v></c><c r="E645" s="17"><v>-371616</v></c><c r="F645" s="17"><v>0.26379999999999998</v></c><c r="G645" s="17" t="s"><v>66</v></c><c r="H645" s="17"><v>5</v></c><c r="I645" s="17" t="s"><v>41</v></c></row><row r="646" spans="1:9" x14ac:dyDescent="0.3"><c r="A646" s="15" t="s"><v>56</v></c><c r="B646" s="16" t="s"><v>1427</v></c><c r="C646" s="17" t="s"><v>52</v></c><c r="D646" s="17"><v>0.24879999999999999</v></c><c r="E646" s="17"><v>-54215</v></c><c r="F646" s="17"><v>0.26029999999999998</v></c><c r="G646" s="17" t="s"><v>53</v></c><c r="H646" s="17" t="s"><v>56</v></c><c r="I646" s="17" t="s"><v>56</v></c></row><row r="647" spans="1:9" x14ac:dyDescent="0.3"><c r="A647" s="15" t="s"><v>1428</v></c><c r="B647" s="16" t="s"><v>1429</v></c><c r="C647" s="17" t="s"><v>65</v></c><c r="D647" s="17"><v>0.24879999999999999</v></c><c r="E647" s="17"><v>-67972</v></c><c r="F647" s="17"><v>0.26029999999999998</v></c><c r="G647" s="17" t="s"><v>66</v></c><c r="H647" s="17"><v>6</v></c><c r="I647" s="17" t="s"><v>41</v></c></row><row r="648" spans="1:9" x14ac:dyDescent="0.3"><c r="A648" s="15" t="s"><v>1430</v></c><c r="B648" s="16" t="s"><v>1431</v></c><c r="C648" s="17" t="s"><v>61</v></c><c r="D648" s="17"><v>0.24879999999999999</v></c><c r="E648" s="17"><v>-69979</v></c><c r="F648" s="17"><v>0.26029999999999998</v></c><c r="G648" s="17" t="s"><v>62</v></c><c r="H648" s="17"><v>7</v></c><c r="I648" s="17" t="s"><v>41</v></c></row><row r="649" spans="1:9" x14ac:dyDescent="0.3"><c r="A649" s="15" t="s"><v>1432</v></c><c r="B649" s="16" t="s"><v>1433</v></c><c r="C649" s="17" t="s"><v>209</v></c><c r="D649" s="17"><v>0.24879999999999999</v></c><c r="E649" s="17"><v>-73690</v></c><c r="F649" s="17"><v>0.26029999999999998</v></c><c r="G649" s="17" t="s"><v>210</v></c><c r="H649" s="17"><v>5</v></c><c r="I649" s="17" t="s"><v>41</v></c></row><row r="650" spans="1:9" x14ac:dyDescent="0.3"><c r="A650" s="15" t="s"><v>1434</v></c><c r="B650" s="16" t="s"><v>1435</v></c><c r="C650" s="17" t="s"><v>191</v></c><c r="D650" s="17"><v>0.24879999999999999</v></c><c r="E650" s="17"><v>-79475</v></c><c r="F650" s="17"><v>0.26029999999999998</v></c><c r="G650" s="17" t="s"><v>192</v></c><c r="H650" s="17"><v>6</v></c><c r="I650" s="17" t="s"><v>41</v></c></row><row r="651" spans="1:9" x14ac:dyDescent="0.3"><c r="A651" s="15" t="s"><v>1436</v></c><c r="B651" s="16" t="s"><v>1437</v></c><c r="C651" s="17" t="s"><v>1438</v></c><c r="D651" s="17"><v>0.24879999999999999</v></c><c r="E651" s="17"><v>-87328</v></c><c r="F651" s="17"><v>0.26029999999999998</v></c><c r="G651" s="17" t="s"><v>1439</v></c><c r="H651" s="17"><v>7</v></c><c r="I651" s="17" t="s"><v>41</v></c></row><row r="652" spans="1:9" x14ac:dyDescent="0.3"><c r="A652" s="15" t="s"><v>1440</v></c><c r="B652" s="16" t="s"><v>1441</v></c><c r="C652" s="17" t="s"><v>69</v></c><c r="D652" s="17"><v>0.24879999999999999</v></c><c r="E652" s="17"><v>205063</v></c><c r="F652" s="17"><v>0.26029999999999998</v></c><c r="G652" s="17" t="s"><v>70</v></c><c r="H652" s="17" t="s"><v>11</v></c><c r="I652" s="17" t="s"><v>41</v></c></row><row r="653" spans="1:9" x14ac:dyDescent="0.3"><c r="A653" s="15" t="s"><v>1442</v></c><c r="B653" s="16" t="s"><v>1443</v></c><c r="C653" s="17" t="s"><v>209</v></c><c r="D653" s="17"><v>0.24879999999999999</v></c><c r="E653" s="17"><v>207905</v></c><c r="F653" s="17"><v>0.26029999999999998</v></c><c r="G653" s="17" t="s"><v>210</v></c><c r="H653" s="17"><v>7</v></c><c r="I653" s="17" t="s"><v>41</v></c></row><row r="654" spans="1:9" x14ac:dyDescent="0.3"><c r="A654" s="15" t="s"><v>1444</v></c><c r="B654" s="16" t="s"><v>1445</v></c><c r="C654" s="17" t="s"><v>39</v></c><c r="D654" s="17"><v>0.24879999999999999</v></c><c r="E654" s="17"><v>208286</v></c><c r="F654" s="17"><v>0.26029999999999998</v></c><c r="G654" s="17" t="s"><v>40</v></c><c r="H654" s="17"><v>6</v></c><c r="I654" s="17" t="s"><v>41</v></c></row><row r="655" spans="1:9" x14ac:dyDescent="0.3"><c r="A655" s="15" t="s"><v>1446</v></c><c r="B655" s="16" t="s"><v>1447</v></c><c r="C655" s="17" t="s"><v>1341</v></c><c r="D655" s="17"><v>0.24879999999999999</v></c><c r="E655" s="17"><v>208638</v></c><c r="F655" s="17"><v>0.26029999999999998</v></c><c r="G655" s="17" t="s"><v>340</v></c><c r="H655" s="17"><v>6</v></c><c r="I655" s="17" t="s"><v>41</v></c></row><row r="656" spans="1:9" x14ac:dyDescent="0.3"><c r="A656" s="15" t="s"><v>1448</v></c><c r="B656" s="16" t="s"><v>1449</v></c><c r="C656" s="17" t="s"><v>48</v></c><c r="D656" s="17"><v>0.24879999999999999</v></c><c r="E656" s="17"><v>213909</v></c><c r="F656" s="17"><v>0.26029999999999998</v></c><c r="G656" s="17" t="s"><v>49</v></c><c r="H656" s="17"><v>7</v></c><c r="I656" s="17" t="s"><v>41</v></c></row><row r="657" spans="1:9" x14ac:dyDescent="0.3"><c r="A657" s="15" t="s"><v>1450</v></c><c r="B657" s="16" t="s"><v>1451</v></c><c r="C657" s="17" t="s"><v>69</v></c><c r="D657" s="17"><v>0.24879999999999999</v></c><c r="E657" s="17"><v>220922</v></c><c r="F657" s="17"><v>0.26029999999999998</v></c><c r="G657" s="17" t="s"><v>70</v></c><c r="H657" s="17"><v>7</v></c><c r="I657" s="17" t="s"><v>41</v></c></row><row r="658" spans="1:9" x14ac:dyDescent="0.3"><c r="A658" s="15" t="s"><v>1452</v></c><c r="B658" s="16" t="s"><v>1453</v></c><c r="C658" s="17" t="s"><v>39</v></c><c r="D658" s="17"><v>0.24879999999999999</v></c><c r="E658" s="17"><v>232854</v></c><c r="F658" s="17"><v>0.26029999999999998</v></c><c r="G658" s="17" t="s"><v>40</v></c><c r="H658" s="17"><v>6</v></c><c r="I658" s="17" t="s"><v>41</v></c></row><row r="659" spans="1:9" x14ac:dyDescent="0.3"><c r="A659" s="15" t="s"><v>1454</v></c><c r="B659" s="16" t="s"><v>1455</v></c><c r="C659" s="17" t="s"><v>73</v></c><c r="D659" s="17"><v>0.39610000000000001</v></c><c r="E659" s="17"><v>-414861</v></c><c r="F659" s="17"><v>0.25869999999999999</v></c><c r="G659" s="17" t="s"><v>74</v></c><c r="H659" s="17"><v>7</v></c><c r="I659" s="17" t="s"><v>41</v></c></row><row r="660" spans="1:9" x14ac:dyDescent="0.3"><c r="A660" s="15" t="s"><v>1456</v></c><c r="B660" s="16" t="s"><v>1457</v></c><c r="C660" s="17" t="s"><v>48</v></c><c r="D660" s="17"><v>0.23910000000000001</v></c><c r="E660" s="17"><v>209901</v></c><c r="F660" s="17"><v>0.25750000000000001</v></c><c r="G660" s="17" t="s"><v>49</v></c><c r="H660" s="17"><v>6</v></c><c r="I660" s="17" t="s"><v>41</v></c></row><row r="661" spans="1:9" x14ac:dyDescent="0.3"><c r="A661" s="15" t="s"><v>1458</v></c><c r="B661" s="16" t="s"><v>1459</v></c><c r="C661" s="17" t="s"><v>188</v></c><c r="D661" s="17"><v>0.24640000000000001</v></c><c r="E661" s="17"><v>-63802</v></c><c r="F661" s="17"><v>0.25669999999999998</v></c><c r="G661" s="17" t="s"><v>273</v></c><c r="H661" s="17"><v>5</v></c><c r="I661" s="17" t="s"><v>41</v></c></row><row r="662" spans="1:9" x14ac:dyDescent="0.3"><c r="A662" s="15" t="s"><v>1460</v></c><c r="B662" s="16" t="s"><v>1461</v></c><c r="C662" s="17" t="s"><v>61</v></c><c r="D662" s="17"><v>0.24640000000000001</v></c><c r="E662" s="17"><v>-65891</v></c><c r="F662" s="17"><v>0.25669999999999998</v></c><c r="G662" s="17" t="s"><v>62</v></c><c r="H662" s="17" t="s"><v>11</v></c><c r="I662" s="17" t="s"><v>41</v></c></row><row r="663" spans="1:9" x14ac:dyDescent="0.3"><c r="A663" s="15" t="s"><v>1462</v></c><c r="B663" s="16" t="s"><v>1463</v></c><c r="C663" s="17" t="s"><v>69</v></c><c r="D663" s="17"><v>0.24640000000000001</v></c><c r="E663" s="17"><v>-66703</v></c><c r="F663" s="17"><v>0.25669999999999998</v></c><c r="G663" s="17" t="s"><v>70</v></c><c r="H663" s="17"><v>7</v></c><c r="I663" s="17" t="s"><v>41</v></c></row><row r="664" spans="1:9" x14ac:dyDescent="0.3"><c r="A664" s="15" t="s"><v>1464</v></c><c r="B664" s="16" t="s"><v>1465</v></c><c r="C664" s="17" t="s"><v>79</v></c><c r="D664" s="17"><v>0.24640000000000001</v></c><c r="E664" s="17"><v>-67830</v></c><c r="F664" s="17"><v>0.25669999999999998</v></c><c r="G664" s="17" t="s"><v>80</v></c><c r="H664" s="17"><v>6</v></c><c r="I664" s="17" t="s"><v>41</v></c></row><row r="665" spans="1:9" x14ac:dyDescent="0.3"><c r="A665" s="15" t="s"><v>1466</v></c><c r="B665" s="16" t="s"><v>1467</v></c><c r="C665" s="17" t="s"><v>61</v></c><c r="D665" s="17"><v>0.24640000000000001</v></c><c r="E665" s="17"><v>-70440</v></c><c r="F665" s="17"><v>0.25669999999999998</v></c><c r="G665" s="17" t="s"><v>62</v></c><c r="H665" s="17"><v>7</v></c><c r="I665" s="17" t="s"><v>41</v></c></row><row r="666" spans="1:9" x14ac:dyDescent="0.3"><c r="A666" s="15" t="s"><v>1468</v></c><c r="B666" s="16" t="s"><v>1469</v></c><c r="C666" s="17" t="s"><v>39</v></c><c r="D666" s="17"><v>0.24640000000000001</v></c><c r="E666" s="17"><v>-75352</v></c><c r="F666" s="17"><v>0.25669999999999998</v></c><c r="G666" s="17" t="s"><v>40</v></c><c r="H666" s="17"><v>7</v></c><c r="I666" s="17" t="s"><v>41</v></c></row><row r="667" spans="1:9" x14ac:dyDescent="0.3"><c r="A667" s="15" t="s"><v>1470</v></c><c r="B667" s="16" t="s"><v>1471</v></c><c r="C667" s="17" t="s"><v>44</v></c><c r="D667" s="17"><v>0.24640000000000001</v></c><c r="E667" s="17"><v>-86464</v></c><c r="F667" s="17"><v>0.25669999999999998</v></c><c r="G667" s="17" t="s"><v>45</v></c><c r="H667" s="17"><v>7</v></c><c r="I667" s="17" t="s"><v>41</v></c></row><row r="668" spans="1:9" x14ac:dyDescent="0.3"><c r="A668" s="15" t="s"><v>1472</v></c><c r="B668" s="16" t="s"><v>1473</v></c><c r="C668" s="17" t="s"><v>48</v></c><c r="D668" s="17"><v>0.24640000000000001</v></c><c r="E668" s="17"><v>223487</v></c><c r="F668" s="17"><v>0.25669999999999998</v></c><c r="G668" s="17" t="s"><v>49</v></c><c r="H668" s="17"><v>7</v></c><c r="I668" s="17" t="s"><v>41</v></c></row><row r="669" spans="1:9" x14ac:dyDescent="0.3"><c r="A669" s="15" t="s"><v>1474</v></c><c r="B669" s="16" t="s"><v>1475</v></c><c r="C669" s="17" t="s"><v>69</v></c><c r="D669" s="17"><v>0.24640000000000001</v></c><c r="E669" s="17"><v>232883</v></c><c r="F669" s="17"><v>0.25669999999999998</v></c><c r="G669" s="17" t="s"><v>70</v></c><c r="H669" s="17"><v>7</v></c><c r="I669" s="17" t="s"><v>41</v></c></row><row r="670" spans="1:9" x14ac:dyDescent="0.3"><c r="A670" s="15" t="s"><v>1476</v></c><c r="B670" s="16" t="s"><v>1477</v></c><c r="C670" s="17" t="s"><v>95</v></c><c r="D670" s="17"><v>0.24640000000000001</v></c><c r="E670" s="17"><v>236395</v></c><c r="F670" s="17"><v>0.25669999999999998</v></c><c r="G670" s="17" t="s"><v>96</v></c><c r="H670" s="17"><v>6</v></c><c r="I670" s="17" t="s"><v>41</v></c></row><row r="671" spans="1:9" x14ac:dyDescent="0.3"><c r="A671" s="15" t="s"><v>1478</v></c><c r="B671" s="16" t="s"><v>1479</v></c><c r="C671" s="17" t="s"><v>69</v></c><c r="D671" s="17"><v>0.24640000000000001</v></c><c r="E671" s="17"><v>238265</v></c><c r="F671" s="17"><v>0.25669999999999998</v></c><c r="G671" s="17" t="s"><v>70</v></c><c r="H671" s="17"><v>4</v></c><c r="I671" s="17" t="s"><v>41</v></c></row><row r="672" spans="1:9" x14ac:dyDescent="0.3"><c r="A672" s="15" t="s"><v>1480</v></c><c r="B672" s="16" t="s"><v>1481</v></c><c r="C672" s="17" t="s"><v>39</v></c><c r="D672" s="17"><v>0.24640000000000001</v></c><c r="E672" s="17"><v>239431</v></c><c r="F672" s="17"><v>0.25669999999999998</v></c><c r="G672" s="17" t="s"><v>40</v></c><c r="H672" s="17"><v>6</v></c><c r="I672" s="17" t="s"><v>41</v></c></row><row r="673" spans="1:9" x14ac:dyDescent="0.3"><c r="A673" s="15" t="s"><v>1482</v></c><c r="B673" s="16" t="s"><v>1483</v></c><c r="C673" s="17" t="s"><v>73</v></c><c r="D673" s="17"><v>0.24640000000000001</v></c><c r="E673" s="17"><v>239481</v></c><c r="F673" s="17"><v>0.25669999999999998</v></c><c r="G673" s="17" t="s"><v>74</v></c><c r="H673" s="17"><v>6</v></c><c r="I673" s="17" t="s"><v>41</v></c></row><row r="674" spans="1:9" x14ac:dyDescent="0.3"><c r="A674" s="15" t="s"><v>1484</v></c><c r="B674" s="16" t="s"><v>1485</v></c><c r="C674" s="17" t="s"><v>73</v></c><c r="D674" s="17"><v>0.24640000000000001</v></c><c r="E674" s="17"><v>239703</v></c><c r="F674" s="17"><v>0.25669999999999998</v></c><c r="G674" s="17" t="s"><v>74</v></c><c r="H674" s="17" t="s"><v>8</v></c><c r="I674" s="17" t="s"><v>41</v></c></row><row r="675" spans="1:9" x14ac:dyDescent="0.3"><c r="A675" s="15" t="s"><v>1486</v></c><c r="B675" s="16" t="s"><v>1487</v></c><c r="C675" s="17" t="s"><v>73</v></c><c r="D675" s="17"><v>0.24640000000000001</v></c><c r="E675" s="17"><v>242596</v></c><c r="F675" s="17"><v>0.25669999999999998</v></c><c r="G675" s="17" t="s"><v>74</v></c><c r="H675" s="17"><v>6</v></c><c r="I675" s="17" t="s"><v>41</v></c></row><row r="676" spans="1:9" x14ac:dyDescent="0.3"><c r="A676" s="15" t="s"><v>1488</v></c><c r="B676" s="16" t="s"><v>1489</v></c><c r="C676" s="17" t="s"><v>61</v></c><c r="D676" s="17"><v>0.24640000000000001</v></c><c r="E676" s="17"><v>243289</v></c><c r="F676" s="17"><v>0.25669999999999998</v></c><c r="G676" s="17" t="s"><v>62</v></c><c r="H676" s="17"><v>7</v></c><c r="I676" s="17" t="s"><v>41</v></c></row><row r="677" spans="1:9" x14ac:dyDescent="0.3"><c r="A677" s="15" t="s"><v>1490</v></c><c r="B677" s="16" t="s"><v>1491</v></c><c r="C677" s="17" t="s"><v>39</v></c><c r="D677" s="17"><v>0.24640000000000001</v></c><c r="E677" s="17"><v>243750</v></c><c r="F677" s="17"><v>0.25669999999999998</v></c><c r="G677" s="17" t="s"><v>40</v></c><c r="H677" s="17"><v>6</v></c><c r="I677" s="17" t="s"><v>41</v></c></row><row r="678" spans="1:9" x14ac:dyDescent="0.3"><c r="A678" s="15" t="s"><v>1492</v></c><c r="B678" s="16" t="s"><v>1493</v></c><c r="C678" s="17" t="s"><v>188</v></c><c r="D678" s="17"><v>0.24640000000000001</v></c><c r="E678" s="17"><v>244572</v></c><c r="F678" s="17"><v>0.25669999999999998</v></c><c r="G678" s="17" t="s"><v>273</v></c><c r="H678" s="17"><v>7</v></c><c r="I678" s="17" t="s"><v>41</v></c></row><row r="679" spans="1:9" x14ac:dyDescent="0.3"><c r="A679" s="15" t="s"><v>1494</v></c><c r="B679" s="16" t="s"><v>1495</v></c><c r="C679" s="17" t="s"><v>79</v></c><c r="D679" s="17"><v>0.24640000000000001</v></c><c r="E679" s="17"><v>245520</v></c><c r="F679" s="17"><v>0.25669999999999998</v></c><c r="G679" s="17" t="s"><v>80</v></c><c r="H679" s="17"><v>5</v></c><c r="I679" s="17" t="s"><v>41</v></c></row><row r="680" spans="1:9" x14ac:dyDescent="0.3"><c r="A680" s="15" t="s"><v>1496</v></c><c r="B680" s="16" t="s"><v>1497</v></c><c r="C680" s="17" t="s"><v>39</v></c><c r="D680" s="17"><v>0.24640000000000001</v></c><c r="E680" s="17"><v>245586</v></c><c r="F680" s="17"><v>0.25669999999999998</v></c><c r="G680" s="17" t="s"><v>40</v></c><c r="H680" s="17"><v>7</v></c><c r="I680" s="17" t="s"><v>41</v></c></row><row r="681" spans="1:9" x14ac:dyDescent="0.3"><c r="A681" s="15" t="s"><v>1498</v></c><c r="B681" s="16" t="s"><v>1499</v></c><c r="C681" s="17" t="s"><v>73</v></c><c r="D681" s="17"><v>0.24640000000000001</v></c><c r="E681" s="17"><v>247583</v></c><c r="F681" s="17"><v>0.25669999999999998</v></c><c r="G681" s="17" t="s"><v>74</v></c><c r="H681" s="17"><v>6</v></c><c r="I681" s="17" t="s"><v>41</v></c></row><row r="682" spans="1:9" x14ac:dyDescent="0.3"><c r="A682" s="15" t="s"><v>1500</v></c><c r="B682" s="16" t="s"><v>1501</v></c><c r="C682" s="17" t="s"><v>39</v></c><c r="D682" s="17"><v>0.24640000000000001</v></c><c r="E682" s="17"><v>247743</v></c><c r="F682" s="17"><v>0.25669999999999998</v></c><c r="G682" s="17" t="s"><v>40</v></c><c r="H682" s="17"><v>6</v></c><c r="I682" s="17" t="s"><v>41</v></c></row><row r="683" spans="1:9" x14ac:dyDescent="0.3"><c r="A683" s="15" t="s"><v>1502</v></c><c r="B683" s="16" t="s"><v>1503</v></c><c r="C683" s="17" t="s"><v>95</v></c><c r="D683" s="17"><v>0.24640000000000001</v></c><c r="E683" s="17"><v>247931</v></c><c r="F683" s="17"><v>0.25669999999999998</v></c><c r="G683" s="17" t="s"><v>96</v></c><c r="H683" s="17"><v>6</v></c><c r="I683" s="17" t="s"><v>41</v></c></row><row r="684" spans="1:9" x14ac:dyDescent="0.3"><c r="A684" s="15" t="s"><v>1504</v></c><c r="B684" s="16" t="s"><v>1505</v></c><c r="C684" s="17" t="s"><v>39</v></c><c r="D684" s="17"><v>0.24640000000000001</v></c><c r="E684" s="17"><v>249954</v></c><c r="F684" s="17"><v>0.25669999999999998</v></c><c r="G684" s="17" t="s"><v>40</v></c><c r="H684" s="17"><v>6</v></c><c r="I684" s="17" t="s"><v>41</v></c></row><row r="685" spans="1:9" x14ac:dyDescent="0.3"><c r="A685" s="15" t="s"><v>1506</v></c><c r="B685" s="16" t="s"><v>1507</v></c><c r="C685" s="17" t="s"><v>61</v></c><c r="D685" s="17"><v>0.24640000000000001</v></c><c r="E685" s="17"><v>251968</v></c><c r="F685" s="17"><v>0.25669999999999998</v></c><c r="G685" s="17" t="s"><v>62</v></c><c r="H685" s="17"><v>6</v></c><c r="I685" s="17" t="s"><v>41</v></c></row><row r="686" spans="1:9" x14ac:dyDescent="0.3"><c r="A686" s="15" t="s"><v>1508</v></c><c r="B686" s="16" t="s"><v>1509</v></c><c r="C686" s="17" t="s"><v>69</v></c><c r="D686" s="17"><v>0.24640000000000001</v></c><c r="E686" s="17"><v>252100</v></c><c r="F686" s="17"><v>0.25669999999999998</v></c><c r="G686" s="17" t="s"><v>70</v></c><c r="H686" s="17"><v>7</v></c><c r="I686" s="17" t="s"><v>41</v></c></row><row r="687" spans="1:9" x14ac:dyDescent="0.3"><c r="A687" s="15" t="s"><v>1510</v></c><c r="B687" s="16" t="s"><v>1511</v></c><c r="C687" s="17" t="s"><v>39</v></c><c r="D687" s="17"><v>0.24640000000000001</v></c><c r="E687" s="17"><v>252699</v></c><c r="F687" s="17"><v>0.25669999999999998</v></c><c r="G687" s="17" t="s"><v>40</v></c><c r="H687" s="17"><v>6</v></c><c r="I687" s="17" t="s"><v>41</v></c></row><row r="688" spans="1:9" x14ac:dyDescent="0.3"><c r="A688" s="15" t="s"><v>1512</v></c><c r="B688" s="16" t="s"><v>1513</v></c><c r="C688" s="17" t="s"><v>48</v></c><c r="D688" s="17"><v>0.24640000000000001</v></c><c r="E688" s="17"><v>252818</v></c><c r="F688" s="17"><v>0.25669999999999998</v></c><c r="G688" s="17" t="s"><v>49</v></c><c r="H688" s="17"><v>7</v></c><c r="I688" s="17" t="s"><v>41</v></c></row><row r="689" spans="1:9" x14ac:dyDescent="0.3"><c r="A689" s="15" t="s"><v>1514</v></c><c r="B689" s="16" t="s"><v>1515</v></c><c r="C689" s="17" t="s"><v>39</v></c><c r="D689" s="17"><v>0.24640000000000001</v></c><c r="E689" s="17"><v>253864</v></c><c r="F689" s="17"><v>0.25669999999999998</v></c><c r="G689" s="17" t="s"><v>40</v></c><c r="H689" s="17"><v>7</v></c><c r="I689" s="17" t="s"><v>41</v></c></row><row r="690" spans="1:9" x14ac:dyDescent="0.3"><c r="A690" s="15" t="s"><v>1516</v></c><c r="B690" s="16" t="s"><v>1517</v></c><c r="C690" s="17" t="s"><v>69</v></c><c r="D690" s="17"><v>0.24640000000000001</v></c><c r="E690" s="17"><v>254158</v></c><c r="F690" s="17"><v>0.25669999999999998</v></c><c r="G690" s="17" t="s"><v>70</v></c><c r="H690" s="17"><v>6</v></c><c r="I690" s="17" t="s"><v>41</v></c></row><row r="691" spans="1:9" x14ac:dyDescent="0.3"><c r="A691" s="15" t="s"><v>1518</v></c><c r="B691" s="16" t="s"><v>1519</v></c><c r="C691" s="17" t="s"><v>61</v></c><c r="D691" s="17"><v>0.24640000000000001</v></c><c r="E691" s="17"><v>256522</v></c><c r="F691" s="17"><v>0.25669999999999998</v></c><c r="G691" s="17" t="s"><v>62</v></c><c r="H691" s="17"><v>6</v></c><c r="I691" s="17" t="s"><v>41</v></c></row><row r="692" spans="1:9" x14ac:dyDescent="0.3"><c r="A692" s="15" t="s"><v>1520</v></c><c r="B692" s="16" t="s"><v>1521</v></c><c r="C692" s="17" t="s"><v>52</v></c><c r="D692" s="17"><v>0.24640000000000001</v></c><c r="E692" s="17"><v>257421</v></c><c r="F692" s="17"><v>0.25669999999999998</v></c><c r="G692" s="17" t="s"><v>53</v></c><c r="H692" s="17"><v>6</v></c><c r="I692" s="17" t="s"><v>56</v></c></row><row r="693" spans="1:9" x14ac:dyDescent="0.3"><c r="A693" s="15" t="s"><v>1522</v></c><c r="B693" s="16" t="s"><v>1523</v></c><c r="C693" s="17" t="s"><v>61</v></c><c r="D693" s="17"><v>0.24640000000000001</v></c><c r="E693" s="17"><v>257873</v></c><c r="F693" s="17"><v>0.25669999999999998</v></c><c r="G693" s="17" t="s"><v>62</v></c><c r="H693" s="17"><v>6</v></c><c r="I693" s="17" t="s"><v>41</v></c></row><row r="694" spans="1:9" x14ac:dyDescent="0.3"><c r="A694" s="15" t="s"><v>1524</v></c><c r="B694" s="16" t="s"><v>1525</v></c><c r="C694" s="17" t="s"><v>48</v></c><c r="D694" s="17"><v>0.24640000000000001</v></c><c r="E694" s="17"><v>258182</v></c><c r="F694" s="17"><v>0.25669999999999998</v></c><c r="G694" s="17" t="s"><v>49</v></c><c r="H694" s="17"><v>7</v></c><c r="I694" s="17" t="s"><v>41</v></c></row><row r="695" spans="1:9" x14ac:dyDescent="0.3"><c r="A695" s="15" t="s"><v>1526</v></c><c r="B695" s="16" t="s"><v>1527</v></c><c r="C695" s="17" t="s"><v>69</v></c><c r="D695" s="17"><v>0.24640000000000001</v></c><c r="E695" s="17"><v>259854</v></c><c r="F695" s="17"><v>0.25669999999999998</v></c><c r="G695" s="17" t="s"><v>70</v></c><c r="H695" s="17"><v>7</v></c><c r="I695" s="17" t="s"><v>41</v></c></row><row r="696" spans="1:9" x14ac:dyDescent="0.3"><c r="A696" s="15" t="s"><v>1528</v></c><c r="B696" s="16" t="s"><v>1529</v></c><c r="C696" s="17" t="s"><v>191</v></c><c r="D696" s="17"><v>0.24640000000000001</v></c><c r="E696" s="17"><v>261319</v></c><c r="F696" s="17"><v>0.25669999999999998</v></c><c r="G696" s="17" t="s"><v>192</v></c><c r="H696" s="17"><v>6</v></c><c r="I696" s="17" t="s"><v>41</v></c></row><row r="697" spans="1:9" x14ac:dyDescent="0.3"><c r="A697" s="15" t="s"><v>1530</v></c><c r="B697" s="16" t="s"><v>1531</v></c><c r="C697" s="17" t="s"><v>69</v></c><c r="D697" s="17"><v>0.24640000000000001</v></c><c r="E697" s="17"><v>261662</v></c><c r="F697" s="17"><v>0.25669999999999998</v></c><c r="G697" s="17" t="s"><v>70</v></c><c r="H697" s="17"><v>5</v></c><c r="I697" s="17" t="s"><v>41</v></c></row><row r="698" spans="1:9" x14ac:dyDescent="0.3"><c r="A698" s="15" t="s"><v>1532</v></c><c r="B698" s="16" t="s"><v>1533</v></c><c r="C698" s="17" t="s"><v>69</v></c><c r="D698" s="17"><v>0.24640000000000001</v></c><c r="E698" s="17"><v>262213</v></c><c r="F698" s="17"><v>0.25669999999999998</v></c><c r="G698" s="17" t="s"><v>70</v></c><c r="H698" s="17"><v>4</v></c><c r="I698" s="17" t="s"><v>41</v></c></row><row r="699" spans="1:9" x14ac:dyDescent="0.3"><c r="A699" s="15" t="s"><v>1534</v></c><c r="B699" s="16" t="s"><v>1535</v></c><c r="C699" s="17" t="s"><v>95</v></c><c r="D699" s="17"><v>0.24640000000000001</v></c><c r="E699" s="17"><v>262505</v></c><c r="F699" s="17"><v>0.25669999999999998</v></c><c r="G699" s="17" t="s"><v>96</v></c><c r="H699" s="17"><v>5</v></c><c r="I699" s="17" t="s"><v>41</v></c></row><row r="700" spans="1:9" x14ac:dyDescent="0.3"><c r="A700" s="15" t="s"><v>1536</v></c><c r="B700" s="16" t="s"><v>1537</v></c><c r="C700" s="17" t="s"><v>48</v></c><c r="D700" s="17"><v>0.24640000000000001</v></c><c r="E700" s="17"><v>262509</v></c><c r="F700" s="17"><v>0.25669999999999998</v></c><c r="G700" s="17" t="s"><v>49</v></c><c r="H700" s="17"><v>5</v></c><c r="I700" s="17" t="s"><v>41</v></c></row><row r="701" spans="1:9" x14ac:dyDescent="0.3"><c r="A701" s="15" t="s"><v>56</v></c><c r="B701" s="16" t="s"><v>1538</v></c><c r="C701" s="17" t="s"><v>48</v></c><c r="D701" s="17"><v>0.24640000000000001</v></c><c r="E701" s="17"><v>262695</v></c><c r="F701" s="17"><v>0.25669999999999998</v></c><c r="G701" s="17" t="s"><v>49</v></c><c r="H701" s="17" t="s"><v>56</v></c><c r="I701" s="17" t="s"><v>56</v></c></row><row r="702" spans="1:9" x14ac:dyDescent="0.3"><c r="A702" s="15" t="s"><v>56</v></c><c r="B702" s="16" t="s"><v>1539</v></c><c r="C702" s="17" t="s"><v>48</v></c><c r="D702" s="17"><v>0.24640000000000001</v></c><c r="E702" s="17"><v>262705</v></c><c r="F702" s="17"><v>0.25669999999999998</v></c><c r="G702" s="17" t="s"><v>49</v></c><c r="H702" s="17" t="s"><v>56</v></c><c r="I702" s="17" t="s"><v>56</v></c></row><row r="703" spans="1:9" x14ac:dyDescent="0.3"><c r="A703" s="15" t="s"><v>56</v></c><c r="B703" s="16" t="s"><v>1540</v></c><c r="C703" s="17" t="s"><v>191</v></c><c r="D703" s="17"><v>0.24640000000000001</v></c><c r="E703" s="17"><v>262708</v></c><c r="F703" s="17"><v>0.25669999999999998</v></c><c r="G703" s="17" t="s"><v>192</v></c><c r="H703" s="17" t="s"><v>56</v></c><c r="I703" s="17" t="s"><v>56</v></c></row><row r="704" spans="1:9" x14ac:dyDescent="0.3"><c r="A704" s="15" t="s"><v>56</v></c><c r="B704" s="16" t="s"><v>1541</v></c><c r="C704" s="17" t="s"><v>191</v></c><c r="D704" s="17"><v>0.24640000000000001</v></c><c r="E704" s="17"><v>262710</v></c><c r="F704" s="17"><v>0.25669999999999998</v></c><c r="G704" s="17" t="s"><v>192</v></c><c r="H704" s="17"><v>5</v></c><c r="I704" s="17" t="s"><v>56</v></c></row><row r="705" spans="1:9" x14ac:dyDescent="0.3"><c r="A705" s="15" t="s"><v>1542</v></c><c r="B705" s="16" t="s"><v>1543</v></c><c r="C705" s="17" t="s"><v>69</v></c><c r="D705" s="17"><v>0.24640000000000001</v></c><c r="E705" s="17"><v>263308</v></c><c r="F705" s="17"><v>0.25669999999999998</v></c><c r="G705" s="17" t="s"><v>70</v></c><c r="H705" s="17"><v>5</v></c><c r="I705" s="17" t="s"><v>41</v></c></row><row r="706" spans="1:9" x14ac:dyDescent="0.3"><c r="A706" s="15" t="s"><v>1544</v></c><c r="B706" s="16" t="s"><v>1545</v></c><c r="C706" s="17" t="s"><v>73</v></c><c r="D706" s="17"><v>0.24640000000000001</v></c><c r="E706" s="17"><v>263364</v></c><c r="F706" s="17"><v>0.25669999999999998</v></c><c r="G706" s="17" t="s"><v>74</v></c><c r="H706" s="17"><v>7</v></c><c r="I706" s="17" t="s"><v>41</v></c></row><row r="707" spans="1:9" x14ac:dyDescent="0.3"><c r="A707" s="15" t="s"><v>1546</v></c><c r="B707" s="16" t="s"><v>1547</v></c><c r="C707" s="17" t="s"><v>266</v></c><c r="D707" s="17"><v>0.24640000000000001</v></c><c r="E707" s="17"><v>263419</v></c><c r="F707" s="17"><v>0.25669999999999998</v></c><c r="G707" s="17" t="s"><v>353</v></c><c r="H707" s="17"><v>6</v></c><c r="I707" s="17" t="s"><v>41</v></c></row><row r="708" spans="1:9" x14ac:dyDescent="0.3"><c r="A708" s="15" t="s"><v>1548</v></c><c r="B708" s="16" t="s"><v>1549</v></c><c r="C708" s="17" t="s"><v>39</v></c><c r="D708" s="17"><v>0.24640000000000001</v></c><c r="E708" s="17"><v>263688</v></c><c r="F708" s="17"><v>0.25669999999999998</v></c><c r="G708" s="17" t="s"><v>40</v></c><c r="H708" s="17"><v>5</v></c><c r="I708" s="17" t="s"><v>41</v></c></row><row r="709" spans="1:9" x14ac:dyDescent="0.3"><c r="A709" s="15" t="s"><v>1550</v></c><c r="B709" s="16" t="s"><v>1551</v></c><c r="C709" s="17" t="s"><v>61</v></c><c r="D709" s="17"><v>0.24640000000000001</v></c><c r="E709" s="17"><v>264018</v></c><c r="F709" s="17"><v>0.25669999999999998</v></c><c r="G709" s="17" t="s"><v>62</v></c><c r="H709" s="17"><v>7</v></c><c r="I709" s="17" t="s"><v>41</v></c></row><row r="710" spans="1:9" x14ac:dyDescent="0.3"><c r="A710" s="15" t="s"><v>1552</v></c><c r="B710" s="16" t="s"><v>1553</v></c><c r="C710" s="17" t="s"><v>39</v></c><c r="D710" s="17"><v>0.24640000000000001</v></c><c r="E710" s="17"><v>264154</v></c><c r="F710" s="17"><v>0.25669999999999998</v></c><c r="G710" s="17" t="s"><v>40</v></c><c r="H710" s="17"><v>7</v></c><c r="I710" s="17" t="s"><v>41</v></c></row><row r="711" spans="1:9" x14ac:dyDescent="0.3"><c r="A711" s="15" t="s"><v>1554</v></c><c r="B711" s="16" t="s"><v>1555</v></c><c r="C711" s="17" t="s"><v>61</v></c><c r="D711" s="17"><v>0.24640000000000001</v></c><c r="E711" s="17"><v>264541</v></c><c r="F711" s="17"><v>0.25669999999999998</v></c><c r="G711" s="17" t="s"><v>62</v></c><c r="H711" s="17"><v>5</v></c><c r="I711" s="17" t="s"><v>41</v></c></row><row r="712" spans="1:9" x14ac:dyDescent="0.3"><c r="A712" s="15" t="s"><v>1556</v></c><c r="B712" s="16" t="s"><v>1557</v></c><c r="C712" s="17" t="s"><v>48</v></c><c r="D712" s="17"><v>0.24640000000000001</v></c><c r="E712" s="17"><v>265052</v></c><c r="F712" s="17"><v>0.25669999999999998</v></c><c r="G712" s="17" t="s"><v>49</v></c><c r="H712" s="17"><v>5</v></c><c r="I712" s="17" t="s"><v>41</v></c></row><row r="713" spans="1:9" x14ac:dyDescent="0.3"><c r="A713" s="15" t="s"><v>1558</v></c><c r="B713" s="16" t="s"><v>1559</v></c><c r="C713" s="17" t="s"><v>65</v></c><c r="D713" s="17"><v>0.24640000000000001</v></c><c r="E713" s="17"><v>265347</v></c><c r="F713" s="17"><v>0.25669999999999998</v></c><c r="G713" s="17" t="s"><v>66</v></c><c r="H713" s="17"><v>6</v></c><c r="I713" s="17" t="s"><v>41</v></c></row><row r="714" spans="1:9" x14ac:dyDescent="0.3"><c r="A714" s="15" t="s"><v>1560</v></c><c r="B714" s="16" t="s"><v>1561</v></c><c r="C714" s="17" t="s"><v>79</v></c><c r="D714" s="17"><v>0.24640000000000001</v></c><c r="E714" s="17"><v>266508</v></c><c r="F714" s="17"><v>0.25669999999999998</v></c><c r="G714" s="17" t="s"><v>80</v></c><c r="H714" s="17"><v>6</v></c><c r="I714" s="17" t="s"><v>41</v></c></row><row r="715" spans="1:9" x14ac:dyDescent="0.3"><c r="A715" s="15" t="s"><v>1562</v></c><c r="B715" s="16" t="s"><v>1563</v></c><c r="C715" s="17" t="s"><v>188</v></c><c r="D715" s="17"><v>0.24640000000000001</v></c><c r="E715" s="17"><v>313966</v></c><c r="F715" s="17"><v>0.25669999999999998</v></c><c r="G715" s="17" t="s"><v>273</v></c><c r="H715" s="17"><v>5</v></c><c r="I715" s="17" t="s"><v>41</v></c></row><row r="716" spans="1:9" x14ac:dyDescent="0.3"><c r="A716" s="15" t="s"><v>1564</v></c><c r="B716" s="16" t="s"><v>1565</v></c><c r="C716" s="17" t="s"><v>61</v></c><c r="D716" s="17"><v>0.24640000000000001</v></c><c r="E716" s="17"><v>314621</v></c><c r="F716" s="17"><v>0.25669999999999998</v></c><c r="G716" s="17" t="s"><v>62</v></c><c r="H716" s="17"><v>5</v></c><c r="I716" s="17" t="s"><v>41</v></c></row><row r="717" spans="1:9" x14ac:dyDescent="0.3"><c r="A717" s="15" t="s"><v>1566</v></c><c r="B717" s="16" t="s"><v>1567</v></c><c r="C717" s="17" t="s"><v>39</v></c><c r="D717" s="17"><v>0.24640000000000001</v></c><c r="E717" s="17"><v>314837</v></c><c r="F717" s="17"><v>0.25669999999999998</v></c><c r="G717" s="17" t="s"><v>40</v></c><c r="H717" s="17"><v>7</v></c><c r="I717" s="17" t="s"><v>41</v></c></row><row r="718" spans="1:9" x14ac:dyDescent="0.3"><c r="A718" s="15" t="s"><v>1568</v></c><c r="B718" s="16" t="s"><v>1569</v></c><c r="C718" s="17" t="s"><v>69</v></c><c r="D718" s="17"><v>0.24640000000000001</v></c><c r="E718" s="17"><v>318315</v></c><c r="F718" s="17"><v>0.25669999999999998</v></c><c r="G718" s="17" t="s"><v>70</v></c><c r="H718" s="17"><v>7</v></c><c r="I718" s="17" t="s"><v>541</v></c></row><row r="719" spans="1:9" x14ac:dyDescent="0.3"><c r="A719" s="15" t="s"><v>1570</v></c><c r="B719" s="16" t="s"><v>1571</v></c><c r="C719" s="17" t="s"><v>191</v></c><c r="D719" s="17"><v>0.24640000000000001</v></c><c r="E719" s="17"><v>319254</v></c><c r="F719" s="17"><v>0.25669999999999998</v></c><c r="G719" s="17" t="s"><v>192</v></c><c r="H719" s="17"><v>7</v></c><c r="I719" s="17" t="s"><v>41</v></c></row><row r="720" spans="1:9" x14ac:dyDescent="0.3"><c r="A720" s="15" t="s"><v>1572</v></c><c r="B720" s="16" t="s"><v>1573</v></c><c r="C720" s="17" t="s"><v>39</v></c><c r="D720" s="17"><v>0.24640000000000001</v></c><c r="E720" s="17"><v>321553</v></c><c r="F720" s="17"><v>0.25669999999999998</v></c><c r="G720" s="17" t="s"><v>40</v></c><c r="H720" s="17"><v>7</v></c><c r="I720" s="17" t="s"><v>41</v></c></row><row r="721" spans="1:9" x14ac:dyDescent="0.3"><c r="A721" s="15" t="s"><v>1574</v></c><c r="B721" s="16" t="s"><v>1575</v></c><c r="C721" s="17" t="s"><v>69</v></c><c r="D721" s="17"><v>0.24399999999999999</v></c><c r="E721" s="17"><v>-67544</v></c><c r="F721" s="17"><v>0.25319999999999998</v></c><c r="G721" s="17" t="s"><v>70</v></c><c r="H721" s="17"><v>6</v></c><c r="I721" s="17" t="s"><v>41</v></c></row><row r="722" spans="1:9" x14ac:dyDescent="0.3"><c r="A722" s="15" t="s"><v>1576</v></c><c r="B722" s="16" t="s"><v>1577</v></c><c r="C722" s="17" t="s"><v>188</v></c><c r="D722" s="17"><v>0.24399999999999999</v></c><c r="E722" s="17"><v>-70043</v></c><c r="F722" s="17"><v>0.25319999999999998</v></c><c r="G722" s="17" t="s"><v>273</v></c><c r="H722" s="17"><v>7</v></c><c r="I722" s="17" t="s"><v>41</v></c></row><row r="723" spans="1:9" x14ac:dyDescent="0.3"><c r="A723" s="15" t="s"><v>1578</v></c><c r="B723" s="16" t="s"><v>1579</v></c><c r="C723" s="17" t="s"><v>69</v></c><c r="D723" s="17"><v>0.24399999999999999</v></c><c r="E723" s="17"><v>-70963</v></c><c r="F723" s="17"><v>0.25319999999999998</v></c><c r="G723" s="17" t="s"><v>70</v></c><c r="H723" s="17"><v>7</v></c><c r="I723" s="17" t="s"><v>41</v></c></row><row r="724" spans="1:9" x14ac:dyDescent="0.3"><c r="A724" s="15" t="s"><v>1580</v></c><c r="B724" s="16" t="s"><v>1581</v></c><c r="C724" s="17" t="s"><v>39</v></c><c r="D724" s="17"><v>0.24399999999999999</v></c><c r="E724" s="17"><v>205644</v></c><c r="F724" s="17"><v>0.25319999999999998</v></c><c r="G724" s="17" t="s"><v>40</v></c><c r="H724" s="17"><v>7</v></c><c r="I724" s="17" t="s"><v>41</v></c></row><row r="725" spans="1:9" x14ac:dyDescent="0.3"><c r="A725" s="15" t="s"><v>1582</v></c><c r="B725" s="16" t="s"><v>1583</v></c><c r="C725" s="17" t="s"><v>61</v></c><c r="D725" s="17"><v>0.24399999999999999</v></c><c r="E725" s="17"><v>211945</v></c><c r="F725" s="17"><v>0.25319999999999998</v></c><c r="G725" s="17" t="s"><v>62</v></c><c r="H725" s="17"><v>5</v></c><c r="I725" s="17" t="s"><v>41</v></c></row><row r="726" spans="1:9" x14ac:dyDescent="0.3"><c r="A726" s="15" t="s"><v>1584</v></c><c r="B726" s="16" t="s"><v>1585</v></c><c r="C726" s="17" t="s"><v>61</v></c><c r="D726" s="17"><v>0.24399999999999999</v></c><c r="E726" s="17"><v>222510</v></c><c r="F726" s="17"><v>0.25319999999999998</v></c><c r="G726" s="17" t="s"><v>62</v></c><c r="H726" s="17"><v>7</v></c><c r="I726" s="17" t="s"><v>41</v></c></row><row r="727" spans="1:9" x14ac:dyDescent="0.3"><c r="A727" s="15" t="s"><v>1586</v></c><c r="B727" s="16" t="s"><v>1587</v></c><c r="C727" s="17" t="s"><v>39</v></c><c r="D727" s="17"><v>0.24399999999999999</v></c><c r="E727" s="17"><v>225472</v></c><c r="F727" s="17"><v>0.25319999999999998</v></c><c r="G727" s="17" t="s"><v>40</v></c><c r="H727" s="17"><v>5</v></c><c r="I727" s="17" t="s"><v>41</v></c></row><row r="728" spans="1:9" x14ac:dyDescent="0.3"><c r="A728" s="15" t="s"><v>1588</v></c><c r="B728" s="16" t="s"><v>1589</v></c><c r="C728" s="17" t="s"><v>69</v></c><c r="D728" s="17"><v>0.24399999999999999</v></c><c r="E728" s="17"><v>226554</v></c><c r="F728" s="17"><v>0.25319999999999998</v></c><c r="G728" s="17" t="s"><v>70</v></c><c r="H728" s="17"><v>5</v></c><c r="I728" s="17" t="s"><v>41</v></c></row><row r="729" spans="1:9" x14ac:dyDescent="0.3"><c r="A729" s="15" t="s"><v>1590</v></c><c r="B729" s="16" t="s"><v>1591</v></c><c r="C729" s="17" t="s"><v>39</v></c><c r="D729" s="17"><v>0.24399999999999999</v></c><c r="E729" s="17"><v>227469</v></c><c r="F729" s="17"><v>0.25319999999999998</v></c><c r="G729" s="17" t="s"><v>40</v></c><c r="H729" s="17"><v>6</v></c><c r="I729" s="17" t="s"><v>41</v></c></row><row r="730" spans="1:9" x14ac:dyDescent="0.3"><c r="A730" s="15" t="s"><v>1592</v></c><c r="B730" s="16" t="s"><v>1593</v></c><c r="C730" s="17" t="s"><v>69</v></c><c r="D730" s="17"><v>0.24399999999999999</v></c><c r="E730" s="17"><v>232644</v></c><c r="F730" s="17"><v>0.25319999999999998</v></c><c r="G730" s="17" t="s"><v>70</v></c><c r="H730" s="17"><v>7</v></c><c r="I730" s="17" t="s"><v>41</v></c></row><row r="731" spans="1:9" x14ac:dyDescent="0.3"><c r="A731" s="15" t="s"><v>1594</v></c><c r="B731" s="16" t="s"><v>1595</v></c><c r="C731" s="17" t="s"><v>69</v></c><c r="D731" s="17"><v>0.24399999999999999</v></c><c r="E731" s="17"><v>235044</v></c><c r="F731" s="17"><v>0.25319999999999998</v></c><c r="G731" s="17" t="s"><v>70</v></c><c r="H731" s="17"><v>6</v></c><c r="I731" s="17" t="s"><v>41</v></c></row><row r="732" spans="1:9" x14ac:dyDescent="0.3"><c r="A732" s="15" t="s"><v>1596</v></c><c r="B732" s="16" t="s"><v>1597</v></c><c r="C732" s="17" t="s"><v>191</v></c><c r="D732" s="17"><v>0.24399999999999999</v></c><c r="E732" s="17"><v>237148</v></c><c r="F732" s="17"><v>0.25319999999999998</v></c><c r="G732" s="17" t="s"><v>192</v></c><c r="H732" s="17" t="s"><v>56</v></c><c r="I732" s="17" t="s"><v>41</v></c></row><row r="733" spans="1:9" x14ac:dyDescent="0.3"><c r="A733" s="15" t="s"><v>1598</v></c><c r="B733" s="16" t="s"><v>1599</v></c><c r="C733" s="17" t="s"><v>44</v></c><c r="D733" s="17"><v>0.24399999999999999</v></c><c r="E733" s="17"><v>239762</v></c><c r="F733" s="17"><v>0.25319999999999998</v></c><c r="G733" s="17" t="s"><v>45</v></c><c r="H733" s="17" t="s"><v>14</v></c><c r="I733" s="17" t="s"><v>41</v></c></row><row r="734" spans="1:9" x14ac:dyDescent="0.3"><c r="A734" s="15" t="s"><v>1600</v></c><c r="B734" s="16" t="s"><v>1601</v></c><c r="C734" s="17" t="s"><v>188</v></c><c r="D734" s="17"><v>0.24399999999999999</v></c><c r="E734" s="17"><v>241500</v></c><c r="F734" s="17"><v>0.25319999999999998</v></c><c r="G734" s="17" t="s"><v>273</v></c><c r="H734" s="17"><v>4</v></c><c r="I734" s="17" t="s"><v>41</v></c></row><row r="735" spans="1:9" x14ac:dyDescent="0.3"><c r="A735" s="15" t="s"><v>1602</v></c><c r="B735" s="16" t="s"><v>1603</v></c><c r="C735" s="17" t="s"><v>73</v></c><c r="D735" s="17"><v>0.24399999999999999</v></c><c r="E735" s="17"><v>242065</v></c><c r="F735" s="17"><v>0.25319999999999998</v></c><c r="G735" s="17" t="s"><v>74</v></c><c r="H735" s="17"><v>6</v></c><c r="I735" s="17" t="s"><v>41</v></c></row><row r="736" spans="1:9" x14ac:dyDescent="0.3"><c r="A736" s="15" t="s"><v>1604</v></c><c r="B736" s="16" t="s"><v>1605</v></c><c r="C736" s="17" t="s"><v>48</v></c><c r="D736" s="17"><v>0.24399999999999999</v></c><c r="E736" s="17"><v>244818</v></c><c r="F736" s="17"><v>0.25319999999999998</v></c><c r="G736" s="17" t="s"><v>49</v></c><c r="H736" s="17"><v>6</v></c><c r="I736" s="17" t="s"><v>41</v></c></row><row r="737" spans="1:9" x14ac:dyDescent="0.3"><c r="A737" s="15" t="s"><v>1606</v></c><c r="B737" s="16" t="s"><v>1607</v></c><c r="C737" s="17" t="s"><v>1608</v></c><c r="D737" s="17"><v>0.24399999999999999</v></c><c r="E737" s="17"><v>245066</v></c><c r="F737" s="17"><v>0.25319999999999998</v></c><c r="G737" s="17" t="s"><v>1609</v></c><c r="H737" s="17"><v>5</v></c><c r="I737" s="17" t="s"><v>41</v></c></row><row r="738" spans="1:9" x14ac:dyDescent="0.3"><c r="A738" s="15" t="s"><v>1610</v></c><c r="B738" s="16" t="s"><v>1611</v></c><c r="C738" s="17" t="s"><v>44</v></c><c r="D738" s="17"><v>0.24399999999999999</v></c><c r="E738" s="17"><v>250016</v></c><c r="F738" s="17"><v>0.25319999999999998</v></c><c r="G738" s="17" t="s"><v>45</v></c><c r="H738" s="17"><v>5</v></c><c r="I738" s="17" t="s"><v>41</v></c></row><row r="739" spans="1:9" x14ac:dyDescent="0.3"><c r="A739" s="15" t="s"><v>1612</v></c><c r="B739" s="16" t="s"><v>1613</v></c><c r="C739" s="17" t="s"><v>39</v></c><c r="D739" s="17"><v>0.24399999999999999</v></c><c r="E739" s="17"><v>251384</v></c><c r="F739" s="17"><v>0.25319999999999998</v></c><c r="G739" s="17" t="s"><v>40</v></c><c r="H739" s="17"><v>7</v></c><c r="I739" s="17" t="s"><v>41</v></c></row><row r="740" spans="1:9" x14ac:dyDescent="0.3"><c r="A740" s="15" t="s"><v>1614</v></c><c r="B740" s="16" t="s"><v>1615</v></c><c r="C740" s="17" t="s"><v>39</v></c><c r="D740" s="17"><v>0.24399999999999999</v></c><c r="E740" s="17"><v>253346</v></c><c r="F740" s="17"><v>0.25319999999999998</v></c><c r="G740" s="17" t="s"><v>40</v></c><c r="H740" s="17"><v>7</v></c><c r="I740" s="17" t="s"><v>41</v></c></row><row r="741" spans="1:9" x14ac:dyDescent="0.3"><c r="A741" s="15" t="s"><v>1616</v></c><c r="B741" s="16" t="s"><v>1617</v></c><c r="C741" s="17" t="s"><v>266</v></c><c r="D741" s="17"><v>0.24399999999999999</v></c><c r="E741" s="17"><v>255196</v></c><c r="F741" s="17"><v>0.25319999999999998</v></c><c r="G741" s="17" t="s"><v>353</v></c><c r="H741" s="17"><v>7</v></c><c r="I741" s="17" t="s"><v>41</v></c></row><row r="742" spans="1:9" x14ac:dyDescent="0.3"><c r="A742" s="15" t="s"><v>1618</v></c><c r="B742" s="16" t="s"><v>1619</v></c><c r="C742" s="17" t="s"><v>48</v></c><c r="D742" s="17"><v>0.24399999999999999</v></c><c r="E742" s="17"><v>266341</v></c><c r="F742" s="17"><v>0.25319999999999998</v></c><c r="G742" s="17" t="s"><v>49</v></c><c r="H742" s="17"><v>7</v></c><c r="I742" s="17" t="s"><v>41</v></c></row><row r="743" spans="1:9" x14ac:dyDescent="0.3"><c r="A743" s="15" t="s"><v>1620</v></c><c r="B743" s="16" t="s"><v>1621</v></c><c r="C743" s="17" t="s"><v>73</v></c><c r="D743" s="17"><v>0.24399999999999999</v></c><c r="E743" s="17"><v>267004</v></c><c r="F743" s="17"><v>0.25319999999999998</v></c><c r="G743" s="17" t="s"><v>74</v></c><c r="H743" s="17"><v>6</v></c><c r="I743" s="17" t="s"><v>41</v></c></row><row r="744" spans="1:9" x14ac:dyDescent="0.3"><c r="A744" s="15" t="s"><v>1622</v></c><c r="B744" s="16" t="s"><v>1623</v></c><c r="C744" s="17" t="s"><v>69</v></c><c r="D744" s="17"><v>0.24399999999999999</v></c><c r="E744" s="17"><v>269928</v></c><c r="F744" s="17"><v>0.25319999999999998</v></c><c r="G744" s="17" t="s"><v>70</v></c><c r="H744" s="17"><v>5</v></c><c r="I744" s="17" t="s"><v>41</v></c></row><row r="745" spans="1:9" x14ac:dyDescent="0.3"><c r="A745" s="15" t="s"><v>1624</v></c><c r="B745" s="16" t="s"><v>1625</v></c><c r="C745" s="17" t="s"><v>61</v></c><c r="D745" s="17"><v>0.24399999999999999</v></c><c r="E745" s="17"><v>274160</v></c><c r="F745" s="17"><v>0.25319999999999998</v></c><c r="G745" s="17" t="s"><v>62</v></c><c r="H745" s="17" t="s"><v>8</v></c><c r="I745" s="17" t="s"><v>41</v></c></row><row r="746" spans="1:9" x14ac:dyDescent="0.3"><c r="A746" s="15" t="s"><v>1626</v></c><c r="B746" s="16" t="s"><v>1627</v></c><c r="C746" s="17" t="s"><v>79</v></c><c r="D746" s="17"><v>0.24399999999999999</v></c><c r="E746" s="17"><v>274196</v></c><c r="F746" s="17"><v>0.25319999999999998</v></c><c r="G746" s="17" t="s"><v>80</v></c><c r="H746" s="17"><v>5</v></c><c r="I746" s="17" t="s"><v>41</v></c></row><row r="747" spans="1:9" x14ac:dyDescent="0.3"><c r="A747" s="15" t="s"><v>1628</v></c><c r="B747" s="16" t="s"><v>1629</v></c><c r="C747" s="17" t="s"><v>69</v></c><c r="D747" s="17"><v>0.24399999999999999</v></c><c r="E747" s="17"><v>274640</v></c><c r="F747" s="17"><v>0.25319999999999998</v></c><c r="G747" s="17" t="s"><v>70</v></c><c r="H747" s="17"><v>6</v></c><c r="I747" s="17" t="s"><v>41</v></c></row><row r="748" spans="1:9" x14ac:dyDescent="0.3"><c r="A748" s="15" t="s"><v>1630</v></c><c r="B748" s="16" t="s"><v>1631</v></c><c r="C748" s="17" t="s"><v>69</v></c><c r="D748" s="17"><v>0.24399999999999999</v></c><c r="E748" s="17"><v>276725</v></c><c r="F748" s="17"><v>0.25319999999999998</v></c><c r="G748" s="17" t="s"><v>70</v></c><c r="H748" s="17"><v>4</v></c><c r="I748" s="17" t="s"><v>41</v></c></row><row r="749" spans="1:9" x14ac:dyDescent="0.3"><c r="A749" s="15" t="s"><v>1632</v></c><c r="B749" s="16" t="s"><v>1633</v></c><c r="C749" s="17" t="s"><v>69</v></c><c r="D749" s="17"><v>0.24399999999999999</v></c><c r="E749" s="17"><v>277111</v></c><c r="F749" s="17"><v>0.25319999999999998</v></c><c r="G749" s="17" t="s"><v>70</v></c><c r="H749" s="17"><v>5</v></c><c r="I749" s="17" t="s"><v>41</v></c></row><row r="750" spans="1:9" x14ac:dyDescent="0.3"><c r="A750" s="15" t="s"><v>1634</v></c><c r="B750" s="16" t="s"><v>1635</v></c><c r="C750" s="17" t="s"><v>44</v></c><c r="D750" s="17"><v>0.24399999999999999</v></c><c r="E750" s="17"><v>278393</v></c><c r="F750" s="17"><v>0.25319999999999998</v></c><c r="G750" s="17" t="s"><v>45</v></c><c r="H750" s="17" t="s"><v>14</v></c><c r="I750" s="17" t="s"><v>41</v></c></row><row r="751" spans="1:9" x14ac:dyDescent="0.3"><c r="A751" s="15" t="s"><v>1636</v></c><c r="B751" s="16" t="s"><v>1637</v></c><c r="C751" s="17" t="s"><v>39</v></c><c r="D751" s="17"><v>0.24399999999999999</v></c><c r="E751" s="17"><v>285212</v></c><c r="F751" s="17"><v>0.25319999999999998</v></c><c r="G751" s="17" t="s"><v>40</v></c><c r="H751" s="17"><v>6</v></c><c r="I751" s="17" t="s"><v>41</v></c></row><row r="752" spans="1:9" x14ac:dyDescent="0.3"><c r="A752" s="15" t="s"><v>1638</v></c><c r="B752" s="16" t="s"><v>1639</v></c><c r="C752" s="17" t="s"><v>79</v></c><c r="D752" s="17"><v>0.24399999999999999</v></c><c r="E752" s="17"><v>285549</v></c><c r="F752" s="17"><v>0.25319999999999998</v></c><c r="G752" s="17" t="s"><v>80</v></c><c r="H752" s="17"><v>6</v></c><c r="I752" s="17" t="s"><v>41</v></c></row><row r="753" spans="1:9" x14ac:dyDescent="0.3"><c r="A753" s="15" t="s"><v>1640</v></c><c r="B753" s="16" t="s"><v>1641</v></c><c r="C753" s="17" t="s"><v>79</v></c><c r="D753" s="17"><v>0.24399999999999999</v></c><c r="E753" s="17"><v>286450</v></c><c r="F753" s="17"><v>0.25319999999999998</v></c><c r="G753" s="17" t="s"><v>80</v></c><c r="H753" s="17" t="s"><v>8</v></c><c r="I753" s="17" t="s"><v>41</v></c></row><row r="754" spans="1:9" x14ac:dyDescent="0.3"><c r="A754" s="15" t="s"><v>1642</v></c><c r="B754" s="16" t="s"><v>1643</v></c><c r="C754" s="17" t="s"><v>79</v></c><c r="D754" s="17"><v>0.24399999999999999</v></c><c r="E754" s="17"><v>286810</v></c><c r="F754" s="17"><v>0.25319999999999998</v></c><c r="G754" s="17" t="s"><v>80</v></c><c r="H754" s="17"><v>5</v></c><c r="I754" s="17" t="s"><v>41</v></c></row><row r="755" spans="1:9" x14ac:dyDescent="0.3"><c r="A755" s="15" t="s"><v>1644</v></c><c r="B755" s="16" t="s"><v>1645</v></c><c r="C755" s="17" t="s"><v>39</v></c><c r="D755" s="17"><v>0.24399999999999999</v></c><c r="E755" s="17"><v>293253</v></c><c r="F755" s="17"><v>0.25319999999999998</v></c><c r="G755" s="17" t="s"><v>40</v></c><c r="H755" s="17"><v>7</v></c><c r="I755" s="17" t="s"><v>41</v></c></row><row r="756" spans="1:9" x14ac:dyDescent="0.3"><c r="A756" s="15" t="s"><v>1646</v></c><c r="B756" s="16" t="s"><v>1647</v></c><c r="C756" s="17" t="s"><v>69</v></c><c r="D756" s="17"><v>0.24399999999999999</v></c><c r="E756" s="17"><v>294266</v></c><c r="F756" s="17"><v>0.25319999999999998</v></c><c r="G756" s="17" t="s"><v>70</v></c><c r="H756" s="17"><v>7</v></c><c r="I756" s="17" t="s"><v>41</v></c></row><row r="757" spans="1:9" x14ac:dyDescent="0.3"><c r="A757" s="15" t="s"><v>1648</v></c><c r="B757" s="16" t="s"><v>1649</v></c><c r="C757" s="17" t="s"><v>73</v></c><c r="D757" s="17"><v>0.24399999999999999</v></c><c r="E757" s="17"><v>307245</v></c><c r="F757" s="17"><v>0.25319999999999998</v></c><c r="G757" s="17" t="s"><v>74</v></c><c r="H757" s="17"><v>6</v></c><c r="I757" s="17" t="s"><v>41</v></c></row><row r="758" spans="1:9" x14ac:dyDescent="0.3"><c r="A758" s="15" t="s"><v>1650</v></c><c r="B758" s="16" t="s"><v>1651</v></c><c r="C758" s="17" t="s"><v>39</v></c><c r="D758" s="17"><v>0.24399999999999999</v></c><c r="E758" s="17"><v>322102</v></c><c r="F758" s="17"><v>0.25319999999999998</v></c><c r="G758" s="17" t="s"><v>40</v></c><c r="H758" s="17"><v>6</v></c><c r="I758" s="17" t="s"><v>41</v></c></row><row r="759" spans="1:9" x14ac:dyDescent="0.3"><c r="A759" s="15" t="s"><v>1652</v></c><c r="B759" s="16" t="s"><v>1653</v></c><c r="C759" s="17" t="s"><v>191</v></c><c r="D759" s="17"><v>0.35749999999999998</v></c><c r="E759" s="17"><v>-376219</v></c><c r="F759" s="17"><v>0.25269999999999998</v></c><c r="G759" s="17" t="s"><v>192</v></c><c r="H759" s="17"><v>5</v></c><c r="I759" s="17" t="s"><v>41</v></c></row><row r="760" spans="1:9" x14ac:dyDescent="0.3"><c r="A760" s="15" t="s"><v>1654</v></c><c r="B760" s="16" t="s"><v>1655</v></c><c r="C760" s="17" t="s"><v>69</v></c><c r="D760" s="17"><v>0.29470000000000002</v></c><c r="E760" s="17"><v>-244313</v></c><c r="F760" s="17"><v>0.25259999999999999</v></c><c r="G760" s="17" t="s"><v>70</v></c><c r="H760" s="17"><v>5</v></c><c r="I760" s="17" t="s"><v>41</v></c></row><row r="761" spans="1:9" x14ac:dyDescent="0.3"><c r="A761" s="15" t="s"><v>1656</v></c><c r="B761" s="16" t="s"><v>1657</v></c><c r="C761" s="17" t="s"><v>61</v></c><c r="D761" s="17"><v>0.35510000000000003</v></c><c r="E761" s="17"><v>-383586</v></c><c r="F761" s="17"><v>0.248</v></c><c r="G761" s="17" t="s"><v>62</v></c><c r="H761" s="17"><v>6</v></c><c r="I761" s="17" t="s"><v>41</v></c></row><row r="762" spans="1:9" x14ac:dyDescent="0.3"><c r="A762" s="15" t="s"><v>1658</v></c><c r="B762" s="16" t="s"><v>1659</v></c><c r="C762" s="17" t="s"><v>61</v></c><c r="D762" s="17"><v>0.36230000000000001</v></c><c r="E762" s="17"><v>-140373</v></c><c r="F762" s="17"><v>0.246</v></c><c r="G762" s="17" t="s"><v>62</v></c><c r="H762" s="17"><v>6</v></c><c r="I762" s="17" t="s"><v>41</v></c></row><row r="763" spans="1:9" x14ac:dyDescent="0.3"><c r="A763" s="15" t="s"><v>1660</v></c><c r="B763" s="16" t="s"><v>1661</v></c><c r="C763" s="17" t="s"><v>48</v></c><c r="D763" s="17"><v>0.34300000000000003</v></c><c r="E763" s="17"><v>-366364</v></c><c r="F763" s="17"><v>0.24490000000000001</v></c><c r="G763" s="17" t="s"><v>62</v></c><c r="H763" s="17"><v>6</v></c><c r="I763" s="17" t="s"><v>41</v></c></row><row r="764" spans="1:9" x14ac:dyDescent="0.3"><c r="A764" s="15" t="s"><v>1662</v></c><c r="B764" s="16" t="s"><v>1663</v></c><c r="C764" s="17" t="s"><v>61</v></c><c r="D764" s="17"><v>0.38890000000000002</v></c><c r="E764" s="17"><v>-417994</v></c><c r="F764" s="17"><v>0.2442</v></c><c r="G764" s="17" t="s"><v>62</v></c><c r="H764" s="17"><v>6</v></c><c r="I764" s="17" t="s"><v>41</v></c></row><row r="765" spans="1:9" x14ac:dyDescent="0.3"><c r="A765" s="15" t="s"><v>1664</v></c><c r="B765" s="16" t="s"><v>1665</v></c><c r="C765" s="17" t="s"><v>48</v></c><c r="D765" s="17"><v>0.3478</v></c><c r="E765" s="17"><v>-373919</v></c><c r="F765" s="17"><v>0.24410000000000001</v></c><c r="G765" s="17" t="s"><v>49</v></c><c r="H765" s="17" t="s"><v>8</v></c><c r="I765" s="17" t="s"><v>41</v></c></row><row r="766" spans="1:9" x14ac:dyDescent="0.3"><c r="A766" s="15" t="s"><v>1666</v></c><c r="B766" s="16" t="s"><v>1667</v></c><c r="C766" s="17" t="s"><v>69</v></c><c r="D766" s="17"><v>0.22950000000000001</v></c><c r="E766" s="17"><v>-81833</v></c><c r="F766" s="17"><v>0.24360000000000001</v></c><c r="G766" s="17" t="s"><v>70</v></c><c r="H766" s="17"><v>7</v></c><c r="I766" s="17" t="s"><v>41</v></c></row><row r="767" spans="1:9" x14ac:dyDescent="0.3"><c r="A767" s="15" t="s"><v>1668</v></c><c r="B767" s="16" t="s"><v>1669</v></c><c r="C767" s="17" t="s"><v>79</v></c><c r="D767" s="17"><v>0.22950000000000001</v></c><c r="E767" s="17"><v>-88558</v></c><c r="F767" s="17"><v>0.24360000000000001</v></c><c r="G767" s="17" t="s"><v>80</v></c><c r="H767" s="17"><v>6</v></c><c r="I767" s="17" t="s"><v>41</v></c></row><row r="768" spans="1:9" x14ac:dyDescent="0.3"><c r="A768" s="15" t="s"><v>1670</v></c><c r="B768" s="16" t="s"><v>1671</v></c><c r="C768" s="17" t="s"><v>69</v></c><c r="D768" s="17"><v>0.22950000000000001</v></c><c r="E768" s="17"><v>-94433</v></c><c r="F768" s="17"><v>0.24360000000000001</v></c><c r="G768" s="17" t="s"><v>70</v></c><c r="H768" s="17"><v>5</v></c><c r="I768" s="17" t="s"><v>41</v></c></row><row r="769" spans="1:9" x14ac:dyDescent="0.3"><c r="A769" s="15" t="s"><v>1672</v></c><c r="B769" s="16" t="s"><v>1673</v></c><c r="C769" s="17" t="s"><v>79</v></c><c r="D769" s="17"><v>0.2198</v></c><c r="E769" s="17"><v>-12224</v></c><c r="F769" s="17"><v>0.24129999999999999</v></c><c r="G769" s="17" t="s"><v>80</v></c><c r="H769" s="17"><v>7</v></c><c r="I769" s="17" t="s"><v>41</v></c></row><row r="770" spans="1:9" x14ac:dyDescent="0.3"><c r="A770" s="15" t="s"><v>1674</v></c><c r="B770" s="16" t="s"><v>1675</v></c><c r="C770" s="17" t="s"><v>39</v></c><c r="D770" s="17"><v>0.2271</v></c><c r="E770" s="17"><v>-96035</v></c><c r="F770" s="17"><v>0.24010000000000001</v></c><c r="G770" s="17" t="s"><v>40</v></c><c r="H770" s="17"><v>5</v></c><c r="I770" s="17" t="s"><v>41</v></c></row><row r="771" spans="1:9" x14ac:dyDescent="0.3"><c r="A771" s="15" t="s"><v>1676</v></c><c r="B771" s="16" t="s"><v>1677</v></c><c r="C771" s="17" t="s"><v>514</v></c><c r="D771" s="17"><v>0.2271</v></c><c r="E771" s="17"><v>-96258</v></c><c r="F771" s="17"><v>0.24010000000000001</v></c><c r="G771" s="17" t="s"><v>217</v></c><c r="H771" s="17" t="s"><v>56</v></c><c r="I771" s="17" t="s"><v>41</v></c></row><row r="772" spans="1:9" x14ac:dyDescent="0.3"><c r="A772" s="15" t="s"><v>1678</v></c><c r="B772" s="16" t="s"><v>1679</v></c><c r="C772" s="17" t="s"><v>1680</v></c><c r="D772" s="17"><v>0.2271</v></c><c r="E772" s="17"><v>-96410</v></c><c r="F772" s="17"><v>0.24010000000000001</v></c><c r="G772" s="17" t="s"><v>1681</v></c><c r="H772" s="17" t="s"><v>56</v></c><c r="I772" s="17" t="s"><v>41</v></c></row><row r="773" spans="1:9" x14ac:dyDescent="0.3"><c r="A773" s="15" t="s"><v>1682</v></c><c r="B773" s="16" t="s"><v>1683</v></c><c r="C773" s="17" t="s"><v>61</v></c><c r="D773" s="17"><v>0.35510000000000003</v></c><c r="E773" s="17"><v>-385749</v></c><c r="F773" s="17"><v>0.23799999999999999</v></c><c r="G773" s="17" t="s"><v>62</v></c><c r="H773" s="17"><v>7</v></c><c r="I773" s="17" t="s"><v>41</v></c></row><row r="774" spans="1:9" x14ac:dyDescent="0.3"><c r="A774" s="15" t="s"><v>1684</v></c><c r="B774" s="16" t="s"><v>1685</v></c><c r="C774" s="17" t="s"><v>69</v></c><c r="D774" s="17"><v>0.22220000000000001</v></c><c r="E774" s="17"><v>-114122</v></c><c r="F774" s="17"><v>0.23330000000000001</v></c><c r="G774" s="17" t="s"><v>70</v></c><c r="H774" s="17"><v>7</v></c><c r="I774" s="17" t="s"><v>41</v></c></row><row r="775" spans="1:9" x14ac:dyDescent="0.3"><c r="A775" s="15" t="s"><v>1686</v></c><c r="B775" s="16" t="s"><v>1687</v></c><c r="C775" s="17" t="s"><v>48</v></c><c r="D775" s="17"><v>0.34060000000000001</v></c><c r="E775" s="17"><v>-165874</v></c><c r="F775" s="17"><v>0.23139999999999999</v></c><c r="G775" s="17" t="s"><v>49</v></c><c r="H775" s="17" t="s"><v>8</v></c><c r="I775" s="17" t="s"><v>41</v></c></row><row r="776" spans="1:9" x14ac:dyDescent="0.3"><c r="A776" s="15" t="s"><v>1688</v></c><c r="B776" s="16" t="s"><v>1689</v></c><c r="C776" s="17" t="s"><v>65</v></c><c r="D776" s="17"><v>0.372</v></c><c r="E776" s="17"><v>-401858</v></c><c r="F776" s="17"><v>0.2311</v></c><c r="G776" s="17" t="s"><v>66</v></c><c r="H776" s="17"><v>6</v></c><c r="I776" s="17" t="s"><v>41</v></c></row><row r="777" spans="1:9" x14ac:dyDescent="0.3"><c r="A777" s="15" t="s"><v>1690</v></c><c r="B777" s="16" t="s"><v>1691</v></c><c r="C777" s="17" t="s"><v>61</v></c><c r="D777" s="17"><v>0.37680000000000002</v></c><c r="E777" s="17"><v>-412682</v></c><c r="F777" s="17"><v>0.2306</v></c><c r="G777" s="17" t="s"><v>62</v></c><c r="H777" s="17" t="s"><v>19</v></c><c r="I777" s="17" t="s"><v>41</v></c></row><row r="778" spans="1:9" x14ac:dyDescent="0.3"><c r="A778" s="15" t="s"><v>1692</v></c><c r="B778" s="16" t="s"><v>1693</v></c><c r="C778" s="17" t="s"><v>69</v></c><c r="D778" s="17"><v>0.37680000000000002</v></c><c r="E778" s="17"><v>-415443</v></c><c r="F778" s="17"><v>0.2306</v></c><c r="G778" s="17" t="s"><v>70</v></c><c r="H778" s="17"><v>6</v></c><c r="I778" s="17" t="s"><v>41</v></c></row><row r="779" spans="1:9" x14ac:dyDescent="0.3"><c r="A779" s="15" t="s"><v>1694</v></c><c r="B779" s="16" t="s"><v>1695</v></c><c r="C779" s="17" t="s"><v>48</v></c><c r="D779" s="17"><v>0.37680000000000002</v></c><c r="E779" s="17"><v>-415622</v></c><c r="F779" s="17"><v>0.2306</v></c><c r="G779" s="17" t="s"><v>49</v></c><c r="H779" s="17"><v>6</v></c><c r="I779" s="17" t="s"><v>41</v></c></row><row r="780" spans="1:9" x14ac:dyDescent="0.3"><c r="A780" s="15" t="s"><v>1696</v></c><c r="B780" s="16" t="s"><v>1697</v></c><c r="C780" s="17" t="s"><v>191</v></c><c r="D780" s="17"><v>0.27289999999999998</v></c><c r="E780" s="17"><v>186861</v></c><c r="F780" s="17"><v>0.23039999999999999</v></c><c r="G780" s="17" t="s"><v>192</v></c><c r="H780" s="17" t="s"><v>56</v></c><c r="I780" s="17" t="s"><v>41</v></c></row><row r="781" spans="1:9" x14ac:dyDescent="0.3"><c r="A781" s="15" t="s"><v>1698</v></c><c r="B781" s="16" t="s"><v>1699</v></c><c r="C781" s="17" t="s"><v>61</v></c><c r="D781" s="17"><v>0.2198</v></c><c r="E781" s="17"><v>-98463</v></c><c r="F781" s="17"><v>0.22989999999999999</v></c><c r="G781" s="17" t="s"><v>62</v></c><c r="H781" s="17"><v>5</v></c><c r="I781" s="17" t="s"><v>41</v></c></row><row r="782" spans="1:9" x14ac:dyDescent="0.3"><c r="A782" s="15" t="s"><v>1700</v></c><c r="B782" s="16" t="s"><v>1701</v></c><c r="C782" s="17" t="s"><v>1702</v></c><c r="D782" s="17"><v>0.2198</v></c><c r="E782" s="17"><v>-101214</v></c><c r="F782" s="17"><v>0.22989999999999999</v></c><c r="G782" s="17" t="s"><v>1703</v></c><c r="H782" s="17"><v>5</v></c><c r="I782" s="17" t="s"><v>41</v></c></row><row r="783" spans="1:9" x14ac:dyDescent="0.3"><c r="A783" s="15" t="s"><v>1704</v></c><c r="B783" s="16" t="s"><v>1705</v></c><c r="C783" s="17" t="s"><v>39</v></c><c r="D783" s="17"><v>0.2198</v></c><c r="E783" s="17"><v>-102218</v></c><c r="F783" s="17"><v>0.22989999999999999</v></c><c r="G783" s="17" t="s"><v>40</v></c><c r="H783" s="17"><v>7</v></c><c r="I783" s="17" t="s"><v>41</v></c></row><row r="784" spans="1:9" x14ac:dyDescent="0.3"><c r="A784" s="15" t="s"><v>1706</v></c><c r="B784" s="16" t="s"><v>1707</v></c><c r="C784" s="17" t="s"><v>61</v></c><c r="D784" s="17"><v>0.2198</v></c><c r="E784" s="17"><v>-107565</v></c><c r="F784" s="17"><v>0.22989999999999999</v></c><c r="G784" s="17" t="s"><v>62</v></c><c r="H784" s="17"><v>6</v></c><c r="I784" s="17" t="s"><v>41</v></c></row><row r="785" spans="1:9" x14ac:dyDescent="0.3"><c r="A785" s="15" t="s"><v>1708</v></c><c r="B785" s="16" t="s"><v>1709</v></c><c r="C785" s="17" t="s"><v>48</v></c><c r="D785" s="17"><v>0.2198</v></c><c r="E785" s="17"><v>-108173</v></c><c r="F785" s="17"><v>0.22989999999999999</v></c><c r="G785" s="17" t="s"><v>49</v></c><c r="H785" s="17"><v>7</v></c><c r="I785" s="17" t="s"><v>41</v></c></row><row r="786" spans="1:9" x14ac:dyDescent="0.3"><c r="A786" s="15" t="s"><v>1710</v></c><c r="B786" s="16" t="s"><v>1711</v></c><c r="C786" s="17" t="s"><v>48</v></c><c r="D786" s="17"><v>0.2198</v></c><c r="E786" s="17"><v>-108945</v></c><c r="F786" s="17"><v>0.22989999999999999</v></c><c r="G786" s="17" t="s"><v>49</v></c><c r="H786" s="17"><v>6</v></c><c r="I786" s="17" t="s"><v>41</v></c></row><row r="787" spans="1:9" x14ac:dyDescent="0.3"><c r="A787" s="15" t="s"><v>1712</v></c><c r="B787" s="16" t="s"><v>1713</v></c><c r="C787" s="17" t="s"><v>970</v></c><c r="D787" s="17"><v>0.2198</v></c><c r="E787" s="17"><v>-109322</v></c><c r="F787" s="17"><v>0.22989999999999999</v></c><c r="G787" s="17" t="s"><v>971</v></c><c r="H787" s="17" t="s"><v>56</v></c><c r="I787" s="17" t="s"><v>41</v></c></row><row r="788" spans="1:9" x14ac:dyDescent="0.3"><c r="A788" s="15" t="s"><v>1714</v></c><c r="B788" s="16" t="s"><v>1715</v></c><c r="C788" s="17" t="s"><v>61</v></c><c r="D788" s="17"><v>0.2198</v></c><c r="E788" s="17"><v>-110224</v></c><c r="F788" s="17"><v>0.22989999999999999</v></c><c r="G788" s="17" t="s"><v>62</v></c><c r="H788" s="17"><v>7</v></c><c r="I788" s="17" t="s"><v>41</v></c></row><row r="789" spans="1:9" x14ac:dyDescent="0.3"><c r="A789" s="15" t="s"><v>1716</v></c><c r="B789" s="16" t="s"><v>1717</v></c><c r="C789" s="17" t="s"><v>266</v></c><c r="D789" s="17"><v>0.2198</v></c><c r="E789" s="17"><v>-110307</v></c><c r="F789" s="17"><v>0.22989999999999999</v></c><c r="G789" s="17" t="s"><v>353</v></c><c r="H789" s="17"><v>7</v></c><c r="I789" s="17" t="s"><v>41</v></c></row><row r="790" spans="1:9" x14ac:dyDescent="0.3"><c r="A790" s="15" t="s"><v>1718</v></c><c r="B790" s="16" t="s"><v>1719</v></c><c r="C790" s="17" t="s"><v>209</v></c><c r="D790" s="17"><v>0.2198</v></c><c r="E790" s="17"><v>-111159</v></c><c r="F790" s="17"><v>0.22989999999999999</v></c><c r="G790" s="17" t="s"><v>210</v></c><c r="H790" s="17"><v>6</v></c><c r="I790" s="17" t="s"><v>41</v></c></row><row r="791" spans="1:9" x14ac:dyDescent="0.3"><c r="A791" s="15" t="s"><v>1720</v></c><c r="B791" s="16" t="s"><v>1721</v></c><c r="C791" s="17" t="s"><v>266</v></c><c r="D791" s="17"><v>0.2198</v></c><c r="E791" s="17"><v>-113005</v></c><c r="F791" s="17"><v>0.22989999999999999</v></c><c r="G791" s="17" t="s"><v>353</v></c><c r="H791" s="17"><v>6</v></c><c r="I791" s="17" t="s"><v>41</v></c></row><row r="792" spans="1:9" x14ac:dyDescent="0.3"><c r="A792" s="15" t="s"><v>1722</v></c><c r="B792" s="16" t="s"><v>1723</v></c><c r="C792" s="17" t="s"><v>61</v></c><c r="D792" s="17"><v>0.2198</v></c><c r="E792" s="17"><v>-113652</v></c><c r="F792" s="17"><v>0.22989999999999999</v></c><c r="G792" s="17" t="s"><v>62</v></c><c r="H792" s="17"><v>5</v></c><c r="I792" s="17" t="s"><v>41</v></c></row><row r="793" spans="1:9" x14ac:dyDescent="0.3"><c r="A793" s="15" t="s"><v>1724</v></c><c r="B793" s="16" t="s"><v>1725</v></c><c r="C793" s="17" t="s"><v>61</v></c><c r="D793" s="17"><v>0.2198</v></c><c r="E793" s="17"><v>-113821</v></c><c r="F793" s="17"><v>0.22989999999999999</v></c><c r="G793" s="17" t="s"><v>62</v></c><c r="H793" s="17"><v>7</v></c><c r="I793" s="17" t="s"><v>41</v></c></row><row r="794" spans="1:9" x14ac:dyDescent="0.3"><c r="A794" s="15" t="s"><v>1726</v></c><c r="B794" s="16" t="s"><v>1727</v></c><c r="C794" s="17" t="s"><v>39</v></c><c r="D794" s="17"><v>0.2198</v></c><c r="E794" s="17"><v>-114879</v></c><c r="F794" s="17"><v>0.22989999999999999</v></c><c r="G794" s="17" t="s"><v>40</v></c><c r="H794" s="17"><v>6</v></c><c r="I794" s="17" t="s"><v>41</v></c></row><row r="795" spans="1:9" x14ac:dyDescent="0.3"><c r="A795" s="15" t="s"><v>1728</v></c><c r="B795" s="16" t="s"><v>1729</v></c><c r="C795" s="17" t="s"><v>39</v></c><c r="D795" s="17"><v>0.2198</v></c><c r="E795" s="17"><v>-116869</v></c><c r="F795" s="17"><v>0.22989999999999999</v></c><c r="G795" s="17" t="s"><v>40</v></c><c r="H795" s="17"><v>6</v></c><c r="I795" s="17" t="s"><v>41</v></c></row><row r="796" spans="1:9" x14ac:dyDescent="0.3"><c r="A796" s="15" t="s"><v>1730</v></c><c r="B796" s="16" t="s"><v>1731</v></c><c r="C796" s="17" t="s"><v>209</v></c><c r="D796" s="17"><v>0.2198</v></c><c r="E796" s="17"><v>-118705</v></c><c r="F796" s="17"><v>0.22989999999999999</v></c><c r="G796" s="17" t="s"><v>210</v></c><c r="H796" s="17"><v>4</v></c><c r="I796" s="17" t="s"><v>41</v></c></row><row r="797" spans="1:9" x14ac:dyDescent="0.3"><c r="A797" s="15" t="s"><v>1732</v></c><c r="B797" s="16" t="s"><v>1733</v></c><c r="C797" s="17" t="s"><v>61</v></c><c r="D797" s="17"><v>0.2198</v></c><c r="E797" s="17"><v>-122656</v></c><c r="F797" s="17"><v>0.22989999999999999</v></c><c r="G797" s="17" t="s"><v>62</v></c><c r="H797" s="17"><v>5</v></c><c r="I797" s="17" t="s"><v>41</v></c></row><row r="798" spans="1:9" x14ac:dyDescent="0.3"><c r="A798" s="15" t="s"><v>1734</v></c><c r="B798" s="16" t="s"><v>1735</v></c><c r="C798" s="17" t="s"><v>48</v></c><c r="D798" s="17"><v>0.2198</v></c><c r="E798" s="17"><v>-123670</v></c><c r="F798" s="17"><v>0.22989999999999999</v></c><c r="G798" s="17" t="s"><v>49</v></c><c r="H798" s="17"><v>7</v></c><c r="I798" s="17" t="s"><v>41</v></c></row><row r="799" spans="1:9" x14ac:dyDescent="0.3"><c r="A799" s="15" t="s"><v>1736</v></c><c r="B799" s="16" t="s"><v>1737</v></c><c r="C799" s="17" t="s"><v>61</v></c><c r="D799" s="17"><v>0.2198</v></c><c r="E799" s="17"><v>-125248</v></c><c r="F799" s="17"><v>0.22989999999999999</v></c><c r="G799" s="17" t="s"><v>62</v></c><c r="H799" s="17"><v>5</v></c><c r="I799" s="17" t="s"><v>41</v></c></row><row r="800" spans="1:9" x14ac:dyDescent="0.3"><c r="A800" s="15" t="s"><v>1738</v></c><c r="B800" s="16" t="s"><v>1739</v></c><c r="C800" s="17" t="s"><v>266</v></c><c r="D800" s="17"><v>0.2198</v></c><c r="E800" s="17"><v>-126771</v></c><c r="F800" s="17"><v>0.22989999999999999</v></c><c r="G800" s="17" t="s"><v>353</v></c><c r="H800" s="17"><v>7</v></c><c r="I800" s="17" t="s"><v>41</v></c></row><row r="801" spans="1:9" x14ac:dyDescent="0.3"><c r="A801" s="15" t="s"><v>1740</v></c><c r="B801" s="16" t="s"><v>1741</v></c><c r="C801" s="17" t="s"><v>266</v></c><c r="D801" s="17"><v>0.2198</v></c><c r="E801" s="17"><v>-126897</v></c><c r="F801" s="17"><v>0.22989999999999999</v></c><c r="G801" s="17" t="s"><v>353</v></c><c r="H801" s="17"><v>7</v></c><c r="I801" s="17" t="s"><v>41</v></c></row><row r="802" spans="1:9" x14ac:dyDescent="0.3"><c r="A802" s="15" t="s"><v>1742</v></c><c r="B802" s="16" t="s"><v>1743</v></c><c r="C802" s="17" t="s"><v>209</v></c><c r="D802" s="17"><v>0.2198</v></c><c r="E802" s="17"><v>-127156</v></c><c r="F802" s="17"><v>0.22989999999999999</v></c><c r="G802" s="17" t="s"><v>210</v></c><c r="H802" s="17"><v>7</v></c><c r="I802" s="17" t="s"><v>41</v></c></row><row r="803" spans="1:9" x14ac:dyDescent="0.3"><c r="A803" s="15" t="s"><v>1744</v></c><c r="B803" s="16" t="s"><v>1745</v></c><c r="C803" s="17" t="s"><v>61</v></c><c r="D803" s="17"><v>0.2198</v></c><c r="E803" s="17"><v>-131985</v></c><c r="F803" s="17"><v>0.22989999999999999</v></c><c r="G803" s="17" t="s"><v>62</v></c><c r="H803" s="17"><v>6</v></c><c r="I803" s="17" t="s"><v>41</v></c></row><row r="804" spans="1:9" x14ac:dyDescent="0.3"><c r="A804" s="15" t="s"><v>1746</v></c><c r="B804" s="16" t="s"><v>1747</v></c><c r="C804" s="17" t="s"><v>1748</v></c><c r="D804" s="17"><v>0.2198</v></c><c r="E804" s="17"><v>-132270</v></c><c r="F804" s="17"><v>0.22989999999999999</v></c><c r="G804" s="17" t="s"><v>1749</v></c><c r="H804" s="17" t="s"><v>56</v></c><c r="I804" s="17" t="s"><v>41</v></c></row><row r="805" spans="1:9" x14ac:dyDescent="0.3"><c r="A805" s="15" t="s"><v>1750</v></c><c r="B805" s="16" t="s"><v>1751</v></c><c r="C805" s="17" t="s"><v>61</v></c><c r="D805" s="17"><v>0.2198</v></c><c r="E805" s="17"><v>-132552</v></c><c r="F805" s="17"><v>0.22989999999999999</v></c><c r="G805" s="17" t="s"><v>62</v></c><c r="H805" s="17"><v>6</v></c><c r="I805" s="17" t="s"><v>41</v></c></row><row r="806" spans="1:9" x14ac:dyDescent="0.3"><c r="A806" s="15" t="s"><v>1752</v></c><c r="B806" s="16" t="s"><v>1753</v></c><c r="C806" s="17" t="s"><v>61</v></c><c r="D806" s="17"><v>0.2198</v></c><c r="E806" s="17"><v>-134609</v></c><c r="F806" s="17"><v>0.22989999999999999</v></c><c r="G806" s="17" t="s"><v>62</v></c><c r="H806" s="17"><v>7</v></c><c r="I806" s="17" t="s"><v>41</v></c></row><row r="807" spans="1:9" x14ac:dyDescent="0.3"><c r="A807" s="15" t="s"><v>1754</v></c><c r="B807" s="16" t="s"><v>1755</v></c><c r="C807" s="17" t="s"><v>61</v></c><c r="D807" s="17"><v>0.2198</v></c><c r="E807" s="17"><v>-136932</v></c><c r="F807" s="17"><v>0.22989999999999999</v></c><c r="G807" s="17" t="s"><v>62</v></c><c r="H807" s="17"><v>5</v></c><c r="I807" s="17" t="s"><v>41</v></c></row><row r="808" spans="1:9" x14ac:dyDescent="0.3"><c r="A808" s="15" t="s"><v>1756</v></c><c r="B808" s="16" t="s"><v>1757</v></c><c r="C808" s="17" t="s"><v>79</v></c><c r="D808" s="17"><v>0.2198</v></c><c r="E808" s="17"><v>-137708</v></c><c r="F808" s="17"><v>0.22989999999999999</v></c><c r="G808" s="17" t="s"><v>80</v></c><c r="H808" s="17"><v>7</v></c><c r="I808" s="17" t="s"><v>41</v></c></row><row r="809" spans="1:9" x14ac:dyDescent="0.3"><c r="A809" s="15" t="s"><v>1758</v></c><c r="B809" s="16" t="s"><v>1759</v></c><c r="C809" s="17" t="s"><v>514</v></c><c r="D809" s="17"><v>0.21740000000000001</v></c><c r="E809" s="17"><v>-138374</v></c><c r="F809" s="17"><v>0.2266</v></c><c r="G809" s="17" t="s"><v>217</v></c><c r="H809" s="17" t="s"><v>56</v></c><c r="I809" s="17" t="s"><v>41</v></c></row><row r="810" spans="1:9" x14ac:dyDescent="0.3"><c r="A810" s="15" t="s"><v>1760</v></c><c r="B810" s="16" t="s"><v>1761</v></c><c r="C810" s="17" t="s"><v>191</v></c><c r="D810" s="17"><v>0.21740000000000001</v></c><c r="E810" s="17"><v>-138810</v></c><c r="F810" s="17"><v>0.2266</v></c><c r="G810" s="17" t="s"><v>192</v></c><c r="H810" s="17"><v>4</v></c><c r="I810" s="17" t="s"><v>41</v></c></row><row r="811" spans="1:9" x14ac:dyDescent="0.3"><c r="A811" s="15" t="s"><v>56</v></c><c r="B811" s="16" t="s"><v>1762</v></c><c r="C811" s="17" t="s"><v>1763</v></c><c r="D811" s="17"><v>0.36959999999999998</v></c><c r="E811" s="17"><v>-393641</v></c><c r="F811" s="17"><v>0.22650000000000001</v></c><c r="G811" s="17" t="s"><v>1764</v></c><c r="H811" s="17" t="s"><v>56</v></c><c r="I811" s="17" t="s"><v>56</v></c></row><row r="812" spans="1:9" x14ac:dyDescent="0.3"><c r="A812" s="15" t="s"><v>1765</v></c><c r="B812" s="16" t="s"><v>1766</v></c><c r="C812" s="17" t="s"><v>39</v></c><c r="D812" s="17"><v>0.37440000000000001</v></c><c r="E812" s="17"><v>-402717</v></c><c r="F812" s="17"><v>0.2261</v></c><c r="G812" s="17" t="s"><v>40</v></c><c r="H812" s="17" t="s"><v>11</v></c><c r="I812" s="17" t="s"><v>41</v></c></row><row r="813" spans="1:9" x14ac:dyDescent="0.3"><c r="A813" s="15" t="s"><v>1767</v></c><c r="B813" s="16" t="s"><v>1768</v></c><c r="C813" s="17" t="s"><v>48</v></c><c r="D813" s="17"><v>0.37440000000000001</v></c><c r="E813" s="17"><v>-408593</v></c><c r="F813" s="17"><v>0.2261</v></c><c r="G813" s="17" t="s"><v>49</v></c><c r="H813" s="17"><v>6</v></c><c r="I813" s="17" t="s"><v>41</v></c></row><row r="814" spans="1:9" x14ac:dyDescent="0.3"><c r="A814" s="15" t="s"><v>1769</v></c><c r="B814" s="16" t="s"><v>1770</v></c><c r="C814" s="17" t="s"><v>69</v></c><c r="D814" s="17"><v>0.37440000000000001</v></c><c r="E814" s="17"><v>-414909</v></c><c r="F814" s="17"><v>0.2261</v></c><c r="G814" s="17" t="s"><v>70</v></c><c r="H814" s="17"><v>6</v></c><c r="I814" s="17" t="s"><v>41</v></c></row><row r="815" spans="1:9" x14ac:dyDescent="0.3"><c r="A815" s="15" t="s"><v>1771</v></c><c r="B815" s="16" t="s"><v>1772</v></c><c r="C815" s="17" t="s"><v>209</v></c><c r="D815" s="17"><v>0.37440000000000001</v></c><c r="E815" s="17"><v>-416658</v></c><c r="F815" s="17"><v>0.2261</v></c><c r="G815" s="17" t="s"><v>210</v></c><c r="H815" s="17"><v>7</v></c><c r="I815" s="17" t="s"><v>41</v></c></row><row r="816" spans="1:9" x14ac:dyDescent="0.3"><c r="A816" s="15" t="s"><v>1773</v></c><c r="B816" s="16" t="s"><v>1774</v></c><c r="C816" s="17" t="s"><v>191</v></c><c r="D816" s="17"><v>0.27539999999999998</v></c><c r="E816" s="17"><v>-308874</v></c><c r="F816" s="17"><v>0.22359999999999999</v></c><c r="G816" s="17" t="s"><v>192</v></c><c r="H816" s="17" t="s"><v>56</v></c><c r="I816" s="17" t="s"><v>41</v></c></row><row r="817" spans="1:9" x14ac:dyDescent="0.3"><c r="A817" s="15" t="s"><v>1775</v></c><c r="B817" s="16" t="s"><v>1776</v></c><c r="C817" s="17" t="s"><v>65</v></c><c r="D817" s="17"><v>0.215</v></c><c r="E817" s="17"><v>-126506</v></c><c r="F817" s="17"><v>0.2233</v></c><c r="G817" s="17" t="s"><v>66</v></c><c r="H817" s="17"><v>6</v></c><c r="I817" s="17" t="s"><v>41</v></c></row><row r="818" spans="1:9" x14ac:dyDescent="0.3"><c r="A818" s="15" t="s"><v>1777</v></c><c r="B818" s="16" t="s"><v>1778</v></c><c r="C818" s="17" t="s"><v>61</v></c><c r="D818" s="17"><v>0.36709999999999998</v></c><c r="E818" s="17"><v>-392489</v></c><c r="F818" s="17"><v>0.222</v></c><c r="G818" s="17" t="s"><v>62</v></c><c r="H818" s="17"><v>5</v></c><c r="I818" s="17" t="s"><v>41</v></c></row><row r="819" spans="1:9" x14ac:dyDescent="0.3"><c r="A819" s="15" t="s"><v>1779</v></c><c r="B819" s="16" t="s"><v>1780</v></c><c r="C819" s="17" t="s"><v>1781</v></c><c r="D819" s="17"><v>0.36709999999999998</v></c><c r="E819" s="17"><v>-392728</v></c><c r="F819" s="17"><v>0.222</v></c><c r="G819" s="17" t="s"><v>1782</v></c><c r="H819" s="17" t="s"><v>56</v></c><c r="I819" s="17" t="s"><v>41</v></c></row><row r="820" spans="1:9" x14ac:dyDescent="0.3"><c r="A820" s="15" t="s"><v>1783</v></c><c r="B820" s="16" t="s"><v>1784</v></c><c r="C820" s="17" t="s"><v>61</v></c><c r="D820" s="17"><v>0.36709999999999998</v></c><c r="E820" s="17"><v>-393491</v></c><c r="F820" s="17"><v>0.222</v></c><c r="G820" s="17" t="s"><v>62</v></c><c r="H820" s="17"><v>7</v></c><c r="I820" s="17" t="s"><v>41</v></c></row><row r="821" spans="1:9" x14ac:dyDescent="0.3"><c r="A821" s="15" t="s"><v>1785</v></c><c r="B821" s="16" t="s"><v>1786</v></c><c r="C821" s="17" t="s"><v>39</v></c><c r="D821" s="17"><v>0.36709999999999998</v></c><c r="E821" s="17"><v>-394773</v></c><c r="F821" s="17"><v>0.222</v></c><c r="G821" s="17" t="s"><v>40</v></c><c r="H821" s="17"><v>6</v></c><c r="I821" s="17" t="s"><v>41</v></c></row><row r="822" spans="1:9" x14ac:dyDescent="0.3"><c r="A822" s="15" t="s"><v>1787</v></c><c r="B822" s="16" t="s"><v>1788</v></c><c r="C822" s="17" t="s"><v>61</v></c><c r="D822" s="17"><v>0.36709999999999998</v></c><c r="E822" s="17"><v>-395265</v></c><c r="F822" s="17"><v>0.222</v></c><c r="G822" s="17" t="s"><v>62</v></c><c r="H822" s="17"><v>7</v></c><c r="I822" s="17" t="s"><v>41</v></c></row><row r="823" spans="1:9" x14ac:dyDescent="0.3"><c r="A823" s="15" t="s"><v>1789</v></c><c r="B823" s="16" t="s"><v>1790</v></c><c r="C823" s="17" t="s"><v>39</v></c><c r="D823" s="17"><v>0.36709999999999998</v></c><c r="E823" s="17"><v>-396340</v></c><c r="F823" s="17"><v>0.222</v></c><c r="G823" s="17" t="s"><v>40</v></c><c r="H823" s="17"><v>5</v></c><c r="I823" s="17" t="s"><v>41</v></c></row><row r="824" spans="1:9" x14ac:dyDescent="0.3"><c r="A824" s="15" t="s"><v>1791</v></c><c r="B824" s="16" t="s"><v>1792</v></c><c r="C824" s="17" t="s"><v>69</v></c><c r="D824" s="17"><v>0.36709999999999998</v></c><c r="E824" s="17"><v>-400943</v></c><c r="F824" s="17"><v>0.222</v></c><c r="G824" s="17" t="s"><v>70</v></c><c r="H824" s="17"><v>6</v></c><c r="I824" s="17" t="s"><v>41</v></c></row><row r="825" spans="1:9" x14ac:dyDescent="0.3"><c r="A825" s="15" t="s"><v>1793</v></c><c r="B825" s="16" t="s"><v>1794</v></c><c r="C825" s="17" t="s"><v>39</v></c><c r="D825" s="17"><v>0.372</v></c><c r="E825" s="17"><v>-420135</v></c><c r="F825" s="17"><v>0.2215</v></c><c r="G825" s="17" t="s"><v>70</v></c><c r="H825" s="17"><v>7</v></c><c r="I825" s="17" t="s"><v>41</v></c></row><row r="826" spans="1:9" x14ac:dyDescent="0.3"><c r="A826" s="15" t="s"><v>1795</v></c><c r="B826" s="16" t="s"><v>1796</v></c><c r="C826" s="17" t="s"><v>44</v></c><c r="D826" s="17"><v>0.372</v></c><c r="E826" s="17"><v>-421156</v></c><c r="F826" s="17"><v>0.2215</v></c><c r="G826" s="17" t="s"><v>353</v></c><c r="H826" s="17"><v>6</v></c><c r="I826" s="17" t="s"><v>41</v></c></row><row r="827" spans="1:9" x14ac:dyDescent="0.3"><c r="A827" s="15" t="s"><v>1797</v></c><c r="B827" s="16" t="s"><v>1798</v></c><c r="C827" s="17" t="s"><v>61</v></c><c r="D827" s="17"><v>0.372</v></c><c r="E827" s="17"><v>-423050</v></c><c r="F827" s="17"><v>0.2215</v></c><c r="G827" s="17" t="s"><v>49</v></c><c r="H827" s="17"><v>5</v></c><c r="I827" s="17" t="s"><v>41</v></c></row><row r="828" spans="1:9" x14ac:dyDescent="0.3"><c r="A828" s="15" t="s"><v>1799</v></c><c r="B828" s="16" t="s"><v>1800</v></c><c r="C828" s="17" t="s"><v>91</v></c><c r="D828" s="17"><v>0.32129999999999997</v></c><c r="E828" s="17"><v>-47964</v></c><c r="F828" s="17"><v>0.2215</v></c><c r="G828" s="17" t="s"><v>92</v></c><c r="H828" s="17"><v>6</v></c><c r="I828" s="17" t="s"><v>41</v></c></row><row r="829" spans="1:9" x14ac:dyDescent="0.3"><c r="A829" s="15" t="s"><v>1801</v></c><c r="B829" s="16" t="s"><v>1802</v></c><c r="C829" s="17" t="s"><v>1423</v></c><c r="D829" s="17"><v>0.37680000000000002</v></c><c r="E829" s="17"><v>-405310</v></c><c r="F829" s="17"><v>0.22109999999999999</v></c><c r="G829" s="17" t="s"><v>1424</v></c><c r="H829" s="17"><v>7</v></c><c r="I829" s="17" t="s"><v>41</v></c></row><row r="830" spans="1:9" x14ac:dyDescent="0.3"><c r="A830" s="15" t="s"><v>1803</v></c><c r="B830" s="16" t="s"><v>1804</v></c><c r="C830" s="17" t="s"><v>514</v></c><c r="D830" s="17"><v>0.37680000000000002</v></c><c r="E830" s="17"><v>-424602</v></c><c r="F830" s="17"><v>0.22109999999999999</v></c><c r="G830" s="17" t="s"><v>53</v></c><c r="H830" s="17" t="s"><v>56</v></c><c r="I830" s="17" t="s"><v>41</v></c></row><row r="831" spans="1:9" x14ac:dyDescent="0.3"><c r="A831" s="15" t="s"><v>1805</v></c><c r="B831" s="16" t="s"><v>1806</v></c><c r="C831" s="17" t="s"><v>65</v></c><c r="D831" s="17"><v>0.37680000000000002</v></c><c r="E831" s="17"><v>-435290</v></c><c r="F831" s="17"><v>0.22109999999999999</v></c><c r="G831" s="17" t="s"><v>96</v></c><c r="H831" s="17"><v>6</v></c><c r="I831" s="17" t="s"><v>41</v></c></row><row r="832" spans="1:9" x14ac:dyDescent="0.3"><c r="A832" s="15" t="s"><v>1807</v></c><c r="B832" s="16" t="s"><v>1808</v></c><c r="C832" s="17" t="s"><v>95</v></c><c r="D832" s="17"><v>0.38159999999999999</v></c><c r="E832" s="17"><v>-430975</v></c><c r="F832" s="17"><v>0.2208</v></c><c r="G832" s="17" t="s"><v>66</v></c><c r="H832" s="17"><v>7</v></c><c r="I832" s="17" t="s"><v>41</v></c></row><row r="833" spans="1:9" x14ac:dyDescent="0.3"><c r="A833" s="15" t="s"><v>1809</v></c><c r="B833" s="16" t="s"><v>1810</v></c><c r="C833" s="17" t="s"><v>69</v></c><c r="D833" s="17"><v>0.38159999999999999</v></c><c r="E833" s="17"><v>-435506</v></c><c r="F833" s="17"><v>0.2208</v></c><c r="G833" s="17" t="s"><v>40</v></c><c r="H833" s="17"><v>6</v></c><c r="I833" s="17" t="s"><v>41</v></c></row><row r="834" spans="1:9" x14ac:dyDescent="0.3"><c r="A834" s="15" t="s"><v>1811</v></c><c r="B834" s="16" t="s"><v>1812</v></c><c r="C834" s="17" t="s"><v>61</v></c><c r="D834" s="17"><v>0.38159999999999999</v></c><c r="E834" s="17"><v>-442368</v></c><c r="F834" s="17"><v>0.2208</v></c><c r="G834" s="17" t="s"><v>49</v></c><c r="H834" s="17"><v>7</v></c><c r="I834" s="17" t="s"><v>41</v></c></row><row r="835" spans="1:9" x14ac:dyDescent="0.3"><c r="A835" s="15" t="s"><v>1813</v></c><c r="B835" s="16" t="s"><v>1814</v></c><c r="C835" s="17" t="s"><v>266</v></c><c r="D835" s="17"><v>0.2198</v></c><c r="E835" s="17"><v>-137896</v></c><c r="F835" s="17"><v>0.21890000000000001</v></c><c r="G835" s="17" t="s"><v>353</v></c><c r="H835" s="17"><v>6</v></c><c r="I835" s="17" t="s"><v>41</v></c></row><row r="836" spans="1:9" x14ac:dyDescent="0.3"><c r="A836" s="15" t="s"><v>1815</v></c><c r="B836" s="16" t="s"><v>1816</v></c><c r="C836" s="17" t="s"><v>61</v></c><c r="D836" s="17"><v>0.2198</v></c><c r="E836" s="17"><v>-138887</v></c><c r="F836" s="17"><v>0.21890000000000001</v></c><c r="G836" s="17" t="s"><v>62</v></c><c r="H836" s="17" t="s"><v>11</v></c><c r="I836" s="17" t="s"><v>41</v></c></row><row r="837" spans="1:9" x14ac:dyDescent="0.3"><c r="A837" s="15" t="s"><v>1817</v></c><c r="B837" s="16" t="s"><v>1818</v></c><c r="C837" s="17" t="s"><v>61</v></c><c r="D837" s="17"><v>0.2198</v></c><c r="E837" s="17"><v>-138888</v></c><c r="F837" s="17"><v>0.21890000000000001</v></c><c r="G837" s="17" t="s"><v>62</v></c><c r="H837" s="17" t="s"><v>11</v></c><c r="I837" s="17" t="s"><v>41</v></c></row><row r="838" spans="1:9" x14ac:dyDescent="0.3"><c r="A838" s="15" t="s"><v>1819</v></c><c r="B838" s="16" t="s"><v>1820</v></c><c r="C838" s="17" t="s"><v>65</v></c><c r="D838" s="17"><v>0.36470000000000002</v></c><c r="E838" s="17"><v>-388846</v></c><c r="F838" s="17"><v>0.21759999999999999</v></c><c r="G838" s="17" t="s"><v>66</v></c><c r="H838" s="17"><v>5</v></c><c r="I838" s="17" t="s"><v>41</v></c></row><row r="839" spans="1:9" x14ac:dyDescent="0.3"><c r="A839" s="15" t="s"><v>1821</v></c><c r="B839" s="16" t="s"><v>1822</v></c><c r="C839" s="17" t="s"><v>69</v></c><c r="D839" s="17"><v>0.36470000000000002</v></c><c r="E839" s="17"><v>-394570</v></c><c r="F839" s="17"><v>0.21759999999999999</v></c><c r="G839" s="17" t="s"><v>70</v></c><c r="H839" s="17"><v>6</v></c><c r="I839" s="17" t="s"><v>41</v></c></row><row r="840" spans="1:9" x14ac:dyDescent="0.3"><c r="A840" s="15" t="s"><v>1823</v></c><c r="B840" s="16" t="s"><v>1824</v></c><c r="C840" s="17" t="s"><v>191</v></c><c r="D840" s="17"><v>0.36470000000000002</v></c><c r="E840" s="17"><v>-394575</v></c><c r="F840" s="17"><v>0.21759999999999999</v></c><c r="G840" s="17" t="s"><v>192</v></c><c r="H840" s="17"><v>6</v></c><c r="I840" s="17" t="s"><v>41</v></c></row><row r="841" spans="1:9" x14ac:dyDescent="0.3"><c r="A841" s="15" t="s"><v>1825</v></c><c r="B841" s="16" t="s"><v>1826</v></c><c r="C841" s="17" t="s"><v>39</v></c><c r="D841" s="17"><v>0.36470000000000002</v></c><c r="E841" s="17"><v>-394756</v></c><c r="F841" s="17"><v>0.21759999999999999</v></c><c r="G841" s="17" t="s"><v>40</v></c><c r="H841" s="17"><v>6</v></c><c r="I841" s="17" t="s"><v>41</v></c></row><row r="842" spans="1:9" x14ac:dyDescent="0.3"><c r="A842" s="15" t="s"><v>1827</v></c><c r="B842" s="16" t="s"><v>1828</v></c><c r="C842" s="17" t="s"><v>69</v></c><c r="D842" s="17"><v>0.36470000000000002</v></c><c r="E842" s="17"><v>-394827</v></c><c r="F842" s="17"><v>0.21759999999999999</v></c><c r="G842" s="17" t="s"><v>70</v></c><c r="H842" s="17"><v>6</v></c><c r="I842" s="17" t="s"><v>41</v></c></row><row r="843" spans="1:9" x14ac:dyDescent="0.3"><c r="A843" s="15" t="s"><v>1829</v></c><c r="B843" s="16" t="s"><v>1830</v></c><c r="C843" s="17" t="s"><v>69</v></c><c r="D843" s="17"><v>0.36470000000000002</v></c><c r="E843" s="17"><v>-395289</v></c><c r="F843" s="17"><v>0.21759999999999999</v></c><c r="G843" s="17" t="s"><v>70</v></c><c r="H843" s="17"><v>7</v></c><c r="I843" s="17" t="s"><v>41</v></c></row><row r="844" spans="1:9" x14ac:dyDescent="0.3"><c r="A844" s="15" t="s"><v>1831</v></c><c r="B844" s="16" t="s"><v>1832</v></c><c r="C844" s="17" t="s"><v>39</v></c><c r="D844" s="17"><v>0.36470000000000002</v></c><c r="E844" s="17"><v>-395380</v></c><c r="F844" s="17"><v>0.21759999999999999</v></c><c r="G844" s="17" t="s"><v>40</v></c><c r="H844" s="17"><v>7</v></c><c r="I844" s="17" t="s"><v>41</v></c></row><row r="845" spans="1:9" x14ac:dyDescent="0.3"><c r="A845" s="15" t="s"><v>1833</v></c><c r="B845" s="16" t="s"><v>1834</v></c><c r="C845" s="17" t="s"><v>69</v></c><c r="D845" s="17"><v>0.36470000000000002</v></c><c r="E845" s="17"><v>-395470</v></c><c r="F845" s="17"><v>0.21759999999999999</v></c><c r="G845" s="17" t="s"><v>70</v></c><c r="H845" s="17"><v>7</v></c><c r="I845" s="17" t="s"><v>41</v></c></row><row r="846" spans="1:9" x14ac:dyDescent="0.3"><c r="A846" s="15" t="s"><v>1835</v></c><c r="B846" s="16" t="s"><v>1836</v></c><c r="C846" s="17" t="s"><v>95</v></c><c r="D846" s="17"><v>0.36470000000000002</v></c><c r="E846" s="17"><v>-395611</v></c><c r="F846" s="17"><v>0.21759999999999999</v></c><c r="G846" s="17" t="s"><v>96</v></c><c r="H846" s="17" t="s"><v>14</v></c><c r="I846" s="17" t="s"><v>41</v></c></row><row r="847" spans="1:9" x14ac:dyDescent="0.3"><c r="A847" s="15" t="s"><v>1837</v></c><c r="B847" s="16" t="s"><v>1838</v></c><c r="C847" s="17" t="s"><v>73</v></c><c r="D847" s="17"><v>0.36470000000000002</v></c><c r="E847" s="17"><v>-398038</v></c><c r="F847" s="17"><v>0.21759999999999999</v></c><c r="G847" s="17" t="s"><v>74</v></c><c r="H847" s="17"><v>5</v></c><c r="I847" s="17" t="s"><v>41</v></c></row><row r="848" spans="1:9" x14ac:dyDescent="0.3"><c r="A848" s="15" t="s"><v>1839</v></c><c r="B848" s="16" t="s"><v>1840</v></c><c r="C848" s="17" t="s"><v>73</v></c><c r="D848" s="17"><v>0.36470000000000002</v></c><c r="E848" s="17"><v>-398139</v></c><c r="F848" s="17"><v>0.21759999999999999</v></c><c r="G848" s="17" t="s"><v>74</v></c><c r="H848" s="17"><v>5</v></c><c r="I848" s="17" t="s"><v>41</v></c></row><row r="849" spans="1:9" x14ac:dyDescent="0.3"><c r="A849" s="15" t="s"><v>1841</v></c><c r="B849" s="16" t="s"><v>1842</v></c><c r="C849" s="17" t="s"><v>48</v></c><c r="D849" s="17"><v>0.36470000000000002</v></c><c r="E849" s="17"><v>-400765</v></c><c r="F849" s="17"><v>0.21759999999999999</v></c><c r="G849" s="17" t="s"><v>49</v></c><c r="H849" s="17"><v>7</v></c><c r="I849" s="17" t="s"><v>41</v></c></row><row r="850" spans="1:9" x14ac:dyDescent="0.3"><c r="A850" s="15" t="s"><v>1843</v></c><c r="B850" s="16" t="s"><v>1844</v></c><c r="C850" s="17" t="s"><v>65</v></c><c r="D850" s="17"><v>0.37440000000000001</v></c><c r="E850" s="17"><v>-409166</v></c><c r="F850" s="17"><v>0.21659999999999999</v></c><c r="G850" s="17" t="s"><v>66</v></c><c r="H850" s="17"><v>7</v></c><c r="I850" s="17" t="s"><v>41</v></c></row><row r="851" spans="1:9" x14ac:dyDescent="0.3"><c r="A851" s="15" t="s"><v>1845</v></c><c r="B851" s="16" t="s"><v>1846</v></c><c r="C851" s="17" t="s"><v>79</v></c><c r="D851" s="17"><v>0.37440000000000001</v></c><c r="E851" s="17"><v>-425874</v></c><c r="F851" s="17"><v>0.21659999999999999</v></c><c r="G851" s="17" t="s"><v>210</v></c><c r="H851" s="17"><v>7</v></c><c r="I851" s="17" t="s"><v>41</v></c></row><row r="852" spans="1:9" x14ac:dyDescent="0.3"><c r="A852" s="15" t="s"><v>1847</v></c><c r="B852" s="16" t="s"><v>1848</v></c><c r="C852" s="17" t="s"><v>61</v></c><c r="D852" s="17"><v>0.37440000000000001</v></c><c r="E852" s="17"><v>-426854</v></c><c r="F852" s="17"><v>0.21659999999999999</v></c><c r="G852" s="17" t="s"><v>49</v></c><c r="H852" s="17" t="s"><v>8</v></c><c r="I852" s="17" t="s"><v>41</v></c></row><row r="853" spans="1:9" x14ac:dyDescent="0.3"><c r="A853" s="15" t="s"><v>1849</v></c><c r="B853" s="16" t="s"><v>1850</v></c><c r="C853" s="17" t="s"><v>970</v></c><c r="D853" s="17"><v>0.37440000000000001</v></c><c r="E853" s="17"><v>-430477</v></c><c r="F853" s="17"><v>0.21659999999999999</v></c><c r="G853" s="17" t="s"><v>170</v></c><c r="H853" s="17" t="s"><v>56</v></c><c r="I853" s="17" t="s"><v>41</v></c></row><row r="854" spans="1:9" x14ac:dyDescent="0.3"><c r="A854" s="15" t="s"><v>1851</v></c><c r="B854" s="16" t="s"><v>1852</v></c><c r="C854" s="17" t="s"><v>191</v></c><c r="D854" s="17"><v>0.2319</v></c><c r="E854" s="17"><v>-97614</v></c><c r="F854" s="17"><v>0.214</v></c><c r="G854" s="17" t="s"><v>192</v></c><c r="H854" s="17" t="s"><v>56</v></c><c r="I854" s="17" t="s"><v>41</v></c></row><row r="855" spans="1:9" x14ac:dyDescent="0.3"><c r="A855" s="15" t="s"><v>1853</v></c><c r="B855" s="16" t="s"><v>1854</v></c><c r="C855" s="17" t="s"><v>73</v></c><c r="D855" s="17"><v>0.36230000000000001</v></c><c r="E855" s="17"><v>-393290</v></c><c r="F855" s="17"><v>0.21310000000000001</v></c><c r="G855" s="17" t="s"><v>74</v></c><c r="H855" s="17"><v>7</v></c><c r="I855" s="17" t="s"><v>41</v></c></row><row r="856" spans="1:9" x14ac:dyDescent="0.3"><c r="A856" s="15" t="s"><v>1855</v></c><c r="B856" s="16" t="s"><v>1856</v></c><c r="C856" s="17" t="s"><v>61</v></c><c r="D856" s="17"><v>0.26090000000000002</v></c><c r="E856" s="17"><v>323117</v></c><c r="F856" s="17"><v>0.21299999999999999</v></c><c r="G856" s="17" t="s"><v>62</v></c><c r="H856" s="17"><v>6</v></c><c r="I856" s="17" t="s"><v>41</v></c></row><row r="857" spans="1:9" x14ac:dyDescent="0.3"><c r="A857" s="15" t="s"><v>1857</v></c><c r="B857" s="16" t="s"><v>1858</v></c><c r="C857" s="17" t="s"><v>61</v></c><c r="D857" s="17"><v>0.22220000000000001</v></c><c r="E857" s="17"><v>-139116</v></c><c r="F857" s="17"><v>0.21129999999999999</v></c><c r="G857" s="17" t="s"><v>62</v></c><c r="H857" s="17"><v>5</v></c><c r="I857" s="17" t="s"><v>41</v></c></row><row r="858" spans="1:9" x14ac:dyDescent="0.3"><c r="A858" s="15" t="s"><v>56</v></c><c r="B858" s="16" t="s"><v>1859</v></c><c r="C858" s="17" t="s"><v>91</v></c><c r="D858" s="17"><v>0.35510000000000003</v></c><c r="E858" s="17"><v>-335886</v></c><c r="F858" s="17"><v>0.20930000000000001</v></c><c r="G858" s="17" t="s"><v>92</v></c><c r="H858" s="17" t="s"><v>56</v></c><c r="I858" s="17" t="s"><v>56</v></c></row><row r="859" spans="1:9" x14ac:dyDescent="0.3"><c r="A859" s="15" t="s"><v>1860</v></c><c r="B859" s="16" t="s"><v>1861</v></c><c r="C859" s="17" t="s"><v>191</v></c><c r="D859" s="17"><v>0.21260000000000001</v></c><c r="E859" s="17"><v>309180</v></c><c r="F859" s="17"><v>0.20899999999999999</v></c><c r="G859" s="17" t="s"><v>192</v></c><c r="H859" s="17" t="s"><v>56</v></c><c r="I859" s="17" t="s"><v>41</v></c></row><row r="860" spans="1:9" x14ac:dyDescent="0.3"><c r="A860" s="15" t="s"><v>1862</v></c><c r="B860" s="16" t="s"><v>1863</v></c><c r="C860" s="17" t="s"><v>514</v></c><c r="D860" s="17"><v>0.39369999999999999</v></c><c r="E860" s="17"><v>-354883</v></c><c r="F860" s="17"><v>0.20630000000000001</v></c><c r="G860" s="17" t="s"><v>53</v></c><c r="H860" s="17" t="s"><v>56</v></c><c r="I860" s="17" t="s"><v>56</v></c></row><row r="861" spans="1:9" x14ac:dyDescent="0.3"><c r="A861" s="15" t="s"><v>1864</v></c><c r="B861" s="16" t="s"><v>1865</v></c><c r="C861" s="17" t="s"><v>69</v></c><c r="D861" s="17"><v>0.39369999999999999</v></c><c r="E861" s="17"><v>-433225</v></c><c r="F861" s="17"><v>0.20630000000000001</v></c><c r="G861" s="17" t="s"><v>40</v></c><c r="H861" s="17"><v>7</v></c><c r="I861" s="17" t="s"><v>41</v></c></row><row r="862" spans="1:9" x14ac:dyDescent="0.3"><c r="A862" s="15" t="s"><v>56</v></c><c r="B862" s="16" t="s"><v>1866</v></c><c r="C862" s="17" t="s"><v>69</v></c><c r="D862" s="17"><v>0.19320000000000001</v></c><c r="E862" s="17"><v>-36025</v></c><c r="F862" s="17"><v>0.20519999999999999</v></c><c r="G862" s="17" t="s"><v>70</v></c><c r="H862" s="17" t="s"><v>56</v></c><c r="I862" s="17" t="s"><v>56</v></c></row><row r="863" spans="1:9" x14ac:dyDescent="0.3"><c r="A863" s="15" t="s"><v>1867</v></c><c r="B863" s="16" t="s"><v>1868</v></c><c r="C863" s="17" t="s"><v>61</v></c><c r="D863" s="17"><v>0.32129999999999997</v></c><c r="E863" s="17"><v>-140534</v></c><c r="F863" s="17"><v>0.2024</v></c><c r="G863" s="17" t="s"><v>62</v></c><c r="H863" s="17"><v>5</v></c><c r="I863" s="17" t="s"><v>41</v></c></row><row r="864" spans="1:9" x14ac:dyDescent="0.3"><c r="A864" s="15" t="s"><v>1869</v></c><c r="B864" s="16" t="s"><v>1870</v></c><c r="C864" s="17" t="s"><v>69</v></c><c r="D864" s="17"><v>0.32129999999999997</v></c><c r="E864" s="17"><v>-142107</v></c><c r="F864" s="17"><v>0.2024</v></c><c r="G864" s="17" t="s"><v>70</v></c><c r="H864" s="17"><v>7</v></c><c r="I864" s="17" t="s"><v>41</v></c></row><row r="865" spans="1:9" x14ac:dyDescent="0.3"><c r="A865" s="15" t="s"><v>1871</v></c><c r="B865" s="16" t="s"><v>1872</v></c><c r="C865" s="17" t="s"><v>44</v></c><c r="D865" s="17"><v>0.32129999999999997</v></c><c r="E865" s="17"><v>-143246</v></c><c r="F865" s="17"><v>0.2024</v></c><c r="G865" s="17" t="s"><v>45</v></c><c r="H865" s="17"><v>6</v></c><c r="I865" s="17" t="s"><v>41</v></c></row><row r="866" spans="1:9" x14ac:dyDescent="0.3"><c r="A866" s="15" t="s"><v>1873</v></c><c r="B866" s="16" t="s"><v>1874</v></c><c r="C866" s="17" t="s"><v>44</v></c><c r="D866" s="17"><v>0.32129999999999997</v></c><c r="E866" s="17"><v>-147619</v></c><c r="F866" s="17"><v>0.2024</v></c><c r="G866" s="17" t="s"><v>45</v></c><c r="H866" s="17"><v>6</v></c><c r="I866" s="17" t="s"><v>41</v></c></row><row r="867" spans="1:9" x14ac:dyDescent="0.3"><c r="A867" s="15" t="s"><v>1875</v></c><c r="B867" s="16" t="s"><v>1876</v></c><c r="C867" s="17" t="s"><v>79</v></c><c r="D867" s="17"><v>0.32129999999999997</v></c><c r="E867" s="17"><v>-154094</v></c><c r="F867" s="17"><v>0.2024</v></c><c r="G867" s="17" t="s"><v>80</v></c><c r="H867" s="17"><v>6</v></c><c r="I867" s="17" t="s"><v>41</v></c></row><row r="868" spans="1:9" x14ac:dyDescent="0.3"><c r="A868" s="15" t="s"><v>1877</v></c><c r="B868" s="16" t="s"><v>1878</v></c><c r="C868" s="17" t="s"><v>79</v></c><c r="D868" s="17"><v>0.35270000000000001</v></c><c r="E868" s="17"><v>-175404</v></c><c r="F868" s="17"><v>0.2024</v></c><c r="G868" s="17" t="s"><v>80</v></c><c r="H868" s="17"><v>4</v></c><c r="I868" s="17" t="s"><v>41</v></c></row><row r="869" spans="1:9" x14ac:dyDescent="0.3"><c r="A869" s="15" t="s"><v>1879</v></c><c r="B869" s="16" t="s"><v>1880</v></c><c r="C869" s="17" t="s"><v>266</v></c><c r="D869" s="17"><v>0.35270000000000001</v></c><c r="E869" s="17"><v>-176285</v></c><c r="F869" s="17"><v>0.2024</v></c><c r="G869" s="17" t="s"><v>353</v></c><c r="H869" s="17"><v>6</v></c><c r="I869" s="17" t="s"><v>41</v></c></row><row r="870" spans="1:9" x14ac:dyDescent="0.3"><c r="A870" s="15" t="s"><v>1881</v></c><c r="B870" s="16" t="s"><v>1882</v></c><c r="C870" s="17" t="s"><v>61</v></c><c r="D870" s="17"><v>0.35270000000000001</v></c><c r="E870" s="17"><v>-178029</v></c><c r="F870" s="17"><v>0.2024</v></c><c r="G870" s="17" t="s"><v>62</v></c><c r="H870" s="17"><v>5</v></c><c r="I870" s="17" t="s"><v>41</v></c></row><row r="871" spans="1:9" x14ac:dyDescent="0.3"><c r="A871" s="15" t="s"><v>1883</v></c><c r="B871" s="16" t="s"><v>1884</v></c><c r="C871" s="17" t="s"><v>39</v></c><c r="D871" s="17"><v>0.35270000000000001</v></c><c r="E871" s="17"><v>-183376</v></c><c r="F871" s="17"><v>0.2024</v></c><c r="G871" s="17" t="s"><v>40</v></c><c r="H871" s="17"><v>7</v></c><c r="I871" s="17" t="s"><v>41</v></c></row><row r="872" spans="1:9" x14ac:dyDescent="0.3"><c r="A872" s="15" t="s"><v>1885</v></c><c r="B872" s="16" t="s"><v>1886</v></c><c r="C872" s="17" t="s"><v>1887</v></c><c r="D872" s="17"><v>0.35270000000000001</v></c><c r="E872" s="17"><v>-191158</v></c><c r="F872" s="17"><v>0.2024</v></c><c r="G872" s="17" t="s"><v>1888</v></c><c r="H872" s="17" t="s"><v>56</v></c><c r="I872" s="17" t="s"><v>41</v></c></row><row r="873" spans="1:9" x14ac:dyDescent="0.3"><c r="A873" s="15" t="s"><v>1889</v></c><c r="B873" s="16" t="s"><v>1890</v></c><c r="C873" s="17" t="s"><v>266</v></c><c r="D873" s="17"><v>0.35020000000000001</v></c><c r="E873" s="17"><v>-187091</v></c><c r="F873" s="17"><v>0.1988</v></c><c r="G873" s="17" t="s"><v>353</v></c><c r="H873" s="17"><v>7</v></c><c r="I873" s="17" t="s"><v>41</v></c></row><row r="874" spans="1:9" x14ac:dyDescent="0.3"><c r="A874" s="15" t="s"><v>1891</v></c><c r="B874" s="16" t="s"><v>1892</v></c><c r="C874" s="17" t="s"><v>1893</v></c><c r="D874" s="17"><v>0.35020000000000001</v></c><c r="E874" s="17"><v>-188619</v></c><c r="F874" s="17"><v>0.1988</v></c><c r="G874" s="17" t="s"><v>1894</v></c><c r="H874" s="17" t="s"><v>56</v></c><c r="I874" s="17" t="s"><v>41</v></c></row><row r="875" spans="1:9" x14ac:dyDescent="0.3"><c r="A875" s="15" t="s"><v>1895</v></c><c r="B875" s="16" t="s"><v>1896</v></c><c r="C875" s="17" t="s"><v>95</v></c><c r="D875" s="17"><v>0.3841</v></c><c r="E875" s="17"><v>-423294</v></c><c r="F875" s="17"><v>0.1978</v></c><c r="G875" s="17" t="s"><v>66</v></c><c r="H875" s="17"><v>6</v></c><c r="I875" s="17" t="s"><v>41</v></c></row><row r="876" spans="1:9" x14ac:dyDescent="0.3"><c r="A876" s="15" t="s"><v>1897</v></c><c r="B876" s="16" t="s"><v>1898</v></c><c r="C876" s="17" t="s"><v>266</v></c><c r="D876" s="17"><v>0.3841</v></c><c r="E876" s="17"><v>-424107</v></c><c r="F876" s="17"><v>0.1978</v></c><c r="G876" s="17" t="s"><v>45</v></c><c r="H876" s="17"><v>5</v></c><c r="I876" s="17" t="s"><v>41</v></c></row><row r="877" spans="1:9" x14ac:dyDescent="0.3"><c r="A877" s="15" t="s"><v>1899</v></c><c r="B877" s="16" t="s"><v>1900</v></c><c r="C877" s="17" t="s"><v>48</v></c><c r="D877" s="17"><v>0.38890000000000002</v></c><c r="E877" s="17"><v>-435749</v></c><c r="F877" s="17"><v>0.1976</v></c><c r="G877" s="17" t="s"><v>62</v></c><c r="H877" s="17"><v>6</v></c><c r="I877" s="17" t="s"><v>41</v></c></row><row r="878" spans="1:9" x14ac:dyDescent="0.3"><c r="A878" s="15" t="s"><v>1901</v></c><c r="B878" s="16" t="s"><v>1902</v></c><c r="C878" s="17" t="s"><v>69</v></c><c r="D878" s="17"><v>0.38890000000000002</v></c><c r="E878" s="17"><v>-440820</v></c><c r="F878" s="17"><v>0.1976</v></c><c r="G878" s="17" t="s"><v>40</v></c><c r="H878" s="17"><v>6</v></c><c r="I878" s="17" t="s"><v>41</v></c></row><row r="879" spans="1:9" x14ac:dyDescent="0.3"><c r="A879" s="15" t="s"><v>1903</v></c><c r="B879" s="16" t="s"><v>1904</v></c><c r="C879" s="17" t="s"><v>69</v></c><c r="D879" s="17"><v>0.19570000000000001</v></c><c r="E879" s="17"><v>-30411</v></c><c r="F879" s="17"><v>0.1973</v></c><c r="G879" s="17" t="s"><v>70</v></c><c r="H879" s="17"><v>6</v></c><c r="I879" s="17" t="s"><v>41</v></c></row><row r="880" spans="1:9" x14ac:dyDescent="0.3"><c r="A880" s="15" t="s"><v>1905</v></c><c r="B880" s="16" t="s"><v>1906</v></c><c r="C880" s="17" t="s"><v>69</v></c><c r="D880" s="17"><v>0.19570000000000001</v></c><c r="E880" s="17"><v>48137</v></c><c r="F880" s="17"><v>0.1973</v></c><c r="G880" s="17" t="s"><v>70</v></c><c r="H880" s="17"><v>5</v></c><c r="I880" s="17" t="s"><v>41</v></c></row><row r="881" spans="1:9" x14ac:dyDescent="0.3"><c r="A881" s="15" t="s"><v>1907</v></c><c r="B881" s="16" t="s"><v>1908</v></c><c r="C881" s="17" t="s"><v>39</v></c><c r="D881" s="17"><v>0.37680000000000002</v></c><c r="E881" s="17"><v>-461026</v></c><c r="F881" s="17"><v>0.1938</v></c><c r="G881" s="17" t="s"><v>70</v></c><c r="H881" s="17"><v>5</v></c><c r="I881" s="17" t="s"><v>41</v></c></row><row r="882" spans="1:9" x14ac:dyDescent="0.3"><c r="A882" s="15" t="s"><v>1909</v></c><c r="B882" s="16" t="s"><v>1910</v></c><c r="C882" s="17" t="s"><v>39</v></c><c r="D882" s="17"><v>0.37680000000000002</v></c><c r="E882" s="17"><v>-461942</v></c><c r="F882" s="17"><v>0.1938</v></c><c r="G882" s="17" t="s"><v>70</v></c><c r="H882" s="17"><v>4</v></c><c r="I882" s="17" t="s"><v>41</v></c></row><row r="883" spans="1:9" x14ac:dyDescent="0.3"><c r="A883" s="15" t="s"><v>1911</v></c><c r="B883" s="16" t="s"><v>1912</v></c><c r="C883" s="17" t="s"><v>39</v></c><c r="D883" s="17"><v>0.38159999999999999</v></c><c r="E883" s="17"><v>-448275</v></c><c r="F883" s="17"><v>0.19350000000000001</v></c><c r="G883" s="17" t="s"><v>70</v></c><c r="H883" s="17"><v>7</v></c><c r="I883" s="17" t="s"><v>41</v></c></row><row r="884" spans="1:9" x14ac:dyDescent="0.3"><c r="A884" s="15" t="s"><v>1913</v></c><c r="B884" s="16" t="s"><v>1914</v></c><c r="C884" s="17" t="s"><v>65</v></c><c r="D884" s="17"><v>0.38159999999999999</v></c><c r="E884" s="17"><v>-448918</v></c><c r="F884" s="17"><v>0.19350000000000001</v></c><c r="G884" s="17" t="s"><v>96</v></c><c r="H884" s="17"><v>6</v></c><c r="I884" s="17" t="s"><v>41</v></c></row><row r="885" spans="1:9" x14ac:dyDescent="0.3"><c r="A885" s="15" t="s"><v>1915</v></c><c r="B885" s="16" t="s"><v>1916</v></c><c r="C885" s="17" t="s"><v>48</v></c><c r="D885" s="17"><v>0.38159999999999999</v></c><c r="E885" s="17"><v>-452888</v></c><c r="F885" s="17"><v>0.19350000000000001</v></c><c r="G885" s="17" t="s"><v>62</v></c><c r="H885" s="17"><v>6</v></c><c r="I885" s="17" t="s"><v>41</v></c></row><row r="886" spans="1:9" x14ac:dyDescent="0.3"><c r="A886" s="15" t="s"><v>1917</v></c><c r="B886" s="16" t="s"><v>1918</v></c><c r="C886" s="17" t="s"><v>61</v></c><c r="D886" s="17"><v>0.38159999999999999</v></c><c r="E886" s="17"><v>-453106</v></c><c r="F886" s="17"><v>0.19350000000000001</v></c><c r="G886" s="17" t="s"><v>49</v></c><c r="H886" s="17"><v>6</v></c><c r="I886" s="17" t="s"><v>41</v></c></row><row r="887" spans="1:9" x14ac:dyDescent="0.3"><c r="A887" s="15" t="s"><v>1919</v></c><c r="B887" s="16" t="s"><v>1920</v></c><c r="C887" s="17" t="s"><v>39</v></c><c r="D887" s="17"><v>0.38159999999999999</v></c><c r="E887" s="17"><v>-453305</v></c><c r="F887" s="17"><v>0.19350000000000001</v></c><c r="G887" s="17" t="s"><v>70</v></c><c r="H887" s="17"><v>6</v></c><c r="I887" s="17" t="s"><v>41</v></c></row><row r="888" spans="1:9" x14ac:dyDescent="0.3"><c r="A888" s="15" t="s"><v>1921</v></c><c r="B888" s="16" t="s"><v>1922</v></c><c r="C888" s="17" t="s"><v>39</v></c><c r="D888" s="17"><v>0.38159999999999999</v></c><c r="E888" s="17"><v>-465149</v></c><c r="F888" s="17"><v>0.19350000000000001</v></c><c r="G888" s="17" t="s"><v>70</v></c><c r="H888" s="17"><v>5</v></c><c r="I888" s="17" t="s"><v>41</v></c></row><row r="889" spans="1:9" x14ac:dyDescent="0.3"><c r="A889" s="15" t="s"><v>1923</v></c><c r="B889" s="16" t="s"><v>1924</v></c><c r="C889" s="17" t="s"><v>61</v></c><c r="D889" s="17"><v>0.2681</v></c><c r="E889" s="17"><v>230886</v></c><c r="F889" s="17"><v>0.19339999999999999</v></c><c r="G889" s="17" t="s"><v>62</v></c><c r="H889" s="17"><v>5</v></c><c r="I889" s="17" t="s"><v>41</v></c></row><row r="890" spans="1:9" x14ac:dyDescent="0.3"><c r="A890" s="15" t="s"><v>1925</v></c><c r="B890" s="16" t="s"><v>1926</v></c><c r="C890" s="17" t="s"><v>69</v></c><c r="D890" s="17"><v>0.38650000000000001</v></c><c r="E890" s="17"><v>-449282</v></c><c r="F890" s="17"><v>0.1933</v></c><c r="G890" s="17" t="s"><v>40</v></c><c r="H890" s="17"><v>6</v></c><c r="I890" s="17" t="s"><v>41</v></c></row><row r="891" spans="1:9" x14ac:dyDescent="0.3"><c r="A891" s="15" t="s"><v>1927</v></c><c r="B891" s="16" t="s"><v>1928</v></c><c r="C891" s="17" t="s"><v>39</v></c><c r="D891" s="17"><v>0.38650000000000001</v></c><c r="E891" s="17"><v>-449964</v></c><c r="F891" s="17"><v>0.1933</v></c><c r="G891" s="17" t="s"><v>70</v></c><c r="H891" s="17"><v>6</v></c><c r="I891" s="17" t="s"><v>41</v></c></row><row r="892" spans="1:9" x14ac:dyDescent="0.3"><c r="A892" s="15" t="s"><v>1929</v></c><c r="B892" s="16" t="s"><v>1930</v></c><c r="C892" s="17" t="s"><v>79</v></c><c r="D892" s="17"><v>0.40100000000000002</v></c><c r="E892" s="17"><v>-458818</v></c><c r="F892" s="17"><v>0.1928</v></c><c r="G892" s="17" t="s"><v>210</v></c><c r="H892" s="17" t="s"><v>14</v></c><c r="I892" s="17" t="s"><v>41</v></c></row><row r="893" spans="1:9" x14ac:dyDescent="0.3"><c r="A893" s="15" t="s"><v>1931</v></c><c r="B893" s="16" t="s"><v>1932</v></c><c r="C893" s="17" t="s"><v>52</v></c><c r="D893" s="17"><v>0.37440000000000001</v></c><c r="E893" s="17"><v>-399714</v></c><c r="F893" s="17"><v>0.18959999999999999</v></c><c r="G893" s="17" t="s"><v>53</v></c><c r="H893" s="17"><v>6</v></c><c r="I893" s="17" t="s"><v>41</v></c></row><row r="894" spans="1:9" x14ac:dyDescent="0.3"><c r="A894" s="15" t="s"><v>1933</v></c><c r="B894" s="16" t="s"><v>1934</v></c><c r="C894" s="17" t="s"><v>69</v></c><c r="D894" s="17"><v>0.1787</v></c><c r="E894" s="17"><v>-92309</v></c><c r="F894" s="17"><v>0.18640000000000001</v></c><c r="G894" s="17" t="s"><v>70</v></c><c r="H894" s="17"><v>4</v></c><c r="I894" s="17" t="s"><v>41</v></c></row><row r="895" spans="1:9" x14ac:dyDescent="0.3"><c r="A895" s="15" t="s"><v>1935</v></c><c r="B895" s="16" t="s"><v>1936</v></c><c r="C895" s="17" t="s"><v>696</v></c><c r="D895" s="17"><v>0.28260000000000002</v></c><c r="E895" s="17"><v>42819</v></c><c r="F895" s="17"><v>0.18509999999999999</v></c><c r="G895" s="17" t="s"><v>1937</v></c><c r="H895" s="17" t="s"><v>56</v></c><c r="I895" s="17" t="s"><v>41</v></c></row><row r="896" spans="1:9" x14ac:dyDescent="0.3"><c r="A896" s="15" t="s"><v>1938</v></c><c r="B896" s="16" t="s"><v>1939</v></c><c r="C896" s="17" t="s"><v>95</v></c><c r="D896" s="17"><v>0.33090000000000003</v></c><c r="E896" s="17"><v>-226078</v></c><c r="F896" s="17"><v>0.18</v></c><c r="G896" s="17" t="s"><v>96</v></c><c r="H896" s="17"><v>6</v></c><c r="I896" s="17" t="s"><v>41</v></c></row><row r="897" spans="1:9" x14ac:dyDescent="0.3"><c r="A897" s="15" t="s"><v>1940</v></c><c r="B897" s="16" t="s"><v>1941</v></c><c r="C897" s="17" t="s"><v>61</v></c><c r="D897" s="17"><v>0.23669999999999999</v></c><c r="E897" s="17"><v>-161168</v></c><c r="F897" s="17"><v>0.1799</v></c><c r="G897" s="17" t="s"><v>62</v></c><c r="H897" s="17"><v>5</v></c><c r="I897" s="17" t="s"><v>41</v></c></row><row r="898" spans="1:9" x14ac:dyDescent="0.3"><c r="A898" s="15" t="s"><v>1942</v></c><c r="B898" s="16" t="s"><v>1943</v></c><c r="C898" s="17" t="s"><v>1944</v></c><c r="D898" s="17"><v>0.38650000000000001</v></c><c r="E898" s="17"><v>-482453</v></c><c r="F898" s="17"><v>0.1762</v></c><c r="G898" s="17" t="s"><v>1945</v></c><c r="H898" s="17" t="s"><v>56</v></c><c r="I898" s="17" t="s"><v>41</v></c></row><row r="899" spans="1:9" x14ac:dyDescent="0.3"><c r="A899" s="15" t="s"><v>1946</v></c><c r="B899" s="16" t="s"><v>1947</v></c><c r="C899" s="17" t="s"><v>339</v></c><c r="D899" s="17"><v>0.33329999999999999</v></c><c r="E899" s="17"><v>-192454</v></c><c r="F899" s="17"><v>0.17469999999999999</v></c><c r="G899" s="17" t="s"><v>1358</v></c><c r="H899" s="17" t="s"><v>56</v></c><c r="I899" s="17" t="s"><v>41</v></c></row><row r="900" spans="1:9" x14ac:dyDescent="0.3"><c r="A900" s="15" t="s"><v>1948</v></c><c r="B900" s="16" t="s"><v>1949</v></c><c r="C900" s="17" t="s"><v>48</v></c><c r="D900" s="17"><v>0.33329999999999999</v></c><c r="E900" s="17"><v>-193289</v></c><c r="F900" s="17"><v>0.17469999999999999</v></c><c r="G900" s="17" t="s"><v>49</v></c><c r="H900" s="17" t="s"><v>8</v></c><c r="I900" s="17" t="s"><v>41</v></c></row><row r="901" spans="1:9" x14ac:dyDescent="0.3"><c r="A901" s="15" t="s"><v>1950</v></c><c r="B901" s="16" t="s"><v>1951</v></c><c r="C901" s="17" t="s"><v>169</v></c><c r="D901" s="17"><v>0.33329999999999999</v></c><c r="E901" s="17"><v>-195405</v></c><c r="F901" s="17"><v>0.17469999999999999</v></c><c r="G901" s="17" t="s"><v>170</v></c><c r="H901" s="17"><v>5</v></c><c r="I901" s="17" t="s"><v>41</v></c></row><row r="902" spans="1:9" x14ac:dyDescent="0.3"><c r="A902" s="15" t="s"><v>1952</v></c><c r="B902" s="16" t="s"><v>1953</v></c><c r="C902" s="17" t="s"><v>39</v></c><c r="D902" s="17"><v>0.33329999999999999</v></c><c r="E902" s="17"><v>-197395</v></c><c r="F902" s="17"><v>0.17469999999999999</v></c><c r="G902" s="17" t="s"><v>40</v></c><c r="H902" s="17"><v>6</v></c><c r="I902" s="17" t="s"><v>41</v></c></row><row r="903" spans="1:9" x14ac:dyDescent="0.3"><c r="A903" s="15" t="s"><v>1954</v></c><c r="B903" s="16" t="s"><v>1955</v></c><c r="C903" s="17" t="s"><v>48</v></c><c r="D903" s="17"><v>0.33329999999999999</v></c><c r="E903" s="17"><v>-211916</v></c><c r="F903" s="17"><v>0.17469999999999999</v></c><c r="G903" s="17" t="s"><v>49</v></c><c r="H903" s="17"><v>6</v></c><c r="I903" s="17" t="s"><v>41</v></c></row><row r="904" spans="1:9" x14ac:dyDescent="0.3"><c r="A904" s="15" t="s"><v>1956</v></c><c r="B904" s="16" t="s"><v>1957</v></c><c r="C904" s="17" t="s"><v>39</v></c><c r="D904" s="17"><v>0.33329999999999999</v></c><c r="E904" s="17"><v>-213727</v></c><c r="F904" s="17"><v>0.17469999999999999</v></c><c r="G904" s="17" t="s"><v>40</v></c><c r="H904" s="17"><v>7</v></c><c r="I904" s="17" t="s"><v>41</v></c></row><row r="905" spans="1:9" x14ac:dyDescent="0.3"><c r="A905" s="15" t="s"><v>1958</v></c><c r="B905" s="16" t="s"><v>1959</v></c><c r="C905" s="17" t="s"><v>188</v></c><c r="D905" s="17"><v>0.33329999999999999</v></c><c r="E905" s="17"><v>-222451</v></c><c r="F905" s="17"><v>0.17469999999999999</v></c><c r="G905" s="17" t="s"><v>273</v></c><c r="H905" s="17"><v>6</v></c><c r="I905" s="17" t="s"><v>41</v></c></row><row r="906" spans="1:9" x14ac:dyDescent="0.3"><c r="A906" s="15" t="s"><v>1960</v></c><c r="B906" s="16" t="s"><v>1961</v></c><c r="C906" s="17" t="s"><v>69</v></c><c r="D906" s="17"><v>0.33329999999999999</v></c><c r="E906" s="17"><v>-224537</v></c><c r="F906" s="17"><v>0.17469999999999999</v></c><c r="G906" s="17" t="s"><v>70</v></c><c r="H906" s="17" t="s"><v>8</v></c><c r="I906" s="17" t="s"><v>41</v></c></row><row r="907" spans="1:9" x14ac:dyDescent="0.3"><c r="A907" s="15" t="s"><v>1962</v></c><c r="B907" s="16" t="s"><v>1963</v></c><c r="C907" s="17" t="s"><v>514</v></c><c r="D907" s="17"><v>0.33329999999999999</v></c><c r="E907" s="17"><v>-225056</v></c><c r="F907" s="17"><v>0.17469999999999999</v></c><c r="G907" s="17" t="s"><v>217</v></c><c r="H907" s="17"><v>6</v></c><c r="I907" s="17" t="s"><v>41</v></c></row><row r="908" spans="1:9" x14ac:dyDescent="0.3"><c r="A908" s="15" t="s"><v>1964</v></c><c r="B908" s="16" t="s"><v>1965</v></c><c r="C908" s="17" t="s"><v>39</v></c><c r="D908" s="17"><v>0.33329999999999999</v></c><c r="E908" s="17"><v>-230104</v></c><c r="F908" s="17"><v>0.17469999999999999</v></c><c r="G908" s="17" t="s"><v>40</v></c><c r="H908" s="17"><v>7</v></c><c r="I908" s="17" t="s"><v>41</v></c></row><row r="909" spans="1:9" x14ac:dyDescent="0.3"><c r="A909" s="15" t="s"><v>1966</v></c><c r="B909" s="16" t="s"><v>1967</v></c><c r="C909" s="17" t="s"><v>39</v></c><c r="D909" s="17"><v>0.33329999999999999</v></c><c r="E909" s="17"><v>-232298</v></c><c r="F909" s="17"><v>0.17469999999999999</v></c><c r="G909" s="17" t="s"><v>40</v></c><c r="H909" s="17"><v>6</v></c><c r="I909" s="17" t="s"><v>41</v></c></row><row r="910" spans="1:9" x14ac:dyDescent="0.3"><c r="A910" s="15" t="s"><v>1968</v></c><c r="B910" s="16" t="s"><v>1969</v></c><c r="C910" s="17" t="s"><v>95</v></c><c r="D910" s="17"><v>0.33329999999999999</v></c><c r="E910" s="17"><v>-235939</v></c><c r="F910" s="17"><v>0.17469999999999999</v></c><c r="G910" s="17" t="s"><v>96</v></c><c r="H910" s="17"><v>5</v></c><c r="I910" s="17" t="s"><v>41</v></c></row><row r="911" spans="1:9" x14ac:dyDescent="0.3"><c r="A911" s="15" t="s"><v>1970</v></c><c r="B911" s="16" t="s"><v>1971</v></c><c r="C911" s="17" t="s"><v>39</v></c><c r="D911" s="17"><v>0.33329999999999999</v></c><c r="E911" s="17"><v>-242542</v></c><c r="F911" s="17"><v>0.17469999999999999</v></c><c r="G911" s="17" t="s"><v>40</v></c><c r="H911" s="17"><v>5</v></c><c r="I911" s="17" t="s"><v>41</v></c></row><row r="912" spans="1:9" x14ac:dyDescent="0.3"><c r="A912" s="15" t="s"><v>1972</v></c><c r="B912" s="16" t="s"><v>1973</v></c><c r="C912" s="17" t="s"><v>61</v></c><c r="D912" s="17"><v>0.33329999999999999</v></c><c r="E912" s="17"><v>-259711</v></c><c r="F912" s="17"><v>0.17469999999999999</v></c><c r="G912" s="17" t="s"><v>62</v></c><c r="H912" s="17"><v>7</v></c><c r="I912" s="17" t="s"><v>41</v></c></row><row r="913" spans="1:9" x14ac:dyDescent="0.3"><c r="A913" s="15" t="s"><v>1974</v></c><c r="B913" s="16" t="s"><v>1975</v></c><c r="C913" s="17" t="s"><v>91</v></c><c r="D913" s="17"><v>0.23910000000000001</v></c><c r="E913" s="17"><v>-151406</v></c><c r="F913" s="17"><v>0.1736</v></c><c r="G913" s="17" t="s"><v>92</v></c><c r="H913" s="17" t="s"><v>56</v></c><c r="I913" s="17" t="s"><v>41</v></c></row><row r="914" spans="1:9" x14ac:dyDescent="0.3"><c r="A914" s="15" t="s"><v>1976</v></c><c r="B914" s="16" t="s"><v>1977</v></c><c r="C914" s="17" t="s"><v>73</v></c><c r="D914" s="17"><v>0.23910000000000001</v></c><c r="E914" s="17"><v>-159636</v></c><c r="F914" s="17"><v>0.1736</v></c><c r="G914" s="17" t="s"><v>74</v></c><c r="H914" s="17"><v>7</v></c><c r="I914" s="17" t="s"><v>41</v></c></row><row r="915" spans="1:9" x14ac:dyDescent="0.3"><c r="A915" s="15" t="s"><v>1978</v></c><c r="B915" s="16" t="s"><v>1979</v></c><c r="C915" s="17" t="s"><v>73</v></c><c r="D915" s="17"><v>0.38890000000000002</v></c><c r="E915" s="17"><v>-458178</v></c><c r="F915" s="17"><v>0.17199999999999999</v></c><c r="G915" s="17" t="s"><v>273</v></c><c r="H915" s="17" t="s"><v>4</v></c><c r="I915" s="17" t="s"><v>41</v></c></row><row r="916" spans="1:9" x14ac:dyDescent="0.3"><c r="A916" s="15" t="s"><v>1980</v></c><c r="B916" s="16" t="s"><v>1981</v></c><c r="C916" s="17" t="s"><v>48</v></c><c r="D916" s="17"><v>0.38890000000000002</v></c><c r="E916" s="17"><v>-460616</v></c><c r="F916" s="17"><v>0.17199999999999999</v></c><c r="G916" s="17" t="s"><v>62</v></c><c r="H916" s="17" t="s"><v>11</v></c><c r="I916" s="17" t="s"><v>41</v></c></row><row r="917" spans="1:9" x14ac:dyDescent="0.3"><c r="A917" s="15" t="s"><v>1982</v></c><c r="B917" s="16" t="s"><v>1983</v></c><c r="C917" s="17" t="s"><v>188</v></c><c r="D917" s="17"><v>0.38890000000000002</v></c><c r="E917" s="17"><v>-460656</v></c><c r="F917" s="17"><v>0.17199999999999999</v></c><c r="G917" s="17" t="s"><v>74</v></c><c r="H917" s="17" t="s"><v>11</v></c><c r="I917" s="17" t="s"><v>41</v></c></row><row r="918" spans="1:9" x14ac:dyDescent="0.3"><c r="A918" s="15" t="s"><v>1984</v></c><c r="B918" s="16" t="s"><v>1985</v></c><c r="C918" s="17" t="s"><v>69</v></c><c r="D918" s="17"><v>0.38890000000000002</v></c><c r="E918" s="17"><v>-461372</v></c><c r="F918" s="17"><v>0.17199999999999999</v></c><c r="G918" s="17" t="s"><v>40</v></c><c r="H918" s="17"><v>5</v></c><c r="I918" s="17" t="s"><v>41</v></c></row><row r="919" spans="1:9" x14ac:dyDescent="0.3"><c r="A919" s="15" t="s"><v>1986</v></c><c r="B919" s="16" t="s"><v>1987</v></c><c r="C919" s="17" t="s"><v>48</v></c><c r="D919" s="17"><v>0.38890000000000002</v></c><c r="E919" s="17"><v>-463311</v></c><c r="F919" s="17"><v>0.17199999999999999</v></c><c r="G919" s="17" t="s"><v>62</v></c><c r="H919" s="17"><v>5</v></c><c r="I919" s="17" t="s"><v>41</v></c></row><row r="920" spans="1:9" x14ac:dyDescent="0.3"><c r="A920" s="15" t="s"><v>1988</v></c><c r="B920" s="16" t="s"><v>1989</v></c><c r="C920" s="17" t="s"><v>44</v></c><c r="D920" s="17"><v>0.38890000000000002</v></c><c r="E920" s="17"><v>-468187</v></c><c r="F920" s="17"><v>0.17199999999999999</v></c><c r="G920" s="17" t="s"><v>353</v></c><c r="H920" s="17"><v>4</v></c><c r="I920" s="17" t="s"><v>41</v></c></row><row r="921" spans="1:9" x14ac:dyDescent="0.3"><c r="A921" s="15" t="s"><v>1990</v></c><c r="B921" s="16" t="s"><v>1991</v></c><c r="C921" s="17" t="s"><v>970</v></c><c r="D921" s="17"><v>0.38890000000000002</v></c><c r="E921" s="17"><v>-472587</v></c><c r="F921" s="17"><v>0.17199999999999999</v></c><c r="G921" s="17" t="s"><v>170</v></c><c r="H921" s="17" t="s"><v>11</v></c><c r="I921" s="17" t="s"><v>41</v></c></row><row r="922" spans="1:9" x14ac:dyDescent="0.3"><c r="A922" s="15" t="s"><v>1992</v></c><c r="B922" s="16" t="s"><v>1993</v></c><c r="C922" s="17" t="s"><v>95</v></c><c r="D922" s="17"><v>0.38890000000000002</v></c><c r="E922" s="17"><v>-476544</v></c><c r="F922" s="17"><v>0.17199999999999999</v></c><c r="G922" s="17" t="s"><v>66</v></c><c r="H922" s="17" t="s"><v>14</v></c><c r="I922" s="17" t="s"><v>41</v></c></row><row r="923" spans="1:9" x14ac:dyDescent="0.3"><c r="A923" s="15" t="s"><v>1994</v></c><c r="B923" s="16" t="s"><v>1995</v></c><c r="C923" s="17" t="s"><v>65</v></c><c r="D923" s="17"><v>0.38890000000000002</v></c><c r="E923" s="17"><v>-483523</v></c><c r="F923" s="17"><v>0.17199999999999999</v></c><c r="G923" s="17" t="s"><v>96</v></c><c r="H923" s="17"><v>6</v></c><c r="I923" s="17" t="s"><v>41</v></c></row><row r="924" spans="1:9" x14ac:dyDescent="0.3"><c r="A924" s="15" t="s"><v>1996</v></c><c r="B924" s="16" t="s"><v>1997</v></c><c r="C924" s="17" t="s"><v>69</v></c><c r="D924" s="17"><v>0.39369999999999999</v></c><c r="E924" s="17"><v>-467184</v></c><c r="F924" s="17"><v>0.17180000000000001</v></c><c r="G924" s="17" t="s"><v>40</v></c><c r="H924" s="17"><v>7</v></c><c r="I924" s="17" t="s"><v>41</v></c></row><row r="925" spans="1:9" x14ac:dyDescent="0.3"><c r="A925" s="15" t="s"><v>1998</v></c><c r="B925" s="16" t="s"><v>1999</v></c><c r="C925" s="17" t="s"><v>61</v></c><c r="D925" s="17"><v>0.128</v></c><c r="E925" s="17"><v>43112</v></c><c r="F925" s="17"><v>0.1714</v></c><c r="G925" s="17" t="s"><v>49</v></c><c r="H925" s="17"><v>6</v></c><c r="I925" s="17" t="s"><v>41</v></c></row><row r="926" spans="1:9" x14ac:dyDescent="0.3"><c r="A926" s="15" t="s"><v>2000</v></c><c r="B926" s="16" t="s"><v>2001</v></c><c r="C926" s="17" t="s"><v>39</v></c><c r="D926" s="17"><v>0.33090000000000003</v></c><c r="E926" s="17"><v>-222224</v></c><c r="F926" s="17"><v>0.1714</v></c><c r="G926" s="17" t="s"><v>40</v></c><c r="H926" s="17"><v>6</v></c><c r="I926" s="17" t="s"><v>41</v></c></row><row r="927" spans="1:9" x14ac:dyDescent="0.3"><c r="A927" s="15" t="s"><v>2002</v></c><c r="B927" s="16" t="s"><v>2003</v></c><c r="C927" s="17" t="s"><v>39</v></c><c r="D927" s="17"><v>0.33090000000000003</v></c><c r="E927" s="17"><v>-230779</v></c><c r="F927" s="17"><v>0.1714</v></c><c r="G927" s="17" t="s"><v>40</v></c><c r="H927" s="17"><v>6</v></c><c r="I927" s="17" t="s"><v>41</v></c></row><row r="928" spans="1:9" x14ac:dyDescent="0.3"><c r="A928" s="15" t="s"><v>2004</v></c><c r="B928" s="16" t="s"><v>2005</v></c><c r="C928" s="17" t="s"><v>61</v></c><c r="D928" s="17"><v>0.33090000000000003</v></c><c r="E928" s="17"><v>-251079</v></c><c r="F928" s="17"><v>0.1714</v></c><c r="G928" s="17" t="s"><v>62</v></c><c r="H928" s="17"><v>4</v></c><c r="I928" s="17" t="s"><v>41</v></c></row><row r="929" spans="1:9" x14ac:dyDescent="0.3"><c r="A929" s="15" t="s"><v>2006</v></c><c r="B929" s="16" t="s"><v>2007</v></c><c r="C929" s="17" t="s"><v>91</v></c><c r="D929" s="17"><v>0.3357</v></c><c r="E929" s="17"><v>-262509</v></c><c r="F929" s="17"><v>0.16950000000000001</v></c><c r="G929" s="17" t="s"><v>92</v></c><c r="H929" s="17" t="s"><v>14</v></c><c r="I929" s="17" t="s"><v>41</v></c></row><row r="930" spans="1:9" x14ac:dyDescent="0.3"><c r="A930" s="15" t="s"><v>2008</v></c><c r="B930" s="16" t="s"><v>2009</v></c><c r="C930" s="17" t="s"><v>209</v></c><c r="D930" s="17"><v>0.40100000000000002</v></c><c r="E930" s="17"><v>-448511</v></c><c r="F930" s="17"><v>0.16769999999999999</v></c><c r="G930" s="17" t="s"><v>80</v></c><c r="H930" s="17"><v>6</v></c><c r="I930" s="17" t="s"><v>41</v></c></row><row r="931" spans="1:9" x14ac:dyDescent="0.3"><c r="A931" s="15" t="s"><v>2010</v></c><c r="B931" s="16" t="s"><v>2011</v></c><c r="C931" s="17" t="s"><v>61</v></c><c r="D931" s="17"><v>0.18840000000000001</v></c><c r="E931" s="17"><v>-128734</v></c><c r="F931" s="17"><v>0.1671</v></c><c r="G931" s="17" t="s"><v>62</v></c><c r="H931" s="17"><v>7</v></c><c r="I931" s="17" t="s"><v>41</v></c></row><row r="932" spans="1:9" x14ac:dyDescent="0.3"><c r="A932" s="15" t="s"><v>2012</v></c><c r="B932" s="16" t="s"><v>2013</v></c><c r="C932" s="17" t="s"><v>69</v></c><c r="D932" s="17"><v>0.18840000000000001</v></c><c r="E932" s="17"><v>-128737</v></c><c r="F932" s="17"><v>0.1671</v></c><c r="G932" s="17" t="s"><v>70</v></c><c r="H932" s="17"><v>7</v></c><c r="I932" s="17" t="s"><v>41</v></c></row><row r="933" spans="1:9" x14ac:dyDescent="0.3"><c r="A933" s="15" t="s"><v>2014</v></c><c r="B933" s="16" t="s"><v>2015</v></c><c r="C933" s="17" t="s"><v>91</v></c><c r="D933" s="17"><v>0.3019</v></c><c r="E933" s="17"><v>97493</v></c><c r="F933" s="17"><v>0.1666</v></c><c r="G933" s="17" t="s"><v>92</v></c><c r="H933" s="17"><v>6</v></c><c r="I933" s="17" t="s"><v>41</v></c></row><row r="934" spans="1:9" x14ac:dyDescent="0.3"><c r="A934" s="15" t="s"><v>2016</v></c><c r="B934" s="16" t="s"><v>2017</v></c><c r="C934" s="17" t="s"><v>65</v></c><c r="D934" s="17"><v>0.33329999999999999</v></c><c r="E934" s="17"><v>-235937</v></c><c r="F934" s="17"><v>0.16619999999999999</v></c><c r="G934" s="17" t="s"><v>66</v></c><c r="H934" s="17"><v>5</v></c><c r="I934" s="17" t="s"><v>41</v></c></row><row r="935" spans="1:9" x14ac:dyDescent="0.3"><c r="A935" s="15" t="s"><v>2018</v></c><c r="B935" s="16" t="s"><v>2019</v></c><c r="C935" s="17" t="s"><v>39</v></c><c r="D935" s="17"><v>0.33329999999999999</v></c><c r="E935" s="17"><v>-237879</v></c><c r="F935" s="17"><v>0.16619999999999999</v></c><c r="G935" s="17" t="s"><v>40</v></c><c r="H935" s="17"><v>6</v></c><c r="I935" s="17" t="s"><v>41</v></c></row><row r="936" spans="1:9" x14ac:dyDescent="0.3"><c r="A936" s="15" t="s"><v>2020</v></c><c r="B936" s="16" t="s"><v>2021</v></c><c r="C936" s="17" t="s"><v>2022</v></c><c r="D936" s="17"><v>0.1787</v></c><c r="E936" s="17"><v>233749</v></c><c r="F936" s="17"><v>0.16520000000000001</v></c><c r="G936" s="17" t="s"><v>2023</v></c><c r="H936" s="17" t="s"><v>56</v></c><c r="I936" s="17" t="s"><v>41</v></c></row><row r="937" spans="1:9" x14ac:dyDescent="0.3"><c r="A937" s="15" t="s"><v>2024</v></c><c r="B937" s="16" t="s"><v>2025</v></c><c r="C937" s="17" t="s"><v>79</v></c><c r="D937" s="17"><v>0.36959999999999998</v></c><c r="E937" s="17"><v>-448523</v></c><c r="F937" s="17"><v>0.1646</v></c><c r="G937" s="17" t="s"><v>210</v></c><c r="H937" s="17"><v>6</v></c><c r="I937" s="17" t="s"><v>41</v></c></row><row r="938" spans="1:9" x14ac:dyDescent="0.3"><c r="A938" s="15" t="s"><v>2026</v></c><c r="B938" s="16" t="s"><v>2027</v></c><c r="C938" s="17" t="s"><v>44</v></c><c r="D938" s="17"><v>0.39369999999999999</v></c><c r="E938" s="17"><v>-473563</v></c><c r="F938" s="17"><v>0.16370000000000001</v></c><c r="G938" s="17" t="s"><v>353</v></c><c r="H938" s="17"><v>4</v></c><c r="I938" s="17" t="s"><v>41</v></c></row><row r="939" spans="1:9" x14ac:dyDescent="0.3"><c r="A939" s="15" t="s"><v>2028</v></c><c r="B939" s="16" t="s"><v>2029</v></c><c r="C939" s="17" t="s"><v>48</v></c><c r="D939" s="17"><v>0.41299999999999998</v></c><c r="E939" s="17"><v>-443811</v></c><c r="F939" s="17"><v>0.16370000000000001</v></c><c r="G939" s="17" t="s"><v>62</v></c><c r="H939" s="17" t="s"><v>9</v></c><c r="I939" s="17" t="s"><v>41</v></c></row><row r="940" spans="1:9" x14ac:dyDescent="0.3"><c r="A940" s="15" t="s"><v>2030</v></c><c r="B940" s="16" t="s"><v>2031</v></c><c r="C940" s="17" t="s"><v>61</v></c><c r="D940" s="17"><v>0.31879999999999997</v></c><c r="E940" s="17"><v>-269190</v></c><c r="F940" s="17"><v>0.1636</v></c><c r="G940" s="17" t="s"><v>62</v></c><c r="H940" s="17" t="s"><v>8</v></c><c r="I940" s="17" t="s"><v>41</v></c></row><row r="941" spans="1:9" x14ac:dyDescent="0.3"><c r="A941" s="15" t="s"><v>2032</v></c><c r="B941" s="16" t="s"><v>2033</v></c><c r="C941" s="17" t="s"><v>48</v></c><c r="D941" s="17"><v>0.31879999999999997</v></c><c r="E941" s="17"><v>-275649</v></c><c r="F941" s="17"><v>0.1636</v></c><c r="G941" s="17" t="s"><v>49</v></c><c r="H941" s="17"><v>6</v></c><c r="I941" s="17" t="s"><v>41</v></c></row><row r="942" spans="1:9" x14ac:dyDescent="0.3"><c r="A942" s="15" t="s"><v>2034</v></c><c r="B942" s="16" t="s"><v>2035</v></c><c r="C942" s="17" t="s"><v>39</v></c><c r="D942" s="17"><v>0.31879999999999997</v></c><c r="E942" s="17"><v>-279421</v></c><c r="F942" s="17"><v>0.1636</v></c><c r="G942" s="17" t="s"><v>40</v></c><c r="H942" s="17" t="s"><v>8</v></c><c r="I942" s="17" t="s"><v>41</v></c></row><row r="943" spans="1:9" x14ac:dyDescent="0.3"><c r="A943" s="15" t="s"><v>2036</v></c><c r="B943" s="16" t="s"><v>2037</v></c><c r="C943" s="17" t="s"><v>69</v></c><c r="D943" s="17"><v>0.31879999999999997</v></c><c r="E943" s="17"><v>-282178</v></c><c r="F943" s="17"><v>0.1636</v></c><c r="G943" s="17" t="s"><v>70</v></c><c r="H943" s="17" t="s"><v>9</v></c><c r="I943" s="17" t="s"><v>41</v></c></row><row r="944" spans="1:9" x14ac:dyDescent="0.3"><c r="A944" s="15" t="s"><v>2038</v></c><c r="B944" s="16" t="s"><v>2039</v></c><c r="C944" s="17" t="s"><v>65</v></c><c r="D944" s="17"><v>0.31879999999999997</v></c><c r="E944" s="17"><v>-290389</v></c><c r="F944" s="17"><v>0.1636</v></c><c r="G944" s="17" t="s"><v>66</v></c><c r="H944" s="17"><v>7</v></c><c r="I944" s="17" t="s"><v>41</v></c></row><row r="945" spans="1:9" x14ac:dyDescent="0.3"><c r="A945" s="15" t="s"><v>2040</v></c><c r="B945" s="16" t="s"><v>2041</v></c><c r="C945" s="17" t="s"><v>69</v></c><c r="D945" s="17"><v>0.31879999999999997</v></c><c r="E945" s="17"><v>-290713</v></c><c r="F945" s="17"><v>0.1636</v></c><c r="G945" s="17" t="s"><v>70</v></c><c r="H945" s="17"><v>6</v></c><c r="I945" s="17" t="s"><v>41</v></c></row><row r="946" spans="1:9" x14ac:dyDescent="0.3"><c r="A946" s="15" t="s"><v>2042</v></c><c r="B946" s="16" t="s"><v>2043</v></c><c r="C946" s="17" t="s"><v>339</v></c><c r="D946" s="17"><v>0.31879999999999997</v></c><c r="E946" s="17"><v>-303694</v></c><c r="F946" s="17"><v>0.1636</v></c><c r="G946" s="17" t="s"><v>1358</v></c><c r="H946" s="17" t="s"><v>56</v></c><c r="I946" s="17" t="s"><v>41</v></c></row><row r="947" spans="1:9" x14ac:dyDescent="0.3"><c r="A947" s="15" t="s"><v>2044</v></c><c r="B947" s="16" t="s"><v>2045</v></c><c r="C947" s="17" t="s"><v>2046</v></c><c r="D947" s="17"><v>0.31640000000000001</v></c><c r="E947" s="17"><v>-294562</v></c><c r="F947" s="17"><v>0.16039999999999999</v></c><c r="G947" s="17" t="s"><v>2047</v></c><c r="H947" s="17"><v>6</v></c><c r="I947" s="17" t="s"><v>41</v></c></row><row r="948" spans="1:9" x14ac:dyDescent="0.3"><c r="A948" s="15" t="s"><v>2048</v></c><c r="B948" s="16" t="s"><v>2049</v></c><c r="C948" s="17" t="s"><v>169</v></c><c r="D948" s="17"><v>0.32850000000000001</v></c><c r="E948" s="17"><v>-254442</v></c><c r="F948" s="17"><v>0.1598</v></c><c r="G948" s="17" t="s"><v>170</v></c><c r="H948" s="17" t="s"><v>56</v></c><c r="I948" s="17" t="s"><v>41</v></c></row><row r="949" spans="1:9" x14ac:dyDescent="0.3"><c r="A949" s="15" t="s"><v>2050</v></c><c r="B949" s="16" t="s"><v>2051</v></c><c r="C949" s="17" t="s"><v>48</v></c><c r="D949" s="17"><v>0.32129999999999997</v></c><c r="E949" s="17"><v>-293549</v></c><c r="F949" s="17"><v>0.15840000000000001</v></c><c r="G949" s="17" t="s"><v>49</v></c><c r="H949" s="17"><v>6</v></c><c r="I949" s="17" t="s"><v>41</v></c></row><row r="950" spans="1:9" x14ac:dyDescent="0.3"><c r="A950" s="15" t="s"><v>2052</v></c><c r="B950" s="16" t="s"><v>2053</v></c><c r="C950" s="17" t="s"><v>48</v></c><c r="D950" s="17"><v>0.32129999999999997</v></c><c r="E950" s="17"><v>-293551</v></c><c r="F950" s="17"><v>0.15840000000000001</v></c><c r="G950" s="17" t="s"><v>49</v></c><c r="H950" s="17"><v>6</v></c><c r="I950" s="17" t="s"><v>41</v></c></row><row r="951" spans="1:9" x14ac:dyDescent="0.3"><c r="A951" s="15" t="s"><v>2054</v></c><c r="B951" s="16" t="s"><v>2055</v></c><c r="C951" s="17" t="s"><v>48</v></c><c r="D951" s="17"><v>0.32129999999999997</v></c><c r="E951" s="17"><v>-293553</v></c><c r="F951" s="17"><v>0.15840000000000001</v></c><c r="G951" s="17" t="s"><v>49</v></c><c r="H951" s="17"><v>6</v></c><c r="I951" s="17" t="s"><v>41</v></c></row><row r="952" spans="1:9" x14ac:dyDescent="0.3"><c r="A952" s="15" t="s"><v>2056</v></c><c r="B952" s="16" t="s"><v>2057</v></c><c r="C952" s="17" t="s"><v>266</v></c><c r="D952" s="17"><v>0.32129999999999997</v></c><c r="E952" s="17"><v>-301850</v></c><c r="F952" s="17"><v>0.15840000000000001</v></c><c r="G952" s="17" t="s"><v>353</v></c><c r="H952" s="17"><v>6</v></c><c r="I952" s="17" t="s"><v>41</v></c></row><row r="953" spans="1:9" x14ac:dyDescent="0.3"><c r="A953" s="15" t="s"><v>2058</v></c><c r="B953" s="16" t="s"><v>2059</v></c><c r="C953" s="17" t="s"><v>69</v></c><c r="D953" s="17"><v>0.32129999999999997</v></c><c r="E953" s="17"><v>-301938</v></c><c r="F953" s="17"><v>0.15840000000000001</v></c><c r="G953" s="17" t="s"><v>70</v></c><c r="H953" s="17"><v>6</v></c><c r="I953" s="17" t="s"><v>41</v></c></row><row r="954" spans="1:9" x14ac:dyDescent="0.3"><c r="A954" s="15" t="s"><v>2060</v></c><c r="B954" s="16" t="s"><v>2061</v></c><c r="C954" s="17" t="s"><v>48</v></c><c r="D954" s="17"><v>0.32129999999999997</v></c><c r="E954" s="17"><v>-302908</v></c><c r="F954" s="17"><v>0.15840000000000001</v></c><c r="G954" s="17" t="s"><v>49</v></c><c r="H954" s="17"><v>5</v></c><c r="I954" s="17" t="s"><v>41</v></c></row><row r="955" spans="1:9" x14ac:dyDescent="0.3"><c r="A955" s="15" t="s"><v>2062</v></c><c r="B955" s="16" t="s"><v>2063</v></c><c r="C955" s="17" t="s"><v>39</v></c><c r="D955" s="17"><v>0.32129999999999997</v></c><c r="E955" s="17"><v>-306595</v></c><c r="F955" s="17"><v>0.15840000000000001</v></c><c r="G955" s="17" t="s"><v>40</v></c><c r="H955" s="17"><v>7</v></c><c r="I955" s="17" t="s"><v>41</v></c></row><row r="956" spans="1:9" x14ac:dyDescent="0.3"><c r="A956" s="15" t="s"><v>2064</v></c><c r="B956" s="16" t="s"><v>2065</v></c><c r="C956" s="17" t="s"><v>69</v></c><c r="D956" s="17"><v>0.32129999999999997</v></c><c r="E956" s="17"><v>-306724</v></c><c r="F956" s="17"><v>0.15840000000000001</v></c><c r="G956" s="17" t="s"><v>70</v></c><c r="H956" s="17"><v>6</v></c><c r="I956" s="17" t="s"><v>41</v></c></row><row r="957" spans="1:9" x14ac:dyDescent="0.3"><c r="A957" s="15" t="s"><v>2066</v></c><c r="B957" s="16" t="s"><v>2067</v></c><c r="C957" s="17" t="s"><v>69</v></c><c r="D957" s="17"><v>0.2198</v></c><c r="E957" s="17"><v>-203654</v></c><c r="F957" s="17"><v>0.15809999999999999</v></c><c r="G957" s="17" t="s"><v>70</v></c><c r="H957" s="17"><v>7</v></c><c r="I957" s="17" t="s"><v>41</v></c></row><row r="958" spans="1:9" x14ac:dyDescent="0.3"><c r="A958" s="15" t="s"><v>2068</v></c><c r="B958" s="16" t="s"><v>2069</v></c><c r="C958" s="17" t="s"><v>48</v></c><c r="D958" s="17"><v>0.2681</v></c><c r="E958" s="17"><v>-368568</v></c><c r="F958" s="17"><v>0.15690000000000001</v></c><c r="G958" s="17" t="s"><v>49</v></c><c r="H958" s="17"><v>5</v></c><c r="I958" s="17" t="s"><v>41</v></c></row><row r="959" spans="1:9" x14ac:dyDescent="0.3"><c r="A959" s="15" t="s"><v>2070</v></c><c r="B959" s="16" t="s"><v>2071</v></c><c r="C959" s="17" t="s"><v>39</v></c><c r="D959" s="17"><v>0.31879999999999997</v></c><c r="E959" s="17"><v>-318414</v></c><c r="F959" s="17"><v>0.15529999999999999</v></c><c r="G959" s="17" t="s"><v>40</v></c><c r="H959" s="17"><v>6</v></c><c r="I959" s="17" t="s"><v>41</v></c></row><row r="960" spans="1:9" x14ac:dyDescent="0.3"><c r="A960" s="15" t="s"><v>2072</v></c><c r="B960" s="16" t="s"><v>2073</v></c><c r="C960" s="17" t="s"><v>44</v></c><c r="D960" s="17"><v>0.31879999999999997</v></c><c r="E960" s="17"><v>-321325</v></c><c r="F960" s="17"><v>0.15529999999999999</v></c><c r="G960" s="17" t="s"><v>45</v></c><c r="H960" s="17"><v>5</v></c><c r="I960" s="17" t="s"><v>41</v></c></row><row r="961" spans="1:9" x14ac:dyDescent="0.3"><c r="A961" s="15" t="s"><v>2074</v></c><c r="B961" s="16" t="s"><v>2075</v></c><c r="C961" s="17" t="s"><v>39</v></c><c r="D961" s="17"><v>0.31879999999999997</v></c><c r="E961" s="17"><v>-323454</v></c><c r="F961" s="17"><v>0.15529999999999999</v></c><c r="G961" s="17" t="s"><v>40</v></c><c r="H961" s="17"><v>6</v></c><c r="I961" s="17" t="s"><v>41</v></c></row><row r="962" spans="1:9" x14ac:dyDescent="0.3"><c r="A962" s="15" t="s"><v>2076</v></c><c r="B962" s="16" t="s"><v>2077</v></c><c r="C962" s="17" t="s"><v>61</v></c><c r="D962" s="17"><v>0.31879999999999997</v></c><c r="E962" s="17"><v>-323901</v></c><c r="F962" s="17"><v>0.15529999999999999</v></c><c r="G962" s="17" t="s"><v>62</v></c><c r="H962" s="17" t="s"><v>14</v></c><c r="I962" s="17" t="s"><v>41</v></c></row><row r="963" spans="1:9" x14ac:dyDescent="0.3"><c r="A963" s="15" t="s"><v>2078</v></c><c r="B963" s="16" t="s"><v>2079</v></c><c r="C963" s="17" t="s"><v>39</v></c><c r="D963" s="17"><v>0.21740000000000001</v></c><c r="E963" s="17"><v>-176107</v></c><c r="F963" s="17"><v>0.15509999999999999</v></c><c r="G963" s="17" t="s"><v>40</v></c><c r="H963" s="17"><v>5</v></c><c r="I963" s="17" t="s"><v>41</v></c></row><row r="964" spans="1:9" x14ac:dyDescent="0.3"><c r="A964" s="15" t="s"><v>2080</v></c><c r="B964" s="16" t="s"><v>2081</v></c><c r="C964" s="17" t="s"><v>69</v></c><c r="D964" s="17"><v>0.32369999999999999</v></c><c r="E964" s="17"><v>-293492</v></c><c r="F964" s="17"><v>0.15340000000000001</v></c><c r="G964" s="17" t="s"><v>70</v></c><c r="H964" s="17"><v>6</v></c><c r="I964" s="17" t="s"><v>41</v></c></row><row r="965" spans="1:9" x14ac:dyDescent="0.3"><c r="A965" s="15" t="s"><v>2082</v></c><c r="B965" s="16" t="s"><v>2083</v></c><c r="C965" s="17" t="s"><v>65</v></c><c r="D965" s="17"><v>0.215</v></c><c r="E965" s="17"><v>-164601</v></c><c r="F965" s="17"><v>0.15210000000000001</v></c><c r="G965" s="17" t="s"><v>66</v></c><c r="H965" s="17"><v>6</v></c><c r="I965" s="17" t="s"><v>41</v></c></row><row r="966" spans="1:9" x14ac:dyDescent="0.3"><c r="A966" s="15" t="s"><v>2084</v></c><c r="B966" s="16" t="s"><v>2085</v></c><c r="C966" s="17" t="s"><v>1341</v></c><c r="D966" s="17"><v>0.41060000000000002</v></c><c r="E966" s="17"><v>-446201</v></c><c r="F966" s="17"><v>0.15190000000000001</v></c><c r="G966" s="17" t="s"><v>1358</v></c><c r="H966" s="17"><v>6</v></c><c r="I966" s="17" t="s"><v>41</v></c></row><row r="967" spans="1:9" x14ac:dyDescent="0.3"><c r="A967" s="15" t="s"><v>2086</v></c><c r="B967" s="16" t="s"><v>2087</v></c><c r="C967" s="17" t="s"><v>39</v></c><c r="D967" s="17"><v>0.41060000000000002</v></c><c r="E967" s="17"><v>-448774</v></c><c r="F967" s="17"><v>0.15190000000000001</v></c><c r="G967" s="17" t="s"><v>70</v></c><c r="H967" s="17"><v>6</v></c><c r="I967" s="17" t="s"><v>41</v></c></row><row r="968" spans="1:9" x14ac:dyDescent="0.3"><c r="A968" s="15" t="s"><v>2088</v></c><c r="B968" s="16" t="s"><v>2089</v></c><c r="C968" s="17" t="s"><v>69</v></c><c r="D968" s="17"><v>0.41060000000000002</v></c><c r="E968" s="17"><v>-450271</v></c><c r="F968" s="17"><v>0.15190000000000001</v></c><c r="G968" s="17" t="s"><v>40</v></c><c r="H968" s="17"><v>7</v></c><c r="I968" s="17" t="s"><v>41</v></c></row><row r="969" spans="1:9" x14ac:dyDescent="0.3"><c r="A969" s="15" t="s"><v>2090</v></c><c r="B969" s="16" t="s"><v>2091</v></c><c r="C969" s="17" t="s"><v>69</v></c><c r="D969" s="17"><v>0.41060000000000002</v></c><c r="E969" s="17"><v>-453740</v></c><c r="F969" s="17"><v>0.15190000000000001</v></c><c r="G969" s="17" t="s"><v>40</v></c><c r="H969" s="17"><v>7</v></c><c r="I969" s="17" t="s"><v>41</v></c></row><row r="970" spans="1:9" x14ac:dyDescent="0.3"><c r="A970" s="15" t="s"><v>2092</v></c><c r="B970" s="16" t="s"><v>2093</v></c><c r="C970" s="17" t="s"><v>44</v></c><c r="D970" s="17"><v>0.40579999999999999</v></c><c r="E970" s="17"><v>-456417</v></c><c r="F970" s="17"><v>0.15190000000000001</v></c><c r="G970" s="17" t="s"><v>353</v></c><c r="H970" s="17"><v>4</v></c><c r="I970" s="17" t="s"><v>41</v></c></row><row r="971" spans="1:9" x14ac:dyDescent="0.3"><c r="A971" s="15" t="s"><v>2094</v></c><c r="B971" s="16" t="s"><v>2095</v></c><c r="C971" s="17" t="s"><v>44</v></c><c r="D971" s="17"><v>0.40579999999999999</v></c><c r="E971" s="17"><v>-456535</v></c><c r="F971" s="17"><v>0.15190000000000001</v></c><c r="G971" s="17" t="s"><v>353</v></c><c r="H971" s="17"><v>4</v></c><c r="I971" s="17" t="s"><v>41</v></c></row><row r="972" spans="1:9" x14ac:dyDescent="0.3"><c r="A972" s="15" t="s"><v>2096</v></c><c r="B972" s="16" t="s"><v>2097</v></c><c r="C972" s="17" t="s"><v>73</v></c><c r="D972" s="17"><v>0.40579999999999999</v></c><c r="E972" s="17"><v>-459566</v></c><c r="F972" s="17"><v>0.15190000000000001</v></c><c r="G972" s="17" t="s"><v>273</v></c><c r="H972" s="17" t="s"><v>11</v></c><c r="I972" s="17" t="s"><v>41</v></c></row><row r="973" spans="1:9" x14ac:dyDescent="0.3"><c r="A973" s="15" t="s"><v>2098</v></c><c r="B973" s="16" t="s"><v>2099</v></c><c r="C973" s="17" t="s"><v>39</v></c><c r="D973" s="17"><v>0.40579999999999999</v></c><c r="E973" s="17"><v>-462871</v></c><c r="F973" s="17"><v>0.15190000000000001</v></c><c r="G973" s="17" t="s"><v>70</v></c><c r="H973" s="17"><v>7</v></c><c r="I973" s="17" t="s"><v>41</v></c></row><row r="974" spans="1:9" x14ac:dyDescent="0.3"><c r="A974" s="15" t="s"><v>2100</v></c><c r="B974" s="16" t="s"><v>2101</v></c><c r="C974" s="17" t="s"><v>48</v></c><c r="D974" s="17"><v>0.40579999999999999</v></c><c r="E974" s="17"><v>-464889</v></c><c r="F974" s="17"><v>0.15190000000000001</v></c><c r="G974" s="17" t="s"><v>62</v></c><c r="H974" s="17" t="s"><v>8</v></c><c r="I974" s="17" t="s"><v>41</v></c></row><row r="975" spans="1:9" x14ac:dyDescent="0.3"><c r="A975" s="15" t="s"><v>2102</v></c><c r="B975" s="16" t="s"><v>2103</v></c><c r="C975" s="17" t="s"><v>79</v></c><c r="D975" s="17"><v>0.40579999999999999</v></c><c r="E975" s="17"><v>-465597</v></c><c r="F975" s="17"><v>0.15190000000000001</v></c><c r="G975" s="17" t="s"><v>210</v></c><c r="H975" s="17"><v>5</v></c><c r="I975" s="17" t="s"><v>41</v></c></row><row r="976" spans="1:9" x14ac:dyDescent="0.3"><c r="A976" s="15" t="s"><v>2104</v></c><c r="B976" s="16" t="s"><v>2105</v></c><c r="C976" s="17" t="s"><v>39</v></c><c r="D976" s="17"><v>0.40579999999999999</v></c><c r="E976" s="17"><v>-466593</v></c><c r="F976" s="17"><v>0.15190000000000001</v></c><c r="G976" s="17" t="s"><v>70</v></c><c r="H976" s="17" t="s"><v>8</v></c><c r="I976" s="17" t="s"><v>41</v></c></row><row r="977" spans="1:9" x14ac:dyDescent="0.3"><c r="A977" s="15" t="s"><v>2106</v></c><c r="B977" s="16" t="s"><v>2107</v></c><c r="C977" s="17" t="s"><v>69</v></c><c r="D977" s="17"><v>0.40579999999999999</v></c><c r="E977" s="17"><v>-468015</v></c><c r="F977" s="17"><v>0.15190000000000
[truncated: 260,476 more chars]
