# Supplementary material for: Genome-Wide Association between the 2q33.1 Locus and Intracranial Aneurysm Susceptibility: An Updated Meta-Analysis Including 18,019 Individuals
Source: J Clin Med. 2019 May 16;8(5):692. doi: 10.3390/jcm8050692 (PMC6572517; doi:10.3390/jcm8050692)
Supplement: Supplementary file 1 [file jcm-08-00692-s001.zip › jcm-492709-supplementary/xl/worksheets/sheet3.xml]

<?xml version="1.0" encoding="UTF-8" standalone="yes"?>
<worksheet xmlns="http://schemas.openxmlformats.org/spreadsheetml/2006/main" xmlns:r="http://schemas.openxmlformats.org/officeDocument/2006/relationships" xmlns:mc="http://schemas.openxmlformats.org/markup-compatibility/2006" mc:Ignorable="x14ac" xmlns:x14ac="http://schemas.microsoft.com/office/spreadsheetml/2009/9/ac"><sheetPr><tabColor rgb="FFFFC000"/></sheetPr><dimension ref="A1:I620"/><sheetViews><sheetView workbookViewId="0"/></sheetViews><sheetFormatPr defaultRowHeight="16.5" x14ac:dyDescent="0.3"/><cols><col min="1" max="1" width="20.25" bestFit="1" customWidth="1"/><col min="2" max="2" width="20.625" bestFit="1" customWidth="1"/><col min="3" max="3" width="23.75" style="7" bestFit="1" customWidth="1"/><col min="4" max="4" width="13.75" style="8" bestFit="1" customWidth="1"/><col min="5" max="5" width="9.25" style="21" bestFit="1" customWidth="1"/><col min="6" max="6" width="9.75" style="39" bestFit="1" customWidth="1"/><col min="7" max="7" width="12" style="22" bestFit="1" customWidth="1"/><col min="8" max="8" width="11.5" style="23" bestFit="1" customWidth="1"/><col min="9" max="9" width="36.25" bestFit="1" customWidth="1"/></cols><sheetData><row r="1" spans="1:9" x14ac:dyDescent="0.3"><c r="A1" t="s"><v>8824</v></c></row><row r="2" spans="1:9" x14ac:dyDescent="0.3"><c r="A2" s="10" t="s"><v>3356</v></c><c r="B2" s="10" t="s"><v>3456</v></c><c r="C2" s="32" t="s"><v>8821</v></c><c r="D2" s="11" t="s"><v>3455</v></c><c r="E2" s="33" t="s"><v>3454</v></c><c r="F2" s="40" t="s"><v>3357</v></c><c r="G2" s="34" t="s"><v>3358</v></c><c r="H2" s="35" t="s"><v>3359</v></c><c r="I2" s="10" t="s"><v>3453</v></c></row><row r="3" spans="1:9" x14ac:dyDescent="0.3"><c r="A3" s="16" t="s"><v>3360</v></c><c r="B3" s="16" t="s"><v>3458</v></c><c r="C3" s="24"><v>455817</v></c><c r="D3" s="17"><v>126</v></c><c r="E3" s="25"><v>0.34318199999999999</v></c><c r="F3" s="41"><v>-0.55830999999999997</v></c><c r="G3" s="26"><v>6.6098900000000002E-2</v></c><c r="H3" s="27"><v>8.0367499999999995E-15</v></c><c r="I3" s="16" t="s"><v>3460</v></c></row><row r="4" spans="1:9" x14ac:dyDescent="0.3"><c r="A4" s="16" t="s"><v>3362</v></c><c r="B4" s="16" t="s"><v>3363</v></c><c r="C4" s="24"><v>331899</v></c><c r="D4" s="17"><v>187</v></c><c r="E4" s="25"><v>0.31908799999999998</v></c><c r="F4" s="41"><v>-0.150917</v></c><c r="G4" s="26"><v>2.3170099999999999E-2</v></c><c r="H4" s="27"><v>3.1758200000000002E-10</v></c><c r="I4" s="16" t="s"><v>3461</v></c></row><row r="5" spans="1:9" x14ac:dyDescent="0.3"><c r="A5" s="16" t="s"><v>3362</v></c><c r="B5" s="16" t="s"><v>3459</v></c><c r="C5" s="24"><v>331899</v></c><c r="D5" s="17"><v>209</v></c><c r="E5" s="25"><v>0.32642500000000002</v></c><c r="F5" s="41"><v>-0.198542</v></c><c r="G5" s="26"><v>3.2979000000000001E-2</v></c><c r="H5" s="27"><v>4.6110400000000002E-9</v></c><c r="I5" s="16" t="s"><v>3462</v></c></row><row r="6" spans="1:9" x14ac:dyDescent="0.3"><c r="A6" s="16" t="s"><v>3365</v></c><c r="B6" s="16" t="s"><v>3366</v></c><c r="C6" s="24"><v>-37712</v></c><c r="D6" s="17"><v>255</v></c><c r="E6" s="25"><v>0.31590000000000001</v></c><c r="F6" s="41"><v>0.141072</v></c><c r="G6" s="26"><v>2.5794299999999999E-2</v></c><c r="H6" s="27"><v>7.7420199999999999E-8</v></c><c r="I6" s="16" t="s"><v>3466</v></c></row><row r="7" spans="1:9" x14ac:dyDescent="0.3"><c r="A7" s="16" t="s"><v>3362</v></c><c r="B7" s="16" t="s"><v>3364</v></c><c r="C7" s="24"><v>331899</v></c><c r="D7" s="17"><v>112</v></c><c r="E7" s="25"><v>0.32009300000000002</v></c><c r="F7" s="41"><v>-0.28967799999999999</v></c><c r="G7" s="26"><v>5.2255999999999997E-2</v></c><c r="H7" s="27"><v>1.023E-7</v></c><c r="I7" s="16" t="s"><v>3369</v></c></row><row r="8" spans="1:9" x14ac:dyDescent="0.3"><c r="A8" s="16" t="s"><v>3365</v></c><c r="B8" s="16" t="s"><v>3467</v></c><c r="C8" s="24"><v>-37712</v></c><c r="D8" s="17"><v>209</v></c><c r="E8" s="25"><v>0.32642500000000002</v></c><c r="F8" s="41"><v>-0.23616999999999999</v></c><c r="G8" s="26"><v>4.3683300000000001E-2</v></c><c r="H8" s="27"><v>1.23111E-7</v></c><c r="I8" s="16" t="s"><v>3370</v></c></row><row r="9" spans="1:9" x14ac:dyDescent="0.3"><c r="A9" s="16" t="s"><v>3365</v></c><c r="B9" s="16" t="s"><v>3465</v></c><c r="C9" s="24"><v>-37712</v></c><c r="D9" s="17"><v>149</v></c><c r="E9" s="25"><v>0.30555599999999999</v></c><c r="F9" s="41"><v>0.16284999999999999</v></c><c r="G9" s="26"><v>3.01658E-2</v></c><c r="H9" s="27"><v>1.57123E-7</v></c><c r="I9" s="16" t="s"><v>3468</v></c></row><row r="10" spans="1:9" x14ac:dyDescent="0.3"><c r="A10" s="16" t="s"><v>3365</v></c><c r="B10" s="16" t="s"><v>3368</v></c><c r="C10" s="24"><v>-37712</v></c><c r="D10" s="17"><v>196</v></c><c r="E10" s="25"><v>0.319328</v></c><c r="F10" s="41"><v>-0.26809100000000002</v></c><c r="G10" s="26"><v>5.01114E-2</v></c><c r="H10" s="27"><v>1.7418199999999999E-7</v></c><c r="I10" s="16" t="s"><v>3372</v></c></row><row r="11" spans="1:9" x14ac:dyDescent="0.3"><c r="A11" s="16" t="s"><v>3362</v></c><c r="B11" s="16" t="s"><v>3364</v></c><c r="C11" s="24"><v>331899</v></c><c r="D11" s="17"><v>126</v></c><c r="E11" s="25"><v>0.34318199999999999</v></c><c r="F11" s="41"><v>-0.122346</v></c><c r="G11" s="26"><v>2.4803200000000001E-2</v></c><c r="H11" s="27"><v>1.77854E-6</v></c><c r="I11" s="16" t="s"><v>3373</v></c></row><row r="12" spans="1:9" x14ac:dyDescent="0.3"><c r="A12" s="16" t="s"><v>3362</v></c><c r="B12" s="16" t="s"><v>3363</v></c><c r="C12" s="24"><v>331899</v></c><c r="D12" s="17"><v>75</v></c><c r="E12" s="25"><v>0.29729699999999998</v></c><c r="F12" s="41"><v>-0.24101800000000001</v></c><c r="G12" s="26"><v>5.0461699999999998E-2</v></c><c r="H12" s="27"><v>5.2232600000000002E-6</v></c><c r="I12" s="16" t="s"><v>3374</v></c></row><row r="13" spans="1:9" x14ac:dyDescent="0.3"><c r="A13" s="16" t="s"><v>3469</v></c><c r="B13" s="16" t="s"><v>3376</v></c><c r="C13" s="24"><v>90945</v></c><c r="D13" s="17"><v>112</v></c><c r="E13" s="25"><v>0.32009300000000002</v></c><c r="F13" s="41"><v>-0.26760800000000001</v></c><c r="G13" s="26"><v>5.9086399999999997E-2</v></c><c r="H13" s="27"><v>1.06578E-5</v></c><c r="I13" s="16" t="s"><v>3369</v></c></row><row r="14" spans="1:9" x14ac:dyDescent="0.3"><c r="A14" s="16" t="s"><v>3362</v></c><c r="B14" s="16" t="s"><v>3364</v></c><c r="C14" s="24"><v>331899</v></c><c r="D14" s="17"><v>71</v></c><c r="E14" s="25"><v>0.29787200000000003</v></c><c r="F14" s="41"><v>-0.25226500000000002</v></c><c r="G14" s="26"><v>5.5001599999999998E-2</v></c><c r="H14" s="27"><v>1.10033E-5</v></c><c r="I14" s="16" t="s"><v>3377</v></c></row><row r="15" spans="1:9" x14ac:dyDescent="0.3"><c r="A15" s="16" t="s"><v>3362</v></c><c r="B15" s="16" t="s"><v>3364</v></c><c r="C15" s="24"><v>331899</v></c><c r="D15" s="17"><v>75</v></c><c r="E15" s="25"><v>0.30666700000000002</v></c><c r="F15" s="41"><v>-0.233622</v></c><c r="G15" s="26"><v>5.4910199999999999E-2</v></c><c r="H15" s="27"><v>4.2651999999999998E-5</v></c><c r="I15" s="16" t="s"><v>3378</v></c></row><row r="16" spans="1:9" x14ac:dyDescent="0.3"><c r="A16" s="16" t="s"><v>3379</v></c><c r="B16" s="16" t="s"><v>3380</v></c><c r="C16" s="24"><v>568999</v></c><c r="D16" s="17"><v>196</v></c><c r="E16" s="25"><v>0.319328</v></c><c r="F16" s="41"><v>-0.23827000000000001</v></c><c r="G16" s="26"><v>5.7869400000000001E-2</v></c><c r="H16" s="27"><v>4.95077E-5</v></c><c r="I16" s="16" t="s"><v>3372</v></c></row><row r="17" spans="1:9" x14ac:dyDescent="0.3"><c r="A17" s="16" t="s"><v>3375</v></c><c r="B17" s="16" t="s"><v>3376</v></c><c r="C17" s="24"><v>90945</v></c><c r="D17" s="17"><v>194</v></c><c r="E17" s="25"><v>0.30347600000000002</v></c><c r="F17" s="41"><v>-0.117199</v></c><c r="G17" s="26"><v>2.8589E-2</v></c><c r="H17" s="27"><v>5.2707999999999997E-5</v></c><c r="I17" s="16" t="s"><v>3381</v></c></row><row r="18" spans="1:9" x14ac:dyDescent="0.3"><c r="A18" s="16" t="s"><v>3362</v></c><c r="B18" s="16" t="s"><v>3364</v></c><c r="C18" s="24"><v>331899</v></c><c r="D18" s="17"><v>172</v></c><c r="E18" s="25"><v>0.31944400000000001</v></c><c r="F18" s="41"><v>-0.13025100000000001</v></c><c r="G18" s="26"><v>3.2456800000000001E-2</v></c><c r="H18" s="27"><v>7.6794900000000006E-5</v></c><c r="I18" s="16" t="s"><v>3382</v></c></row><row r="19" spans="1:9" x14ac:dyDescent="0.3"><c r="A19" s="16" t="s"><v>3375</v></c><c r="B19" s="16" t="s"><v>3376</v></c><c r="C19" s="24"><v>90945</v></c><c r="D19" s="17"><v>78</v></c><c r="E19" s="25"><v>0.31125799999999998</v></c><c r="F19" s="41"><v>-0.18301100000000001</v></c><c r="G19" s="26"><v>4.4892399999999999E-2</v></c><c r="H19" s="27"><v>8.2480399999999997E-5</v></c><c r="I19" s="16" t="s"><v>3383</v></c></row><row r="20" spans="1:9" x14ac:dyDescent="0.3"><c r="A20" s="16" t="s"><v>3360</v></c><c r="B20" s="16" t="s"><v>3361</v></c><c r="C20" s="24"><v>455817</v></c><c r="D20" s="17"><v>197</v></c><c r="E20" s="25"><v>0.31684499999999999</v></c><c r="F20" s="41"><v>-0.18678800000000001</v></c><c r="G20" s="26"><v>4.7360100000000002E-2</v></c><c r="H20" s="27"><v>9.8629300000000001E-5</v></c><c r="I20" s="16" t="s"><v>3384</v></c></row><row r="21" spans="1:9" x14ac:dyDescent="0.3"><c r="A21" s="16" t="s"><v>3362</v></c><c r="B21" s="16" t="s"><v>3364</v></c><c r="C21" s="24"><v>331899</v></c><c r="D21" s="17"><v>197</v></c><c r="E21" s="25"><v>0.31684499999999999</v></c><c r="F21" s="41"><v>-0.12325</v></c><c r="G21" s="26"><v>3.1772500000000002E-2</v></c><c r="H21" s="27"><v>1.2742299999999999E-4</v></c><c r="I21" s="16" t="s"><v>3384</v></c></row><row r="22" spans="1:9" x14ac:dyDescent="0.3"><c r="A22" s="16" t="s"><v>3385</v></c><c r="B22" s="16" t="s"><v>3386</v></c><c r="C22" s="24"><v>73884</v></c><c r="D22" s="17"><v>71</v></c><c r="E22" s="25"><v>0.34375</v></c><c r="F22" s="41"><v>-0.42434899999999998</v></c><c r="G22" s="26"><v>0.109263</v></c><c r="H22" s="27"><v>1.7598000000000001E-4</v></c><c r="I22" s="16" t="s"><v>3387</v></c></row><row r="23" spans="1:9" x14ac:dyDescent="0.3"><c r="A23" s="16" t="s"><v>3360</v></c><c r="B23" s="16" t="s"><v>3361</v></c><c r="C23" s="24"><v>455817</v></c><c r="D23" s="17"><v>149</v></c><c r="E23" s="25"><v>0.30555599999999999</v></c><c r="F23" s="41"><v>0.131022</v></c><c r="G23" s="26"><v>3.5560599999999998E-2</v></c><c r="H23" s="27"><v>2.8139199999999999E-4</v></c><c r="I23" s="16" t="s"><v>3371</v></c></row><row r="24" spans="1:9" x14ac:dyDescent="0.3"><c r="A24" s="16" t="s"><v>3362</v></c><c r="B24" s="16" t="s"><v>3364</v></c><c r="C24" s="24"><v>331899</v></c><c r="D24" s="17"><v>183</v></c><c r="E24" s="25"><v>0.321739</v></c><c r="F24" s="41"><v>-0.10484599999999999</v></c><c r="G24" s="26"><v>2.8598499999999999E-2</v></c><c r="H24" s="27"><v>2.9262899999999998E-4</v></c><c r="I24" s="16" t="s"><v>3388</v></c></row><row r="25" spans="1:9" x14ac:dyDescent="0.3"><c r="A25" s="16" t="s"><v>3362</v></c><c r="B25" s="16" t="s"><v>3364</v></c><c r="C25" s="24"><v>331899</v></c><c r="D25" s="17"><v>132</v></c><c r="E25" s="25"><v>0.29713099999999998</v></c><c r="F25" s="41"><v>-0.158779</v></c><c r="G25" s="26"><v>4.4079100000000003E-2</v></c><c r="H25" s="27"><v>3.9865400000000002E-4</v></c><c r="I25" s="16" t="s"><v>3389</v></c></row><row r="26" spans="1:9" x14ac:dyDescent="0.3"><c r="A26" s="16" t="s"><v>3379</v></c><c r="B26" s="16" t="s"><v>3380</v></c><c r="C26" s="24"><v>568999</v></c><c r="D26" s="17"><v>70</v></c><c r="E26" s="25"><v>0.341667</v></c><c r="F26" s="41"><v>-0.30421300000000001</v></c><c r="G26" s="26"><v>8.36538E-2</v></c><c r="H26" s="27"><v>4.3884300000000001E-4</v></c><c r="I26" s="16" t="s"><v>3390</v></c></row><row r="27" spans="1:9" x14ac:dyDescent="0.3"><c r="A27" s="16" t="s"><v>3362</v></c><c r="B27" s="16" t="s"><v>3364</v></c><c r="C27" s="24"><v>331899</v></c><c r="D27" s="17"><v>214</v></c><c r="E27" s="25"><v>0.3125</v></c><c r="F27" s="41"><v>-8.9767200000000005E-2</v></c><c r="G27" s="26"><v>2.5686500000000001E-2</v></c><c r="H27" s="27"><v>5.36054E-4</v></c><c r="I27" s="16" t="s"><v>3391</v></c></row><row r="28" spans="1:9" x14ac:dyDescent="0.3"><c r="A28" s="16" t="s"><v>3360</v></c><c r="B28" s="16" t="s"><v>3361</v></c><c r="C28" s="24"><v>455817</v></c><c r="D28" s="17"><v>214</v></c><c r="E28" s="25"><v>0.3125</v></c><c r="F28" s="41"><v>-0.164462</v></c><c r="G28" s="26"><v>4.8190299999999998E-2</v></c><c r="H28" s="27"><v>7.1905000000000005E-4</v></c><c r="I28" s="16" t="s"><v>3391</v></c></row><row r="29" spans="1:9" x14ac:dyDescent="0.3"><c r="A29" s="16" t="s"><v>3362</v></c><c r="B29" s="16" t="s"><v>3364</v></c><c r="C29" s="24"><v>331899</v></c><c r="D29" s="17"><v>196</v></c><c r="E29" s="25"><v>0.319328</v></c><c r="F29" s="41"><v>-5.9732500000000001E-2</v></c><c r="G29" s="26"><v>1.74973E-2</v></c><c r="H29" s="27"><v>7.2811700000000002E-4</v></c><c r="I29" s="16" t="s"><v>3372</v></c></row><row r="30" spans="1:9" x14ac:dyDescent="0.3"><c r="A30" s="16" t="s"><v>3362</v></c><c r="B30" s="16" t="s"><v>3364</v></c><c r="C30" s="24"><v>331899</v></c><c r="D30" s="17"><v>53</v></c><c r="E30" s="25"><v>0.28504699999999999</v></c><c r="F30" s="41"><v>-0.23327000000000001</v></c><c r="G30" s="26"><v>6.7443000000000003E-2</v></c><c r="H30" s="27"><v>8.4636399999999995E-4</v></c><c r="I30" s="16" t="s"><v>3392</v></c></row><row r="31" spans="1:9" x14ac:dyDescent="0.3"><c r="A31" s="16" t="s"><v>3362</v></c><c r="B31" s="16" t="s"><v>3364</v></c><c r="C31" s="24"><v>331899</v></c><c r="D31" s="17"><v>104</v></c><c r="E31" s="25"><v>0.31865300000000002</v></c><c r="F31" s="41"><v>-0.21582200000000001</v></c><c r="G31" s="26"><v>6.3882800000000003E-2</v></c><c r="H31" s="27"><v>9.0850000000000002E-4</v></c><c r="I31" s="16" t="s"><v>3393</v></c></row><row r="32" spans="1:9" x14ac:dyDescent="0.3"><c r="A32" s="16" t="s"><v>3365</v></c><c r="B32" s="16" t="s"><v>3368</v></c><c r="C32" s="24"><v>-37712</v></c><c r="D32" s="17"><v>75</v></c><c r="E32" s="25"><v>0.29729699999999998</v></c><c r="F32" s="41"><v>0.190583</v></c><c r="G32" s="26"><v>5.6333800000000003E-2</v></c><c r="H32" s="27"><v>9.7557700000000004E-4</v></c><c r="I32" s="16" t="s"><v>3374</v></c></row><row r="33" spans="1:9" x14ac:dyDescent="0.3"><c r="A33" s="16" t="s"><v>3362</v></c><c r="B33" s="16" t="s"><v>3364</v></c><c r="C33" s="24"><v>331899</v></c><c r="D33" s="17"><v>127</v></c><c r="E33" s="25"><v>0.327511</v></c><c r="F33" s="41"><v>-0.147148</v></c><c r="G33" s="26"><v>4.6399700000000002E-2</v></c><c r="H33" s="28"><v>1.75636E-3</v></c><c r="I33" s="16" t="s"><v>3394</v></c></row><row r="34" spans="1:9" x14ac:dyDescent="0.3"><c r="A34" s="16" t="s"><v>3362</v></c><c r="B34" s="16" t="s"><v>3364</v></c><c r="C34" s="24"><v>331899</v></c><c r="D34" s="17"><v>203</v></c><c r="E34" s="25"><v>0.31447399999999998</v></c><c r="F34" s="41"><v>-8.0976699999999999E-2</v></c><c r="G34" s="26"><v>2.5720900000000001E-2</v></c><c r="H34" s="28"><v>1.7965699999999999E-3</v></c><c r="I34" s="16" t="s"><v>3395</v></c></row><row r="35" spans="1:9" x14ac:dyDescent="0.3"><c r="A35" s="16" t="s"><v>3379</v></c><c r="B35" s="16" t="s"><v>3380</v></c><c r="C35" s="24"><v>568999</v></c><c r="D35" s="17"><v>75</v></c><c r="E35" s="25"><v>0.317857</v></c><c r="F35" s="41"><v>-0.41685899999999998</v></c><c r="G35" s="26"><v>0.13249</v></c><c r="H35" s="28"><v>2.07033E-3</v></c><c r="I35" s="16" t="s"><v>3396</v></c></row><row r="36" spans="1:9" x14ac:dyDescent="0.3"><c r="A36" s="16" t="s"><v>3362</v></c><c r="B36" s="16" t="s"><v>3364</v></c><c r="C36" s="24"><v>331899</v></c><c r="D36" s="17"><v>167</v></c><c r="E36" s="25"><v>0.30031000000000002</v></c><c r="F36" s="41"><v>-0.104347</v></c><c r="G36" s="26"><v>3.38035E-2</v></c><c r="H36" s="28"><v>2.2233999999999999E-3</v></c><c r="I36" s="16" t="s"><v>3397</v></c></row><row r="37" spans="1:9" x14ac:dyDescent="0.3"><c r="A37" s="16" t="s"><v>3398</v></c><c r="B37" s="16" t="s"><v>3399</v></c><c r="C37" s="24"><v>266715</v></c><c r="D37" s="17"><v>197</v></c><c r="E37" s="25"><v>0.31684499999999999</v></c><c r="F37" s="41"><v>-7.5672199999999995E-2</v></c><c r="G37" s="26"><v>2.4976600000000002E-2</v></c><c r="H37" s="28"><v>2.6485100000000002E-3</v></c><c r="I37" s="16" t="s"><v>3384</v></c></row><row r="38" spans="1:9" x14ac:dyDescent="0.3"><c r="A38" s="16" t="s"><v>3375</v></c><c r="B38" s="16" t="s"><v>3376</v></c><c r="C38" s="24"><v>90945</v></c><c r="D38" s="17"><v>197</v></c><c r="E38" s="25"><v>0.31684499999999999</v></c><c r="F38" s="41"><v>-0.104907</v></c><c r="G38" s="26"><v>3.52885E-2</v></c><c r="H38" s="28"><v>3.1760400000000002E-3</v></c><c r="I38" s="16" t="s"><v>3384</v></c></row><row r="39" spans="1:9" x14ac:dyDescent="0.3"><c r="A39" s="16" t="s"><v>3375</v></c><c r="B39" s="16" t="s"><v>3376</v></c><c r="C39" s="24"><v>90945</v></c><c r="D39" s="17"><v>255</v></c><c r="E39" s="25"><v>0.31590000000000001</v></c><c r="F39" s="41"><v>-0.11797000000000001</v></c><c r="G39" s="26"><v>3.9768600000000001E-2</v></c><c r="H39" s="28"><v>3.1832399999999999E-3</v></c><c r="I39" s="16" t="s"><v>3367</v></c></row><row r="40" spans="1:9" x14ac:dyDescent="0.3"><c r="A40" s="16" t="s"><v>3362</v></c><c r="B40" s="16" t="s"><v>3364</v></c><c r="C40" s="24"><v>331899</v></c><c r="D40" s="17"><v>255</v></c><c r="E40" s="25"><v>0.31590000000000001</v></c><c r="F40" s="41"><v>-9.1941599999999998E-2</v></c><c r="G40" s="26"><v>3.17647E-2</v></c><c r="H40" s="28"><v>3.9942700000000003E-3</v></c><c r="I40" s="16" t="s"><v>3367</v></c></row><row r="41" spans="1:9" x14ac:dyDescent="0.3"><c r="A41" s="16" t="s"><v>3362</v></c><c r="B41" s="16" t="s"><v>3364</v></c><c r="C41" s="24"><v>331899</v></c><c r="D41" s="17"><v>49</v></c><c r="E41" s="25"><v>0.28431400000000001</v></c><c r="F41" s="41"><v>-0.23964299999999999</v></c><c r="G41" s="26"><v>8.2029099999999994E-2</v></c><c r="H41" s="28"><v>4.4739899999999997E-3</v></c><c r="I41" s="16" t="s"><v>3400</v></c></row><row r="42" spans="1:9" x14ac:dyDescent="0.3"><c r="A42" s="16" t="s"><v>3362</v></c><c r="B42" s="16" t="s"><v>3364</v></c><c r="C42" s="24"><v>331899</v></c><c r="D42" s="17"><v>130</v></c><c r="E42" s="25"><v>0.32773099999999999</v></c><c r="F42" s="41"><v>-0.123016</v></c><c r="G42" s="26"><v>4.3327699999999997E-2</v></c><c r="H42" s="28"><v>4.9691900000000001E-3</v></c><c r="I42" s="16" t="s"><v>3401</v></c></row><row r="43" spans="1:9" x14ac:dyDescent="0.3"><c r="A43" s="16" t="s"><v>3362</v></c><c r="B43" s="16" t="s"><v>3364</v></c><c r="C43" s="24"><v>331899</v></c><c r="D43" s="17"><v>59</v></c><c r="E43" s="25"><v>0.32110100000000003</v></c><c r="F43" s="41"><v>-0.18163399999999999</v></c><c r="G43" s="26"><v>6.3285999999999995E-2</v></c><c r="H43" s="28"><v>5.1267200000000004E-3</v></c><c r="I43" s="16" t="s"><v>3402</v></c></row><row r="44" spans="1:9" x14ac:dyDescent="0.3"><c r="A44" s="16" t="s"><v>3403</v></c><c r="B44" s="16" t="s"><v>3404</v></c><c r="C44" s="24"><v>313567</v></c><c r="D44" s="17"><v>194</v></c><c r="E44" s="25"><v>0.30347600000000002</v></c><c r="F44" s="41"><v>-8.1518099999999996E-2</v></c><c r="G44" s="26"><v>2.9032100000000002E-2</v></c><c r="H44" s="28"><v>5.2973200000000003E-3</v></c><c r="I44" s="16" t="s"><v>3381</v></c></row><row r="45" spans="1:9" x14ac:dyDescent="0.3"><c r="A45" s="16" t="s"><v>3365</v></c><c r="B45" s="16" t="s"><v>3368</v></c><c r="C45" s="24"><v>-37712</v></c><c r="D45" s="17"><v>194</v></c><c r="E45" s="25"><v>0.30347600000000002</v></c><c r="F45" s="41"><v>0.118189</v></c><c r="G45" s="26"><v>4.2334499999999997E-2</v></c><c r="H45" s="28"><v>5.5609400000000003E-3</v></c><c r="I45" s="16" t="s"><v>3381</v></c></row><row r="46" spans="1:9" x14ac:dyDescent="0.3"><c r="A46" s="16" t="s"><v>3360</v></c><c r="B46" s="16" t="s"><v>3361</v></c><c r="C46" s="24"><v>455817</v></c><c r="D46" s="17"><v>88</v></c><c r="E46" s="25"><v>0.326347</v></c><c r="F46" s="41"><v>0.223028</v></c><c r="G46" s="26"><v>8.1668500000000005E-2</v></c><c r="H46" s="28"><v>7.1412899999999998E-3</v></c><c r="I46" s="16" t="s"><v>3405</v></c></row><row r="47" spans="1:9" x14ac:dyDescent="0.3"><c r="A47" s="16" t="s"><v>3365</v></c><c r="B47" s="16" t="s"><v>3368</v></c><c r="C47" s="24"><v>-37712</v></c><c r="D47" s="17"><v>61</v></c><c r="E47" s="25"><v>0.29824600000000001</v></c><c r="F47" s="41"><v>-0.34793800000000003</v></c><c r="G47" s="26"><v>0.12723100000000001</v></c><c r="H47" s="28"><v>7.4496099999999997E-3</v></c><c r="I47" s="16" t="s"><v>3406</v></c></row><row r="48" spans="1:9" x14ac:dyDescent="0.3"><c r="A48" s="16" t="s"><v>3407</v></c><c r="B48" s="16" t="s"><v>3408</v></c><c r="C48" s="24"><v>386098</v></c><c r="D48" s="17"><v>78</v></c><c r="E48" s="25"><v>0.31125799999999998</v></c><c r="F48" s="41"><v>-0.32657900000000001</v></c><c r="G48" s="26"><v>0.120425</v></c><c r="H48" s="28"><v>7.6728500000000002E-3</v></c><c r="I48" s="16" t="s"><v>3383</v></c></row><row r="49" spans="1:9" x14ac:dyDescent="0.3"><c r="A49" s="16" t="s"><v>3365</v></c><c r="B49" s="16" t="s"><v>3368</v></c><c r="C49" s="24"><v>-37712</v></c><c r="D49" s="17"><v>187</v></c><c r="E49" s="25"><v>0.31908799999999998</v></c><c r="F49" s="41"><v>0.1045</v></c><c r="G49" s="26"><v>3.95497E-2</v></c><c r="H49" s="28"><v>8.6770400000000004E-3</v></c><c r="I49" s="16" t="s"><v>3409</v></c></row><row r="50" spans="1:9" x14ac:dyDescent="0.3"><c r="A50" s="16" t="s"><v>3407</v></c><c r="B50" s="16" t="s"><v>3408</v></c><c r="C50" s="24"><v>386098</v></c><c r="D50" s="17"><v>194</v></c><c r="E50" s="25"><v>0.30347600000000002</v></c><c r="F50" s="41"><v>-0.19467200000000001</v></c><c r="G50" s="26"><v>7.5043399999999996E-2</v></c><c r="H50" s="28"><v>9.92496E-3</v></c><c r="I50" s="16" t="s"><v>3381</v></c></row><row r="51" spans="1:9" x14ac:dyDescent="0.3"><c r="A51" s="16" t="s"><v>3410</v></c><c r="B51" s="16" t="s"><v>3411</v></c><c r="C51" s="24"><v>250253</v></c><c r="D51" s="17"><v>203</v></c><c r="E51" s="25"><v>0.31447399999999998</v></c><c r="F51" s="41"><v>8.4121100000000004E-2</v></c><c r="G51" s="26"><v>3.2438700000000001E-2</v></c><c r="H51" s="28"><v>9.9431599999999995E-3</v></c><c r="I51" s="16" t="s"><v>3395</v></c></row><row r="52" spans="1:9" x14ac:dyDescent="0.3"><c r="A52" s="16" t="s"><v>3362</v></c><c r="B52" s="16" t="s"><v>3364</v></c><c r="C52" s="24"><v>331899</v></c><c r="D52" s="17"><v>64</v></c><c r="E52" s="25"><v>0.35981299999999999</v></c><c r="F52" s="41"><v>-0.18024299999999999</v></c><c r="G52" s="26"><v>6.8541400000000002E-2</v></c><c r="H52" s="28"><v>1.01049E-2</v></c><c r="I52" s="16" t="s"><v>3412</v></c></row><row r="53" spans="1:9" x14ac:dyDescent="0.3"><c r="A53" s="16" t="s"><v>3360</v></c><c r="B53" s="16" t="s"><v>3361</v></c><c r="C53" s="24"><v>455817</v></c><c r="D53" s="17"><v>157</v></c><c r="E53" s="25"><v>0.29470200000000002</v></c><c r="F53" s="41"><v>-0.136987</v></c><c r="G53" s="26"><v>5.3080299999999997E-2</v></c><c r="H53" s="28"><v>1.04052E-2</v></c><c r="I53" s="16" t="s"><v>3413</v></c></row><row r="54" spans="1:9" x14ac:dyDescent="0.3"><c r="A54" s="16" t="s"><v>3414</v></c><c r="B54" s="16" t="s"><v>3415</v></c><c r="C54" s="24"><v>956714</v></c><c r="D54" s="17"><v>48</v></c><c r="E54" s="25"><v>0.351852</v></c><c r="F54" s="41"><v>0.44413999999999998</v></c><c r="G54" s="26"><v>0.168179</v></c><c r="H54" s="28"><v>1.04878E-2</v></c><c r="I54" s="16" t="s"><v>3416</v></c></row><row r="55" spans="1:9" x14ac:dyDescent="0.3"><c r="A55" s="16" t="s"><v>3379</v></c><c r="B55" s="16" t="s"><v>3380</v></c><c r="C55" s="24"><v>568999</v></c><c r="D55" s="17"><v>61</v></c><c r="E55" s="25"><v>0.29824600000000001</v></c><c r="F55" s="41"><v>-0.35099000000000002</v></c><c r="G55" s="26"><v>0.13469</v></c><c r="H55" s="28"><v>1.06377E-2</v></c><c r="I55" s="16" t="s"><v>3406</v></c></row><row r="56" spans="1:9" x14ac:dyDescent="0.3"><c r="A56" s="16" t="s"><v>3418</v></c><c r="B56" s="16" t="s"><v>3419</v></c><c r="C56" s="24"><v>967265</v></c><c r="D56" s="17"><v>75</v></c><c r="E56" s="25"><v>0.317857</v></c><c r="F56" s="41"><v>-0.23045599999999999</v></c><c r="G56" s="26"><v>9.4899999999999998E-2</v></c><c r="H56" s="28"><v>1.66001E-2</v></c><c r="I56" s="16" t="s"><v>3396</v></c></row><row r="57" spans="1:9" x14ac:dyDescent="0.3"><c r="A57" s="16" t="s"><v>3398</v></c><c r="B57" s="16" t="s"><v>3399</v></c><c r="C57" s="24"><v>266715</v></c><c r="D57" s="17"><v>75</v></c><c r="E57" s="25"><v>0.29729699999999998</v></c><c r="F57" s="41"><v>-0.13101599999999999</v></c><c r="G57" s="26"><v>5.4463400000000002E-2</v></c><c r="H57" s="28"><v>1.7713199999999998E-2</v></c><c r="I57" s="16" t="s"><v>3374</v></c></row><row r="58" spans="1:9" x14ac:dyDescent="0.3"><c r="A58" s="16" t="s"><v>3362</v></c><c r="B58" s="16" t="s"><v>3364</v></c><c r="C58" s="24"><v>331899</v></c><c r="D58" s="17"><v>59</v></c><c r="E58" s="25"><v>0.272727</v></c><c r="F58" s="41"><v>-0.16333700000000001</v></c><c r="G58" s="26"><v>6.8379499999999996E-2</v></c><c r="H58" s="28"><v>1.8551000000000002E-2</v></c><c r="I58" s="16" t="s"><v>3420</v></c></row><row r="59" spans="1:9" x14ac:dyDescent="0.3"><c r="A59" s="16" t="s"><v>3421</v></c><c r="B59" s="16" t="s"><v>3422</v></c><c r="C59" s="24"><v>839194</v></c><c r="D59" s="17"><v>58</v></c><c r="E59" s="25"><v>0.309091</v></c><c r="F59" s="41"><v>0.21285299999999999</v></c><c r="G59" s="26"><v>8.9843699999999999E-2</v></c><c r="H59" s="28"><v>1.9991100000000001E-2</v></c><c r="I59" s="16" t="s"><v>3423</v></c></row><row r="60" spans="1:9" x14ac:dyDescent="0.3"><c r="A60" s="16" t="s"><v>3418</v></c><c r="B60" s="16" t="s"><v>3419</v></c><c r="C60" s="24"><v>967265</v></c><c r="D60" s="17"><v>56</v></c><c r="E60" s="25"><v>0.29741400000000001</v></c><c r="F60" s="41"><v>-0.207848</v></c><c r="G60" s="26"><v>8.8154700000000003E-2</v></c><c r="H60" s="28"><v>2.0331999999999999E-2</v></c><c r="I60" s="16" t="s"><v>3424</v></c></row><row r="61" spans="1:9" x14ac:dyDescent="0.3"><c r="A61" s="16" t="s"><v>3421</v></c><c r="B61" s="16" t="s"><v>3422</v></c><c r="C61" s="24"><v>839194</v></c><c r="D61" s="17"><v>58</v></c><c r="E61" s="25"><v>0.293103</v></c><c r="F61" s="41"><v>-0.18907099999999999</v></c><c r="G61" s="26"><v>8.0422999999999994E-2</v></c><c r="H61" s="28"><v>2.0770400000000001E-2</v></c><c r="I61" s="16" t="s"><v>3425</v></c></row><row r="62" spans="1:9" x14ac:dyDescent="0.3"><c r="A62" s="16" t="s"><v>3360</v></c><c r="B62" s="16" t="s"><v>3361</v></c><c r="C62" s="24"><v>455817</v></c><c r="D62" s="17"><v>167</v></c><c r="E62" s="25"><v>0.30031000000000002</v></c><c r="F62" s="41"><v>-0.130326</v></c><c r="G62" s="26"><v>5.6138399999999998E-2</v></c><c r="H62" s="28"><v>2.09693E-2</v></c><c r="I62" s="16" t="s"><v>3397</v></c></row><row r="63" spans="1:9" x14ac:dyDescent="0.3"><c r="A63" s="16" t="s"><v>3375</v></c><c r="B63" s="16" t="s"><v>3376</v></c><c r="C63" s="24"><v>90945</v></c><c r="D63" s="17"><v>58</v></c><c r="E63" s="25"><v>0.309091</v></c><c r="F63" s="41"><v>0.110363</v></c><c r="G63" s="26"><v>4.7069100000000003E-2</v></c><c r="H63" s="28"><v>2.1266899999999998E-2</v></c><c r="I63" s="16" t="s"><v>3423</v></c></row><row r="64" spans="1:9" x14ac:dyDescent="0.3"><c r="A64" s="16" t="s"><v>3375</v></c><c r="B64" s="16" t="s"><v>3376</v></c><c r="C64" s="24"><v>90945</v></c><c r="D64" s="17"><v>167</v></c><c r="E64" s="25"><v>0.30031000000000002</v></c><c r="F64" s="41"><v>9.12858E-2</v></c><c r="G64" s="26"><v>3.9571000000000002E-2</v></c><c r="H64" s="28"><v>2.1783199999999999E-2</v></c><c r="I64" s="16" t="s"><v>3397</v></c></row><row r="65" spans="1:9" x14ac:dyDescent="0.3"><c r="A65" s="16" t="s"><v>3421</v></c><c r="B65" s="16" t="s"><v>3422</v></c><c r="C65" s="24"><v>839194</v></c><c r="D65" s="17"><v>135</v></c><c r="E65" s="25"><v>0.30418200000000001</v></c><c r="F65" s="41"><v>-0.122753</v></c><c r="G65" s="26"><v>5.4403399999999998E-2</v></c><c r="H65" s="28"><v>2.5031899999999999E-2</v></c><c r="I65" s="16" t="s"><v>3426</v></c></row><row r="66" spans="1:9" x14ac:dyDescent="0.3"><c r="A66" s="16" t="s"><v>3414</v></c><c r="B66" s="16" t="s"><v>3415</v></c><c r="C66" s="24"><v>956714</v></c><c r="D66" s="17"><v>187</v></c><c r="E66" s="25"><v>0.31908799999999998</v></c><c r="F66" s="41"><v>-0.16044800000000001</v></c><c r="G66" s="26"><v>7.1748900000000004E-2</v></c><c r="H66" s="28"><v>2.60862E-2</v></c><c r="I66" s="16" t="s"><v>3409</v></c></row><row r="67" spans="1:9" x14ac:dyDescent="0.3"><c r="A67" s="16" t="s"><v>3418</v></c><c r="B67" s="16" t="s"><v>3419</v></c><c r="C67" s="24"><v>967265</v></c><c r="D67" s="17"><v>112</v></c><c r="E67" s="25"><v>0.32009300000000002</v></c><c r="F67" s="41"><v>-0.118265</v></c><c r="G67" s="26"><v>5.2874400000000002E-2</v></c><c r="H67" s="28"><v>2.6512500000000001E-2</v></c><c r="I67" s="16" t="s"><v>3369</v></c></row><row r="68" spans="1:9" x14ac:dyDescent="0.3"><c r="A68" s="16" t="s"><v>3403</v></c><c r="B68" s="16" t="s"><v>3404</v></c><c r="C68" s="24"><v>313567</v></c><c r="D68" s="17"><v>209</v></c><c r="E68" s="25"><v>0.32642500000000002</v></c><c r="F68" s="41"><v>-6.3812499999999994E-2</v></c><c r="G68" s="26"><v>2.8732899999999999E-2</v></c><c r="H68" s="28"><v>2.7032799999999999E-2</v></c><c r="I68" s="16" t="s"><v>3370</v></c></row><row r="69" spans="1:9" x14ac:dyDescent="0.3"><c r="A69" s="16" t="s"><v>3418</v></c><c r="B69" s="16" t="s"><v>3419</v></c><c r="C69" s="24"><v>967265</v></c><c r="D69" s="17"><v>197</v></c><c r="E69" s="25"><v>0.31684499999999999</v></c><c r="F69" s="41"><v>-8.8919399999999996E-2</v></c><c r="G69" s="26"><v>4.0038799999999999E-2</v></c><c r="H69" s="28"><v>2.7066799999999998E-2</v></c><c r="I69" s="16" t="s"><v>3384</v></c></row><row r="70" spans="1:9" x14ac:dyDescent="0.3"><c r="A70" s="16" t="s"><v>3360</v></c><c r="B70" s="16" t="s"><v>3361</v></c><c r="C70" s="24"><v>455817</v></c><c r="D70" s="17"><v>130</v></c><c r="E70" s="25"><v>0.28968300000000002</v></c><c r="F70" s="41"><v>-0.13636699999999999</v></c><c r="G70" s="26"><v>6.1301899999999999E-2</v></c><c r="H70" s="28"><v>2.7168000000000001E-2</v></c><c r="I70" s="16" t="s"><v>3427</v></c></row><row r="71" spans="1:9" x14ac:dyDescent="0.3"><c r="A71" s="16" t="s"><v>3403</v></c><c r="B71" s="16" t="s"><v>3404</v></c><c r="C71" s="24"><v>313567</v></c><c r="D71" s="17"><v>40</v></c><c r="E71" s="25"><v>0.30128199999999999</v></c><c r="F71" s="41"><v>-0.20342399999999999</v></c><c r="G71" s="26"><v>9.0428900000000006E-2</v></c><c r="H71" s="28"><v>2.8288399999999998E-2</v></c><c r="I71" s="16" t="s"><v>3428</v></c></row><row r="72" spans="1:9" x14ac:dyDescent="0.3"><c r="A72" s="16" t="s"><v>3418</v></c><c r="B72" s="16" t="s"><v>3419</v></c><c r="C72" s="24"><v>967265</v></c><c r="D72" s="17"><v>61</v></c><c r="E72" s="25"><v>0.29824600000000001</v></c><c r="F72" s="41"><v>-0.19278600000000001</v></c><c r="G72" s="26"><v>8.7676799999999999E-2</v></c><c r="H72" s="28"><v>3.0318000000000001E-2</v></c><c r="I72" s="16" t="s"><v>3406</v></c></row><row r="73" spans="1:9" x14ac:dyDescent="0.3"><c r="A73" s="16" t="s"><v>3429</v></c><c r="B73" s="16" t="s"><v>3430</v></c><c r="C73" s="24"><v>251419</v></c><c r="D73" s="17"><v>53</v></c><c r="E73" s="25"><v>0.28504699999999999</v></c><c r="F73" s="41"><v>0.14781</v></c><c r="G73" s="26"><v>6.7119999999999999E-2</v></c><c r="H73" s="28"><v>3.0328500000000001E-2</v></c><c r="I73" s="16" t="s"><v>3392</v></c></row><row r="74" spans="1:9" x14ac:dyDescent="0.3"><c r="A74" s="16" t="s"><v>3431</v></c><c r="B74" s="16" t="s"><v>3432</v></c><c r="C74" s="24"><v>61627</v></c><c r="D74" s="17"><v>209</v></c><c r="E74" s="25"><v>0.32642500000000002</v></c><c r="F74" s="41"><v>-6.4736000000000002E-2</v></c><c r="G74" s="26"><v>3.0008900000000002E-2</v></c><c r="H74" s="28"><v>3.17051E-2</v></c><c r="I74" s="16" t="s"><v>3370</v></c></row><row r="75" spans="1:9" x14ac:dyDescent="0.3"><c r="A75" s="16" t="s"><v>3379</v></c><c r="B75" s="16" t="s"><v>3380</v></c><c r="C75" s="24"><v>568999</v></c><c r="D75" s="17"><v>194</v></c><c r="E75" s="25"><v>0.30347600000000002</v></c><c r="F75" s="41"><v>-7.1005100000000002E-2</v></c><c r="G75" s="26"><v>3.3185399999999997E-2</v></c><c r="H75" s="28"><v>3.3148900000000002E-2</v></c><c r="I75" s="16" t="s"><v>3381</v></c></row><row r="76" spans="1:9" x14ac:dyDescent="0.3"><c r="A76" s="16" t="s"><v>3375</v></c><c r="B76" s="16" t="s"><v>3376</v></c><c r="C76" s="24"><v>90945</v></c><c r="D76" s="17"><v>48</v></c><c r="E76" s="25"><v>0.30526300000000001</v></c><c r="F76" s="41"><v>0.18634500000000001</v></c><c r="G76" s="26"><v>8.5947700000000002E-2</v></c><c r="H76" s="28"><v>3.31592E-2</v></c><c r="I76" s="16" t="s"><v>3433</v></c></row><row r="77" spans="1:9" x14ac:dyDescent="0.3"><c r="A77" s="16" t="s"><v>3360</v></c><c r="B77" s="16" t="s"><v>3361</v></c><c r="C77" s="24"><v>455817</v></c><c r="D77" s="17"><v>66</v></c><c r="E77" s="25"><v>0.32520300000000002</v></c><c r="F77" s="41"><v>0.10950699999999999</v></c><c r="G77" s="26"><v>5.0751400000000002E-2</v></c><c r="H77" s="28"><v>3.32748E-2</v></c><c r="I77" s="16" t="s"><v>3434</v></c></row><row r="78" spans="1:9" x14ac:dyDescent="0.3"><c r="A78" s="16" t="s"><v>3362</v></c><c r="B78" s="16" t="s"><v>3364</v></c><c r="C78" s="24"><v>331899</v></c><c r="D78" s="17"><v>58</v></c><c r="E78" s="25"><v>0.293103</v></c><c r="F78" s="41"><v>-0.17080400000000001</v></c><c r="G78" s="26"><v>8.0081399999999997E-2</v></c><c r="H78" s="28"><v>3.5485299999999997E-2</v></c><c r="I78" s="16" t="s"><v>3425</v></c></row><row r="79" spans="1:9" x14ac:dyDescent="0.3"><c r="A79" s="16" t="s"><v>3360</v></c><c r="B79" s="16" t="s"><v>3361</v></c><c r="C79" s="24"><v>455817</v></c><c r="D79" s="17"><v>172</v></c><c r="E79" s="25"><v>0.31944400000000001</v></c><c r="F79" s="41"><v>6.9995100000000005E-2</v></c><c r="G79" s="26"><v>3.31305E-2</v></c><c r="H79" s="28"><v>3.5501400000000002E-2</v></c><c r="I79" s="16" t="s"><v>3382</v></c></row><row r="80" spans="1:9" x14ac:dyDescent="0.3"><c r="A80" s="16" t="s"><v>3362</v></c><c r="B80" s="16" t="s"><v>3364</v></c><c r="C80" s="24"><v>331899</v></c><c r="D80" s="17"><v>70</v></c><c r="E80" s="25"><v>0.341667</v></c><c r="F80" s="41"><v>-0.10739600000000001</v></c><c r="G80" s="26"><v>5.0493400000000001E-2</v></c><c r="H80" s="28"><v>3.5886099999999997E-2</v></c><c r="I80" s="16" t="s"><v>3390</v></c></row><row r="81" spans="1:9" x14ac:dyDescent="0.3"><c r="A81" s="16" t="s"><v>3360</v></c><c r="B81" s="16" t="s"><v>3361</v></c><c r="C81" s="24"><v>455817</v></c><c r="D81" s="17"><v>255</v></c><c r="E81" s="25"><v>0.31590000000000001</v></c><c r="F81" s="41"><v>0.114494</v></c><c r="G81" s="26"><v>5.4484600000000001E-2</v></c><c r="H81" s="28"><v>3.6195699999999997E-2</v></c><c r="I81" s="16" t="s"><v>3367</v></c></row><row r="82" spans="1:9" x14ac:dyDescent="0.3"><c r="A82" s="16" t="s"><v>3403</v></c><c r="B82" s="16" t="s"><v>3404</v></c><c r="C82" s="24"><v>313567</v></c><c r="D82" s="17"><v>149</v></c><c r="E82" s="25"><v>0.30555599999999999</v></c><c r="F82" s="41"><v>-5.65815E-2</v></c><c r="G82" s="26"><v>2.6957600000000002E-2</v></c><c r="H82" s="28"><v>3.6836599999999997E-2</v></c><c r="I82" s="16" t="s"><v>3371</v></c></row><row r="83" spans="1:9" x14ac:dyDescent="0.3"><c r="A83" s="16" t="s"><v>3431</v></c><c r="B83" s="16" t="s"><v>3432</v></c><c r="C83" s="24"><v>61627</v></c><c r="D83" s="17"><v>126</v></c><c r="E83" s="25"><v>0.34318199999999999</v></c><c r="F83" s="41"><v>-0.12658</v></c><c r="G83" s="26"><v>6.1334300000000001E-2</v></c><c r="H83" s="28"><v>4.0413200000000003E-2</v></c><c r="I83" s="16" t="s"><v>3373</v></c></row><row r="84" spans="1:9" x14ac:dyDescent="0.3"><c r="A84" s="16" t="s"><v>3403</v></c><c r="B84" s="16" t="s"><v>3404</v></c><c r="C84" s="24"><v>313567</v></c><c r="D84" s="17"><v>135</v></c><c r="E84" s="25"><v>0.30418200000000001</v></c><c r="F84" s="41"><v>6.4154100000000006E-2</v></c><c r="G84" s="26"><v>3.1280700000000002E-2</v></c><c r="H84" s="28"><v>4.1460400000000001E-2</v></c><c r="I84" s="16" t="s"><v>3426</v></c></row><row r="85" spans="1:9" x14ac:dyDescent="0.3"><c r="A85" s="16" t="s"><v>3429</v></c><c r="B85" s="16" t="s"><v>3430</v></c><c r="C85" s="24"><v>251419</v></c><c r="D85" s="17"><v>75</v></c><c r="E85" s="25"><v>0.29729699999999998</v></c><c r="F85" s="41"><v>-0.112618</v></c><c r="G85" s="26"><v>5.5277800000000002E-2</v></c><c r="H85" s="28"><v>4.38758E-2</v></c><c r="I85" s="16" t="s"><v>3374</v></c></row><row r="86" spans="1:9" x14ac:dyDescent="0.3"><c r="A86" s="16" t="s"><v>3414</v></c><c r="B86" s="16" t="s"><v>3415</v></c><c r="C86" s="24"><v>956714</v></c><c r="D86" s="17"><v>40</v></c><c r="E86" s="25"><v>0.30128199999999999</v></c><c r="F86" s="41"><v>0.24140600000000001</v></c><c r="G86" s="26"><v>0.11781800000000001</v></c><c r="H86" s="28"><v>4.4998000000000003E-2</v></c><c r="I86" s="16" t="s"><v>3428</v></c></row><row r="87" spans="1:9" x14ac:dyDescent="0.3"><c r="A87" s="16" t="s"><v>3414</v></c><c r="B87" s="16" t="s"><v>3415</v></c><c r="C87" s="24"><v>956714</v></c><c r="D87" s="17"><v>203</v></c><c r="E87" s="25"><v>0.31447399999999998</v></c><c r="F87" s="41"><v>-0.14466799999999999</v></c><c r="G87" s="26"><v>7.1992299999999995E-2</v></c><c r="H87" s="28"><v>4.5322099999999997E-2</v></c><c r="I87" s="16" t="s"><v>3395</v></c></row><row r="88" spans="1:9" x14ac:dyDescent="0.3"><c r="A88" s="16" t="s"><v>3360</v></c><c r="B88" s="16" t="s"><v>3361</v></c><c r="C88" s="24"><v>455817</v></c><c r="D88" s="17"><v>78</v></c><c r="E88" s="25"><v>0.31125799999999998</v></c><c r="F88" s="41"><v>0.146704</v></c><c r="G88" s="26"><v>7.2549100000000005E-2</v></c><c r="H88" s="28"><v>4.5386299999999997E-2</v></c><c r="I88" s="16" t="s"><v>3383</v></c></row><row r="89" spans="1:9" x14ac:dyDescent="0.3"><c r="A89" s="16" t="s"><v>3414</v></c><c r="B89" s="16" t="s"><v>3415</v></c><c r="C89" s="24"><v>956714</v></c><c r="D89" s="17"><v>197</v></c><c r="E89" s="25"><v>0.31684499999999999</v></c><c r="F89" s="41"><v>-0.14070199999999999</v></c><c r="G89" s="26"><v>7.0201100000000002E-2</v></c><c r="H89" s="28"><v>4.5888199999999997E-2</v></c><c r="I89" s="16" t="s"><v>3384</v></c></row><row r="90" spans="1:9" x14ac:dyDescent="0.3"><c r="A90" s="16" t="s"><v>3365</v></c><c r="B90" s="16" t="s"><v>3368</v></c><c r="C90" s="24"><v>-37712</v></c><c r="D90" s="17"><v>75</v></c><c r="E90" s="25"><v>0.30666700000000002</v></c><c r="F90" s="41"><v>0.18662300000000001</v></c><c r="G90" s="26"><v>9.36163E-2</v></c><c r="H90" s="28"><v>4.8555000000000001E-2</v></c><c r="I90" s="16" t="s"><v>3378</v></c></row><row r="91" spans="1:9" x14ac:dyDescent="0.3"><c r="A91" s="16" t="s"><v>3410</v></c><c r="B91" s="16" t="s"><v>3411</v></c><c r="C91" s="24"><v>250253</v></c><c r="D91" s="17"><v>140</v></c><c r="E91" s="25"><v>0.31976700000000002</v></c><c r="F91" s="41"><v>-8.2179199999999994E-2</v></c><c r="G91" s="26"><v>4.1615600000000003E-2</v></c><c r="H91" s="28"><v>4.95798E-2</v></c><c r="I91" s="16" t="s"><v>3435</v></c></row><row r="92" spans="1:9" x14ac:dyDescent="0.3"><c r="A92" s="16" t="s"><v>3429</v></c><c r="B92" s="16" t="s"><v>3430</v></c><c r="C92" s="24"><v>251419</v></c><c r="D92" s="17"><v>214</v></c><c r="E92" s="25"><v>0.3125</v></c><c r="F92" s="41"><v>-4.0392600000000001E-2</v></c><c r="G92" s="26"><v>2.0608399999999999E-2</v></c><c r="H92" s="28"><v>5.0794800000000001E-2</v></c><c r="I92" s="16" t="s"><v>3391</v></c></row><row r="93" spans="1:9" x14ac:dyDescent="0.3"><c r="A93" s="16" t="s"><v>3431</v></c><c r="B93" s="16" t="s"><v>3432</v></c><c r="C93" s="24"><v>61627</v></c><c r="D93" s="17"><v>58</v></c><c r="E93" s="25"><v>0.309091</v></c><c r="F93" s="41"><v>-0.220612</v></c><c r="G93" s="26"><v>0.111802</v></c><c r="H93" s="28"><v>5.1571800000000001E-2</v></c><c r="I93" s="16" t="s"><v>3423</v></c></row><row r="94" spans="1:9" x14ac:dyDescent="0.3"><c r="A94" s="16" t="s"><v>3431</v></c><c r="B94" s="16" t="s"><v>3432</v></c><c r="C94" s="24"><v>61627</v></c><c r="D94" s="17"><v>214</v></c><c r="E94" s="25"><v>0.3125</v></c><c r="F94" s="41"><v>7.6706899999999995E-2</v></c><c r="G94" s="26"><v>3.9401800000000001E-2</v></c><c r="H94" s="28"><v>5.2367200000000003E-2</v></c><c r="I94" s="16" t="s"><v>3391</v></c></row><row r="95" spans="1:9" x14ac:dyDescent="0.3"><c r="A95" s="16" t="s"><v>3375</v></c><c r="B95" s="16" t="s"><v>3376</v></c><c r="C95" s="24"><v>90945</v></c><c r="D95" s="17"><v>56</v></c><c r="E95" s="25"><v>0.29741400000000001</v></c><c r="F95" s="41"><v>-0.121948</v></c><c r="G95" s="26"><v>6.2285800000000002E-2</v></c><c r="H95" s="28"><v>5.3030899999999999E-2</v></c><c r="I95" s="16" t="s"><v>3424</v></c></row><row r="96" spans="1:9" x14ac:dyDescent="0.3"><c r="A96" s="16" t="s"><v>3362</v></c><c r="B96" s="16" t="s"><v>3364</v></c><c r="C96" s="24"><v>331899</v></c><c r="D96" s="17"><v>67</v></c><c r="E96" s="25"><v>0.31640600000000002</v></c><c r="F96" s="41"><v>-0.14534</v></c><c r="G96" s="26"><v>7.5147900000000004E-2</v></c><c r="H96" s="28"><v>5.5723700000000001E-2</v></c><c r="I96" s="16" t="s"><v>3436</v></c></row><row r="97" spans="1:9" x14ac:dyDescent="0.3"><c r="A97" s="16" t="s"><v>3365</v></c><c r="B97" s="16" t="s"><v>3368</v></c><c r="C97" s="24"><v>-37712</v></c><c r="D97" s="17"><v>70</v></c><c r="E97" s="25"><v>0.341667</v></c><c r="F97" s="41"><v>-0.12343899999999999</v></c><c r="G97" s="26"><v>6.3946500000000003E-2</v></c><c r="H97" s="28"><v>5.6397000000000003E-2</v></c><c r="I97" s="16" t="s"><v>3390</v></c></row><row r="98" spans="1:9" x14ac:dyDescent="0.3"><c r="A98" s="16" t="s"><v>3414</v></c><c r="B98" s="16" t="s"><v>3415</v></c><c r="C98" s="24"><v>956714</v></c><c r="D98" s="17"><v>183</v></c><c r="E98" s="25"><v>0.321739</v></c><c r="F98" s="41"><v>-0.124483</v></c><c r="G98" s="26"><v>6.5338199999999999E-2</v></c><c r="H98" s="28"><v>5.7739199999999997E-2</v></c><c r="I98" s="16" t="s"><v>3388</v></c></row><row r="99" spans="1:9" x14ac:dyDescent="0.3"><c r="A99" s="16" t="s"><v>3431</v></c><c r="B99" s="16" t="s"><v>3432</v></c><c r="C99" s="24"><v>61627</v></c><c r="D99" s="17"><v>75</v></c><c r="E99" s="25"><v>0.29729699999999998</v></c><c r="F99" s="41"><v>-0.187113</v></c><c r="G99" s="26"><v>9.7927700000000006E-2</v></c><c r="H99" s="28"><v>5.84866E-2</v></c><c r="I99" s="16" t="s"><v>3374</v></c></row><row r="100" spans="1:9" x14ac:dyDescent="0.3"><c r="A100" s="16" t="s"><v>3398</v></c><c r="B100" s="16" t="s"><v>3399</v></c><c r="C100" s="24"><v>266715</v></c><c r="D100" s="17"><v>255</v></c><c r="E100" s="25"><v>0.31590000000000001</v></c><c r="F100" s="41"><v>4.5512900000000002E-2</v></c><c r="G100" s="26"><v>2.3998700000000001E-2</v></c><c r="H100" s="28"><v>5.85771E-2</v></c><c r="I100" s="16" t="s"><v>3367</v></c></row><row r="101" spans="1:9" x14ac:dyDescent="0.3"><c r="A101" s="16" t="s"><v>3365</v></c><c r="B101" s="16" t="s"><v>3368</v></c><c r="C101" s="24"><v>-37712</v></c><c r="D101" s="17"><v>167</v></c><c r="E101" s="25"><v>0.30031000000000002</v></c><c r="F101" s="41"><v>8.17436E-2</v></c><c r="G101" s="26"><v>4.3803799999999997E-2</v></c><c r="H101" s="28"><v>6.3057100000000005E-2</v></c><c r="I101" s="16" t="s"><v>3397</v></c></row><row r="102" spans="1:9" x14ac:dyDescent="0.3"><c r="A102" s="16" t="s"><v>3360</v></c><c r="B102" s="16" t="s"><v>3361</v></c><c r="C102" s="24"><v>455817</v></c><c r="D102" s="17"><v>48</v></c><c r="E102" s="25"><v>0.33734900000000001</v></c><c r="F102" s="41"><v>-0.20819599999999999</v></c><c r="G102" s="26"><v>0.110223</v></c><c r="H102" s="28"><v>6.3515000000000002E-2</v></c><c r="I102" s="16" t="s"><v>3437</v></c></row><row r="103" spans="1:9" x14ac:dyDescent="0.3"><c r="A103" s="16" t="s"><v>3403</v></c><c r="B103" s="16" t="s"><v>3404</v></c><c r="C103" s="24"><v>313567</v></c><c r="D103" s="17"><v>187</v></c><c r="E103" s="25"><v>0.31908799999999998</v></c><c r="F103" s="41"><v>-5.34496E-2</v></c><c r="G103" s="26"><v>2.8946699999999999E-2</v></c><c r="H103" s="28"><v>6.58271E-2</v></c><c r="I103" s="16" t="s"><v>3409</v></c></row><row r="104" spans="1:9" x14ac:dyDescent="0.3"><c r="A104" s="16" t="s"><v>3418</v></c><c r="B104" s="16" t="s"><v>3419</v></c><c r="C104" s="24"><v>967265</v></c><c r="D104" s="17"><v>75</v></c><c r="E104" s="25"><v>0.29729699999999998</v></c><c r="F104" s="41"><v>0.13329299999999999</v></c><c r="G104" s="26"><v>7.2086499999999998E-2</v></c><c r="H104" s="28"><v>6.6972599999999993E-2</v></c><c r="I104" s="16" t="s"><v>3374</v></c></row><row r="105" spans="1:9" x14ac:dyDescent="0.3"><c r="A105" s="16" t="s"><v>3375</v></c><c r="B105" s="16" t="s"><v>3376</v></c><c r="C105" s="24"><v>90945</v></c><c r="D105" s="17"><v>75</v></c><c r="E105" s="25"><v>0.317857</v></c><c r="F105" s="41"><v>-0.145705</v></c><c r="G105" s="26"><v>7.9500600000000005E-2</v></c><c r="H105" s="28"><v>6.9237599999999996E-2</v></c><c r="I105" s="16" t="s"><v>3396</v></c></row><row r="106" spans="1:9" x14ac:dyDescent="0.3"><c r="A106" s="16" t="s"><v>3362</v></c><c r="B106" s="16" t="s"><v>3364</v></c><c r="C106" s="24"><v>331899</v></c><c r="D106" s="17"><v>56</v></c><c r="E106" s="25"><v>0.29741400000000001</v></c><c r="F106" s="41"><v>-0.176121</v></c><c r="G106" s="26"><v>9.6288499999999999E-2</v></c><c r="H106" s="28"><v>7.0365999999999998E-2</v></c><c r="I106" s="16" t="s"><v>3424</v></c></row><row r="107" spans="1:9" x14ac:dyDescent="0.3"><c r="A107" s="16" t="s"><v>3398</v></c><c r="B107" s="16" t="s"><v>3399</v></c><c r="C107" s="24"><v>266715</v></c><c r="D107" s="17"><v>48</v></c><c r="E107" s="25"><v>0.351852</v></c><c r="F107" s="41"><v>0.19193199999999999</v></c><c r="G107" s="26"><v>0.104215</v></c><c r="H107" s="28"><v>7.0381899999999997E-2</v></c><c r="I107" s="16" t="s"><v>3416</v></c></row><row r="108" spans="1:9" x14ac:dyDescent="0.3"><c r="A108" s="16" t="s"><v>3431</v></c><c r="B108" s="16" t="s"><v>3432</v></c><c r="C108" s="24"><v>61627</v></c><c r="D108" s="17"><v>167</v></c><c r="E108" s="25"><v>0.30031000000000002</v></c><c r="F108" s="41"><v>8.0059699999999998E-2</v></c><c r="G108" s="26"><v>4.41048E-2</v></c><c r="H108" s="28"><v>7.0549299999999995E-2</v></c><c r="I108" s="16" t="s"><v>3397</v></c></row><row r="109" spans="1:9" x14ac:dyDescent="0.3"><c r="A109" s="16" t="s"><v>3362</v></c><c r="B109" s="16" t="s"><v>3364</v></c><c r="C109" s="24"><v>331899</v></c><c r="D109" s="17"><v>48</v></c><c r="E109" s="25"><v>0.351852</v></c><c r="F109" s="41"><v>-0.155531</v></c><c r="G109" s="26"><v>8.5665099999999994E-2</v></c><c r="H109" s="28"><v>7.4351799999999996E-2</v></c><c r="I109" s="16" t="s"><v>3416</v></c></row><row r="110" spans="1:9" x14ac:dyDescent="0.3"><c r="A110" s="16" t="s"><v>3360</v></c><c r="B110" s="16" t="s"><v>3361</v></c><c r="C110" s="24"><v>455817</v></c><c r="D110" s="17"><v>59</v></c><c r="E110" s="25"><v>0.272727</v></c><c r="F110" s="41"><v>0.16111200000000001</v></c><c r="G110" s="26"><v>9.0649400000000005E-2</v></c><c r="H110" s="28"><v>7.8185000000000004E-2</v></c><c r="I110" s="16" t="s"><v>3420</v></c></row><row r="111" spans="1:9" x14ac:dyDescent="0.3"><c r="A111" s="16" t="s"><v>3360</v></c><c r="B111" s="16" t="s"><v>3361</v></c><c r="C111" s="24"><v>455817</v></c><c r="D111" s="17"><v>48</v></c><c r="E111" s="25"><v>0.30526300000000001</v></c><c r="F111" s="41"><v>0.19275500000000001</v></c><c r="G111" s="26"><v>0.108167</v></c><c r="H111" s="28"><v>7.85912E-2</v></c><c r="I111" s="16" t="s"><v>3433</v></c></row><row r="112" spans="1:9" x14ac:dyDescent="0.3"><c r="A112" s="16" t="s"><v>3398</v></c><c r="B112" s="16" t="s"><v>3399</v></c><c r="C112" s="24"><v>266715</v></c><c r="D112" s="17"><v>71</v></c><c r="E112" s="25"><v>0.34375</v></c><c r="F112" s="41"><v>-0.10707800000000001</v></c><c r="G112" s="26"><v>6.0540200000000002E-2</v></c><c r="H112" s="28"><v>7.9713400000000004E-2</v></c><c r="I112" s="16" t="s"><v>3387</v></c></row><row r="113" spans="1:9" x14ac:dyDescent="0.3"><c r="A113" s="16" t="s"><v>3421</v></c><c r="B113" s="16" t="s"><v>3422</v></c><c r="C113" s="24"><v>839194</v></c><c r="D113" s="17"><v>167</v></c><c r="E113" s="25"><v>0.30031000000000002</v></c><c r="F113" s="41"><v>-6.0027999999999998E-2</v></c><c r="G113" s="26"><v>3.4153999999999997E-2</v></c><c r="H113" s="28"><v>7.9901700000000006E-2</v></c><c r="I113" s="16" t="s"><v>3397</v></c></row><row r="114" spans="1:9" x14ac:dyDescent="0.3"><c r="A114" s="16" t="s"><v>3362</v></c><c r="B114" s="16" t="s"><v>3364</v></c><c r="C114" s="24"><v>331899</v></c><c r="D114" s="17"><v>75</v></c><c r="E114" s="25"><v>0.317857</v></c><c r="F114" s="41"><v>-0.110955</v></c><c r="G114" s="26"><v>6.3057600000000005E-2</v></c><c r="H114" s="28"><v>8.0944699999999994E-2</v></c><c r="I114" s="16" t="s"><v>3396</v></c></row><row r="115" spans="1:9" x14ac:dyDescent="0.3"><c r="A115" s="16" t="s"><v>3362</v></c><c r="B115" s="16" t="s"><v>3364</v></c><c r="C115" s="24"><v>331899</v></c><c r="D115" s="17"><v>77</v></c><c r="E115" s="25"><v>0.31292500000000001</v></c><c r="F115" s="41"><v>-0.103605</v></c><c r="G115" s="26"><v>5.9184199999999999E-2</v></c><c r="H115" s="28"><v>8.2691000000000001E-2</v></c><c r="I115" s="16" t="s"><v>3438</v></c></row><row r="116" spans="1:9" x14ac:dyDescent="0.3"><c r="A116" s="16" t="s"><v>3418</v></c><c r="B116" s="16" t="s"><v>3419</v></c><c r="C116" s="24"><v>967265</v></c><c r="D116" s="17"><v>48</v></c><c r="E116" s="25"><v>0.30526300000000001</v></c><c r="F116" s="41"><v>0.19738800000000001</v></c><c r="G116" s="26"><v>0.112748</v></c><c r="H116" s="28"><v>8.3879099999999998E-2</v></c><c r="I116" s="16" t="s"><v>3433</v></c></row><row r="117" spans="1:9" x14ac:dyDescent="0.3"><c r="A117" s="16" t="s"><v>3431</v></c><c r="B117" s="16" t="s"><v>3432</v></c><c r="C117" s="24"><v>61627</v></c><c r="D117" s="17"><v>58</v></c><c r="E117" s="25"><v>0.293103</v></c><c r="F117" s="41"><v>-0.17439299999999999</v></c><c r="G117" s="26"><v>0.10002</v></c><c r="H117" s="28"><v>8.4431599999999996E-2</v></c><c r="I117" s="16" t="s"><v>3425</v></c></row><row r="118" spans="1:9" x14ac:dyDescent="0.3"><c r="A118" s="16" t="s"><v>3429</v></c><c r="B118" s="16" t="s"><v>3430</v></c><c r="C118" s="24"><v>251419</v></c><c r="D118" s="17"><v>197</v></c><c r="E118" s="25"><v>0.31684499999999999</v></c><c r="F118" s="41"><v>-5.3749600000000002E-2</v></c><c r="G118" s="26"><v>3.1123399999999999E-2</v></c><c r="H118" s="28"><v>8.5141999999999995E-2</v></c><c r="I118" s="16" t="s"><v>3384</v></c></row><row r="119" spans="1:9" x14ac:dyDescent="0.3"><c r="A119" s="16" t="s"><v>3414</v></c><c r="B119" s="16" t="s"><v>3415</v></c><c r="C119" s="24"><v>956714</v></c><c r="D119" s="17"><v>58</v></c><c r="E119" s="25"><v>0.309091</v></c><c r="F119" s="41"><v>0.189718</v></c><c r="G119" s="26"><v>0.109634</v></c><c r="H119" s="28"><v>8.7012999999999993E-2</v></c><c r="I119" s="16" t="s"><v>3423</v></c></row><row r="120" spans="1:9" x14ac:dyDescent="0.3"><c r="A120" s="16" t="s"><v>3375</v></c><c r="B120" s="16" t="s"><v>3376</v></c><c r="C120" s="24"><v>90945</v></c><c r="D120" s="17"><v>59</v></c><c r="E120" s="25"><v>0.32110100000000003</v></c><c r="F120" s="41"><v>7.6703400000000005E-2</v></c><c r="G120" s="26"><v>4.47496E-2</v></c><c r="H120" s="28"><v>8.9999300000000004E-2</v></c><c r="I120" s="16" t="s"><v>3402</v></c></row><row r="121" spans="1:9" x14ac:dyDescent="0.3"><c r="A121" s="16" t="s"><v>3431</v></c><c r="B121" s="16" t="s"><v>3432</v></c><c r="C121" s="24"><v>61627</v></c><c r="D121" s="17"><v>64</v></c><c r="E121" s="25"><v>0.35981299999999999</v></c><c r="F121" s="41"><v>-0.225685</v></c><c r="G121" s="26"><v>0.13187099999999999</v></c><c r="H121" s="28"><v>9.0569399999999994E-2</v></c><c r="I121" s="16" t="s"><v>3412</v></c></row><row r="122" spans="1:9" x14ac:dyDescent="0.3"><c r="A122" s="16" t="s"><v>3365</v></c><c r="B122" s="16" t="s"><v>3368</v></c><c r="C122" s="24"><v>-37712</v></c><c r="D122" s="17"><v>71</v></c><c r="E122" s="25"><v>0.29787200000000003</v></c><c r="F122" s="41"><v>8.4162399999999998E-2</v></c><c r="G122" s="26"><v>4.93672E-2</v></c><c r="H122" s="28"><v>9.0772500000000006E-2</v></c><c r="I122" s="16" t="s"><v>3377</v></c></row><row r="123" spans="1:9" x14ac:dyDescent="0.3"><c r="A123" s="16" t="s"><v>3429</v></c><c r="B123" s="16" t="s"><v>3430</v></c><c r="C123" s="24"><v>251419</v></c><c r="D123" s="17"><v>56</v></c><c r="E123" s="25"><v>0.29741400000000001</v></c><c r="F123" s="41"><v>-0.10813</v></c><c r="G123" s="26"><v>6.3340400000000005E-2</v></c><c r="H123" s="28"><v>9.0901800000000005E-2</v></c><c r="I123" s="16" t="s"><v>3424</v></c></row><row r="124" spans="1:9" x14ac:dyDescent="0.3"><c r="A124" s="16" t="s"><v>3362</v></c><c r="B124" s="16" t="s"><v>3364</v></c><c r="C124" s="24"><v>331899</v></c><c r="D124" s="17"><v>140</v></c><c r="E124" s="25"><v>0.31976700000000002</v></c><c r="F124" s="41"><v>-6.3023700000000002E-2</v></c><c r="G124" s="26"><v>3.7173200000000003E-2</v></c><c r="H124" s="28"><v>9.1445600000000002E-2</v></c><c r="I124" s="16" t="s"><v>3435</v></c></row><row r="125" spans="1:9" x14ac:dyDescent="0.3"><c r="A125" s="16" t="s"><v>3414</v></c><c r="B125" s="16" t="s"><v>3415</v></c><c r="C125" s="24"><v>956714</v></c><c r="D125" s="17"><v>112</v></c><c r="E125" s="25"><v>0.32009300000000002</v></c><c r="F125" s="41"><v>-0.14852299999999999</v></c><c r="G125" s="26"><v>8.7838899999999998E-2</v></c><c r="H125" s="28"><v>9.2565900000000007E-2</v></c><c r="I125" s="16" t="s"><v>3369</v></c></row><row r="126" spans="1:9" x14ac:dyDescent="0.3"><c r="A126" s="16" t="s"><v>3362</v></c><c r="B126" s="16" t="s"><v>3364</v></c><c r="C126" s="24"><v>331899</v></c><c r="D126" s="17"><v>88</v></c><c r="E126" s="25"><v>0.326347</v></c><c r="F126" s="41"><v>-7.66342E-2</v></c><c r="G126" s="26"><v>4.5334399999999997E-2</v></c><c r="H126" s="28"><v>9.3204999999999996E-2</v></c><c r="I126" s="16" t="s"><v>3405</v></c></row><row r="127" spans="1:9" x14ac:dyDescent="0.3"><c r="A127" s="16" t="s"><v>3362</v></c><c r="B127" s="16" t="s"><v>3364</v></c><c r="C127" s="24"><v>331899</v></c><c r="D127" s="17"><v>66</v></c><c r="E127" s="25"><v>0.32520300000000002</v></c><c r="F127" s="41"><v>-0.10363600000000001</v></c><c r="G127" s="26"><v>6.1208400000000003E-2</v></c><c r="H127" s="28"><v>9.3446500000000002E-2</v></c><c r="I127" s="16" t="s"><v>3434</v></c></row><row r="128" spans="1:9" x14ac:dyDescent="0.3"><c r="A128" s="16" t="s"><v>3429</v></c><c r="B128" s="16" t="s"><v>3430</v></c><c r="C128" s="24"><v>251419</v></c><c r="D128" s="17"><v>209</v></c><c r="E128" s="25"><v>0.32642500000000002</v></c><c r="F128" s="41"><v>-4.4483300000000003E-2</v></c><c r="G128" s="26"><v>2.6476099999999999E-2</v></c><c r="H128" s="28"><v>9.3871700000000002E-2</v></c><c r="I128" s="16" t="s"><v>3370</v></c></row><row r="129" spans="1:9" x14ac:dyDescent="0.3"><c r="A129" s="16" t="s"><v>3431</v></c><c r="B129" s="16" t="s"><v>3432</v></c><c r="C129" s="24"><v>61627</v></c><c r="D129" s="17"><v>71</v></c><c r="E129" s="25"><v>0.29787200000000003</v></c><c r="F129" s="41"><v>-0.14877000000000001</v></c><c r="G129" s="26"><v>8.8539000000000007E-2</v></c><c r="H129" s="28"><v>9.5461500000000005E-2</v></c><c r="I129" s="16" t="s"><v>3377</v></c></row><row r="130" spans="1:9" x14ac:dyDescent="0.3"><c r="A130" s="16" t="s"><v>3403</v></c><c r="B130" s="16" t="s"><v>3404</v></c><c r="C130" s="24"><v>313567</v></c><c r="D130" s="17"><v>56</v></c><c r="E130" s="25"><v>0.29741400000000001</v></c><c r="F130" s="41"><v>-9.6016299999999999E-2</v></c><c r="G130" s="26"><v>5.7065900000000003E-2</v></c><c r="H130" s="28"><v>9.5582299999999995E-2</v></c><c r="I130" s="16" t="s"><v>3424</v></c></row><row r="131" spans="1:9" x14ac:dyDescent="0.3"><c r="A131" s="16" t="s"><v>3414</v></c><c r="B131" s="16" t="s"><v>3415</v></c><c r="C131" s="24"><v>956714</v></c><c r="D131" s="17"><v>104</v></c><c r="E131" s="25"><v>0.31865300000000002</v></c><c r="F131" s="41"><v>0.15035000000000001</v></c><c r="G131" s="26"><v>8.9980400000000002E-2</v></c><c r="H131" s="28"><v>9.6621799999999994E-2</v></c><c r="I131" s="16" t="s"><v>3393</v></c></row><row r="132" spans="1:9" x14ac:dyDescent="0.3"><c r="A132" s="16" t="s"><v>3403</v></c><c r="B132" s="16" t="s"><v>3404</v></c><c r="C132" s="24"><v>313567</v></c><c r="D132" s="17"><v>255</v></c><c r="E132" s="25"><v>0.31590000000000001</v></c><c r="F132" s="41"><v>4.8640599999999999E-2</v></c><c r="G132" s="26"><v>2.9264200000000001E-2</v></c><c r="H132" s="28"><v>9.7227900000000006E-2</v></c><c r="I132" s="16" t="s"><v>3367</v></c></row><row r="133" spans="1:9" x14ac:dyDescent="0.3"><c r="A133" s="16" t="s"><v>3360</v></c><c r="B133" s="16" t="s"><v>3361</v></c><c r="C133" s="24"><v>455817</v></c><c r="D133" s="17"><v>183</v></c><c r="E133" s="25"><v>0.321739</v></c><c r="F133" s="41"><v>-7.5897199999999998E-2</v></c><c r="G133" s="26"><v>4.6011700000000003E-2</v></c><c r="H133" s="28"><v>0.10012</v></c><c r="I133" s="16" t="s"><v>3388</v></c></row><row r="134" spans="1:9" x14ac:dyDescent="0.3"><c r="A134" s="16" t="s"><v>3418</v></c><c r="B134" s="16" t="s"><v>3419</v></c><c r="C134" s="24"><v>967265</v></c><c r="D134" s="17"><v>157</v></c><c r="E134" s="25"><v>0.29470200000000002</v></c><c r="F134" s="41"><v>-7.9830999999999999E-2</v></c><c r="G134" s="26"><v>4.8423300000000002E-2</v></c><c r="H134" s="28"><v>0.10043100000000001</v></c><c r="I134" s="16" t="s"><v>3413</v></c></row><row r="135" spans="1:9" x14ac:dyDescent="0.3"><c r="A135" s="16" t="s"><v>3403</v></c><c r="B135" s="16" t="s"><v>3404</v></c><c r="C135" s="24"><v>313567</v></c><c r="D135" s="17"><v>48</v></c><c r="E135" s="25"><v>0.30526300000000001</v></c><c r="F135" s="41"><v>-0.105281</v></c><c r="G135" s="26"><v>6.3363799999999998E-2</v></c><c r="H135" s="28"><v>0.10057000000000001</v></c><c r="I135" s="16" t="s"><v>3433</v></c></row><row r="136" spans="1:9" x14ac:dyDescent="0.3"><c r="A136" s="16" t="s"><v>3362</v></c><c r="B136" s="16" t="s"><v>3364</v></c><c r="C136" s="24"><v>331899</v></c><c r="D136" s="17"><v>135</v></c><c r="E136" s="25"><v>0.30418200000000001</v></c><c r="F136" s="41"><v>-7.3541599999999999E-2</v></c><c r="G136" s="26"><v>4.4701900000000003E-2</v></c><c r="H136" s="28"><v>0.101366</v></c><c r="I136" s="16" t="s"><v>3426</v></c></row><row r="137" spans="1:9" x14ac:dyDescent="0.3"><c r="A137" s="16" t="s"><v>3398</v></c><c r="B137" s="16" t="s"><v>3399</v></c><c r="C137" s="24"><v>266715</v></c><c r="D137" s="17"><v>70</v></c><c r="E137" s="25"><v>0.341667</v></c><c r="F137" s="41"><v>-0.114481</v></c><c r="G137" s="26"><v>7.0082699999999998E-2</v></c><c r="H137" s="28"><v>0.105505</v></c><c r="I137" s="16" t="s"><v>3390</v></c></row><row r="138" spans="1:9" x14ac:dyDescent="0.3"><c r="A138" s="16" t="s"><v>3418</v></c><c r="B138" s="16" t="s"><v>3419</v></c><c r="C138" s="24"><v>967265</v></c><c r="D138" s="17"><v>209</v></c><c r="E138" s="25"><v>0.32642500000000002</v></c><c r="F138" s="41"><v>-5.4937199999999999E-2</v></c><c r="G138" s="26"><v>3.4014000000000003E-2</v></c><c r="H138" s="28"><v>0.10723199999999999</v></c><c r="I138" s="16" t="s"><v>3370</v></c></row><row r="139" spans="1:9" x14ac:dyDescent="0.3"><c r="A139" s="16" t="s"><v>3362</v></c><c r="B139" s="16" t="s"><v>3364</v></c><c r="C139" s="24"><v>331899</v></c><c r="D139" s="17"><v>157</v></c><c r="E139" s="25"><v>0.29470200000000002</v></c><c r="F139" s="41"><v>-6.4907500000000007E-2</v></c><c r="G139" s="26"><v>4.0466299999999997E-2</v></c><c r="H139" s="28"><v>0.10992499999999999</v></c><c r="I139" s="16" t="s"><v>3413</v></c></row><row r="140" spans="1:9" x14ac:dyDescent="0.3"><c r="A140" s="16" t="s"><v>3410</v></c><c r="B140" s="16" t="s"><v>3411</v></c><c r="C140" s="24"><v>250253</v></c><c r="D140" s="17"><v>71</v></c><c r="E140" s="25"><v>0.34375</v></c><c r="F140" s="41"><v>-0.11114</v></c><c r="G140" s="26"><v>6.8990399999999993E-2</v></c><c r="H140" s="28"><v>0.110057</v></c><c r="I140" s="16" t="s"><v>3387</v></c></row><row r="141" spans="1:9" x14ac:dyDescent="0.3"><c r="A141" s="16" t="s"><v>3431</v></c><c r="B141" s="16" t="s"><v>3432</v></c><c r="C141" s="24"><v>61627</v></c><c r="D141" s="17"><v>194</v></c><c r="E141" s="25"><v>0.30347600000000002</v></c><c r="F141" s="41"><v>-5.4699499999999998E-2</v></c><c r="G141" s="26"><v>3.4249099999999998E-2</v></c><c r="H141" s="28"><v>0.11124199999999999</v></c><c r="I141" s="16" t="s"><v>3381</v></c></row><row r="142" spans="1:9" x14ac:dyDescent="0.3"><c r="A142" s="16" t="s"><v>3362</v></c><c r="B142" s="16" t="s"><v>3364</v></c><c r="C142" s="24"><v>331899</v></c><c r="D142" s="17"><v>40</v></c><c r="E142" s="25"><v>0.30128199999999999</v></c><c r="F142" s="41"><v>-0.114909</v></c><c r="G142" s="26"><v>7.1767999999999998E-2</v></c><c r="H142" s="28"><v>0.114784</v></c><c r="I142" s="16" t="s"><v>3428</v></c></row><row r="143" spans="1:9" x14ac:dyDescent="0.3"><c r="A143" s="16" t="s"><v>3375</v></c><c r="B143" s="16" t="s"><v>3376</v></c><c r="C143" s="24"><v>90945</v></c><c r="D143" s="17"><v>71</v></c><c r="E143" s="25"><v>0.29787200000000003</v></c><c r="F143" s="41"><v>5.4961099999999999E-2</v></c><c r="G143" s="26"><v>3.4681799999999999E-2</v></c><c r="H143" s="28"><v>0.115618</v></c><c r="I143" s="16" t="s"><v>3377</v></c></row><row r="144" spans="1:9" x14ac:dyDescent="0.3"><c r="A144" s="16" t="s"><v>3362</v></c><c r="B144" s="16" t="s"><v>3364</v></c><c r="C144" s="24"><v>331899</v></c><c r="D144" s="17"><v>71</v></c><c r="E144" s="25"><v>0.34375</v></c><c r="F144" s="41"><v>-9.8525000000000001E-2</v></c><c r="G144" s="26"><v>6.2139100000000003E-2</v></c><c r="H144" s="28"><v>0.11571099999999999</v></c><c r="I144" s="16" t="s"><v>3387</v></c></row><row r="145" spans="1:9" x14ac:dyDescent="0.3"><c r="A145" s="16" t="s"><v>3431</v></c><c r="B145" s="16" t="s"><v>3432</v></c><c r="C145" s="24"><v>61627</v></c><c r="D145" s="17"><v>66</v></c><c r="E145" s="25"><v>0.32520300000000002</v></c><c r="F145" s="41"><v>-0.13248599999999999</v></c><c r="G145" s="26"><v>8.3637000000000003E-2</v></c><c r="H145" s="28"><v>0.116246</v></c><c r="I145" s="16" t="s"><v>3434</v></c></row><row r="146" spans="1:9" x14ac:dyDescent="0.3"><c r="A146" s="16" t="s"><v>3439</v></c><c r="B146" s="16" t="s"><v>3440</v></c><c r="C146" s="24"><v>464471</v></c><c r="D146" s="17"><v>70</v></c><c r="E146" s="25"><v>0.341667</v></c><c r="F146" s="41"><v>0.15153800000000001</v></c><c r="G146" s="26"><v>9.5829800000000007E-2</v></c><c r="H146" s="28"><v>0.116961</v></c><c r="I146" s="16" t="s"><v>3390</v></c></row><row r="147" spans="1:9" x14ac:dyDescent="0.3"><c r="A147" s="16" t="s"><v>3365</v></c><c r="B147" s="16" t="s"><v>3368</v></c><c r="C147" s="24"><v>-37712</v></c><c r="D147" s="17"><v>58</v></c><c r="E147" s="25"><v>0.293103</v></c><c r="F147" s="41"><v>-0.120431</v></c><c r="G147" s="26"><v>7.6761200000000002E-2</v></c><c r="H147" s="28"><v>0.119961</v></c><c r="I147" s="16" t="s"><v>3425</v></c></row><row r="148" spans="1:9" x14ac:dyDescent="0.3"><c r="A148" s="16" t="s"><v>3410</v></c><c r="B148" s="16" t="s"><v>3411</v></c><c r="C148" s="24"><v>250253</v></c><c r="D148" s="17"><v>209</v></c><c r="E148" s="25"><v>0.32642500000000002</v></c><c r="F148" s="41"><v>-5.4584899999999999E-2</v></c><c r="G148" s="26"><v>3.5016199999999997E-2</v></c><c r="H148" s="28"><v>0.11998499999999999</v></c><c r="I148" s="16" t="s"><v>3370</v></c></row><row r="149" spans="1:9" x14ac:dyDescent="0.3"><c r="A149" s="16" t="s"><v>3429</v></c><c r="B149" s="16" t="s"><v>3430</v></c><c r="C149" s="24"><v>251419</v></c><c r="D149" s="17"><v>130</v></c><c r="E149" s="25"><v>0.32773099999999999</v></c><c r="F149" s="41"><v>-6.6945099999999994E-2</v></c><c r="G149" s="26"><v>4.3086899999999997E-2</v></c><c r="H149" s="28"><v>0.121763</v></c><c r="I149" s="16" t="s"><v>3401</v></c></row><row r="150" spans="1:9" x14ac:dyDescent="0.3"><c r="A150" s="16" t="s"><v>3414</v></c><c r="B150" s="16" t="s"><v>3415</v></c><c r="C150" s="24"><v>956714</v></c><c r="D150" s="17"><v>127</v></c><c r="E150" s="25"><v>0.327511</v></c><c r="F150" s="41"><v>0.13262399999999999</v></c><c r="G150" s="26"><v>8.5750400000000004E-2</v></c><c r="H150" s="28"><v>0.12353500000000001</v></c><c r="I150" s="16" t="s"><v>3394</v></c></row><row r="151" spans="1:9" x14ac:dyDescent="0.3"><c r="A151" s="16" t="s"><v>3410</v></c><c r="B151" s="16" t="s"><v>3411</v></c><c r="C151" s="24"><v>250253</v></c><c r="D151" s="17"><v>255</v></c><c r="E151" s="25"><v>0.31590000000000001</v></c><c r="F151" s="41"><v>3.52021E-2</v></c><c r="G151" s="26"><v>2.2839999999999999E-2</v></c><c r="H151" s="28"><v>0.124002</v></c><c r="I151" s="16" t="s"><v>3367</v></c></row><row r="152" spans="1:9" x14ac:dyDescent="0.3"><c r="A152" s="16" t="s"><v>3439</v></c><c r="B152" s="16" t="s"><v>3440</v></c><c r="C152" s="24"><v>464471</v></c><c r="D152" s="17"><v>194</v></c><c r="E152" s="25"><v>0.30347600000000002</v></c><c r="F152" s="41"><v>0.1082</v></c><c r="G152" s="26"><v>7.0312399999999997E-2</v></c><c r="H152" s="28"><v>0.12484199999999999</v></c><c r="I152" s="16" t="s"><v>3381</v></c></row><row r="153" spans="1:9" x14ac:dyDescent="0.3"><c r="A153" s="16" t="s"><v>3431</v></c><c r="B153" s="16" t="s"><v>3432</v></c><c r="C153" s="24"><v>61627</v></c><c r="D153" s="17"><v>48</v></c><c r="E153" s="25"><v>0.33734900000000001</v></c><c r="F153" s="41"><v>0.163163</v></c><c r="G153" s="26"><v>0.104908</v></c><c r="H153" s="28"><v>0.124886</v></c><c r="I153" s="16" t="s"><v>3437</v></c></row><row r="154" spans="1:9" x14ac:dyDescent="0.3"><c r="A154" s="16" t="s"><v>3418</v></c><c r="B154" s="16" t="s"><v>3419</v></c><c r="C154" s="24"><v>967265</v></c><c r="D154" s="17"><v>58</v></c><c r="E154" s="25"><v>0.293103</v></c><c r="F154" s="41"><v>-0.114135</v></c><c r="G154" s="26"><v>7.3873400000000006E-2</v></c><c r="H154" s="28"><v>0.125634</v></c><c r="I154" s="16" t="s"><v>3425</v></c></row><row r="155" spans="1:9" x14ac:dyDescent="0.3"><c r="A155" s="16" t="s"><v>3398</v></c><c r="B155" s="16" t="s"><v>3399</v></c><c r="C155" s="24"><v>266715</v></c><c r="D155" s="17"><v>112</v></c><c r="E155" s="25"><v>0.32009300000000002</v></c><c r="F155" s="41"><v>-6.87532E-2</v></c><c r="G155" s="26"><v>4.4697199999999999E-2</v></c><c r="H155" s="28"><v>0.12572700000000001</v></c><c r="I155" s="16" t="s"><v>3369</v></c></row><row r="156" spans="1:9" x14ac:dyDescent="0.3"><c r="A156" s="16" t="s"><v>3421</v></c><c r="B156" s="16" t="s"><v>3422</v></c><c r="C156" s="24"><v>839194</v></c><c r="D156" s="17"><v>64</v></c><c r="E156" s="25"><v>0.35981299999999999</v></c><c r="F156" s="41"><v>-0.118493</v></c><c r="G156" s="26"><v>7.6707999999999998E-2</v></c><c r="H156" s="28"><v>0.12604099999999999</v></c><c r="I156" s="16" t="s"><v>3412</v></c></row><row r="157" spans="1:9" x14ac:dyDescent="0.3"><c r="A157" s="16" t="s"><v>3421</v></c><c r="B157" s="16" t="s"><v>3422</v></c><c r="C157" s="24"><v>839194</v></c><c r="D157" s="17"><v>75</v></c><c r="E157" s="25"><v>0.30666700000000002</v></c><c r="F157" s="41"><v>0.14371600000000001</v></c><c r="G157" s="26"><v>9.5143400000000003E-2</v></c><c r="H157" s="28"><v>0.13363</v></c><c r="I157" s="16" t="s"><v>3378</v></c></row><row r="158" spans="1:9" x14ac:dyDescent="0.3"><c r="A158" s="16" t="s"><v>3362</v></c><c r="B158" s="16" t="s"><v>3364</v></c><c r="C158" s="24"><v>331899</v></c><c r="D158" s="17"><v>130</v></c><c r="E158" s="25"><v>0.28968300000000002</v></c><c r="F158" s="41"><v>-7.5727900000000001E-2</v></c><c r="G158" s="26"><v>5.03148E-2</v></c><c r="H158" s="28"><v>0.13379199999999999</v></c><c r="I158" s="16" t="s"><v>3427</v></c></row><row r="159" spans="1:9" x14ac:dyDescent="0.3"><c r="A159" s="16" t="s"><v>3365</v></c><c r="B159" s="16" t="s"><v>3368</v></c><c r="C159" s="24"><v>-37712</v></c><c r="D159" s="17"><v>115</v></c><c r="E159" s="25"><v>0.313726</v></c><c r="F159" s="41"><v>-9.6204100000000001E-2</v></c><c r="G159" s="26"><v>6.4076599999999997E-2</v></c><c r="H159" s="28"><v>0.135046</v></c><c r="I159" s="16" t="s"><v>3441</v></c></row><row r="160" spans="1:9" x14ac:dyDescent="0.3"><c r="A160" s="16" t="s"><v>3414</v></c><c r="B160" s="16" t="s"><v>3415</v></c><c r="C160" s="24"><v>956714</v></c><c r="D160" s="17"><v>157</v></c><c r="E160" s="25"><v>0.29470200000000002</v></c><c r="F160" s="41"><v>-8.8877399999999995E-2</v></c><c r="G160" s="26"><v>5.9402400000000001E-2</v></c><c r="H160" s="28"><v>0.13581199999999999</v></c><c r="I160" s="16" t="s"><v>3413</v></c></row><row r="161" spans="1:9" x14ac:dyDescent="0.3"><c r="A161" s="16" t="s"><v>3431</v></c><c r="B161" s="16" t="s"><v>3432</v></c><c r="C161" s="24"><v>61627</v></c><c r="D161" s="17"><v>75</v></c><c r="E161" s="25"><v>0.317857</v></c><c r="F161" s="41"><v>0.116829</v></c><c r="G161" s="26"><v>7.8054100000000001E-2</v></c><c r="H161" s="28"><v>0.136993</v></c><c r="I161" s="16" t="s"><v>3396</v></c></row><row r="162" spans="1:9" x14ac:dyDescent="0.3"><c r="A162" s="16" t="s"><v>3362</v></c><c r="B162" s="16" t="s"><v>3364</v></c><c r="C162" s="24"><v>331899</v></c><c r="D162" s="17"><v>61</v></c><c r="E162" s="25"><v>0.29824600000000001</v></c><c r="F162" s="41"><v>-9.5623200000000005E-2</v></c><c r="G162" s="26"><v>6.3866599999999996E-2</v></c><c r="H162" s="28"><v>0.13764799999999999</v></c><c r="I162" s="16" t="s"><v>3406</v></c></row><row r="163" spans="1:9" x14ac:dyDescent="0.3"><c r="A163" s="16" t="s"><v>3365</v></c><c r="B163" s="16" t="s"><v>3368</v></c><c r="C163" s="24"><v>-37712</v></c><c r="D163" s="17"><v>71</v></c><c r="E163" s="25"><v>0.34375</v></c><c r="F163" s="41"><v>9.7555900000000001E-2</v></c><c r="G163" s="26"><v>6.5341800000000005E-2</v></c><c r="H163" s="28"><v>0.138298</v></c><c r="I163" s="16" t="s"><v>3387</v></c></row><row r="164" spans="1:9" x14ac:dyDescent="0.3"><c r="A164" s="16" t="s"><v>3410</v></c><c r="B164" s="16" t="s"><v>3411</v></c><c r="C164" s="24"><v>250253</v></c><c r="D164" s="17"><v>197</v></c><c r="E164" s="25"><v>0.31684499999999999</v></c><c r="F164" s="41"><v>-3.4613999999999999E-2</v></c><c r="G164" s="26"><v>2.33014E-2</v></c><c r="H164" s="28"><v>0.138404</v></c><c r="I164" s="16" t="s"><v>3384</v></c></row><row r="165" spans="1:9" x14ac:dyDescent="0.3"><c r="A165" s="16" t="s"><v>3414</v></c><c r="B165" s="16" t="s"><v>3415</v></c><c r="C165" s="24"><v>956714</v></c><c r="D165" s="17"><v>48</v></c><c r="E165" s="25"><v>0.33734900000000001</v></c><c r="F165" s="41"><v>-0.25175399999999998</v></c><c r="G165" s="26"><v>0.16863500000000001</v></c><c r="H165" s="28"><v>0.140456</v></c><c r="I165" s="16" t="s"><v>3437</v></c></row><row r="166" spans="1:9" x14ac:dyDescent="0.3"><c r="A166" s="16" t="s"><v>3431</v></c><c r="B166" s="16" t="s"><v>3432</v></c><c r="C166" s="24"><v>61627</v></c><c r="D166" s="17"><v>71</v></c><c r="E166" s="25"><v>0.34375</v></c><c r="F166" s="41"><v>-9.6934900000000004E-2</v></c><c r="G166" s="26"><v>6.55525E-2</v></c><c r="H166" s="28"><v>0.142069</v></c><c r="I166" s="16" t="s"><v>3387</v></c></row><row r="167" spans="1:9" x14ac:dyDescent="0.3"><c r="A167" s="16" t="s"><v>3421</v></c><c r="B167" s="16" t="s"><v>3422</v></c><c r="C167" s="24"><v>839194</v></c><c r="D167" s="17"><v>53</v></c><c r="E167" s="25"><v>0.28504699999999999</v></c><c r="F167" s="41"><v>-9.3579399999999993E-2</v></c><c r="G167" s="26"><v>6.3320799999999997E-2</v></c><c r="H167" s="28"><v>0.143098</v></c><c r="I167" s="16" t="s"><v>3392</v></c></row><row r="168" spans="1:9" x14ac:dyDescent="0.3"><c r="A168" s="16" t="s"><v>3375</v></c><c r="B168" s="16" t="s"><v>3376</v></c><c r="C168" s="24"><v>90945</v></c><c r="D168" s="17"><v>64</v></c><c r="E168" s="25"><v>0.35981299999999999</v></c><c r="F168" s="41"><v>5.2832499999999998E-2</v></c><c r="G168" s="26"><v>3.5974300000000001E-2</v></c><c r="H168" s="28"><v>0.14554300000000001</v></c><c r="I168" s="16" t="s"><v>3412</v></c></row><row r="169" spans="1:9" x14ac:dyDescent="0.3"><c r="A169" s="16" t="s"><v>3360</v></c><c r="B169" s="16" t="s"><v>3361</v></c><c r="C169" s="24"><v>455817</v></c><c r="D169" s="17"><v>71</v></c><c r="E169" s="25"><v>0.29787200000000003</v></c><c r="F169" s="41"><v>-0.105514</v></c><c r="G169" s="26"><v>7.2359199999999999E-2</v></c><c r="H169" s="28"><v>0.14735799999999999</v></c><c r="I169" s="16" t="s"><v>3377</v></c></row><row r="170" spans="1:9" x14ac:dyDescent="0.3"><c r="A170" s="16" t="s"><v>3421</v></c><c r="B170" s="16" t="s"><v>3422</v></c><c r="C170" s="24"><v>839194</v></c><c r="D170" s="17"><v>196</v></c><c r="E170" s="25"><v>0.319328</v></c><c r="F170" s="41"><v>-6.1064300000000002E-2</v></c><c r="G170" s="26"><v>4.2278099999999999E-2</v></c><c r="H170" s="28"><v>0.14967800000000001</v></c><c r="I170" s="16" t="s"><v>3372</v></c></row><row r="171" spans="1:9" x14ac:dyDescent="0.3"><c r="A171" s="16" t="s"><v>3360</v></c><c r="B171" s="16" t="s"><v>3361</v></c><c r="C171" s="24"><v>455817</v></c><c r="D171" s="17"><v>75</v></c><c r="E171" s="25"><v>0.30666700000000002</v></c><c r="F171" s="41"><v>-0.13752500000000001</v></c><c r="G171" s="26"><v>9.4922199999999998E-2</v></c><c r="H171" s="28"><v>0.150085</v></c><c r="I171" s="16" t="s"><v>3378</v></c></row><row r="172" spans="1:9" x14ac:dyDescent="0.3"><c r="A172" s="16" t="s"><v>3418</v></c><c r="B172" s="16" t="s"><v>3419</v></c><c r="C172" s="24"><v>967265</v></c><c r="D172" s="17"><v>40</v></c><c r="E172" s="25"><v>0.30128199999999999</v></c><c r="F172" s="41"><v>-0.14820800000000001</v></c><c r="G172" s="26"><v>0.10241699999999999</v></c><c r="H172" s="28"><v>0.153254</v></c><c r="I172" s="16" t="s"><v>3428</v></c></row><row r="173" spans="1:9" x14ac:dyDescent="0.3"><c r="A173" s="16" t="s"><v>3421</v></c><c r="B173" s="16" t="s"><v>3422</v></c><c r="C173" s="24"><v>839194</v></c><c r="D173" s="17"><v>112</v></c><c r="E173" s="25"><v>0.32009300000000002</v></c><c r="F173" s="41"><v>-9.5911800000000005E-2</v></c><c r="G173" s="26"><v>6.7159200000000002E-2</v></c><c r="H173" s="28"><v>0.15495999999999999</v></c><c r="I173" s="16" t="s"><v>3369</v></c></row><row r="174" spans="1:9" x14ac:dyDescent="0.3"><c r="A174" s="16" t="s"><v>3360</v></c><c r="B174" s="16" t="s"><v>3361</v></c><c r="C174" s="24"><v>455817</v></c><c r="D174" s="17"><v>49</v></c><c r="E174" s="25"><v>0.28431400000000001</v></c><c r="F174" s="41"><v>0.112372</v></c><c r="G174" s="26"><v>7.8870800000000005E-2</v></c><c r="H174" s="28"><v>0.15792999999999999</v></c><c r="I174" s="16" t="s"><v>3400</v></c></row><row r="175" spans="1:9" x14ac:dyDescent="0.3"><c r="A175" s="16" t="s"><v>3442</v></c><c r="B175" s="16" t="s"><v>3443</v></c><c r="C175" s="24"><v>-19772</v></c><c r="D175" s="17"><v>255</v></c><c r="E175" s="25"><v>0.31590000000000001</v></c><c r="F175" s="41"><v>5.08382E-2</v></c><c r="G175" s="26"><v>3.6021999999999998E-2</v></c><c r="H175" s="28"><v>0.158887</v></c><c r="I175" s="16" t="s"><v>3463</v></c></row><row r="176" spans="1:9" x14ac:dyDescent="0.3"><c r="A176" s="16" t="s"><v>3421</v></c><c r="B176" s="16" t="s"><v>3422</v></c><c r="C176" s="24"><v>839194</v></c><c r="D176" s="17"><v>48</v></c><c r="E176" s="25"><v>0.351852</v></c><c r="F176" s="41"><v>-0.16686200000000001</v></c><c r="G176" s="26"><v>0.117481</v></c><c r="H176" s="28"><v>0.16060199999999999</v></c><c r="I176" s="16" t="s"><v>3416</v></c></row><row r="177" spans="1:9" x14ac:dyDescent="0.3"><c r="A177" s="16" t="s"><v>3444</v></c><c r="B177" s="16" t="s"><v>3417</v></c><c r="C177" s="24"><v>752000</v></c><c r="D177" s="17"><v>75</v></c><c r="E177" s="25"><v>0.317857</v></c><c r="F177" s="41"><v>-0.18551000000000001</v></c><c r="G177" s="26"><v>0.13228200000000001</v></c><c r="H177" s="28"><v>0.163299</v></c><c r="I177" s="16" t="s"><v>3396</v></c></row><row r="178" spans="1:9" x14ac:dyDescent="0.3"><c r="A178" s="16" t="s"><v>3429</v></c><c r="B178" s="16" t="s"><v>3430</v></c><c r="C178" s="24"><v>251419</v></c><c r="D178" s="17"><v>157</v></c><c r="E178" s="25"><v>0.29470200000000002</v></c><c r="F178" s="41"><v>-5.4292E-2</v></c><c r="G178" s="26"><v>3.8912299999999997E-2</v></c><c r="H178" s="28"><v>0.164129</v></c><c r="I178" s="16" t="s"><v>3413</v></c></row><row r="179" spans="1:9" x14ac:dyDescent="0.3"><c r="A179" s="16" t="s"><v>3421</v></c><c r="B179" s="16" t="s"><v>3422</v></c><c r="C179" s="24"><v>839194</v></c><c r="D179" s="17"><v>149</v></c><c r="E179" s="25"><v>0.30555599999999999</v></c><c r="F179" s="41"><v>-5.0145700000000001E-2</v></c><c r="G179" s="26"><v>3.5985099999999999E-2</v></c><c r="H179" s="28"><v>0.164712</v></c><c r="I179" s="16" t="s"><v>3371</v></c></row><row r="180" spans="1:9" x14ac:dyDescent="0.3"><c r="A180" s="16" t="s"><v>3429</v></c><c r="B180" s="16" t="s"><v>3430</v></c><c r="C180" s="24"><v>251419</v></c><c r="D180" s="17"><v>88</v></c><c r="E180" s="25"><v>0.326347</v></c><c r="F180" s="41"><v>8.1328200000000003E-2</v></c><c r="G180" s="26"><v>5.8353700000000001E-2</v></c><c r="H180" s="28"><v>0.16564499999999999</v></c><c r="I180" s="16" t="s"><v>3405</v></c></row><row r="181" spans="1:9" x14ac:dyDescent="0.3"><c r="A181" s="16" t="s"><v>3418</v></c><c r="B181" s="16" t="s"><v>3419</v></c><c r="C181" s="24"><v>967265</v></c><c r="D181" s="17"><v>59</v></c><c r="E181" s="25"><v>0.32110100000000003</v></c><c r="F181" s="41"><v>0.120291</v></c><c r="G181" s="26"><v>8.6079299999999997E-2</v></c><c r="H181" s="28"><v>0.16575200000000001</v></c><c r="I181" s="16" t="s"><v>3402</v></c></row><row r="182" spans="1:9" x14ac:dyDescent="0.3"><c r="A182" s="16" t="s"><v>3410</v></c><c r="B182" s="16" t="s"><v>3411</v></c><c r="C182" s="24"><v>250253</v></c><c r="D182" s="17"><v>77</v></c><c r="E182" s="25"><v>0.31292500000000001</v></c><c r="F182" s="41"><v>8.6505100000000001E-2</v></c><c r="G182" s="26"><v>6.2084100000000003E-2</v></c><c r="H182" s="28"><v>0.16619999999999999</v></c><c r="I182" s="16" t="s"><v>3438</v></c></row><row r="183" spans="1:9" x14ac:dyDescent="0.3"><c r="A183" s="16" t="s"><v>3360</v></c><c r="B183" s="16" t="s"><v>3361</v></c><c r="C183" s="24"><v>455817</v></c><c r="D183" s="17"><v>127</v></c><c r="E183" s="25"><v>0.327511</v></c><c r="F183" s="41"><v>8.4455000000000002E-2</v></c><c r="G183" s="26"><v>6.0919399999999999E-2</v></c><c r="H183" s="28"><v>0.167187</v></c><c r="I183" s="16" t="s"><v>3394</v></c></row><row r="184" spans="1:9" x14ac:dyDescent="0.3"><c r="A184" s="16" t="s"><v>3398</v></c><c r="B184" s="16" t="s"><v>3399</v></c><c r="C184" s="24"><v>266715</v></c><c r="D184" s="17"><v>75</v></c><c r="E184" s="25"><v>0.317857</v></c><c r="F184" s="41"><v>-0.10108499999999999</v></c><c r="G184" s="26"><v>7.2843400000000003E-2</v></c><c r="H184" s="28"><v>0.167717</v></c><c r="I184" s="16" t="s"><v>3396</v></c></row><row r="185" spans="1:9" x14ac:dyDescent="0.3"><c r="A185" s="16" t="s"><v>3429</v></c><c r="B185" s="16" t="s"><v>3430</v></c><c r="C185" s="24"><v>251419</v></c><c r="D185" s="17"><v>59</v></c><c r="E185" s="25"><v>0.272727</v></c><c r="F185" s="41"><v>-7.3040800000000003E-2</v></c><c r="G185" s="26"><v>5.2766300000000002E-2</v></c><c r="H185" s="28"><v>0.168991</v></c><c r="I185" s="16" t="s"><v>3420</v></c></row><row r="186" spans="1:9" x14ac:dyDescent="0.3"><c r="A186" s="16" t="s"><v>3375</v></c><c r="B186" s="16" t="s"><v>3376</v></c><c r="C186" s="24"><v>90945</v></c><c r="D186" s="17"><v>75</v></c><c r="E186" s="25"><v>0.29729699999999998</v></c><c r="F186" s="41"><v>5.4325100000000001E-2</v></c><c r="G186" s="26"><v>3.9408400000000003E-2</v></c><c r="H186" s="28"><v>0.17067399999999999</v></c><c r="I186" s="16" t="s"><v>3374</v></c></row><row r="187" spans="1:9" x14ac:dyDescent="0.3"><c r="A187" s="16" t="s"><v>3421</v></c><c r="B187" s="16" t="s"><v>3422</v></c><c r="C187" s="24"><v>839194</v></c><c r="D187" s="17"><v>71</v></c><c r="E187" s="25"><v>0.29787200000000003</v></c><c r="F187" s="41"><v>-9.3690200000000001E-2</v></c><c r="G187" s="26"><v>6.7999799999999999E-2</v></c><c r="H187" s="28"><v>0.17078699999999999</v></c><c r="I187" s="16" t="s"><v>3377</v></c></row><row r="188" spans="1:9" x14ac:dyDescent="0.3"><c r="A188" s="16" t="s"><v>3407</v></c><c r="B188" s="16" t="s"><v>3408</v></c><c r="C188" s="24"><v>386098</v></c><c r="D188" s="17"><v>112</v></c><c r="E188" s="25"><v>0.32009300000000002</v></c><c r="F188" s="41"><v>0.13555900000000001</v></c><c r="G188" s="26"><v>9.9034899999999995E-2</v></c><c r="H188" s="28"><v>0.17274</v></c><c r="I188" s="16" t="s"><v>3369</v></c></row><row r="189" spans="1:9" x14ac:dyDescent="0.3"><c r="A189" s="16" t="s"><v>3431</v></c><c r="B189" s="16" t="s"><v>3432</v></c><c r="C189" s="24"><v>61627</v></c><c r="D189" s="17"><v>48</v></c><c r="E189" s="25"><v>0.30526300000000001</v></c><c r="F189" s="41"><v>-9.5488299999999998E-2</v></c><c r="G189" s="26"><v>6.9457900000000003E-2</v></c><c r="H189" s="28"><v>0.17309099999999999</v></c><c r="I189" s="16" t="s"><v>3433</v></c></row><row r="190" spans="1:9" x14ac:dyDescent="0.3"><c r="A190" s="16" t="s"><v>3431</v></c><c r="B190" s="16" t="s"><v>3432</v></c><c r="C190" s="24"><v>61627</v></c><c r="D190" s="17"><v>130</v></c><c r="E190" s="25"><v>0.32773099999999999</v></c><c r="F190" s="41"><v>3.7489399999999999E-2</v></c><c r="G190" s="26"><v>2.7767199999999999E-2</v></c><c r="H190" s="28"><v>0.17843300000000001</v></c><c r="I190" s="16" t="s"><v>3401</v></c></row><row r="191" spans="1:9" x14ac:dyDescent="0.3"><c r="A191" s="16" t="s"><v>3421</v></c><c r="B191" s="16" t="s"><v>3422</v></c><c r="C191" s="24"><v>839194</v></c><c r="D191" s="17"><v>75</v></c><c r="E191" s="25"><v>0.29729699999999998</v></c><c r="F191" s="41"><v>-0.102977</v></c><c r="G191" s="26"><v>7.6896599999999996E-2</v></c><c r="H191" s="28"><v>0.183115</v></c><c r="I191" s="16" t="s"><v>3374</v></c></row><row r="192" spans="1:9" x14ac:dyDescent="0.3"><c r="A192" s="16" t="s"><v>3360</v></c><c r="B192" s="16" t="s"><v>3361</v></c><c r="C192" s="24"><v>455817</v></c><c r="D192" s="17"><v>196</v></c><c r="E192" s="25"><v>0.319328</v></c><c r="F192" s="41"><v>5.0242799999999997E-2</v></c><c r="G192" s="26"><v>3.7950400000000002E-2</v></c><c r="H192" s="28"><v>0.18653500000000001</v></c><c r="I192" s="16" t="s"><v>3372</v></c></row><row r="193" spans="1:9" x14ac:dyDescent="0.3"><c r="A193" s="16" t="s"><v>3414</v></c><c r="B193" s="16" t="s"><v>3415</v></c><c r="C193" s="24"><v>956714</v></c><c r="D193" s="17"><v>88</v></c><c r="E193" s="25"><v>0.326347</v></c><c r="F193" s="41"><v>-0.12620000000000001</v></c><c r="G193" s="26"><v>9.6292199999999994E-2</v></c><c r="H193" s="28"><v>0.19217200000000001</v></c><c r="I193" s="16" t="s"><v>3405</v></c></row><row r="194" spans="1:9" x14ac:dyDescent="0.3"><c r="A194" s="16" t="s"><v>3418</v></c><c r="B194" s="16" t="s"><v>3419</v></c><c r="C194" s="24"><v>967265</v></c><c r="D194" s="17"><v>140</v></c><c r="E194" s="25"><v>0.31976700000000002</v></c><c r="F194" s="41"><v>-5.2227299999999997E-2</v></c><c r="G194" s="26"><v>3.9964100000000002E-2</v></c><c r="H194" s="28"><v>0.192658</v></c><c r="I194" s="16" t="s"><v>3435</v></c></row><row r="195" spans="1:9" x14ac:dyDescent="0.3"><c r="A195" s="16" t="s"><v>3410</v></c><c r="B195" s="16" t="s"><v>3411</v></c><c r="C195" s="24"><v>250253</v></c><c r="D195" s="17"><v>59</v></c><c r="E195" s="25"><v>0.32110100000000003</v></c><c r="F195" s="41"><v>-0.111856</v></c><c r="G195" s="26"><v>8.5689600000000005E-2</v></c><c r="H195" s="28"><v>0.195136</v></c><c r="I195" s="16" t="s"><v>3402</v></c></row><row r="196" spans="1:9" x14ac:dyDescent="0.3"><c r="A196" s="16" t="s"><v>3403</v></c><c r="B196" s="16" t="s"><v>3404</v></c><c r="C196" s="24"><v>313567</v></c><c r="D196" s="17"><v>77</v></c><c r="E196" s="25"><v>0.31292500000000001</v></c><c r="F196" s="41"><v>-5.42348E-2</v></c><c r="G196" s="26"><v>4.1973200000000002E-2</v></c><c r="H196" s="28"><v>0.198902</v></c><c r="I196" s="16" t="s"><v>3438</v></c></row><row r="197" spans="1:9" x14ac:dyDescent="0.3"><c r="A197" s="16" t="s"><v>3431</v></c><c r="B197" s="16" t="s"><v>3432</v></c><c r="C197" s="24"><v>61627</v></c><c r="D197" s="17"><v>48</v></c><c r="E197" s="25"><v>0.351852</v></c><c r="F197" s="41"><v>-0.19775300000000001</v></c><c r="G197" s="26"><v>0.152644</v></c><c r="H197" s="28"><v>0.20002300000000001</v></c><c r="I197" s="16" t="s"><v>3416</v></c></row><row r="198" spans="1:9" x14ac:dyDescent="0.3"><c r="A198" s="16" t="s"><v>3421</v></c><c r="B198" s="16" t="s"><v>3422</v></c><c r="C198" s="24"><v>839194</v></c><c r="D198" s="17"><v>59</v></c><c r="E198" s="25"><v>0.32110100000000003</v></c><c r="F198" s="41"><v>-9.6974500000000005E-2</v></c><c r="G198" s="26"><v>7.5130100000000005E-2</v></c><c r="H198" s="28"><v>0.200132</v></c><c r="I198" s="16" t="s"><v>3402</v></c></row><row r="199" spans="1:9" x14ac:dyDescent="0.3"><c r="A199" s="16" t="s"><v>3365</v></c><c r="B199" s="16" t="s"><v>3368</v></c><c r="C199" s="24"><v>-37712</v></c><c r="D199" s="17"><v>48</v></c><c r="E199" s="25"><v>0.351852</v></c><c r="F199" s="41"><v>-9.6358200000000005E-2</v></c><c r="G199" s="26"><v>7.4570600000000001E-2</v></c><c r="H199" s="28"><v>0.20117099999999999</v></c><c r="I199" s="16" t="s"><v>3416</v></c></row><row r="200" spans="1:9" x14ac:dyDescent="0.3"><c r="A200" s="16" t="s"><v>3362</v></c><c r="B200" s="16" t="s"><v>3364</v></c><c r="C200" s="24"><v>331899</v></c><c r="D200" s="17"><v>48</v></c><c r="E200" s="25"><v>0.30526300000000001</v></c><c r="F200" s="41"><v>-9.9551100000000003E-2</v></c><c r="G200" s="26"><v>7.7462600000000006E-2</v></c><c r="H200" s="28"><v>0.20249500000000001</v></c><c r="I200" s="16" t="s"><v>3433</v></c></row><row r="201" spans="1:9" x14ac:dyDescent="0.3"><c r="A201" s="16" t="s"><v>3410</v></c><c r="B201" s="16" t="s"><v>3411</v></c><c r="C201" s="24"><v>250253</v></c><c r="D201" s="17"><v>214</v></c><c r="E201" s="25"><v>0.3125</v></c><c r="F201" s="41"><v>3.5728999999999997E-2</v></c><c r="G201" s="26"><v>2.81414E-2</v></c><c r="H201" s="28"><v>0.205069</v></c><c r="I201" s="16" t="s"><v>3391</v></c></row><row r="202" spans="1:9" x14ac:dyDescent="0.3"><c r="A202" s="16" t="s"><v>3421</v></c><c r="B202" s="16" t="s"><v>3422</v></c><c r="C202" s="24"><v>839194</v></c><c r="D202" s="17"><v>209</v></c><c r="E202" s="25"><v>0.32642500000000002</v></c><c r="F202" s="41"><v>-7.0860300000000001E-2</v></c><c r="G202" s="26"><v>5.5915800000000002E-2</v></c><c r="H202" s="28"><v>0.20594699999999999</v></c><c r="I202" s="16" t="s"><v>3370</v></c></row><row r="203" spans="1:9" x14ac:dyDescent="0.3"><c r="A203" s="16" t="s"><v>3398</v></c><c r="B203" s="16" t="s"><v>3399</v></c><c r="C203" s="24"><v>266715</v></c><c r="D203" s="17"><v>130</v></c><c r="E203" s="25"><v>0.32773099999999999</v></c><c r="F203" s="41"><v>-4.1830199999999998E-2</v></c><c r="G203" s="26"><v>3.2995900000000002E-2</v></c><c r="H203" s="28"><v>0.20630200000000001</v></c><c r="I203" s="16" t="s"><v>3401</v></c></row><row r="204" spans="1:9" x14ac:dyDescent="0.3"><c r="A204" s="16" t="s"><v>3362</v></c><c r="B204" s="16" t="s"><v>3364</v></c><c r="C204" s="24"><v>331899</v></c><c r="D204" s="17"><v>194</v></c><c r="E204" s="25"><v>0.30347600000000002</v></c><c r="F204" s="41"><v>-4.2496899999999997E-2</v></c><c r="G204" s="26"><v>3.3575300000000002E-2</v></c><c r="H204" s="28"><v>0.20654500000000001</v></c><c r="I204" s="16" t="s"><v>3381</v></c></row><row r="205" spans="1:9" x14ac:dyDescent="0.3"><c r="A205" s="16" t="s"><v>3360</v></c><c r="B205" s="16" t="s"><v>3361</v></c><c r="C205" s="24"><v>455817</v></c><c r="D205" s="17"><v>48</v></c><c r="E205" s="25"><v>0.351852</v></c><c r="F205" s="41"><v>0.14127799999999999</v></c><c r="G205" s="26"><v>0.11104799999999999</v></c><c r="H205" s="28"><v>0.208122</v></c><c r="I205" s="16" t="s"><v>3416</v></c></row><row r="206" spans="1:9" x14ac:dyDescent="0.3"><c r="A206" s="16" t="s"><v>3360</v></c><c r="B206" s="16" t="s"><v>3361</v></c><c r="C206" s="24"><v>455817</v></c><c r="D206" s="17"><v>130</v></c><c r="E206" s="25"><v>0.32773099999999999</v></c><c r="F206" s="41"><v>-5.04345E-2</v></c><c r="G206" s="26"><v>4.0223200000000001E-2</v></c><c r="H206" s="28"><v>0.21129200000000001</v></c><c r="I206" s="16" t="s"><v>3401</v></c></row><row r="207" spans="1:9" x14ac:dyDescent="0.3"><c r="A207" s="16" t="s"><v>3375</v></c><c r="B207" s="16" t="s"><v>3376</v></c><c r="C207" s="24"><v>90945</v></c><c r="D207" s="17"><v>209</v></c><c r="E207" s="25"><v>0.32642500000000002</v></c><c r="F207" s="41"><v>-4.0658600000000003E-2</v></c><c r="G207" s="26"><v>3.26187E-2</v></c><c r="H207" s="28"><v>0.21346699999999999</v></c><c r="I207" s="16" t="s"><v>3370</v></c></row><row r="208" spans="1:9" x14ac:dyDescent="0.3"><c r="A208" s="16" t="s"><v>3375</v></c><c r="B208" s="16" t="s"><v>3376</v></c><c r="C208" s="24"><v>90945</v></c><c r="D208" s="17"><v>88</v></c><c r="E208" s="25"><v>0.326347</v></c><c r="F208" s="41"><v>-0.100275</v></c><c r="G208" s="26"><v>8.0251400000000001E-2</v></c><c r="H208" s="28"><v>0.21359500000000001</v></c><c r="I208" s="16" t="s"><v>3405</v></c></row><row r="209" spans="1:9" x14ac:dyDescent="0.3"><c r="A209" s="16" t="s"><v>3362</v></c><c r="B209" s="16" t="s"><v>3364</v></c><c r="C209" s="24"><v>331899</v></c><c r="D209" s="17"><v>46</v></c><c r="E209" s="25"><v>0.3125</v></c><c r="F209" s="41"><v>-8.3204399999999998E-2</v></c><c r="G209" s="26"><v>6.6612900000000003E-2</v></c><c r="H209" s="28"><v>0.21604999999999999</v></c><c r="I209" s="16" t="s"><v>3445</v></c></row><row r="210" spans="1:9" x14ac:dyDescent="0.3"><c r="A210" s="16" t="s"><v>3398</v></c><c r="B210" s="16" t="s"><v>3399</v></c><c r="C210" s="24"><v>266715</v></c><c r="D210" s="17"><v>48</v></c><c r="E210" s="25"><v>0.33734900000000001</v></c><c r="F210" s="41"><v>0.12248299999999999</v></c><c r="G210" s="26"><v>9.8804100000000006E-2</v></c><c r="H210" s="28"><v>0.21970200000000001</v></c><c r="I210" s="16" t="s"><v>3437</v></c></row><row r="211" spans="1:9" x14ac:dyDescent="0.3"><c r="A211" s="16" t="s"><v>3429</v></c><c r="B211" s="16" t="s"><v>3430</v></c><c r="C211" s="24"><v>251419</v></c><c r="D211" s="17"><v>167</v></c><c r="E211" s="25"><v>0.30031000000000002</v></c><c r="F211" s="41"><v>-3.2675299999999997E-2</v></c><c r="G211" s="26"><v>2.6622300000000002E-2</v></c><c r="H211" s="28"><v>0.22070400000000001</v></c><c r="I211" s="16" t="s"><v>3397</v></c></row><row r="212" spans="1:9" x14ac:dyDescent="0.3"><c r="A212" s="16" t="s"><v>3429</v></c><c r="B212" s="16" t="s"><v>3430</v></c><c r="C212" s="24"><v>251419</v></c><c r="D212" s="17"><v>255</v></c><c r="E212" s="25"><v>0.31590000000000001</v></c><c r="F212" s="41"><v>3.5353099999999998E-2</v></c><c r="G212" s="26"><v>2.8856199999999999E-2</v></c><c r="H212" s="28"><v>0.22120000000000001</v></c><c r="I212" s="16" t="s"><v>3367</v></c></row><row r="213" spans="1:9" x14ac:dyDescent="0.3"><c r="A213" s="16" t="s"><v>3403</v></c><c r="B213" s="16" t="s"><v>3404</v></c><c r="C213" s="24"><v>313567</v></c><c r="D213" s="17"><v>78</v></c><c r="E213" s="25"><v>0.31125799999999998</v></c><c r="F213" s="41"><v>-6.6713300000000003E-2</v></c><c r="G213" s="26"><v>5.44281E-2</v></c><c r="H213" s="28"><v>0.22270599999999999</v></c><c r="I213" s="16" t="s"><v>3383</v></c></row><row r="214" spans="1:9" x14ac:dyDescent="0.3"><c r="A214" s="16" t="s"><v>3410</v></c><c r="B214" s="16" t="s"><v>3411</v></c><c r="C214" s="24"><v>250253</v></c><c r="D214" s="17"><v>126</v></c><c r="E214" s="25"><v>0.34318199999999999</v></c><c r="F214" s="41"><v>3.8263100000000001E-2</v></c><c r="G214" s="26"><v>3.1473899999999999E-2</v></c><c r="H214" s="28"><v>0.22562099999999999</v></c><c r="I214" s="16" t="s"><v>3373</v></c></row><row r="215" spans="1:9" x14ac:dyDescent="0.3"><c r="A215" s="16" t="s"><v>3431</v></c><c r="B215" s="16" t="s"><v>3432</v></c><c r="C215" s="24"><v>61627</v></c><c r="D215" s="17"><v>135</v></c><c r="E215" s="25"><v>0.30418200000000001</v></c><c r="F215" s="41"><v>-4.5166900000000003E-2</v></c><c r="G215" s="26"><v>3.7218500000000002E-2</v></c><c r="H215" s="28"><v>0.226217</v></c><c r="I215" s="16" t="s"><v>3426</v></c></row><row r="216" spans="1:9" x14ac:dyDescent="0.3"><c r="A216" s="16" t="s"><v>3365</v></c><c r="B216" s="16" t="s"><v>3368</v></c><c r="C216" s="24"><v>-37712</v></c><c r="D216" s="17"><v>53</v></c><c r="E216" s="25"><v>0.28504699999999999</v></c><c r="F216" s="41"><v>-9.0399199999999999E-2</v></c><c r="G216" s="26"><v>7.4180800000000005E-2</v></c><c r="H216" s="28"><v>0.22631599999999999</v></c><c r="I216" s="16" t="s"><v>3392</v></c></row><row r="217" spans="1:9" x14ac:dyDescent="0.3"><c r="A217" s="16" t="s"><v>3375</v></c><c r="B217" s="16" t="s"><v>3376</v></c><c r="C217" s="24"><v>90945</v></c><c r="D217" s="17"><v>70</v></c><c r="E217" s="25"><v>0.341667</v></c><c r="F217" s="41"><v>-8.0591399999999994E-2</v></c><c r="G217" s="26"><v>6.6308500000000006E-2</v></c><c r="H217" s="28"><v>0.227075</v></c><c r="I217" s="16" t="s"><v>3390</v></c></row><row r="218" spans="1:9" x14ac:dyDescent="0.3"><c r="A218" s="16" t="s"><v>3421</v></c><c r="B218" s="16" t="s"><v>3422</v></c><c r="C218" s="24"><v>839194</v></c><c r="D218" s="17"><v>49</v></c><c r="E218" s="25"><v>0.28431400000000001</v></c><c r="F218" s="41"><v>-0.12983</v></c><c r="G218" s="26"><v>0.106984</v></c><c r="H218" s="28"><v>0.228323</v></c><c r="I218" s="16" t="s"><v>3400</v></c></row><row r="219" spans="1:9" x14ac:dyDescent="0.3"><c r="A219" s="16" t="s"><v>3362</v></c><c r="B219" s="16" t="s"><v>3364</v></c><c r="C219" s="24"><v>331899</v></c><c r="D219" s="17"><v>115</v></c><c r="E219" s="25"><v>0.313726</v></c><c r="F219" s="41"><v>-5.6665800000000002E-2</v></c><c r="G219" s="26"><v>4.7528599999999997E-2</v></c><c r="H219" s="28"><v>0.23476900000000001</v></c><c r="I219" s="16" t="s"><v>3441</v></c></row><row r="220" spans="1:9" x14ac:dyDescent="0.3"><c r="A220" s="16" t="s"><v>3365</v></c><c r="B220" s="16" t="s"><v>3368</v></c><c r="C220" s="24"><v>-37712</v></c><c r="D220" s="17"><v>56</v></c><c r="E220" s="25"><v>0.29741400000000001</v></c><c r="F220" s="41"><v>-9.0870900000000004E-2</v></c><c r="G220" s="26"><v>7.61439E-2</v></c><c r="H220" s="28"><v>0.23553199999999999</v></c><c r="I220" s="16" t="s"><v>3424</v></c></row><row r="221" spans="1:9" x14ac:dyDescent="0.3"><c r="A221" s="16" t="s"><v>3360</v></c><c r="B221" s="16" t="s"><v>3361</v></c><c r="C221" s="24"><v>455817</v></c><c r="D221" s="17"><v>56</v></c><c r="E221" s="25"><v>0.29741400000000001</v></c><c r="F221" s="41"><v>0.115815</v></c><c r="G221" s="26"><v>9.7108899999999998E-2</v></c><c r="H221" s="28"><v>0.23583799999999999</v></c><c r="I221" s="16" t="s"><v>3424</v></c></row><row r="222" spans="1:9" x14ac:dyDescent="0.3"><c r="A222" s="16" t="s"><v>3360</v></c><c r="B222" s="16" t="s"><v>3361</v></c><c r="C222" s="24"><v>455817</v></c><c r="D222" s="17"><v>135</v></c><c r="E222" s="25"><v>0.30418200000000001</v></c><c r="F222" s="41"><v>-8.2776100000000005E-2</v></c><c r="G222" s="26"><v>6.9667099999999996E-2</v></c><c r="H222" s="28"><v>0.23604900000000001</v></c><c r="I222" s="16" t="s"><v>3426</v></c></row><row r="223" spans="1:9" x14ac:dyDescent="0.3"><c r="A223" s="16" t="s"><v>3431</v></c><c r="B223" s="16" t="s"><v>3432</v></c><c r="C223" s="24"><v>61627</v></c><c r="D223" s="17"><v>46</v></c><c r="E223" s="25"><v>0.3125</v></c><c r="F223" s="41"><v>-0.17408299999999999</v></c><c r="G223" s="26"><v>0.145679</v></c><c r="H223" s="28"><v>0.236372</v></c><c r="I223" s="16" t="s"><v>3445</v></c></row><row r="224" spans="1:9" x14ac:dyDescent="0.3"><c r="A224" s="16" t="s"><v>3421</v></c><c r="B224" s="16" t="s"><v>3422</v></c><c r="C224" s="24"><v>839194</v></c><c r="D224" s="17"><v>130</v></c><c r="E224" s="25"><v>0.32773099999999999</v></c><c r="F224" s="41"><v>-7.4541399999999994E-2</v></c><c r="G224" s="26"><v>6.2926999999999997E-2</v></c><c r="H224" s="28"><v>0.23753299999999999</v></c><c r="I224" s="16" t="s"><v>3401</v></c></row><row r="225" spans="1:9" x14ac:dyDescent="0.3"><c r="A225" s="16" t="s"><v>3362</v></c><c r="B225" s="16" t="s"><v>3364</v></c><c r="C225" s="24"><v>331899</v></c><c r="D225" s="17"><v>149</v></c><c r="E225" s="25"><v>0.30555599999999999</v></c><c r="F225" s="41"><v>-2.63346E-2</v></c><c r="G225" s="26"><v>2.2394299999999999E-2</v></c><c r="H225" s="28"><v>0.24074200000000001</v></c><c r="I225" s="16" t="s"><v>3371</v></c></row><row r="226" spans="1:9" x14ac:dyDescent="0.3"><c r="A226" s="16" t="s"><v>3431</v></c><c r="B226" s="16" t="s"><v>3432</v></c><c r="C226" s="24"><v>61627</v></c><c r="D226" s="17"><v>59</v></c><c r="E226" s="25"><v>0.272727</v></c><c r="F226" s="41"><v>0.11827</v></c><c r="G226" s="26"><v>0.101308</v></c><c r="H226" s="28"><v>0.245475</v></c><c r="I226" s="16" t="s"><v>3420</v></c></row><row r="227" spans="1:9" x14ac:dyDescent="0.3"><c r="A227" s="16" t="s"><v>3375</v></c><c r="B227" s="16" t="s"><v>3376</v></c><c r="C227" s="24"><v>90945</v></c><c r="D227" s="17"><v>71</v></c><c r="E227" s="25"><v>0.34375</v></c><c r="F227" s="41"><v>7.9201900000000006E-2</v></c><c r="G227" s="26"><v>6.8410899999999997E-2</v></c><c r="H227" s="28"><v>0.24947800000000001</v></c><c r="I227" s="16" t="s"><v>3387</v></c></row><row r="228" spans="1:9" x14ac:dyDescent="0.3"><c r="A228" s="16" t="s"><v>3398</v></c><c r="B228" s="16" t="s"><v>3399</v></c><c r="C228" s="24"><v>266715</v></c><c r="D228" s="17"><v>127</v></c><c r="E228" s="25"><v>0.327511</v></c><c r="F228" s="41"><v>6.2039900000000002E-2</v></c><c r="G228" s="26"><v>5.3856399999999999E-2</v></c><c r="H228" s="28"><v>0.25071700000000002</v></c><c r="I228" s="16" t="s"><v>3394</v></c></row><row r="229" spans="1:9" x14ac:dyDescent="0.3"><c r="A229" s="16" t="s"><v>3365</v></c><c r="B229" s="16" t="s"><v>3368</v></c><c r="C229" s="24"><v>-37712</v></c><c r="D229" s="17"><v>183</v></c><c r="E229" s="25"><v>0.321739</v></c><c r="F229" s="41"><v>5.5719100000000001E-2</v></c><c r="G229" s="26"><v>4.8512399999999997E-2</v></c><c r="H229" s="28"><v>0.25168299999999999</v></c><c r="I229" s="16" t="s"><v>3388</v></c></row><row r="230" spans="1:9" x14ac:dyDescent="0.3"><c r="A230" s="16" t="s"><v>3421</v></c><c r="B230" s="16" t="s"><v>3422</v></c><c r="C230" s="24"><v>839194</v></c><c r="D230" s="17"><v>88</v></c><c r="E230" s="25"><v>0.326347</v></c><c r="F230" s="41"><v>-8.8830199999999998E-2</v></c><c r="G230" s="26"><v>7.7339000000000005E-2</v></c><c r="H230" s="28"><v>0.25271500000000002</v></c><c r="I230" s="16" t="s"><v>3405</v></c></row><row r="231" spans="1:9" x14ac:dyDescent="0.3"><c r="A231" s="16" t="s"><v>3421</v></c><c r="B231" s="16" t="s"><v>3422</v></c><c r="C231" s="24"><v>839194</v></c><c r="D231" s="17"><v>115</v></c><c r="E231" s="25"><v>0.313726</v></c><c r="F231" s="41"><v>6.8046400000000007E-2</v></c><c r="G231" s="26"><v>5.9550499999999999E-2</v></c><c r="H231" s="28"><v>0.25472899999999998</v></c><c r="I231" s="16" t="s"><v>3441</v></c></row><row r="232" spans="1:9" x14ac:dyDescent="0.3"><c r="A232" s="16" t="s"><v>3410</v></c><c r="B232" s="16" t="s"><v>3411</v></c><c r="C232" s="24"><v>250253</v></c><c r="D232" s="17"><v>56</v></c><c r="E232" s="25"><v>0.29741400000000001</v></c><c r="F232" s="41"><v>7.6802599999999999E-2</v></c><c r="G232" s="26"><v>6.7379499999999995E-2</v></c><c r="H232" s="28"><v>0.25707099999999999</v></c><c r="I232" s="16" t="s"><v>3424</v></c></row><row r="233" spans="1:9" x14ac:dyDescent="0.3"><c r="A233" s="16" t="s"><v>3403</v></c><c r="B233" s="16" t="s"><v>3404</v></c><c r="C233" s="24"><v>313567</v></c><c r="D233" s="17"><v>71</v></c><c r="E233" s="25"><v>0.34375</v></c><c r="F233" s="41"><v>-6.0982700000000001E-2</v></c><c r="G233" s="26"><v>5.3532499999999997E-2</v></c><c r="H233" s="28"><v>0.25710699999999997</v></c><c r="I233" s="16" t="s"><v>3387</v></c></row><row r="234" spans="1:9" x14ac:dyDescent="0.3"><c r="A234" s="16" t="s"><v>3418</v></c><c r="B234" s="16" t="s"><v>3419</v></c><c r="C234" s="24"><v>967265</v></c><c r="D234" s="17"><v>187</v></c><c r="E234" s="25"><v>0.31908799999999998</v></c><c r="F234" s="41"><v>-4.5598800000000002E-2</v></c><c r="G234" s="26"><v>4.0200699999999999E-2</v></c><c r="H234" s="28"><v>0.257602</v></c><c r="I234" s="16" t="s"><v>3409</v></c></row><row r="235" spans="1:9" x14ac:dyDescent="0.3"><c r="A235" s="16" t="s"><v>3375</v></c><c r="B235" s="16" t="s"><v>3376</v></c><c r="C235" s="24"><v>90945</v></c><c r="D235" s="17"><v>135</v></c><c r="E235" s="25"><v>0.30418200000000001</v></c><c r="F235" s="41"><v>-4.5758899999999998E-2</v></c><c r="G235" s="26"><v>4.0391099999999999E-2</v></c><c r="H235" s="28"><v>0.258492</v></c><c r="I235" s="16" t="s"><v>3426</v></c></row><row r="236" spans="1:9" x14ac:dyDescent="0.3"><c r="A236" s="16" t="s"><v>3360</v></c><c r="B236" s="16" t="s"><v>3361</v></c><c r="C236" s="24"><v>455817</v></c><c r="D236" s="17"><v>75</v></c><c r="E236" s="25"><v>0.29729699999999998</v></c><c r="F236" s="41"><v>9.5071900000000001E-2</v></c><c r="G236" s="26"><v>8.4213999999999997E-2</v></c><c r="H236" s="28"><v>0.26123600000000002</v></c><c r="I236" s="16" t="s"><v>3374</v></c></row><row r="237" spans="1:9" x14ac:dyDescent="0.3"><c r="A237" s="16" t="s"><v>3418</v></c><c r="B237" s="16" t="s"><v>3419</v></c><c r="C237" s="24"><v>967265</v></c><c r="D237" s="17"><v>203</v></c><c r="E237" s="25"><v>0.31447399999999998</v></c><c r="F237" s="41"><v>-3.9742E-2</v></c><c r="G237" s="26"><v>3.5477000000000002E-2</v></c><c r="H237" s="28"><v>0.263459</v></c><c r="I237" s="16" t="s"><v>3395</v></c></row><row r="238" spans="1:9" x14ac:dyDescent="0.3"><c r="A238" s="16" t="s"><v>3421</v></c><c r="B238" s="16" t="s"><v>3422</v></c><c r="C238" s="24"><v>839194</v></c><c r="D238" s="17"><v>56</v></c><c r="E238" s="25"><v>0.29741400000000001</v></c><c r="F238" s="41"><v>-8.2011299999999995E-2</v></c><c r="G238" s="26"><v>7.3027900000000007E-2</v></c><c r="H238" s="28"><v>0.26412000000000002</v></c><c r="I238" s="16" t="s"><v>3424</v></c></row><row r="239" spans="1:9" x14ac:dyDescent="0.3"><c r="A239" s="16" t="s"><v>3398</v></c><c r="B239" s="16" t="s"><v>3399</v></c><c r="C239" s="24"><v>266715</v></c><c r="D239" s="17"><v>194</v></c><c r="E239" s="25"><v>0.30347600000000002</v></c><c r="F239" s="41"><v>-3.7109200000000002E-2</v></c><c r="G239" s="26"><v>3.3213800000000002E-2</v></c><c r="H239" s="28"><v>0.26472299999999999</v></c><c r="I239" s="16" t="s"><v>3381</v></c></row><row r="240" spans="1:9" x14ac:dyDescent="0.3"><c r="A240" s="16" t="s"><v>3410</v></c><c r="B240" s="16" t="s"><v>3411</v></c><c r="C240" s="24"><v>250253</v></c><c r="D240" s="17"><v>104</v></c><c r="E240" s="25"><v>0.31865300000000002</v></c><c r="F240" s="41"><v>5.4931300000000002E-2</v></c><c r="G240" s="26"><v>4.9571799999999999E-2</v></c><c r="H240" s="28"><v>0.26941399999999999</v></c><c r="I240" s="16" t="s"><v>3393</v></c></row><row r="241" spans="1:9" x14ac:dyDescent="0.3"><c r="A241" s="16" t="s"><v>3403</v></c><c r="B241" s="16" t="s"><v>3404</v></c><c r="C241" s="24"><v>313567</v></c><c r="D241" s="17"><v>104</v></c><c r="E241" s="25"><v>0.31865300000000002</v></c><c r="F241" s="41"><v>4.8915E-2</v></c><c r="G241" s="26"><v>4.4214000000000003E-2</v></c><c r="H241" s="28"><v>0.27018599999999998</v></c><c r="I241" s="16" t="s"><v>3393</v></c></row><row r="242" spans="1:9" x14ac:dyDescent="0.3"><c r="A242" s="16" t="s"><v>3410</v></c><c r="B242" s="16" t="s"><v>3411</v></c><c r="C242" s="24"><v>250253</v></c><c r="D242" s="17"><v>130</v></c><c r="E242" s="25"><v>0.32773099999999999</v></c><c r="F242" s="41"><v>-4.2497600000000003E-2</v></c><c r="G242" s="26"><v>3.8514800000000002E-2</v></c><c r="H242" s="28"><v>0.27111800000000003</v></c><c r="I242" s="16" t="s"><v>3401</v></c></row><row r="243" spans="1:9" x14ac:dyDescent="0.3"><c r="A243" s="16" t="s"><v>3418</v></c><c r="B243" s="16" t="s"><v>3419</v></c><c r="C243" s="24"><v>967265</v></c><c r="D243" s="17"><v>214</v></c><c r="E243" s="25"><v>0.3125</v></c><c r="F243" s="41"><v>-3.8249400000000003E-2</v></c><c r="G243" s="26"><v>3.4881099999999998E-2</v></c><c r="H243" s="28"><v>0.27359099999999997</v></c><c r="I243" s="16" t="s"><v>3391</v></c></row><row r="244" spans="1:9" x14ac:dyDescent="0.3"><c r="A244" s="16" t="s"><v>3429</v></c><c r="B244" s="16" t="s"><v>3430</v></c><c r="C244" s="24"><v>251419</v></c><c r="D244" s="17"><v>187</v></c><c r="E244" s="25"><v>0.31908799999999998</v></c><c r="F244" s="41"><v>-3.2058700000000002E-2</v></c><c r="G244" s="26"><v>2.9381500000000001E-2</v></c><c r="H244" s="28"><v>0.27611400000000003</v></c><c r="I244" s="16" t="s"><v>3409</v></c></row><row r="245" spans="1:9" x14ac:dyDescent="0.3"><c r="A245" s="16" t="s"><v>3398</v></c><c r="B245" s="16" t="s"><v>3399</v></c><c r="C245" s="24"><v>266715</v></c><c r="D245" s="17"><v>78</v></c><c r="E245" s="25"><v>0.31125799999999998</v></c><c r="F245" s="41"><v>6.2441000000000003E-2</v></c><c r="G245" s="26"><v>5.7554099999999997E-2</v></c><c r="H245" s="28"><v>0.280136</v></c><c r="I245" s="16" t="s"><v>3383</v></c></row><row r="246" spans="1:9" x14ac:dyDescent="0.3"><c r="A246" s="16" t="s"><v>3410</v></c><c r="B246" s="16" t="s"><v>3411</v></c><c r="C246" s="24"><v>250253</v></c><c r="D246" s="17"><v>112</v></c><c r="E246" s="25"><v>0.32009300000000002</v></c><c r="F246" s="41"><v>-5.3760299999999997E-2</v></c><c r="G246" s="26"><v>4.9714000000000001E-2</v></c><c r="H246" s="28"><v>0.280947</v></c><c r="I246" s="16" t="s"><v>3369</v></c></row><row r="247" spans="1:9" x14ac:dyDescent="0.3"><c r="A247" s="16" t="s"><v>3365</v></c><c r="B247" s="16" t="s"><v>3368</v></c><c r="C247" s="24"><v>-37712</v></c><c r="D247" s="17"><v>135</v></c><c r="E247" s="25"><v>0.30418200000000001</v></c><c r="F247" s="41"><v>3.6060399999999999E-2</v></c><c r="G247" s="26"><v>3.34565E-2</v></c><c r="H247" s="28"><v>0.28228999999999999</v></c><c r="I247" s="16" t="s"><v>3426</v></c></row><row r="248" spans="1:9" x14ac:dyDescent="0.3"><c r="A248" s="16" t="s"><v>3365</v></c><c r="B248" s="16" t="s"><v>3368</v></c><c r="C248" s="24"><v>-37712</v></c><c r="D248" s="17"><v>104</v></c><c r="E248" s="25"><v>0.31865300000000002</v></c><c r="F248" s="41"><v>7.6963699999999996E-2</v></c><c r="G248" s="26"><v>7.1430800000000003E-2</v></c><c r="H248" s="28"><v>0.28283900000000001</v></c><c r="I248" s="16" t="s"><v>3393</v></c></row><row r="249" spans="1:9" x14ac:dyDescent="0.3"><c r="A249" s="16" t="s"><v>3407</v></c><c r="B249" s="16" t="s"><v>3408</v></c><c r="C249" s="24"><v>386098</v></c><c r="D249" s="17"><v>56</v></c><c r="E249" s="25"><v>0.29741400000000001</v></c><c r="F249" s="41"><v>0.146701</v></c><c r="G249" s="26"><v>0.136575</v></c><c r="H249" s="28"><v>0.28534500000000002</v></c><c r="I249" s="16" t="s"><v>3424</v></c></row><row r="250" spans="1:9" x14ac:dyDescent="0.3"><c r="A250" s="16" t="s"><v>3398</v></c><c r="B250" s="16" t="s"><v>3399</v></c><c r="C250" s="24"><v>266715</v></c><c r="D250" s="17"><v>157</v></c><c r="E250" s="25"><v>0.29470200000000002</v></c><c r="F250" s="41"><v>-4.1637300000000002E-2</v></c><c r="G250" s="26"><v>3.9094499999999997E-2</v></c><c r="H250" s="28"><v>0.28783999999999998</v></c><c r="I250" s="16" t="s"><v>3413</v></c></row><row r="251" spans="1:9" x14ac:dyDescent="0.3"><c r="A251" s="16" t="s"><v>3418</v></c><c r="B251" s="16" t="s"><v>3419</v></c><c r="C251" s="24"><v>967265</v></c><c r="D251" s="17"><v>78</v></c><c r="E251" s="25"><v>0.31125799999999998</v></c><c r="F251" s="41"><v>-7.3914999999999995E-2</v></c><c r="G251" s="26"><v>6.9526900000000003E-2</v></c><c r="H251" s="28"><v>0.28986499999999998</v></c><c r="I251" s="16" t="s"><v>3383</v></c></row><row r="252" spans="1:9" x14ac:dyDescent="0.3"><c r="A252" s="16" t="s"><v>3431</v></c><c r="B252" s="16" t="s"><v>3432</v></c><c r="C252" s="24"><v>61627</v></c><c r="D252" s="17"><v>140</v></c><c r="E252" s="25"><v>0.31976700000000002</v></c><c r="F252" s="41"><v>-4.7474000000000002E-2</v></c><c r="G252" s="26"><v>4.4762700000000002E-2</v></c><c r="H252" s="28"><v>0.29007500000000003</v></c><c r="I252" s="16" t="s"><v>3435</v></c></row><row r="253" spans="1:9" x14ac:dyDescent="0.3"><c r="A253" s="16" t="s"><v>3429</v></c><c r="B253" s="16" t="s"><v>3430</v></c><c r="C253" s="24"><v>251419</v></c><c r="D253" s="17"><v>112</v></c><c r="E253" s="25"><v>0.32009300000000002</v></c><c r="F253" s="41"><v>-6.7874000000000004E-2</v></c><c r="G253" s="26"><v>6.4369399999999993E-2</v></c><c r="H253" s="28"><v>0.29306900000000002</v></c><c r="I253" s="16" t="s"><v>3369</v></c></row><row r="254" spans="1:9" x14ac:dyDescent="0.3"><c r="A254" s="16" t="s"><v>3365</v></c><c r="B254" s="16" t="s"><v>3368</v></c><c r="C254" s="24"><v>-37712</v></c><c r="D254" s="17"><v>59</v></c><c r="E254" s="25"><v>0.272727</v></c><c r="F254" s="41"><v>-7.88489E-2</v></c><c r="G254" s="26"><v>7.50532E-2</v></c><c r="H254" s="28"><v>0.29567700000000002</v></c><c r="I254" s="16" t="s"><v>3420</v></c></row><row r="255" spans="1:9" x14ac:dyDescent="0.3"><c r="A255" s="16" t="s"><v>3431</v></c><c r="B255" s="16" t="s"><v>3432</v></c><c r="C255" s="24"><v>61627</v></c><c r="D255" s="17"><v>196</v></c><c r="E255" s="25"><v>0.319328</v></c><c r="F255" s="41"><v>4.3334999999999999E-2</v></c><c r="G255" s="26"><v>4.1654799999999999E-2</v></c><c r="H255" s="28"><v>0.29901499999999998</v></c><c r="I255" s="16" t="s"><v>3372</v></c></row><row r="256" spans="1:9" x14ac:dyDescent="0.3"><c r="A256" s="16" t="s"><v>3365</v></c><c r="B256" s="16" t="s"><v>3368</v></c><c r="C256" s="24"><v>-37712</v></c><c r="D256" s="17"><v>46</v></c><c r="E256" s="25"><v>0.3125</v></c><c r="F256" s="41"><v>6.4423499999999995E-2</v></c><c r="G256" s="26"><v>6.1681399999999997E-2</v></c><c r="H256" s="28"><v>0.30008499999999999</v></c><c r="I256" s="16" t="s"><v>3445</v></c></row><row r="257" spans="1:9" x14ac:dyDescent="0.3"><c r="A257" s="16" t="s"><v>3362</v></c><c r="B257" s="16" t="s"><v>3364</v></c><c r="C257" s="24"><v>331899</v></c><c r="D257" s="17"><v>78</v></c><c r="E257" s="25"><v>0.31125799999999998</v></c><c r="F257" s="41"><v>-8.1639299999999998E-2</v></c><c r="G257" s="26"><v>7.8501799999999997E-2</v></c><c r="H257" s="28"><v>0.30044599999999999</v></c><c r="I257" s="16" t="s"><v>3383</v></c></row><row r="258" spans="1:9" x14ac:dyDescent="0.3"><c r="A258" s="16" t="s"><v>3421</v></c><c r="B258" s="16" t="s"><v>3422</v></c><c r="C258" s="24"><v>839194</v></c><c r="D258" s="17"><v>78</v></c><c r="E258" s="25"><v>0.31125799999999998</v></c><c r="F258" s="41"><v>-6.0765100000000002E-2</v></c><c r="G258" s="26"><v>5.8436099999999998E-2</v></c><c r="H258" s="28"><v>0.30049700000000001</v></c><c r="I258" s="16" t="s"><v>3383</v></c></row><row r="259" spans="1:9" x14ac:dyDescent="0.3"><c r="A259" s="16" t="s"><v>3414</v></c><c r="B259" s="16" t="s"><v>3415</v></c><c r="C259" s="24"><v>956714</v></c><c r="D259" s="17"><v>75</v></c><c r="E259" s="25"><v>0.30666700000000002</v></c><c r="F259" s="41"><v>0.121488</v></c><c r="G259" s="26"><v>0.116965</v></c><c r="H259" s="28"><v>0.301118</v></c><c r="I259" s="16" t="s"><v>3378</v></c></row><row r="260" spans="1:9" x14ac:dyDescent="0.3"><c r="A260" s="16" t="s"><v>3410</v></c><c r="B260" s="16" t="s"><v>3411</v></c><c r="C260" s="24"><v>250253</v></c><c r="D260" s="17"><v>66</v></c><c r="E260" s="25"><v>0.32520300000000002</v></c><c r="F260" s="41"><v>-7.1112900000000007E-2</v></c><c r="G260" s="26"><v>6.8528199999999997E-2</v></c><c r="H260" s="28"><v>0.30183199999999999</v></c><c r="I260" s="16" t="s"><v>3434</v></c></row><row r="261" spans="1:9" x14ac:dyDescent="0.3"><c r="A261" s="16" t="s"><v>3360</v></c><c r="B261" s="16" t="s"><v>3361</v></c><c r="C261" s="24"><v>455817</v></c><c r="D261" s="17"><v>58</v></c><c r="E261" s="25"><v>0.293103</v></c><c r="F261" s="41"><v>8.8559299999999994E-2</v></c><c r="G261" s="26"><v>8.5516599999999998E-2</v></c><c r="H261" s="28"><v>0.30299900000000002</v></c><c r="I261" s="16" t="s"><v>3425</v></c></row><row r="262" spans="1:9" x14ac:dyDescent="0.3"><c r="A262" s="16" t="s"><v>3431</v></c><c r="B262" s="16" t="s"><v>3432</v></c><c r="C262" s="24"><v>61627</v></c><c r="D262" s="17"><v>127</v></c><c r="E262" s="25"><v>0.327511</v></c><c r="F262" s="41"><v>-4.3096200000000001E-2</v></c><c r="G262" s="26"><v>4.1783300000000002E-2</v></c><c r="H262" s="28"><v>0.303589</v></c><c r="I262" s="16" t="s"><v>3394</v></c></row><row r="263" spans="1:9" x14ac:dyDescent="0.3"><c r="A263" s="16" t="s"><v>3360</v></c><c r="B263" s="16" t="s"><v>3361</v></c><c r="C263" s="24"><v>455817</v></c><c r="D263" s="17"><v>53</v></c><c r="E263" s="25"><v>0.28504699999999999</v></c><c r="F263" s="41"><v>9.1772400000000004E-2</v></c><c r="G263" s="26"><v>8.87902E-2</v></c><c r="H263" s="28"><v>0.30422700000000003</v></c><c r="I263" s="16" t="s"><v>3392</v></c></row><row r="264" spans="1:9" x14ac:dyDescent="0.3"><c r="A264" s="16" t="s"><v>3360</v></c><c r="B264" s="16" t="s"><v>3361</v></c><c r="C264" s="24"><v>455817</v></c><c r="D264" s="17"><v>132</v></c><c r="E264" s="25"><v>0.29713099999999998</v></c><c r="F264" s="41"><v>-7.2918899999999995E-2</v></c><c r="G264" s="26"><v>7.1012199999999998E-2</v></c><c r="H264" s="28"><v>0.30573800000000001</v></c><c r="I264" s="16" t="s"><v>3389</v></c></row><row r="265" spans="1:9" x14ac:dyDescent="0.3"><c r="A265" s="16" t="s"><v>3414</v></c><c r="B265" s="16" t="s"><v>3415</v></c><c r="C265" s="24"><v>956714</v></c><c r="D265" s="17"><v>209</v></c><c r="E265" s="25"><v>0.32642500000000002</v></c><c r="F265" s="41"><v>-7.9636399999999996E-2</v></c><c r="G265" s="26"><v>7.7705499999999997E-2</v></c><c r="H265" s="28"><v>0.30618099999999998</v></c><c r="I265" s="16" t="s"><v>3370</v></c></row><row r="266" spans="1:9" x14ac:dyDescent="0.3"><c r="A266" s="16" t="s"><v>3403</v></c><c r="B266" s="16" t="s"><v>3404</v></c><c r="C266" s="24"><v>313567</v></c><c r="D266" s="17"><v>75</v></c><c r="E266" s="25"><v>0.29729699999999998</v></c><c r="F266" s="41"><v>-6.7870100000000003E-2</v></c><c r="G266" s="26"><v>6.6268499999999994E-2</v></c><c r="H266" s="28"><v>0.307869</v></c><c r="I266" s="16" t="s"><v>3374</v></c></row><row r="267" spans="1:9" x14ac:dyDescent="0.3"><c r="A267" s="16" t="s"><v>3410</v></c><c r="B267" s="16" t="s"><v>3411</v></c><c r="C267" s="24"><v>250253</v></c><c r="D267" s="17"><v>127</v></c><c r="E267" s="25"><v>0.327511</v></c><c r="F267" s="41"><v>-6.3327999999999995E-2</v></c><c r="G267" s="26"><v>6.1954599999999999E-2</v></c><c r="H267" s="28"><v>0.30793599999999999</v></c><c r="I267" s="16" t="s"><v>3394</v></c></row><row r="268" spans="1:9" x14ac:dyDescent="0.3"><c r="A268" s="16" t="s"><v>3375</v></c><c r="B268" s="16" t="s"><v>3376</v></c><c r="C268" s="24"><v>90945</v></c><c r="D268" s="17"><v>140</v></c><c r="E268" s="25"><v>0.31976700000000002</v></c><c r="F268" s="41"><v>4.1708000000000002E-2</v></c><c r="G268" s="26"><v>4.0813200000000001E-2</v></c><c r="H268" s="28"><v>0.30796499999999999</v></c><c r="I268" s="16" t="s"><v>3435</v></c></row><row r="269" spans="1:9" x14ac:dyDescent="0.3"><c r="A269" s="16" t="s"><v>3421</v></c><c r="B269" s="16" t="s"><v>3422</v></c><c r="C269" s="24"><v>839194</v></c><c r="D269" s="17"><v>71</v></c><c r="E269" s="25"><v>0.34375</v></c><c r="F269" s="41"><v>-9.6933400000000003E-2</v></c><c r="G269" s="26"><v>9.4737699999999994E-2</v></c><c r="H269" s="28"><v>0.30846899999999999</v></c><c r="I269" s="16" t="s"><v>3387</v></c></row><row r="270" spans="1:9" x14ac:dyDescent="0.3"><c r="A270" s="16" t="s"><v>3398</v></c><c r="B270" s="16" t="s"><v>3399</v></c><c r="C270" s="24"><v>266715</v></c><c r="D270" s="17"><v>64</v></c><c r="E270" s="25"><v>0.35981299999999999</v></c><c r="F270" s="41"><v>-7.3031299999999993E-2</v></c><c r="G270" s="26"><v>7.1542400000000006E-2</v></c><c r="H270" s="28"><v>0.31017400000000001</v></c><c r="I270" s="16" t="s"><v>3412</v></c></row><row r="271" spans="1:9" x14ac:dyDescent="0.3"><c r="A271" s="16" t="s"><v>3403</v></c><c r="B271" s="16" t="s"><v>3404</v></c><c r="C271" s="24"><v>313567</v></c><c r="D271" s="17"><v>132</v></c><c r="E271" s="25"><v>0.29713099999999998</v></c><c r="F271" s="41"><v>-3.3452099999999999E-2</v></c><c r="G271" s="26"><v>3.30301E-2</v></c><c r="H271" s="28"><v>0.31239699999999998</v></c><c r="I271" s="16" t="s"><v>3389</v></c></row><row r="272" spans="1:9" x14ac:dyDescent="0.3"><c r="A272" s="16" t="s"><v>3429</v></c><c r="B272" s="16" t="s"><v>3430</v></c><c r="C272" s="24"><v>251419</v></c><c r="D272" s="17"><v>196</v></c><c r="E272" s="25"><v>0.319328</v></c><c r="F272" s="41"><v>-2.76426E-2</v></c><c r="G272" s="26"><v>2.7321999999999999E-2</v></c><c r="H272" s="28"><v>0.312475</v></c><c r="I272" s="16" t="s"><v>3372</v></c></row><row r="273" spans="1:9" x14ac:dyDescent="0.3"><c r="A273" s="16" t="s"><v>3429</v></c><c r="B273" s="16" t="s"><v>3430</v></c><c r="C273" s="24"><v>251419</v></c><c r="D273" s="17"><v>64</v></c><c r="E273" s="25"><v>0.35981299999999999</v></c><c r="F273" s="41"><v>-5.0841400000000002E-2</v></c><c r="G273" s="26"><v>5.0202799999999999E-2</v></c><c r="H273" s="28"><v>0.314002</v></c><c r="I273" s="16" t="s"><v>3412</v></c></row><row r="274" spans="1:9" x14ac:dyDescent="0.3"><c r="A274" s="16" t="s"><v>3410</v></c><c r="B274" s="16" t="s"><v>3411</v></c><c r="C274" s="24"><v>250253</v></c><c r="D274" s="17"><v>115</v></c><c r="E274" s="25"><v>0.313726</v></c><c r="F274" s="41"><v>-5.6193E-2</v></c><c r="G274" s="26"><v>5.6035300000000003E-2</v></c><c r="H274" s="28"><v>0.31732700000000003</v></c><c r="I274" s="16" t="s"><v>3441</v></c></row><row r="275" spans="1:9" x14ac:dyDescent="0.3"><c r="A275" s="16" t="s"><v>3403</v></c><c r="B275" s="16" t="s"><v>3404</v></c><c r="C275" s="24"><v>313567</v></c><c r="D275" s="17"><v>75</v></c><c r="E275" s="25"><v>0.30666700000000002</v></c><c r="F275" s="41"><v>5.0064999999999998E-2</v></c><c r="G275" s="26"><v>5.0025500000000001E-2</v></c><c r="H275" s="28"><v>0.31901200000000002</v></c><c r="I275" s="16" t="s"><v>3378</v></c></row><row r="276" spans="1:9" x14ac:dyDescent="0.3"><c r="A276" s="16" t="s"><v>3429</v></c><c r="B276" s="16" t="s"><v>3430</v></c><c r="C276" s="24"><v>251419</v></c><c r="D276" s="17"><v>126</v></c><c r="E276" s="25"><v>0.34318199999999999</v></c><c r="F276" s="41"><v>-3.02305E-2</v></c><c r="G276" s="26"><v>3.0468700000000001E-2</v></c><c r="H276" s="28"><v>0.32238299999999998</v></c><c r="I276" s="16" t="s"><v>3373</v></c></row><row r="277" spans="1:9" x14ac:dyDescent="0.3"><c r="A277" s="16" t="s"><v>3403</v></c><c r="B277" s="16" t="s"><v>3404</v></c><c r="C277" s="24"><v>313567</v></c><c r="D277" s="17"><v>140</v></c><c r="E277" s="25"><v>0.31976700000000002</v></c><c r="F277" s="41"><v>2.6404500000000001E-2</v></c><c r="G277" s="26"><v>2.6678199999999999E-2</v></c><c r="H277" s="28"><v>0.32341399999999998</v></c><c r="I277" s="16" t="s"><v>3435</v></c></row><row r="278" spans="1:9" x14ac:dyDescent="0.3"><c r="A278" s="16" t="s"><v>3375</v></c><c r="B278" s="16" t="s"><v>3376</v></c><c r="C278" s="24"><v>90945</v></c><c r="D278" s="17"><v>49</v></c><c r="E278" s="25"><v>0.28431400000000001</v></c><c r="F278" s="41"><v>-5.74777E-2</v></c><c r="G278" s="26"><v>5.80788E-2</v></c><c r="H278" s="28"><v>0.32518799999999998</v></c><c r="I278" s="16" t="s"><v>3400</v></c></row><row r="279" spans="1:9" x14ac:dyDescent="0.3"><c r="A279" s="16" t="s"><v>3410</v></c><c r="B279" s="16" t="s"><v>3411</v></c><c r="C279" s="24"><v>250253</v></c><c r="D279" s="17"><v>75</v></c><c r="E279" s="25"><v>0.317857</v></c><c r="F279" s="41"><v>-6.1957900000000003E-2</v></c><c r="G279" s="26"><v>6.2934000000000004E-2</v></c><c r="H279" s="28"><v>0.32679200000000003</v></c><c r="I279" s="16" t="s"><v>3396</v></c></row><row r="280" spans="1:9" x14ac:dyDescent="0.3"><c r="A280" s="16" t="s"><v>3398</v></c><c r="B280" s="16" t="s"><v>3399</v></c><c r="C280" s="24"><v>266715</v></c><c r="D280" s="17"><v>58</v></c><c r="E280" s="25"><v>0.309091</v></c><c r="F280" s="41"><v>8.1369899999999995E-2</v></c><c r="G280" s="26"><v>8.3605799999999994E-2</v></c><c r="H280" s="28"><v>0.333063</v></c><c r="I280" s="16" t="s"><v>3423</v></c></row><row r="281" spans="1:9" x14ac:dyDescent="0.3"><c r="A281" s="16" t="s"><v>3429</v></c><c r="B281" s="16" t="s"><v>3430</v></c><c r="C281" s="24"><v>251419</v></c><c r="D281" s="17"><v>48</v></c><c r="E281" s="25"><v>0.351852</v></c><c r="F281" s="41"><v>0.105458</v></c><c r="G281" s="26"><v>0.108149</v></c><c r="H281" s="28"><v>0.33335100000000001</v></c><c r="I281" s="16" t="s"><v>3416</v></c></row><row r="282" spans="1:9" x14ac:dyDescent="0.3"><c r="A282" s="16" t="s"><v>3360</v></c><c r="B282" s="16" t="s"><v>3361</v></c><c r="C282" s="24"><v>455817</v></c><c r="D282" s="17"><v>194</v></c><c r="E282" s="25"><v>0.30347600000000002</v></c><c r="F282" s="41"><v>-3.7533499999999997E-2</v></c><c r="G282" s="26"><v>3.8752300000000003E-2</v></c><c r="H282" s="28"><v>0.333511</v></c><c r="I282" s="16" t="s"><v>3381</v></c></row><row r="283" spans="1:9" x14ac:dyDescent="0.3"><c r="A283" s="16" t="s"><v>3429</v></c><c r="B283" s="16" t="s"><v>3430</v></c><c r="C283" s="24"><v>251419</v></c><c r="D283" s="17"><v>77</v></c><c r="E283" s="25"><v>0.31292500000000001</v></c><c r="F283" s="41"><v>-4.1099499999999997E-2</v></c><c r="G283" s="26"><v>4.2625000000000003E-2</v></c><c r="H283" s="28"><v>0.33696300000000001</v></c><c r="I283" s="16" t="s"><v>3438</v></c></row><row r="284" spans="1:9" x14ac:dyDescent="0.3"><c r="A284" s="16" t="s"><v>3421</v></c><c r="B284" s="16" t="s"><v>3422</v></c><c r="C284" s="24"><v>839194</v></c><c r="D284" s="17"><v>46</v></c><c r="E284" s="25"><v>0.3125</v></c><c r="F284" s="41"><v>7.6749200000000004E-2</v></c><c r="G284" s="26"><v>7.9630599999999996E-2</v></c><c r="H284" s="28"><v>0.33865600000000001</v></c><c r="I284" s="16" t="s"><v>3445</v></c></row><row r="285" spans="1:9" x14ac:dyDescent="0.3"><c r="A285" s="16" t="s"><v>3365</v></c><c r="B285" s="16" t="s"><v>3368</v></c><c r="C285" s="24"><v>-37712</v></c><c r="D285" s="17"><v>132</v></c><c r="E285" s="25"><v>0.29713099999999998</v></c><c r="F285" s="41"><v>5.9308800000000002E-2</v></c><c r="G285" s="26"><v>6.1958100000000002E-2</v></c><c r="H285" s="28"><v>0.33960699999999999</v></c><c r="I285" s="16" t="s"><v>3389</v></c></row><row r="286" spans="1:9" x14ac:dyDescent="0.3"><c r="A286" s="16" t="s"><v>3414</v></c><c r="B286" s="16" t="s"><v>3415</v></c><c r="C286" s="24"><v>956714</v></c><c r="D286" s="17"><v>135</v></c><c r="E286" s="25"><v>0.30418200000000001</v></c><c r="F286" s="41"><v>-8.3283399999999994E-2</v></c><c r="G286" s="26"><v>8.7116700000000005E-2</v></c><c r="H286" s="28"><v>0.34012300000000001</v></c><c r="I286" s="16" t="s"><v>3426</v></c></row><row r="287" spans="1:9" x14ac:dyDescent="0.3"><c r="A287" s="16" t="s"><v>3398</v></c><c r="B287" s="16" t="s"><v>3399</v></c><c r="C287" s="24"><v>266715</v></c><c r="D287" s="17"><v>140</v></c><c r="E287" s="25"><v>0.31976700000000002</v></c><c r="F287" s="41"><v>-3.5545899999999998E-2</v></c><c r="G287" s="26"><v>3.7771899999999997E-2</v></c><c r="H287" s="28"><v>0.34772700000000001</v></c><c r="I287" s="16" t="s"><v>3435</v></c></row><row r="288" spans="1:9" x14ac:dyDescent="0.3"><c r="A288" s="16" t="s"><v>3429</v></c><c r="B288" s="16" t="s"><v>3430</v></c><c r="C288" s="24"><v>251419</v></c><c r="D288" s="17"><v>149</v></c><c r="E288" s="25"><v>0.30555599999999999</v></c><c r="F288" s="41"><v>1.98575E-2</v></c><c r="G288" s="26"><v>2.1289099999999998E-2</v></c><c r="H288" s="28"><v>0.35185300000000003</v></c><c r="I288" s="16" t="s"><v>3371</v></c></row><row r="289" spans="1:9" x14ac:dyDescent="0.3"><c r="A289" s="16" t="s"><v>3360</v></c><c r="B289" s="16" t="s"><v>3361</v></c><c r="C289" s="24"><v>455817</v></c><c r="D289" s="17"><v>61</v></c><c r="E289" s="25"><v>0.29824600000000001</v></c><c r="F289" s="41"><v>8.9490200000000006E-2</v></c><c r="G289" s="26"><v>9.6729099999999998E-2</v></c><c r="H289" s="28"><v>0.35722500000000001</v></c><c r="I289" s="16" t="s"><v>3406</v></c></row><row r="290" spans="1:9" x14ac:dyDescent="0.3"><c r="A290" s="16" t="s"><v>3431</v></c><c r="B290" s="16" t="s"><v>3432</v></c><c r="C290" s="24"><v>61627</v></c><c r="D290" s="17"><v>53</v></c><c r="E290" s="25"><v>0.28504699999999999</v></c><c r="F290" s="41"><v>0.118535</v></c><c r="G290" s="26"><v>0.12808700000000001</v></c><c r="H290" s="28"><v>0.35733300000000001</v></c><c r="I290" s="16" t="s"><v>3392</v></c></row><row r="291" spans="1:9" x14ac:dyDescent="0.3"><c r="A291" s="16" t="s"><v>3439</v></c><c r="B291" s="16" t="s"><v>3446</v></c><c r="C291" s="24"><v>464471</v></c><c r="D291" s="17"><v>75</v></c><c r="E291" s="25"><v>0.317857</v></c><c r="F291" s="41"><v>-0.128829</v></c><c r="G291" s="26"><v>0.13956299999999999</v></c><c r="H291" s="28"><v>0.35775200000000001</v></c><c r="I291" s="16" t="s"><v>3396</v></c></row><row r="292" spans="1:9" x14ac:dyDescent="0.3"><c r="A292" s="16" t="s"><v>3360</v></c><c r="B292" s="16" t="s"><v>3361</v></c><c r="C292" s="24"><v>455817</v></c><c r="D292" s="17"><v>40</v></c><c r="E292" s="25"><v>0.30128199999999999</v></c><c r="F292" s="41"><v>9.6853999999999996E-2</v></c><c r="G292" s="26"><v>0.10503899999999999</v></c><c r="H292" s="28"><v>0.36031000000000002</v></c><c r="I292" s="16" t="s"><v>3428</v></c></row><row r="293" spans="1:9" x14ac:dyDescent="0.3"><c r="A293" s="16" t="s"><v>3429</v></c><c r="B293" s="16" t="s"><v>3430</v></c><c r="C293" s="24"><v>251419</v></c><c r="D293" s="17"><v>75</v></c><c r="E293" s="25"><v>0.317857</v></c><c r="F293" s="41"><v>-8.1485199999999994E-2</v></c><c r="G293" s="26"><v>8.9070200000000002E-2</v></c><c r="H293" s="28"><v>0.36204999999999998</v></c><c r="I293" s="16" t="s"><v>3396</v></c></row><row r="294" spans="1:9" x14ac:dyDescent="0.3"><c r="A294" s="16" t="s"><v>3431</v></c><c r="B294" s="16" t="s"><v>3432</v></c><c r="C294" s="24"><v>61627</v></c><c r="D294" s="17"><v>49</v></c><c r="E294" s="25"><v>0.28431400000000001</v></c><c r="F294" s="41"><v>6.4586000000000005E-2</v></c><c r="G294" s="26"><v>7.0523199999999994E-2</v></c><c r="H294" s="28"><v>0.36238700000000001</v></c><c r="I294" s="16" t="s"><v>3400</v></c></row><row r="295" spans="1:9" x14ac:dyDescent="0.3"><c r="A295" s="16" t="s"><v>3375</v></c><c r="B295" s="16" t="s"><v>3376</v></c><c r="C295" s="24"><v>90945</v></c><c r="D295" s="17"><v>40</v></c><c r="E295" s="25"><v>0.30128199999999999</v></c><c r="F295" s="41"><v>6.6653599999999993E-2</v></c><c r="G295" s="26"><v>7.2820099999999999E-2</v></c><c r="H295" s="28"><v>0.36381400000000003</v></c><c r="I295" s="16" t="s"><v>3428</v></c></row><row r="296" spans="1:9" x14ac:dyDescent="0.3"><c r="A296" s="16" t="s"><v>3398</v></c><c r="B296" s="16" t="s"><v>3399</v></c><c r="C296" s="24"><v>266715</v></c><c r="D296" s="17"><v>71</v></c><c r="E296" s="25"><v>0.29787200000000003</v></c><c r="F296" s="41"><v>-6.00913E-2</v></c><c r="G296" s="26"><v>6.6069100000000006E-2</v></c><c r="H296" s="28"><v>0.36486800000000003</v></c><c r="I296" s="16" t="s"><v>3377</v></c></row><row r="297" spans="1:9" x14ac:dyDescent="0.3"><c r="A297" s="16" t="s"><v>3403</v></c><c r="B297" s="16" t="s"><v>3404</v></c><c r="C297" s="24"><v>313567</v></c><c r="D297" s="17"><v>49</v></c><c r="E297" s="25"><v>0.28431400000000001</v></c><c r="F297" s="41"><v>6.1254900000000001E-2</v></c><c r="G297" s="26"><v>6.7263299999999998E-2</v></c><c r="H297" s="28"><v>0.36507400000000001</v></c><c r="I297" s="16" t="s"><v>3400</v></c></row><row r="298" spans="1:9" x14ac:dyDescent="0.3"><c r="A298" s="16" t="s"><v>3429</v></c><c r="B298" s="16" t="s"><v>3430</v></c><c r="C298" s="24"><v>251419</v></c><c r="D298" s="17"><v>203</v></c><c r="E298" s="25"><v>0.31447399999999998</v></c><c r="F298" s="41"><v>2.2374600000000001E-2</v></c><c r="G298" s="26"><v>2.4813399999999999E-2</v></c><c r="H298" s="28"><v>0.36788500000000002</v></c><c r="I298" s="16" t="s"><v>3395</v></c></row><row r="299" spans="1:9" x14ac:dyDescent="0.3"><c r="A299" s="16" t="s"><v>3414</v></c><c r="B299" s="16" t="s"><v>3415</v></c><c r="C299" s="24"><v>956714</v></c><c r="D299" s="17"><v>58</v></c><c r="E299" s="25"><v>0.293103</v></c><c r="F299" s="41"><v>-0.104272</v></c><c r="G299" s="26"><v>0.11619</v></c><c r="H299" s="28"><v>0.37173899999999999</v></c><c r="I299" s="16" t="s"><v>3425</v></c></row><row r="300" spans="1:9" x14ac:dyDescent="0.3"><c r="A300" s="16" t="s"><v>3447</v></c><c r="B300" s="16" t="s"><v>3448</v></c><c r="C300" s="24"><v>503879</v></c><c r="D300" s="17"><v>70</v></c><c r="E300" s="25"><v>0.341667</v></c><c r="F300" s="41"><v>8.1712199999999999E-2</v></c><c r="G300" s="26"><v>9.1203599999999996E-2</v></c><c r="H300" s="28"><v>0.37244100000000002</v></c><c r="I300" s="16" t="s"><v>3390</v></c></row><row r="301" spans="1:9" x14ac:dyDescent="0.3"><c r="A301" s="16" t="s"><v>3398</v></c><c r="B301" s="16" t="s"><v>3399</v></c><c r="C301" s="24"><v>266715</v></c><c r="D301" s="17"><v>59</v></c><c r="E301" s="25"><v>0.272727</v></c><c r="F301" s="41"><v>5.63151E-2</v></c><c r="G301" s="26"><v>6.2998600000000002E-2</v></c><c r="H301" s="28"><v>0.373253</v></c><c r="I301" s="16" t="s"><v>3420</v></c></row><row r="302" spans="1:9" x14ac:dyDescent="0.3"><c r="A302" s="16" t="s"><v>3414</v></c><c r="B302" s="16" t="s"><v>3415</v></c><c r="C302" s="24"><v>956714</v></c><c r="D302" s="17"><v>67</v></c><c r="E302" s="25"><v>0.31640600000000002</v></c><c r="F302" s="41"><v>8.8709800000000005E-2</v></c><c r="G302" s="26"><v>9.9238699999999999E-2</v></c><c r="H302" s="28"><v>0.373361</v></c><c r="I302" s="16" t="s"><v>3436</v></c></row><row r="303" spans="1:9" x14ac:dyDescent="0.3"><c r="A303" s="16" t="s"><v>3431</v></c><c r="B303" s="16" t="s"><v>3432</v></c><c r="C303" s="24"><v>61627</v></c><c r="D303" s="17"><v>112</v></c><c r="E303" s="25"><v>0.32009300000000002</v></c><c r="F303" s="41"><v>-5.1551899999999998E-2</v></c><c r="G303" s="26"><v>5.7900300000000002E-2</v></c><c r="H303" s="28"><v>0.37444300000000003</v></c><c r="I303" s="16" t="s"><v>3369</v></c></row><row r="304" spans="1:9" x14ac:dyDescent="0.3"><c r="A304" s="16" t="s"><v>3414</v></c><c r="B304" s="16" t="s"><v>3415</v></c><c r="C304" s="24"><v>956714</v></c><c r="D304" s="17"><v>75</v></c><c r="E304" s="25"><v>0.29729699999999998</v></c><c r="F304" s="41"><v>-9.9748900000000001E-2</v></c><c r="G304" s="26"><v>0.112072</v></c><c r="H304" s="28"><v>0.37527100000000002</v></c><c r="I304" s="16" t="s"><v>3374</v></c></row><row r="305" spans="1:9" x14ac:dyDescent="0.3"><c r="A305" s="16" t="s"><v>3429</v></c><c r="B305" s="16" t="s"><v>3430</v></c><c r="C305" s="24"><v>251419</v></c><c r="D305" s="17"><v>104</v></c><c r="E305" s="25"><v>0.31865300000000002</v></c><c r="F305" s="41"><v>3.4676400000000003E-2</v></c><c r="G305" s="26"><v>3.90345E-2</v></c><c r="H305" s="28"><v>0.375637</v></c><c r="I305" s="16" t="s"><v>3393</v></c></row><row r="306" spans="1:9" x14ac:dyDescent="0.3"><c r="A306" s="16" t="s"><v>3398</v></c><c r="B306" s="16" t="s"><v>3399</v></c><c r="C306" s="24"><v>266715</v></c><c r="D306" s="17"><v>135</v></c><c r="E306" s="25"><v>0.30418200000000001</v></c><c r="F306" s="41"><v>-3.3737200000000002E-2</v></c><c r="G306" s="26"><v>3.8494300000000002E-2</v></c><c r="H306" s="28"><v>0.38175700000000001</v></c><c r="I306" s="16" t="s"><v>3426</v></c></row><row r="307" spans="1:9" x14ac:dyDescent="0.3"><c r="A307" s="16" t="s"><v>3403</v></c><c r="B307" s="16" t="s"><v>3404</v></c><c r="C307" s="24"><v>313567</v></c><c r="D307" s="17"><v>58</v></c><c r="E307" s="25"><v>0.309091</v></c><c r="F307" s="41"><v>-4.9220600000000003E-2</v></c><c r="G307" s="26"><v>5.6010600000000001E-2</v></c><c r="H307" s="28"><v>0.38189099999999998</v></c><c r="I307" s="16" t="s"><v>3423</v></c></row><row r="308" spans="1:9" x14ac:dyDescent="0.3"><c r="A308" s="16" t="s"><v>3360</v></c><c r="B308" s="16" t="s"><v>3361</v></c><c r="C308" s="24"><v>455817</v></c><c r="D308" s="17"><v>203</v></c><c r="E308" s="25"><v>0.31447399999999998</v></c><c r="F308" s="41"><v>-3.2075699999999999E-2</v></c><c r="G308" s="26"><v>3.66801E-2</v></c><c r="H308" s="28"><v>0.38251499999999999</v></c><c r="I308" s="16" t="s"><v>3395</v></c></row><row r="309" spans="1:9" x14ac:dyDescent="0.3"><c r="A309" s="16" t="s"><v>3375</v></c><c r="B309" s="16" t="s"><v>3376</v></c><c r="C309" s="24"><v>90945</v></c><c r="D309" s="17"><v>77</v></c><c r="E309" s="25"><v>0.31292500000000001</v></c><c r="F309" s="41"><v>-5.53226E-2</v></c><c r="G309" s="26"><v>6.3347799999999996E-2</v></c><c r="H309" s="28"><v>0.38431199999999999</v></c><c r="I309" s="16" t="s"><v>3438</v></c></row><row r="310" spans="1:9" x14ac:dyDescent="0.3"><c r="A310" s="16" t="s"><v>3421</v></c><c r="B310" s="16" t="s"><v>3422</v></c><c r="C310" s="24"><v>839194</v></c><c r="D310" s="17"><v>40</v></c><c r="E310" s="25"><v>0.30128199999999999</v></c><c r="F310" s="41"><v>9.3378600000000006E-2</v></c><c r="G310" s="26"><v>0.106962</v></c><c r="H310" s="28"><v>0.38625799999999999</v></c><c r="I310" s="16" t="s"><v>3428</v></c></row><row r="311" spans="1:9" x14ac:dyDescent="0.3"><c r="A311" s="16" t="s"><v>3398</v></c><c r="B311" s="16" t="s"><v>3399</v></c><c r="C311" s="24"><v>266715</v></c><c r="D311" s="17"><v>77</v></c><c r="E311" s="25"><v>0.31292500000000001</v></c><c r="F311" s="41"><v>-4.8935399999999997E-2</v></c><c r="G311" s="26"><v>5.65021E-2</v></c><c r="H311" s="28"><v>0.38824999999999998</v></c><c r="I311" s="16" t="s"><v>3438</v></c></row><row r="312" spans="1:9" x14ac:dyDescent="0.3"><c r="A312" s="16" t="s"><v>3429</v></c><c r="B312" s="16" t="s"><v>3430</v></c><c r="C312" s="24"><v>251419</v></c><c r="D312" s="17"><v>132</v></c><c r="E312" s="25"><v>0.29713099999999998</v></c><c r="F312" s="41"><v>-3.5207599999999999E-2</v></c><c r="G312" s="26"><v>4.0993799999999997E-2</v></c><c r="H312" s="28"><v>0.39145600000000003</v></c><c r="I312" s="16" t="s"><v>3389</v></c></row><row r="313" spans="1:9" x14ac:dyDescent="0.3"><c r="A313" s="16" t="s"><v>3403</v></c><c r="B313" s="16" t="s"><v>3404</v></c><c r="C313" s="24"><v>313567</v></c><c r="D313" s="17"><v>183</v></c><c r="E313" s="25"><v>0.321739</v></c><c r="F313" s="41"><v>-2.8539100000000001E-2</v></c><c r="G313" s="26"><v>3.3449699999999999E-2</v></c><c r="H313" s="28"><v>0.39425399999999999</v></c><c r="I313" s="16" t="s"><v>3388</v></c></row><row r="314" spans="1:9" x14ac:dyDescent="0.3"><c r="A314" s="16" t="s"><v>3421</v></c><c r="B314" s="16" t="s"><v>3422</v></c><c r="C314" s="24"><v>839194</v></c><c r="D314" s="17"><v>187</v></c><c r="E314" s="25"><v>0.31908799999999998</v></c><c r="F314" s="41"><v>-3.8361800000000001E-2</v></c><c r="G314" s="26"><v>4.5329000000000001E-2</v></c><c r="H314" s="28"><v>0.39807500000000001</v></c><c r="I314" s="16" t="s"><v>3409</v></c></row><row r="315" spans="1:9" x14ac:dyDescent="0.3"><c r="A315" s="16" t="s"><v>3410</v></c><c r="B315" s="16" t="s"><v>3411</v></c><c r="C315" s="24"><v>250253</v></c><c r="D315" s="17"><v>59</v></c><c r="E315" s="25"><v>0.272727</v></c><c r="F315" s="41"><v>6.6840899999999995E-2</v></c><c r="G315" s="26"><v>7.8820100000000004E-2</v></c><c r="H315" s="28"><v>0.398204</v></c><c r="I315" s="16" t="s"><v>3420</v></c></row><row r="316" spans="1:9" x14ac:dyDescent="0.3"><c r="A316" s="16" t="s"><v>3429</v></c><c r="B316" s="16" t="s"><v>3430</v></c><c r="C316" s="24"><v>251419</v></c><c r="D316" s="17"><v>194</v></c><c r="E316" s="25"><v>0.30347600000000002</v></c><c r="F316" s="41"><v>-2.69042E-2</v></c><c r="G316" s="26"><v>3.1824199999999997E-2</v></c><c r="H316" s="28"><v>0.39852599999999999</v></c><c r="I316" s="16" t="s"><v>3381</v></c></row><row r="317" spans="1:9" x14ac:dyDescent="0.3"><c r="A317" s="16" t="s"><v>3418</v></c><c r="B317" s="16" t="s"><v>3419</v></c><c r="C317" s="24"><v>967265</v></c><c r="D317" s="17"><v>88</v></c><c r="E317" s="25"><v>0.326347</v></c><c r="F317" s="41"><v>-5.0913199999999999E-2</v></c><c r="G317" s="26"><v>6.0451900000000003E-2</v></c><c r="H317" s="28"><v>0.40112799999999998</v></c><c r="I317" s="16" t="s"><v>3405</v></c></row><row r="318" spans="1:9" x14ac:dyDescent="0.3"><c r="A318" s="16" t="s"><v>3439</v></c><c r="B318" s="16" t="s"><v>3446</v></c><c r="C318" s="24"><v>464471</v></c><c r="D318" s="17"><v>126</v></c><c r="E318" s="25"><v>0.34318199999999999</v></c><c r="F318" s="41"><v>5.9111499999999997E-2</v></c><c r="G318" s="26"><v>7.0378999999999997E-2</v></c><c r="H318" s="28"><v>0.40203</v></c><c r="I318" s="16" t="s"><v>3373</v></c></row><row r="319" spans="1:9" x14ac:dyDescent="0.3"><c r="A319" s="16" t="s"><v>3375</v></c><c r="B319" s="16" t="s"><v>3376</v></c><c r="C319" s="24"><v>90945</v></c><c r="D319" s="17"><v>203</v></c><c r="E319" s="25"><v>0.31447399999999998</v></c><c r="F319" s="41"><v>-2.9702900000000001E-2</v></c><c r="G319" s="26"><v>3.55305E-2</v></c><c r="H319" s="28"><v>0.40378700000000001</v></c><c r="I319" s="16" t="s"><v>3395</v></c></row><row r="320" spans="1:9" x14ac:dyDescent="0.3"><c r="A320" s="16" t="s"><v>3429</v></c><c r="B320" s="16" t="s"><v>3430</v></c><c r="C320" s="24"><v>251419</v></c><c r="D320" s="17"><v>75</v></c><c r="E320" s="25"><v>0.30666700000000002</v></c><c r="F320" s="41"><v>-5.2460100000000003E-2</v></c><c r="G320" s="26"><v>6.2845200000000004E-2</v></c><c r="H320" s="28"><v>0.40557399999999999</v></c><c r="I320" s="16" t="s"><v>3378</v></c></row><row r="321" spans="1:9" x14ac:dyDescent="0.3"><c r="A321" s="16" t="s"><v>3365</v></c><c r="B321" s="16" t="s"><v>3368</v></c><c r="C321" s="24"><v>-37712</v></c><c r="D321" s="17"><v>88</v></c><c r="E321" s="25"><v>0.326347</v></c><c r="F321" s="41"><v>5.3487300000000002E-2</v></c><c r="G321" s="26"><v>6.4125399999999999E-2</v></c><c r="H321" s="28"><v>0.405663</v></c><c r="I321" s="16" t="s"><v>3405</v></c></row><row r="322" spans="1:9" x14ac:dyDescent="0.3"><c r="A322" s="16" t="s"><v>3410</v></c><c r="B322" s="16" t="s"><v>3411</v></c><c r="C322" s="24"><v>250253</v></c><c r="D322" s="17"><v>64</v></c><c r="E322" s="25"><v>0.35981299999999999</v></c><c r="F322" s="41"><v>6.9982299999999997E-2</v></c><c r="G322" s="26"><v>8.3895499999999998E-2</v></c><c r="H322" s="28"><v>0.406476</v></c><c r="I322" s="16" t="s"><v>3412</v></c></row><row r="323" spans="1:9" x14ac:dyDescent="0.3"><c r="A323" s="16" t="s"><v>3418</v></c><c r="B323" s="16" t="s"><v>3419</v></c><c r="C323" s="24"><v>967265</v></c><c r="D323" s="17"><v>66</v></c><c r="E323" s="25"><v>0.32520300000000002</v></c><c r="F323" s="41"><v>6.9658800000000007E-2</v></c><c r="G323" s="26"><v>8.3801E-2</v></c><c r="H323" s="28"><v>0.40776000000000001</v></c><c r="I323" s="16" t="s"><v>3434</v></c></row><row r="324" spans="1:9" x14ac:dyDescent="0.3"><c r="A324" s="16" t="s"><v>3414</v></c><c r="B324" s="16" t="s"><v>3415</v></c><c r="C324" s="24"><v>956714</v></c><c r="D324" s="17"><v>59</v></c><c r="E324" s="25"><v>0.272727</v></c><c r="F324" s="41"><v>9.7700400000000007E-2</v></c><c r="G324" s="26"><v>0.117683</v></c><c r="H324" s="28"><v>0.408161</v></c><c r="I324" s="16" t="s"><v>3420</v></c></row><row r="325" spans="1:9" x14ac:dyDescent="0.3"><c r="A325" s="16" t="s"><v>3410</v></c><c r="B325" s="16" t="s"><v>3411</v></c><c r="C325" s="24"><v>250253</v></c><c r="D325" s="17"><v>149</v></c><c r="E325" s="25"><v>0.30555599999999999</v></c><c r="F325" s="41"><v>2.0836400000000001E-2</v></c><c r="G325" s="26"><v>2.51649E-2</v></c><c r="H325" s="28"><v>0.40846900000000003</v></c><c r="I325" s="16" t="s"><v>3371</v></c></row><row r="326" spans="1:9" x14ac:dyDescent="0.3"><c r="A326" s="16" t="s"><v>3403</v></c><c r="B326" s="16" t="s"><v>3404</v></c><c r="C326" s="24"><v>313567</v></c><c r="D326" s="17"><v>130</v></c><c r="E326" s="25"><v>0.28968300000000002</v></c><c r="F326" s="41"><v>3.3443599999999997E-2</v></c><c r="G326" s="26"><v>4.0411700000000002E-2</v></c><c r="H326" s="28"><v>0.40884300000000001</v></c><c r="I326" s="16" t="s"><v>3427</v></c></row><row r="327" spans="1:9" x14ac:dyDescent="0.3"><c r="A327" s="16" t="s"><v>3414</v></c><c r="B327" s="16" t="s"><v>3415</v></c><c r="C327" s="24"><v>956714</v></c><c r="D327" s="17"><v>115</v></c><c r="E327" s="25"><v>0.313726</v></c><c r="F327" s="41"><v>-7.6560100000000006E-2</v></c><c r="G327" s="26"><v>9.30565E-2</v></c><c r="H327" s="28"><v>0.411777</v></c><c r="I327" s="16" t="s"><v>3441</v></c></row><row r="328" spans="1:9" x14ac:dyDescent="0.3"><c r="A328" s="16" t="s"><v>3447</v></c><c r="B328" s="16" t="s"><v>3448</v></c><c r="C328" s="24"><v>503879</v></c><c r="D328" s="17"><v>194</v></c><c r="E328" s="25"><v>0.30347600000000002</v></c><c r="F328" s="41"><v>5.8071200000000003E-2</v></c><c r="G328" s="26"><v>7.0691599999999993E-2</v></c><c r="H328" s="28"><v>0.41199599999999997</v></c><c r="I328" s="16" t="s"><v>3381</v></c></row><row r="329" spans="1:9" x14ac:dyDescent="0.3"><c r="A329" s="16" t="s"><v>3449</v></c><c r="B329" s="16" t="s"><v>3450</v></c><c r="C329" s="24"><v>-608107</v></c><c r="D329" s="17"><v>59</v></c><c r="E329" s="25"><v>0.272727</v></c><c r="F329" s="41"><v>7.9581899999999997E-2</v></c><c r="G329" s="26"><v>9.6740400000000004E-2</v></c><c r="H329" s="28"><v>0.41243400000000002</v></c><c r="I329" s="16" t="s"><v>3420</v></c></row><row r="330" spans="1:9" x14ac:dyDescent="0.3"><c r="A330" s="16" t="s"><v>3398</v></c><c r="B330" s="16" t="s"><v>3399</v></c><c r="C330" s="24"><v>266715</v></c><c r="D330" s="17"><v>75</v></c><c r="E330" s="25"><v>0.30666700000000002</v></c><c r="F330" s="41"><v>4.5809000000000002E-2</v></c><c r="G330" s="26"><v>5.5760200000000003E-2</v></c><c r="H330" s="28"><v>0.413026</v></c><c r="I330" s="16" t="s"><v>3378</v></c></row><row r="331" spans="1:9" x14ac:dyDescent="0.3"><c r="A331" s="16" t="s"><v>3403</v></c><c r="B331" s="16" t="s"><v>3404</v></c><c r="C331" s="24"><v>313567</v></c><c r="D331" s="17"><v>126</v></c><c r="E331" s="25"><v>0.34318199999999999</v></c><c r="F331" s="41"><v>3.4327400000000001E-2</v></c><c r="G331" s="26"><v>4.2196900000000002E-2</v></c><c r="H331" s="28"><v>0.416958</v></c><c r="I331" s="16" t="s"><v>3373</v></c></row><row r="332" spans="1:9" x14ac:dyDescent="0.3"><c r="A332" s="16" t="s"><v>3410</v></c><c r="B332" s="16" t="s"><v>3411</v></c><c r="C332" s="24"><v>250253</v></c><c r="D332" s="17"><v>70</v></c><c r="E332" s="25"><v>0.341667</v></c><c r="F332" s="41"><v>-5.98179E-2</v></c><c r="G332" s="26"><v>7.3736200000000002E-2</v></c><c r="H332" s="28"><v>0.41915400000000003</v></c><c r="I332" s="16" t="s"><v>3390</v></c></row><row r="333" spans="1:9" x14ac:dyDescent="0.3"><c r="A333" s="16" t="s"><v>3365</v></c><c r="B333" s="16" t="s"><v>3368</v></c><c r="C333" s="24"><v>-37712</v></c><c r="D333" s="17"><v>126</v></c><c r="E333" s="25"><v>0.34318199999999999</v></c><c r="F333" s="41"><v>-5.0541299999999997E-2</v></c><c r="G333" s="26"><v>6.2477400000000002E-2</v></c><c r="H333" s="28"><v>0.41956399999999999</v></c><c r="I333" s="16" t="s"><v>3373</v></c></row><row r="334" spans="1:9" x14ac:dyDescent="0.3"><c r="A334" s="16" t="s"><v>3375</v></c><c r="B334" s="16" t="s"><v>3376</v></c><c r="C334" s="24"><v>90945</v></c><c r="D334" s="17"><v>104</v></c><c r="E334" s="25"><v>0.31865300000000002</v></c><c r="F334" s="41"><v>2.96913E-2</v></c><c r="G334" s="26"><v>3.6750499999999998E-2</v></c><c r="H334" s="28"><v>0.42029499999999997</v></c><c r="I334" s="16" t="s"><v>3393</v></c></row><row r="335" spans="1:9" x14ac:dyDescent="0.3"><c r="A335" s="16" t="s"><v>3418</v></c><c r="B335" s="16" t="s"><v>3419</v></c><c r="C335" s="24"><v>967265</v></c><c r="D335" s="17"><v>70</v></c><c r="E335" s="25"><v>0.341667</v></c><c r="F335" s="41"><v>-7.3420799999999994E-2</v></c><c r="G335" s="26"><v>9.1356599999999996E-2</v></c><c r="H335" s="28"><v>0.42349300000000001</v></c><c r="I335" s="16" t="s"><v>3390</v></c></row><row r="336" spans="1:9" x14ac:dyDescent="0.3"><c r="A336" s="16" t="s"><v>3398</v></c><c r="B336" s="16" t="s"><v>3399</v></c><c r="C336" s="24"><v>266715</v></c><c r="D336" s="17"><v>66</v></c><c r="E336" s="25"><v>0.32520300000000002</v></c><c r="F336" s="41"><v>-5.2775000000000002E-2</v></c><c r="G336" s="26"><v>6.5707000000000002E-2</v></c><c r="H336" s="28"><v>0.42371700000000001</v></c><c r="I336" s="16" t="s"><v>3434</v></c></row><row r="337" spans="1:9" x14ac:dyDescent="0.3"><c r="A337" s="16" t="s"><v>3429</v></c><c r="B337" s="16" t="s"><v>3430</v></c><c r="C337" s="24"><v>251419</v></c><c r="D337" s="17"><v>49</v></c><c r="E337" s="25"><v>0.28431400000000001</v></c><c r="F337" s="41"><v>-3.8774400000000001E-2</v></c><c r="G337" s="26"><v>4.8245299999999998E-2</v></c><c r="H337" s="28"><v>0.42384300000000003</v></c><c r="I337" s="16" t="s"><v>3400</v></c></row><row r="338" spans="1:9" x14ac:dyDescent="0.3"><c r="A338" s="16" t="s"><v>3410</v></c><c r="B338" s="16" t="s"><v>3411</v></c><c r="C338" s="24"><v>250253</v></c><c r="D338" s="17"><v>71</v></c><c r="E338" s="25"><v>0.29787200000000003</v></c><c r="F338" s="41"><v>5.0581599999999997E-2</v></c><c r="G338" s="26"><v>6.3072799999999998E-2</v></c><c r="H338" s="28"><v>0.42413800000000001</v></c><c r="I338" s="16" t="s"><v>3377</v></c></row><row r="339" spans="1:9" x14ac:dyDescent="0.3"><c r="A339" s="16" t="s"><v>3365</v></c><c r="B339" s="16" t="s"><v>3368</v></c><c r="C339" s="24"><v>-37712</v></c><c r="D339" s="17"><v>197</v></c><c r="E339" s="25"><v>0.31684499999999999</v></c><c r="F339" s="41"><v>3.1708899999999998E-2</v></c><c r="G339" s="26"><v>4.0170600000000001E-2</v></c><c r="H339" s="28"><v>0.43049300000000001</v></c><c r="I339" s="16" t="s"><v>3384</v></c></row><row r="340" spans="1:9" x14ac:dyDescent="0.3"><c r="A340" s="16" t="s"><v>3429</v></c><c r="B340" s="16" t="s"><v>3430</v></c><c r="C340" s="24"><v>251419</v></c><c r="D340" s="17"><v>172</v></c><c r="E340" s="25"><v>0.31944400000000001</v></c><c r="F340" s="41"><v>-2.1059899999999999E-2</v></c><c r="G340" s="26"><v>2.67744E-2</v></c><c r="H340" s="28"><v>0.43219200000000002</v></c><c r="I340" s="16" t="s"><v>3382</v></c></row><row r="341" spans="1:9" x14ac:dyDescent="0.3"><c r="A341" s="16" t="s"><v>3375</v></c><c r="B341" s="16" t="s"><v>3376</v></c><c r="C341" s="24"><v>90945</v></c><c r="D341" s="17"><v>127</v></c><c r="E341" s="25"><v>0.327511</v></c><c r="F341" s="41"><v>-3.7490999999999997E-2</v></c><c r="G341" s="26"><v>4.7750000000000001E-2</v></c><c r="H341" s="28"><v>0.43329400000000001</v></c><c r="I341" s="16" t="s"><v>3394</v></c></row><row r="342" spans="1:9" x14ac:dyDescent="0.3"><c r="A342" s="16" t="s"><v>3375</v></c><c r="B342" s="16" t="s"><v>3376</v></c><c r="C342" s="24"><v>90945</v></c><c r="D342" s="17"><v>61</v></c><c r="E342" s="25"><v>0.29824600000000001</v></c><c r="F342" s="41"><v>-0.113527</v></c><c r="G342" s="26"><v>0.144512</v></c><c r="H342" s="28"><v>0.43406499999999998</v></c><c r="I342" s="16" t="s"><v>3406</v></c></row><row r="343" spans="1:9" x14ac:dyDescent="0.3"><c r="A343" s="16" t="s"><v>3398</v></c><c r="B343" s="16" t="s"><v>3399</v></c><c r="C343" s="24"><v>266715</v></c><c r="D343" s="17"><v>56</v></c><c r="E343" s="25"><v>0.29741400000000001</v></c><c r="F343" s="41"><v>-6.7001500000000005E-2</v></c><c r="G343" s="26"><v>8.5433599999999998E-2</v></c><c r="H343" s="28"><v>0.43474600000000002</v></c><c r="I343" s="16" t="s"><v>3424</v></c></row><row r="344" spans="1:9" x14ac:dyDescent="0.3"><c r="A344" s="16" t="s"><v>3375</v></c><c r="B344" s="16" t="s"><v>3376</v></c><c r="C344" s="24"><v>90945</v></c><c r="D344" s="17"><v>126</v></c><c r="E344" s="25"><v>0.34318199999999999</v></c><c r="F344" s="41"><v>6.0868899999999997E-2</v></c><c r="G344" s="26"><v>7.7771000000000007E-2</v></c><c r="H344" s="28"><v>0.43480600000000003</v></c><c r="I344" s="16" t="s"><v>3373</v></c></row><row r="345" spans="1:9" x14ac:dyDescent="0.3"><c r="A345" s="16" t="s"><v>3410</v></c><c r="B345" s="16" t="s"><v>3411</v></c><c r="C345" s="24"><v>250253</v></c><c r="D345" s="17"><v>40</v></c><c r="E345" s="25"><v>0.30128199999999999</v></c><c r="F345" s="41"><v>-9.5860500000000001E-2</v></c><c r="G345" s="26"><v>0.122516</v></c><c r="H345" s="28"><v>0.437143</v></c><c r="I345" s="16" t="s"><v>3428</v></c></row><row r="346" spans="1:9" x14ac:dyDescent="0.3"><c r="A346" s="16" t="s"><v>3407</v></c><c r="B346" s="16" t="s"><v>3408</v></c><c r="C346" s="24"><v>386098</v></c><c r="D346" s="17"><v>49</v></c><c r="E346" s="25"><v>0.28431400000000001</v></c><c r="F346" s="41"><v>0.13359799999999999</v></c><c r="G346" s="26"><v>0.172259</v></c><c r="H346" s="28"><v>0.44018099999999999</v></c><c r="I346" s="16" t="s"><v>3400</v></c></row><row r="347" spans="1:9" x14ac:dyDescent="0.3"><c r="A347" s="16" t="s"><v>3431</v></c><c r="B347" s="16" t="s"><v>3432</v></c><c r="C347" s="24"><v>61627</v></c><c r="D347" s="17"><v>59</v></c><c r="E347" s="25"><v>0.32110100000000003</v></c><c r="F347" s="41"><v>8.1145599999999998E-2</v></c><c r="G347" s="26"><v>0.10527</v></c><c r="H347" s="28"><v>0.44284800000000002</v></c><c r="I347" s="16" t="s"><v>3402</v></c></row><row r="348" spans="1:9" x14ac:dyDescent="0.3"><c r="A348" s="16" t="s"><v>3414</v></c><c r="B348" s="16" t="s"><v>3415</v></c><c r="C348" s="24"><v>956714</v></c><c r="D348" s="17"><v>132</v></c><c r="E348" s="25"><v>0.29713099999999998</v></c><c r="F348" s="41"><v>-7.3753899999999997E-2</v></c><c r="G348" s="26"><v>9.6006099999999997E-2</v></c><c r="H348" s="28"><v>0.44326700000000002</v></c><c r="I348" s="16" t="s"><v>3389</v></c></row><row r="349" spans="1:9" x14ac:dyDescent="0.3"><c r="A349" s="16" t="s"><v>3429</v></c><c r="B349" s="16" t="s"><v>3430</v></c><c r="C349" s="24"><v>251419</v></c><c r="D349" s="17"><v>183</v></c><c r="E349" s="25"><v>0.321739</v></c><c r="F349" s="41"><v>-1.96676E-2</v></c><c r="G349" s="26"><v>2.56575E-2</v></c><c r="H349" s="28"><v>0.44397599999999998</v></c><c r="I349" s="16" t="s"><v>3388</v></c></row><row r="350" spans="1:9" x14ac:dyDescent="0.3"><c r="A350" s="16" t="s"><v>3431</v></c><c r="B350" s="16" t="s"><v>3432</v></c><c r="C350" s="24"><v>61627</v></c><c r="D350" s="17"><v>172</v></c><c r="E350" s="25"><v>0.31944400000000001</v></c><c r="F350" s="41"><v>-2.67592E-2</v></c><c r="G350" s="26"><v>3.4959799999999999E-2</v></c><c r="H350" s="28"><v>0.444656</v></c><c r="I350" s="16" t="s"><v>3382</v></c></row><row r="351" spans="1:9" x14ac:dyDescent="0.3"><c r="A351" s="16" t="s"><v>3398</v></c><c r="B351" s="16" t="s"><v>3399</v></c><c r="C351" s="24"><v>266715</v></c><c r="D351" s="17"><v>59</v></c><c r="E351" s="25"><v>0.32110100000000003</v></c><c r="F351" s="41"><v>-6.7847199999999996E-2</v></c><c r="G351" s="26"><v>8.9054099999999997E-2</v></c><c r="H351" s="28"><v>0.44815500000000003</v></c><c r="I351" s="16" t="s"><v>3402</v></c></row><row r="352" spans="1:9" x14ac:dyDescent="0.3"><c r="A352" s="16" t="s"><v>3429</v></c><c r="B352" s="16" t="s"><v>3430</v></c><c r="C352" s="24"><v>251419</v></c><c r="D352" s="17"><v>48</v></c><c r="E352" s="25"><v>0.33734900000000001</v></c><c r="F352" s="41"><v>6.5807000000000004E-2</v></c><c r="G352" s="26"><v>8.6314000000000002E-2</v></c><c r="H352" s="28"><v>0.448658</v></c><c r="I352" s="16" t="s"><v>3437</v></c></row><row r="353" spans="1:9" x14ac:dyDescent="0.3"><c r="A353" s="16" t="s"><v>3451</v></c><c r="B353" s="16" t="s"><v>3452</v></c><c r="C353" s="24"><v>455597</v></c><c r="D353" s="17"><v>126</v></c><c r="E353" s="25"><v>0.34318199999999999</v></c><c r="F353" s="41"><v>4.2726899999999998E-2</v></c><c r="G353" s="26"><v>5.6400600000000002E-2</v></c><c r="H353" s="28"><v>0.44966200000000001</v></c><c r="I353" s="16" t="s"><v>3373</v></c></row><row r="354" spans="1:9" x14ac:dyDescent="0.3"><c r="A354" s="16" t="s"><v>3385</v></c><c r="B354" s="16" t="s"><v>3386</v></c><c r="C354" s="24"><v>73884</v></c><c r="D354" s="17"><v>61</v></c><c r="E354" s="25"><v>0.29824600000000001</v></c><c r="F354" s="41"><v>9.3173800000000001E-2</v></c><c r="G354" s="26"><v>0.12277299999999999</v></c><c r="H354" s="28"><v>0.44978499999999999</v></c><c r="I354" s="16" t="s"><v>3406</v></c></row><row r="355" spans="1:9" x14ac:dyDescent="0.3"><c r="A355" s="16" t="s"><v>3407</v></c><c r="B355" s="16" t="s"><v>3408</v></c><c r="C355" s="24"><v>386098</v></c><c r="D355" s="17"><v>132</v></c><c r="E355" s="25"><v>0.29713099999999998</v></c><c r="F355" s="41"><v>8.2391099999999995E-2</v></c><c r="G355" s="26"><v>0.10925600000000001</v></c><c r="H355" s="28"><v>0.45167499999999999</v></c><c r="I355" s="16" t="s"><v>3389</v></c></row><row r="356" spans="1:9" x14ac:dyDescent="0.3"><c r="A356" s="16" t="s"><v>3403</v></c><c r="B356" s="16" t="s"><v>3404</v></c><c r="C356" s="24"><v>313567</v></c><c r="D356" s="17"><v>67</v></c><c r="E356" s="25"><v>0.31640600000000002</v></c><c r="F356" s="41"><v>-6.0772300000000001E-2</v></c><c r="G356" s="26"><v>8.1149600000000002E-2</v></c><c r="H356" s="28"><v>0.45555000000000001</v></c><c r="I356" s="16" t="s"><v>3436</v></c></row><row r="357" spans="1:9" x14ac:dyDescent="0.3"><c r="A357" s="16" t="s"><v>3418</v></c><c r="B357" s="16" t="s"><v>3419</v></c><c r="C357" s="24"><v>967265</v></c><c r="D357" s="17"><v>149</v></c><c r="E357" s="25"><v>0.30555599999999999</v></c><c r="F357" s="41"><v>2.1770100000000001E-2</v></c><c r="G357" s="26"><v>2.91691E-2</v></c><c r="H357" s="28"><v>0.45617000000000002</v></c><c r="I357" s="16" t="s"><v>3371</v></c></row><row r="358" spans="1:9" x14ac:dyDescent="0.3"><c r="A358" s="16" t="s"><v>3403</v></c><c r="B358" s="16" t="s"><v>3404</v></c><c r="C358" s="24"><v>313567</v></c><c r="D358" s="17"><v>58</v></c><c r="E358" s="25"><v>0.293103</v></c><c r="F358" s="41"><v>-4.6014199999999998E-2</v></c><c r="G358" s="26"><v>6.2037799999999997E-2</v></c><c r="H358" s="28"><v>0.46007199999999998</v></c><c r="I358" s="16" t="s"><v>3425</v></c></row><row r="359" spans="1:9" x14ac:dyDescent="0.3"><c r="A359" s="16" t="s"><v>3360</v></c><c r="B359" s="16" t="s"><v>3361</v></c><c r="C359" s="24"><v>455817</v></c><c r="D359" s="17"><v>64</v></c><c r="E359" s="25"><v>0.35981299999999999</v></c><c r="F359" s="41"><v>6.1940599999999998E-2</v></c><c r="G359" s="26"><v>8.4513199999999997E-2</v></c><c r="H359" s="28"><v>0.46558300000000002</v></c><c r="I359" s="16" t="s"><v>3412</v></c></row><row r="360" spans="1:9" x14ac:dyDescent="0.3"><c r="A360" s="16" t="s"><v>3365</v></c><c r="B360" s="16" t="s"><v>3368</v></c><c r="C360" s="24"><v>-37712</v></c><c r="D360" s="17"><v>40</v></c><c r="E360" s="25"><v>0.30128199999999999</v></c><c r="F360" s="41"><v>-4.60524E-2</v></c><c r="G360" s="26"><v>6.2883300000000003E-2</v></c><c r="H360" s="28"><v>0.46690599999999999</v></c><c r="I360" s="16" t="s"><v>3428</v></c></row><row r="361" spans="1:9" x14ac:dyDescent="0.3"><c r="A361" s="16" t="s"><v>3431</v></c><c r="B361" s="16" t="s"><v>3432</v></c><c r="C361" s="24"><v>61627</v></c><c r="D361" s="17"><v>40</v></c><c r="E361" s="25"><v>0.30128199999999999</v></c><c r="F361" s="41"><v>-0.12008099999999999</v></c><c r="G361" s="26"><v>0.16417100000000001</v></c><c r="H361" s="28"><v>0.46745500000000001</v></c><c r="I361" s="16" t="s"><v>3428</v></c></row><row r="362" spans="1:9" x14ac:dyDescent="0.3"><c r="A362" s="16" t="s"><v>3421</v></c><c r="B362" s="16" t="s"><v>3422</v></c><c r="C362" s="24"><v>839194</v></c><c r="D362" s="17"><v>172</v></c><c r="E362" s="25"><v>0.31944400000000001</v></c><c r="F362" s="41"><v>2.9355699999999998E-2</v></c><c r="G362" s="26"><v>4.0362000000000002E-2</v></c><c r="H362" s="28"><v>0.46763700000000002</v></c><c r="I362" s="16" t="s"><v>3382</v></c></row><row r="363" spans="1:9" x14ac:dyDescent="0.3"><c r="A363" s="16" t="s"><v>3421</v></c><c r="B363" s="16" t="s"><v>3422</v></c><c r="C363" s="24"><v>839194</v></c><c r="D363" s="17"><v>48</v></c><c r="E363" s="25"><v>0.30526300000000001</v></c><c r="F363" s="41"><v>9.4036499999999995E-2</v></c><c r="G363" s="26"><v>0.12884399999999999</v></c><c r="H363" s="28"><v>0.467642</v></c><c r="I363" s="16" t="s"><v>3433</v></c></row><row r="364" spans="1:9" x14ac:dyDescent="0.3"><c r="A364" s="16" t="s"><v>3398</v></c><c r="B364" s="16" t="s"><v>3399</v></c><c r="C364" s="24"><v>266715</v></c><c r="D364" s="17"><v>196</v></c><c r="E364" s="25"><v>0.319328</v></c><c r="F364" s="41"><v>-1.7740300000000001E-2</v></c><c r="G364" s="26"><v>2.44335E-2</v></c><c r="H364" s="28"><v>0.468362</v></c><c r="I364" s="16" t="s"><v>3372</v></c></row><row r="365" spans="1:9" x14ac:dyDescent="0.3"><c r="A365" s="16" t="s"><v>3421</v></c><c r="B365" s="16" t="s"><v>3422</v></c><c r="C365" s="24"><v>839194</v></c><c r="D365" s="17"><v>132</v></c><c r="E365" s="25"><v>0.29713099999999998</v></c><c r="F365" s="41"><v>4.5713999999999998E-2</v></c><c r="G365" s="26"><v>6.3259999999999997E-2</v></c><c r="H365" s="28"><v>0.47075099999999998</v></c><c r="I365" s="16" t="s"><v>3389</v></c></row><row r="366" spans="1:9" x14ac:dyDescent="0.3"><c r="A366" s="16" t="s"><v>3431</v></c><c r="B366" s="16" t="s"><v>3432</v></c><c r="C366" s="24"><v>61627</v></c><c r="D366" s="17"><v>130</v></c><c r="E366" s="25"><v>0.28968300000000002</v></c><c r="F366" s="41"><v>2.9506299999999999E-2</v></c><c r="G366" s="26"><v>4.1460799999999999E-2</v></c><c r="H366" s="28"><v>0.47745300000000002</v></c><c r="I366" s="16" t="s"><v>3427</v></c></row><row r="367" spans="1:9" x14ac:dyDescent="0.3"><c r="A367" s="16" t="s"><v>3410</v></c><c r="B367" s="16" t="s"><v>3411</v></c><c r="C367" s="24"><v>250253</v></c><c r="D367" s="17"><v>58</v></c><c r="E367" s="25"><v>0.309091</v></c><c r="F367" s="41"><v>5.9902900000000002E-2</v></c><c r="G367" s="26"><v>8.4186499999999997E-2</v></c><c r="H367" s="28"><v>0.478605</v></c><c r="I367" s="16" t="s"><v>3423</v></c></row><row r="368" spans="1:9" x14ac:dyDescent="0.3"><c r="A368" s="16" t="s"><v>3403</v></c><c r="B368" s="16" t="s"><v>3404</v></c><c r="C368" s="24"><v>313567</v></c><c r="D368" s="17"><v>197</v></c><c r="E368" s="25"><v>0.31684499999999999</v></c><c r="F368" s="41"><v>-2.1375999999999999E-2</v></c><c r="G368" s="26"><v>3.0151899999999999E-2</v></c><c r="H368" s="28"><v>0.47887999999999997</v></c><c r="I368" s="16" t="s"><v>3384</v></c></row><row r="369" spans="1:9" x14ac:dyDescent="0.3"><c r="A369" s="16" t="s"><v>3414</v></c><c r="B369" s="16" t="s"><v>3415</v></c><c r="C369" s="24"><v>956714</v></c><c r="D369" s="17"><v>78</v></c><c r="E369" s="25"><v>0.31125799999999998</v></c><c r="F369" s="41"><v>-5.5123999999999999E-2</v></c><c r="G369" s="26"><v>7.7804499999999999E-2</v></c><c r="H369" s="28"><v>0.48001300000000002</v></c><c r="I369" s="16" t="s"><v>3383</v></c></row><row r="370" spans="1:9" x14ac:dyDescent="0.3"><c r="A370" s="16" t="s"><v>3447</v></c><c r="B370" s="16" t="s"><v>3448</v></c><c r="C370" s="24"><v>503879</v></c><c r="D370" s="17"><v>61</v></c><c r="E370" s="25"><v>0.29824600000000001</v></c><c r="F370" s="41"><v>0.103815</v></c><c r="G370" s="26"><v>0.14754600000000001</v></c><c r="H370" s="28"><v>0.48339700000000002</v></c><c r="I370" s="16" t="s"><v>3406</v></c></row><row r="371" spans="1:9" x14ac:dyDescent="0.3"><c r="A371" s="16" t="s"><v>3418</v></c><c r="B371" s="16" t="s"><v>3419</v></c><c r="C371" s="24"><v>967265</v></c><c r="D371" s="17"><v>46</v></c><c r="E371" s="25"><v>0.3125</v></c><c r="F371" s="41"><v>-6.9155099999999997E-2</v></c><c r="G371" s="26"><v>9.9136199999999994E-2</v></c><c r="H371" s="28"><v>0.48789199999999999</v></c><c r="I371" s="16" t="s"><v>3445</v></c></row><row r="372" spans="1:9" x14ac:dyDescent="0.3"><c r="A372" s="16" t="s"><v>3403</v></c><c r="B372" s="16" t="s"><v>3404</v></c><c r="C372" s="24"><v>313567</v></c><c r="D372" s="17"><v>66</v></c><c r="E372" s="25"><v>0.32520300000000002</v></c><c r="F372" s="41"><v>5.1454800000000002E-2</v></c><c r="G372" s="26"><v>7.4051699999999998E-2</v></c><c r="H372" s="28"><v>0.48871399999999998</v></c><c r="I372" s="16" t="s"><v>3434</v></c></row><row r="373" spans="1:9" x14ac:dyDescent="0.3"><c r="A373" s="16" t="s"><v>3429</v></c><c r="B373" s="16" t="s"><v>3430</v></c><c r="C373" s="24"><v>251419</v></c><c r="D373" s="17"><v>59</v></c><c r="E373" s="25"><v>0.32110100000000003</v></c><c r="F373" s="41"><v>-4.7693600000000003E-2</v></c><c r="G373" s="26"><v>6.9196499999999994E-2</v></c><c r="H373" s="28"><v>0.49246000000000001</v></c><c r="I373" s="16" t="s"><v>3402</v></c></row><row r="374" spans="1:9" x14ac:dyDescent="0.3"><c r="A374" s="16" t="s"><v>3431</v></c><c r="B374" s="16" t="s"><v>3432</v></c><c r="C374" s="24"><v>61627</v></c><c r="D374" s="17"><v>115</v></c><c r="E374" s="25"><v>0.313726</v></c><c r="F374" s="41"><v>-4.2188400000000001E-2</v></c><c r="G374" s="26"><v>6.1586399999999999E-2</v></c><c r="H374" s="28"><v>0.494228</v></c><c r="I374" s="16" t="s"><v>3441</v></c></row><row r="375" spans="1:9" x14ac:dyDescent="0.3"><c r="A375" s="16" t="s"><v>3429</v></c><c r="B375" s="16" t="s"><v>3430</v></c><c r="C375" s="24"><v>251419</v></c><c r="D375" s="17"><v>70</v></c><c r="E375" s="25"><v>0.341667</v></c><c r="F375" s="41"><v>-4.7148500000000003E-2</v></c><c r="G375" s="26"><v>6.8960499999999994E-2</v></c><c r="H375" s="28"><v>0.49574400000000002</v></c><c r="I375" s="16" t="s"><v>3390</v></c></row><row r="376" spans="1:9" x14ac:dyDescent="0.3"><c r="A376" s="16" t="s"><v>3403</v></c><c r="B376" s="16" t="s"><v>3404</v></c><c r="C376" s="24"><v>313567</v></c><c r="D376" s="17"><v>59</v></c><c r="E376" s="25"><v>0.32110100000000003</v></c><c r="F376" s="41"><v>6.14607E-2</v></c><c r="G376" s="26"><v>8.9906899999999998E-2</v></c><c r="H376" s="28"><v>0.496002</v></c><c r="I376" s="16" t="s"><v>3402</v></c></row><row r="377" spans="1:9" x14ac:dyDescent="0.3"><c r="A377" s="16" t="s"><v>3375</v></c><c r="B377" s="16" t="s"><v>3376</v></c><c r="C377" s="24"><v>90945</v></c><c r="D377" s="17"><v>48</v></c><c r="E377" s="25"><v>0.351852</v></c><c r="F377" s="41"><v>-4.0622900000000003E-2</v></c><c r="G377" s="26"><v>5.93143E-2</v></c><c r="H377" s="28"><v>0.49601600000000001</v></c><c r="I377" s="16" t="s"><v>3416</v></c></row><row r="378" spans="1:9" x14ac:dyDescent="0.3"><c r="A378" s="16" t="s"><v>3418</v></c><c r="B378" s="16" t="s"><v>3419</v></c><c r="C378" s="24"><v>967265</v></c><c r="D378" s="17"><v>183</v></c><c r="E378" s="25"><v>0.321739</v></c><c r="F378" s="41"><v>-2.1830800000000001E-2</v></c><c r="G378" s="26"><v>3.2193100000000002E-2</v></c><c r="H378" s="28"><v>0.49823499999999998</v></c><c r="I378" s="16" t="s"><v>3388</v></c></row><row r="379" spans="1:9" x14ac:dyDescent="0.3"><c r="A379" s="16" t="s"><v>3375</v></c><c r="B379" s="16" t="s"><v>3376</v></c><c r="C379" s="24"><v>90945</v></c><c r="D379" s="17"><v>75</v></c><c r="E379" s="25"><v>0.30666700000000002</v></c><c r="F379" s="41"><v>4.3372500000000001E-2</v></c><c r="G379" s="26"><v>6.4038100000000001E-2</v></c><c r="H379" s="28"><v>0.49956899999999999</v></c><c r="I379" s="16" t="s"><v>3378</v></c></row><row r="380" spans="1:9" x14ac:dyDescent="0.3"><c r="A380" s="16" t="s"><v>3360</v></c><c r="B380" s="16" t="s"><v>3361</v></c><c r="C380" s="24"><v>455817</v></c><c r="D380" s="17"><v>104</v></c><c r="E380" s="25"><v>0.31865300000000002</v></c><c r="F380" s="41"><v>3.6935000000000003E-2</v></c><c r="G380" s="26"><v>5.47102E-2</v></c><c r="H380" s="28"><v>0.50055000000000005</v></c><c r="I380" s="16" t="s"><v>3393</v></c></row><row r="381" spans="1:9" x14ac:dyDescent="0.3"><c r="A381" s="16" t="s"><v>3398</v></c><c r="B381" s="16" t="s"><v>3399</v></c><c r="C381" s="24"><v>266715</v></c><c r="D381" s="17"><v>167</v></c><c r="E381" s="25"><v>0.30031000000000002</v></c><c r="F381" s="41"><v>2.4940799999999999E-2</v></c><c r="G381" s="26"><v>3.7033299999999998E-2</v></c><c r="H381" s="28"><v>0.50119800000000003</v></c><c r="I381" s="16" t="s"><v>3397</v></c></row><row r="382" spans="1:9" x14ac:dyDescent="0.3"><c r="A382" s="16" t="s"><v>3421</v></c><c r="B382" s="16" t="s"><v>3422</v></c><c r="C382" s="24"><v>839194</v></c><c r="D382" s="17"><v>59</v></c><c r="E382" s="25"><v>0.272727</v></c><c r="F382" s="41"><v>4.46907E-2</v></c><c r="G382" s="26"><v>6.6455E-2</v></c><c r="H382" s="28"><v>0.50262899999999999</v></c><c r="I382" s="16" t="s"><v>3420</v></c></row><row r="383" spans="1:9" x14ac:dyDescent="0.3"><c r="A383" s="16" t="s"><v>3398</v></c><c r="B383" s="16" t="s"><v>3399</v></c><c r="C383" s="24"><v>266715</v></c><c r="D383" s="17"><v>88</v></c><c r="E383" s="25"><v>0.326347</v></c><c r="F383" s="41"><v>2.9249500000000001E-2</v></c><c r="G383" s="26"><v>4.36111E-2</v></c><c r="H383" s="28"><v>0.50353999999999999</v></c><c r="I383" s="16" t="s"><v>3405</v></c></row><row r="384" spans="1:9" x14ac:dyDescent="0.3"><c r="A384" s="16" t="s"><v>3418</v></c><c r="B384" s="16" t="s"><v>3419</v></c><c r="C384" s="24"><v>967265</v></c><c r="D384" s="17"><v>75</v></c><c r="E384" s="25"><v>0.30666700000000002</v></c><c r="F384" s="41"><v>-5.0586199999999998E-2</v></c><c r="G384" s="26"><v>7.61347E-2</v></c><c r="H384" s="28"><v>0.50773299999999999</v></c><c r="I384" s="16" t="s"><v>3378</v></c></row><row r="385" spans="1:9" x14ac:dyDescent="0.3"><c r="A385" s="16" t="s"><v>3375</v></c><c r="B385" s="16" t="s"><v>3376</v></c><c r="C385" s="24"><v>90945</v></c><c r="D385" s="17"><v>59</v></c><c r="E385" s="25"><v>0.272727</v></c><c r="F385" s="41"><v>3.4306000000000003E-2</v></c><c r="G385" s="26"><v>5.1675699999999998E-2</v></c><c r="H385" s="28"><v>0.50811399999999995</v></c><c r="I385" s="16" t="s"><v>3420</v></c></row><row r="386" spans="1:9" x14ac:dyDescent="0.3"><c r="A386" s="16" t="s"><v>3403</v></c><c r="B386" s="16" t="s"><v>3404</v></c><c r="C386" s="24"><v>313567</v></c><c r="D386" s="17"><v>196</v></c><c r="E386" s="25"><v>0.319328</v></c><c r="F386" s="41"><v>-1.8690600000000002E-2</v></c><c r="G386" s="26"><v>2.8228699999999999E-2</v></c><c r="H386" s="28"><v>0.50840300000000005</v></c><c r="I386" s="16" t="s"><v>3372</v></c></row><row r="387" spans="1:9" x14ac:dyDescent="0.3"><c r="A387" s="16" t="s"><v>3362</v></c><c r="B387" s="16" t="s"><v>3364</v></c><c r="C387" s="24"><v>331899</v></c><c r="D387" s="17"><v>58</v></c><c r="E387" s="25"><v>0.309091</v></c><c r="F387" s="41"><v>-3.9543099999999998E-2</v></c><c r="G387" s="26"><v>6.0721200000000003E-2</v></c><c r="H387" s="28"><v>0.51658000000000004</v></c><c r="I387" s="16" t="s"><v>3423</v></c></row><row r="388" spans="1:9" x14ac:dyDescent="0.3"><c r="A388" s="16" t="s"><v>3410</v></c><c r="B388" s="16" t="s"><v>3411</v></c><c r="C388" s="24"><v>250253</v></c><c r="D388" s="17"><v>130</v></c><c r="E388" s="25"><v>0.28968300000000002</v></c><c r="F388" s="41"><v>3.1622699999999997E-2</v></c><c r="G388" s="26"><v>4.9062099999999997E-2</v></c><c r="H388" s="28"><v>0.51991900000000002</v></c><c r="I388" s="16" t="s"><v>3427</v></c></row><row r="389" spans="1:9" x14ac:dyDescent="0.3"><c r="A389" s="16" t="s"><v>3365</v></c><c r="B389" s="16" t="s"><v>3368</v></c><c r="C389" s="24"><v>-37712</v></c><c r="D389" s="17"><v>130</v></c><c r="E389" s="25"><v>0.28968300000000002</v></c><c r="F389" s="41"><v>2.6754199999999999E-2</v></c><c r="G389" s="26"><v>4.1638500000000002E-2</v></c><c r="H389" s="28"><v>0.52122000000000002</v></c><c r="I389" s="16" t="s"><v>3427</v></c></row><row r="390" spans="1:9" x14ac:dyDescent="0.3"><c r="A390" s="16" t="s"><v>3431</v></c><c r="B390" s="16" t="s"><v>3432</v></c><c r="C390" s="24"><v>61627</v></c><c r="D390" s="17"><v>255</v></c><c r="E390" s="25"><v>0.31590000000000001</v></c><c r="F390" s="41"><v>-2.18064E-2</v></c><c r="G390" s="26"><v>3.4057900000000002E-2</v></c><c r="H390" s="28"><v>0.52234000000000003</v></c><c r="I390" s="16" t="s"><v>3367</v></c></row><row r="391" spans="1:9" x14ac:dyDescent="0.3"><c r="A391" s="16" t="s"><v>3421</v></c><c r="B391" s="16" t="s"><v>3422</v></c><c r="C391" s="24"><v>839194</v></c><c r="D391" s="17"><v>183</v></c><c r="E391" s="25"><v>0.321739</v></c><c r="F391" s="41"><v>2.3861199999999999E-2</v></c><c r="G391" s="26"><v>3.7288599999999998E-2</v></c><c r="H391" s="28"><v>0.52273800000000004</v></c><c r="I391" s="16" t="s"><v>3388</v></c></row><row r="392" spans="1:9" x14ac:dyDescent="0.3"><c r="A392" s="16" t="s"><v>3375</v></c><c r="B392" s="16" t="s"><v>3376</v></c><c r="C392" s="24"><v>90945</v></c><c r="D392" s="17"><v>53</v></c><c r="E392" s="25"><v>0.28504699999999999</v></c><c r="F392" s="41"><v>-4.2059199999999998E-2</v></c><c r="G392" s="26"><v>6.5797599999999998E-2</v></c><c r="H392" s="28"><v>0.52437800000000001</v></c><c r="I392" s="16" t="s"><v>3392</v></c></row><row r="393" spans="1:9" x14ac:dyDescent="0.3"><c r="A393" s="16" t="s"><v>3414</v></c><c r="B393" s="16" t="s"><v>3415</v></c><c r="C393" s="24"><v>956714</v></c><c r="D393" s="17"><v>130</v></c><c r="E393" s="25"><v>0.32773099999999999</v></c><c r="F393" s="41"><v>-5.3307199999999999E-2</v></c><c r="G393" s="26"><v>8.3677199999999993E-2</v></c><c r="H393" s="28"><v>0.52478400000000003</v></c><c r="I393" s="16" t="s"><v>3401</v></c></row><row r="394" spans="1:9" x14ac:dyDescent="0.3"><c r="A394" s="16" t="s"><v>3447</v></c><c r="B394" s="16" t="s"><v>3448</v></c><c r="C394" s="24"><v>503879</v></c><c r="D394" s="17"><v>75</v></c><c r="E394" s="25"><v>0.317857</v></c><c r="F394" s="41"><v>8.3311899999999994E-2</v></c><c r="G394" s="26"><v>0.13145200000000001</v></c><c r="H394" s="28"><v>0.52739000000000003</v></c><c r="I394" s="16" t="s"><v>3396</v></c></row><row r="395" spans="1:9" x14ac:dyDescent="0.3"><c r="A395" s="16" t="s"><v>3439</v></c><c r="B395" s="16" t="s"><v>3446</v></c><c r="C395" s="24"><v>464471</v></c><c r="D395" s="17"><v>196</v></c><c r="E395" s="25"><v>0.319328</v></c><c r="F395" s="41"><v>4.5279100000000003E-2</v></c><c r="G395" s="26"><v>7.1614300000000006E-2</v></c><c r="H395" s="28"><v>0.52769299999999997</v></c><c r="I395" s="16" t="s"><v>3372</v></c></row><row r="396" spans="1:9" x14ac:dyDescent="0.3"><c r="A396" s="16" t="s"><v>3403</v></c><c r="B396" s="16" t="s"><v>3404</v></c><c r="C396" s="24"><v>313567</v></c><c r="D396" s="17"><v>64</v></c><c r="E396" s="25"><v>0.35981299999999999</v></c><c r="F396" s="41"><v>3.8943999999999999E-2</v></c><c r="G396" s="26"><v>6.1574799999999999E-2</v></c><c r="H396" s="28"><v>0.52874100000000002</v></c><c r="I396" s="16" t="s"><v>3412</v></c></row><row r="397" spans="1:9" x14ac:dyDescent="0.3"><c r="A397" s="16" t="s"><v>3414</v></c><c r="B397" s="16" t="s"><v>3415</v></c><c r="C397" s="24"><v>956714</v></c><c r="D397" s="17"><v>214</v></c><c r="E397" s="25"><v>0.3125</v></c><c r="F397" s="41"><v>-3.4784900000000001E-2</v></c><c r="G397" s="26"><v>5.5693600000000003E-2</v></c><c r="H397" s="28"><v>0.53265899999999999</v></c><c r="I397" s="16" t="s"><v>3391</v></c></row><row r="398" spans="1:9" x14ac:dyDescent="0.3"><c r="A398" s="16" t="s"><v>3403</v></c><c r="B398" s="16" t="s"><v>3404</v></c><c r="C398" s="24"><v>313567</v></c><c r="D398" s="17"><v>115</v></c><c r="E398" s="25"><v>0.313726</v></c><c r="F398" s="41"><v>3.01739E-2</v></c><c r="G398" s="26"><v>4.8333800000000003E-2</v></c><c r="H398" s="28"><v>0.53325100000000003</v></c><c r="I398" s="16" t="s"><v>3441</v></c></row><row r="399" spans="1:9" x14ac:dyDescent="0.3"><c r="A399" s="16" t="s"><v>3414</v></c><c r="B399" s="16" t="s"><v>3415</v></c><c r="C399" s="24"><v>956714</v></c><c r="D399" s="17"><v>172</v></c><c r="E399" s="25"><v>0.31944400000000001</v></c><c r="F399" s="41"><v>4.3300699999999998E-2</v></c><c r="G399" s="26"><v>6.9565399999999999E-2</v></c><c r="H399" s="28"><v>0.53414899999999998</v></c><c r="I399" s="16" t="s"><v>3382</v></c></row><row r="400" spans="1:9" x14ac:dyDescent="0.3"><c r="A400" s="16" t="s"><v>3375</v></c><c r="B400" s="16" t="s"><v>3376</v></c><c r="C400" s="24"><v>90945</v></c><c r="D400" s="17"><v>214</v></c><c r="E400" s="25"><v>0.3125</v></c><c r="F400" s="41"><v>2.3753699999999999E-2</v></c><c r="G400" s="26"><v>3.8352900000000002E-2</v></c><c r="H400" s="28"><v>0.53609600000000002</v></c><c r="I400" s="16" t="s"><v>3391</v></c></row><row r="401" spans="1:9" x14ac:dyDescent="0.3"><c r="A401" s="16" t="s"><v>3410</v></c><c r="B401" s="16" t="s"><v>3411</v></c><c r="C401" s="24"><v>250253</v></c><c r="D401" s="17"><v>48</v></c><c r="E401" s="25"><v>0.351852</v></c><c r="F401" s="41"><v>-6.4281500000000005E-2</v></c><c r="G401" s="26"><v>0.103755</v></c><c r="H401" s="28"><v>0.53786100000000003</v></c><c r="I401" s="16" t="s"><v>3416</v></c></row><row r="402" spans="1:9" x14ac:dyDescent="0.3"><c r="A402" s="16" t="s"><v>3431</v></c><c r="B402" s="16" t="s"><v>3432</v></c><c r="C402" s="24"><v>61627</v></c><c r="D402" s="17"><v>197</v></c><c r="E402" s="25"><v>0.31684499999999999</v></c><c r="F402" s="41"><v>2.52368E-2</v></c><c r="G402" s="26"><v>4.1007399999999999E-2</v></c><c r="H402" s="28"><v>0.538717</v></c><c r="I402" s="16" t="s"><v>3384</v></c></row><row r="403" spans="1:9" x14ac:dyDescent="0.3"><c r="A403" s="16" t="s"><v>3418</v></c><c r="B403" s="16" t="s"><v>3419</v></c><c r="C403" s="24"><v>967265</v></c><c r="D403" s="17"><v>64</v></c><c r="E403" s="25"><v>0.35981299999999999</v></c><c r="F403" s="41"><v>-4.6821399999999999E-2</v></c><c r="G403" s="26"><v>7.6223899999999997E-2</v></c><c r="H403" s="28"><v>0.54064500000000004</v></c><c r="I403" s="16" t="s"><v>3412</v></c></row><row r="404" spans="1:9" x14ac:dyDescent="0.3"><c r="A404" s="16" t="s"><v>3431</v></c><c r="B404" s="16" t="s"><v>3432</v></c><c r="C404" s="24"><v>61627</v></c><c r="D404" s="17"><v>203</v></c><c r="E404" s="25"><v>0.31447399999999998</v></c><c r="F404" s="41"><v>-2.5578300000000002E-2</v></c><c r="G404" s="26"><v>4.1845100000000003E-2</v></c><c r="H404" s="28"><v>0.54145799999999999</v></c><c r="I404" s="16" t="s"><v>3395</v></c></row><row r="405" spans="1:9" x14ac:dyDescent="0.3"><c r="A405" s="16" t="s"><v>3410</v></c><c r="B405" s="16" t="s"><v>3411</v></c><c r="C405" s="24"><v>250253</v></c><c r="D405" s="17"><v>194</v></c><c r="E405" s="25"><v>0.30347600000000002</v></c><c r="F405" s="41"><v>-1.8714600000000001E-2</v></c><c r="G405" s="26"><v>3.0802400000000001E-2</v></c><c r="H405" s="28"><v>0.54390899999999998</v></c><c r="I405" s="16" t="s"><v>3381</v></c></row><row r="406" spans="1:9" x14ac:dyDescent="0.3"><c r="A406" s="16" t="s"><v>3360</v></c><c r="B406" s="16" t="s"><v>3361</v></c><c r="C406" s="24"><v>455817</v></c><c r="D406" s="17"><v>77</v></c><c r="E406" s="25"><v>0.31292500000000001</v></c><c r="F406" s="41"><v>3.4312000000000002E-2</v></c><c r="G406" s="26"><v>5.6494299999999997E-2</v></c><c r="H406" s="28"><v>0.54481299999999999</v></c><c r="I406" s="16" t="s"><v>3438</v></c></row><row r="407" spans="1:9" x14ac:dyDescent="0.3"><c r="A407" s="16" t="s"><v>3365</v></c><c r="B407" s="16" t="s"><v>3368</v></c><c r="C407" s="24"><v>-37712</v></c><c r="D407" s="17"><v>49</v></c><c r="E407" s="25"><v>0.28431400000000001</v></c><c r="F407" s="41"><v>-4.1924999999999997E-2</v></c><c r="G407" s="26"><v>6.9189600000000004E-2</v></c><c r="H407" s="28"><v>0.54618599999999995</v></c><c r="I407" s="16" t="s"><v>3400</v></c></row><row r="408" spans="1:9" x14ac:dyDescent="0.3"><c r="A408" s="16" t="s"><v>3431</v></c><c r="B408" s="16" t="s"><v>3432</v></c><c r="C408" s="24"><v>61627</v></c><c r="D408" s="17"><v>78</v></c><c r="E408" s="25"><v>0.31125799999999998</v></c><c r="F408" s="41"><v>-4.2939100000000001E-2</v></c><c r="G408" s="26"><v>7.0983699999999997E-2</v></c><c r="H408" s="28"><v>0.54637800000000003</v></c><c r="I408" s="16" t="s"><v>3383</v></c></row><row r="409" spans="1:9" x14ac:dyDescent="0.3"><c r="A409" s="16" t="s"><v>3403</v></c><c r="B409" s="16" t="s"><v>3404</v></c><c r="C409" s="24"><v>313567</v></c><c r="D409" s="17"><v>71</v></c><c r="E409" s="25"><v>0.29787200000000003</v></c><c r="F409" s="41"><v>-3.96993E-2</v></c><c r="G409" s="26"><v>6.5645300000000004E-2</v></c><c r="H409" s="28"><v>0.54646499999999998</v></c><c r="I409" s="16" t="s"><v>3377</v></c></row><row r="410" spans="1:9" x14ac:dyDescent="0.3"><c r="A410" s="16" t="s"><v>3421</v></c><c r="B410" s="16" t="s"><v>3422</v></c><c r="C410" s="24"><v>839194</v></c><c r="D410" s="17"><v>197</v></c><c r="E410" s="25"><v>0.31684499999999999</v></c><c r="F410" s="41"><v>-2.65595E-2</v></c><c r="G410" s="26"><v>4.4007299999999999E-2</v></c><c r="H410" s="28"><v>0.54658899999999999</v></c><c r="I410" s="16" t="s"><v>3384</v></c></row><row r="411" spans="1:9" x14ac:dyDescent="0.3"><c r="A411" s="16" t="s"><v>3429</v></c><c r="B411" s="16" t="s"><v>3430</v></c><c r="C411" s="24"><v>251419</v></c><c r="D411" s="17"><v>135</v></c><c r="E411" s="25"><v>0.30418200000000001</v></c><c r="F411" s="41"><v>-1.5826400000000001E-2</v></c><c r="G411" s="26"><v>2.6251699999999999E-2</v></c><c r="H411" s="28"><v>0.54721500000000001</v></c><c r="I411" s="16" t="s"><v>3426</v></c></row><row r="412" spans="1:9" x14ac:dyDescent="0.3"><c r="A412" s="16" t="s"><v>3398</v></c><c r="B412" s="16" t="s"><v>3399</v></c><c r="C412" s="24"><v>266715</v></c><c r="D412" s="17"><v>46</v></c><c r="E412" s="25"><v>0.3125</v></c><c r="F412" s="41"><v>5.4786899999999999E-2</v></c><c r="G412" s="26"><v>9.1250800000000007E-2</v></c><c r="H412" s="28"><v>0.55029700000000004</v></c><c r="I412" s="16" t="s"><v>3445</v></c></row><row r="413" spans="1:9" x14ac:dyDescent="0.3"><c r="A413" s="16" t="s"><v>3360</v></c><c r="B413" s="16" t="s"><v>3361</v></c><c r="C413" s="24"><v>455817</v></c><c r="D413" s="17"><v>71</v></c><c r="E413" s="25"><v>0.34375</v></c><c r="F413" s="41"><v>4.1325199999999999E-2</v></c><c r="G413" s="26"><v>6.9117200000000004E-2</v></c><c r="H413" s="28"><v>0.55113599999999996</v></c><c r="I413" s="16" t="s"><v>3387</v></c></row><row r="414" spans="1:9" x14ac:dyDescent="0.3"><c r="A414" s="16" t="s"><v>3414</v></c><c r="B414" s="16" t="s"><v>3415</v></c><c r="C414" s="24"><v>956714</v></c><c r="D414" s="17"><v>61</v></c><c r="E414" s="25"><v>0.29824600000000001</v></c><c r="F414" s="41"><v>-8.3191299999999996E-2</v></c><c r="G414" s="26"><v>0.13908499999999999</v></c><c r="H414" s="28"><v>0.551176</v></c><c r="I414" s="16" t="s"><v>3406</v></c></row><row r="415" spans="1:9" x14ac:dyDescent="0.3"><c r="A415" s="16" t="s"><v>3418</v></c><c r="B415" s="16" t="s"><v>3419</v></c><c r="C415" s="24"><v>967265</v></c><c r="D415" s="17"><v>130</v></c><c r="E415" s="25"><v>0.28968300000000002</v></c><c r="F415" s="41"><v>2.59759E-2</v></c><c r="G415" s="26"><v>4.3564600000000002E-2</v></c><c r="H415" s="28"><v>0.55163600000000002</v></c><c r="I415" s="16" t="s"><v>3427</v></c></row><row r="416" spans="1:9" x14ac:dyDescent="0.3"><c r="A416" s="16" t="s"><v>3414</v></c><c r="B416" s="16" t="s"><v>3415</v></c><c r="C416" s="24"><v>956714</v></c><c r="D416" s="17"><v>48</v></c><c r="E416" s="25"><v>0.30526300000000001</v></c><c r="F416" s="41"><v>-8.4484900000000002E-2</v></c><c r="G416" s="26"><v>0.141315</v></c><c r="H416" s="28"><v>0.551651</v></c><c r="I416" s="16" t="s"><v>3433</v></c></row><row r="417" spans="1:9" x14ac:dyDescent="0.3"><c r="A417" s="16" t="s"><v>3414</v></c><c r="B417" s="16" t="s"><v>3415</v></c><c r="C417" s="24"><v>956714</v></c><c r="D417" s="17"><v>194</v></c><c r="E417" s="25"><v>0.30347600000000002</v></c><c r="F417" s="41"><v>-3.9775499999999998E-2</v></c><c r="G417" s="26"><v>6.6990800000000003E-2</v></c><c r="H417" s="28"><v>0.55310700000000002</v></c><c r="I417" s="16" t="s"><v>3381</v></c></row><row r="418" spans="1:9" x14ac:dyDescent="0.3"><c r="A418" s="16" t="s"><v>3421</v></c><c r="B418" s="16" t="s"><v>3422</v></c><c r="C418" s="24"><v>839194</v></c><c r="D418" s="17"><v>140</v></c><c r="E418" s="25"><v>0.31976700000000002</v></c><c r="F418" s="41"><v>-3.5277900000000001E-2</v></c><c r="G418" s="26"><v>5.9491099999999998E-2</v></c><c r="H418" s="28"><v>0.55380799999999997</v></c><c r="I418" s="16" t="s"><v>3435</v></c></row><row r="419" spans="1:9" x14ac:dyDescent="0.3"><c r="A419" s="16" t="s"><v>3429</v></c><c r="B419" s="16" t="s"><v>3430</v></c><c r="C419" s="24"><v>251419</v></c><c r="D419" s="17"><v>140</v></c><c r="E419" s="25"><v>0.31976700000000002</v></c><c r="F419" s="41"><v>1.84777E-2</v></c><c r="G419" s="26"><v>3.1258300000000003E-2</v></c><c r="H419" s="28"><v>0.55505499999999997</v></c><c r="I419" s="16" t="s"><v>3435</v></c></row><row r="420" spans="1:9" x14ac:dyDescent="0.3"><c r="A420" s="16" t="s"><v>3421</v></c><c r="B420" s="16" t="s"><v>3422</v></c><c r="C420" s="24"><v>839194</v></c><c r="D420" s="17"><v>104</v></c><c r="E420" s="25"><v>0.31865300000000002</v></c><c r="F420" s="41"><v>4.7198799999999999E-2</v></c><c r="G420" s="26"><v>8.0177499999999999E-2</v></c><c r="H420" s="28"><v>0.55687699999999996</v></c><c r="I420" s="16" t="s"><v>3393</v></c></row><row r="421" spans="1:9" x14ac:dyDescent="0.3"><c r="A421" s="16" t="s"><v>3375</v></c><c r="B421" s="16" t="s"><v>3376</v></c><c r="C421" s="24"><v>90945</v></c><c r="D421" s="17"><v>132</v></c><c r="E421" s="25"><v>0.29713099999999998</v></c><c r="F421" s="41"><v>-2.6597900000000001E-2</v></c><c r="G421" s="26"><v>4.54151E-2</v></c><c r="H421" s="28"><v>0.55876700000000001</v></c><c r="I421" s="16" t="s"><v>3389</v></c></row><row r="422" spans="1:9" x14ac:dyDescent="0.3"><c r="A422" s="16" t="s"><v>3410</v></c><c r="B422" s="16" t="s"><v>3411</v></c><c r="C422" s="24"><v>250253</v></c><c r="D422" s="17"><v>61</v></c><c r="E422" s="25"><v>0.29824600000000001</v></c><c r="F422" s="41"><v>-3.75471E-2</v></c><c r="G422" s="26"><v>6.4679799999999996E-2</v></c><c r="H422" s="28"><v>0.56294699999999998</v></c><c r="I422" s="16" t="s"><v>3406</v></c></row><row r="423" spans="1:9" x14ac:dyDescent="0.3"><c r="A423" s="16" t="s"><v>3375</v></c><c r="B423" s="16" t="s"><v>3376</v></c><c r="C423" s="24"><v>90945</v></c><c r="D423" s="17"><v>183</v></c><c r="E423" s="25"><v>0.321739</v></c><c r="F423" s="41"><v>2.0528500000000002E-2</v></c><c r="G423" s="26"><v>3.5716999999999999E-2</v></c><c r="H423" s="28"><v>0.56590200000000002</v></c><c r="I423" s="16" t="s"><v>3388</v></c></row><row r="424" spans="1:9" x14ac:dyDescent="0.3"><c r="A424" s="16" t="s"><v>3431</v></c><c r="B424" s="16" t="s"><v>3432</v></c><c r="C424" s="24"><v>61627</v></c><c r="D424" s="17"><v>77</v></c><c r="E424" s="25"><v>0.31292500000000001</v></c><c r="F424" s="41"><v>3.4604700000000002E-2</v></c><c r="G424" s="26"><v>6.0148100000000003E-2</v></c><c r="H424" s="28"><v>0.56619600000000003</v></c><c r="I424" s="16" t="s"><v>3438</v></c></row><row r="425" spans="1:9" x14ac:dyDescent="0.3"><c r="A425" s="16" t="s"><v>3449</v></c><c r="B425" s="16" t="s"><v>3450</v></c><c r="C425" s="24"><v>-608107</v></c><c r="D425" s="17"><v>126</v></c><c r="E425" s="25"><v>0.34318199999999999</v></c><c r="F425" s="41"><v>4.4975800000000003E-2</v></c><c r="G425" s="26"><v>7.8289899999999996E-2</v></c><c r="H425" s="28"><v>0.56633100000000003</v></c><c r="I425" s="16" t="s"><v>3373</v></c></row><row r="426" spans="1:9" x14ac:dyDescent="0.3"><c r="A426" s="16" t="s"><v>3365</v></c><c r="B426" s="16" t="s"><v>3368</v></c><c r="C426" s="24"><v>-37712</v></c><c r="D426" s="17"><v>66</v></c><c r="E426" s="25"><v>0.32520300000000002</v></c><c r="F426" s="41"><v>4.7053999999999999E-2</v></c><c r="G426" s="26"><v>8.1925899999999996E-2</v></c><c r="H426" s="28"><v>0.56698400000000004</v></c><c r="I426" s="16" t="s"><v>3434</v></c></row><row r="427" spans="1:9" x14ac:dyDescent="0.3"><c r="A427" s="16" t="s"><v>3403</v></c><c r="B427" s="16" t="s"><v>3404</v></c><c r="C427" s="24"><v>313567</v></c><c r="D427" s="17"><v>167</v></c><c r="E427" s="25"><v>0.30031000000000002</v></c><c r="F427" s="41"><v>1.7174200000000001E-2</v></c><c r="G427" s="26"><v>3.03678E-2</v></c><c r="H427" s="28"><v>0.57215499999999997</v></c><c r="I427" s="16" t="s"><v>3397</v></c></row><row r="428" spans="1:9" x14ac:dyDescent="0.3"><c r="A428" s="16" t="s"><v>3407</v></c><c r="B428" s="16" t="s"><v>3408</v></c><c r="C428" s="24"><v>386098</v></c><c r="D428" s="17"><v>104</v></c><c r="E428" s="25"><v>0.31865300000000002</v></c><c r="F428" s="41"><v>-6.1830000000000003E-2</v></c><c r="G428" s="26"><v>0.11088000000000001</v></c><c r="H428" s="28"><v>0.577847</v></c><c r="I428" s="16" t="s"><v>3393</v></c></row><row r="429" spans="1:9" x14ac:dyDescent="0.3"><c r="A429" s="16" t="s"><v>3414</v></c><c r="B429" s="16" t="s"><v>3415</v></c><c r="C429" s="24"><v>956714</v></c><c r="D429" s="17"><v>53</v></c><c r="E429" s="25"><v>0.28504699999999999</v></c><c r="F429" s="41"><v>-6.3387700000000005E-2</v></c><c r="G429" s="26"><v>0.113874</v></c><c r="H429" s="28"><v>0.57921299999999998</v></c><c r="I429" s="16" t="s"><v>3392</v></c></row><row r="430" spans="1:9" x14ac:dyDescent="0.3"><c r="A430" s="16" t="s"><v>3403</v></c><c r="B430" s="16" t="s"><v>3404</v></c><c r="C430" s="24"><v>313567</v></c><c r="D430" s="17"><v>48</v></c><c r="E430" s="25"><v>0.33734900000000001</v></c><c r="F430" s="41"><v>5.05537E-2</v></c><c r="G430" s="26"><v>9.0740299999999996E-2</v></c><c r="H430" s="28"><v>0.57941600000000004</v></c><c r="I430" s="16" t="s"><v>3437</v></c></row><row r="431" spans="1:9" x14ac:dyDescent="0.3"><c r="A431" s="16" t="s"><v>3414</v></c><c r="B431" s="16" t="s"><v>3415</v></c><c r="C431" s="24"><v>956714</v></c><c r="D431" s="17"><v>149</v></c><c r="E431" s="25"><v>0.30555599999999999</v></c><c r="F431" s="41"><v>-2.7519700000000001E-2</v></c><c r="G431" s="26"><v>4.98059E-2</v></c><c r="H431" s="28"><v>0.58107699999999995</v></c><c r="I431" s="16" t="s"><v>3371</v></c></row><row r="432" spans="1:9" x14ac:dyDescent="0.3"><c r="A432" s="16" t="s"><v>3414</v></c><c r="B432" s="16" t="s"><v>3415</v></c><c r="C432" s="24"><v>956714</v></c><c r="D432" s="17"><v>46</v></c><c r="E432" s="25"><v>0.3125</v></c><c r="F432" s="41"><v>7.0201799999999995E-2</v></c><c r="G432" s="26"><v>0.12736700000000001</v></c><c r="H432" s="28"><v>0.58337300000000003</v></c><c r="I432" s="16" t="s"><v>3445</v></c></row><row r="433" spans="1:9" x14ac:dyDescent="0.3"><c r="A433" s="16" t="s"><v>3431</v></c><c r="B433" s="16" t="s"><v>3432</v></c><c r="C433" s="24"><v>61627</v></c><c r="D433" s="17"><v>61</v></c><c r="E433" s="25"><v>0.29824600000000001</v></c><c r="F433" s="41"><v>-3.6047500000000003E-2</v></c><c r="G433" s="26"><v>6.5789500000000001E-2</v></c><c r="H433" s="28"><v>0.58503000000000005</v></c><c r="I433" s="16" t="s"><v>3406</v></c></row><row r="434" spans="1:9" x14ac:dyDescent="0.3"><c r="A434" s="16" t="s"><v>3360</v></c><c r="B434" s="16" t="s"><v>3361</v></c><c r="C434" s="24"><v>455817</v></c><c r="D434" s="17"><v>46</v></c><c r="E434" s="25"><v>0.3125</v></c><c r="F434" s="41"><v>5.30138E-2</v></c><c r="G434" s="26"><v>9.6710099999999993E-2</v></c><c r="H434" s="28"><v>0.58542300000000003</v></c><c r="I434" s="16" t="s"><v>3445</v></c></row><row r="435" spans="1:9" x14ac:dyDescent="0.3"><c r="A435" s="16" t="s"><v>3410</v></c><c r="B435" s="16" t="s"><v>3411</v></c><c r="C435" s="24"><v>250253</v></c><c r="D435" s="17"><v>183</v></c><c r="E435" s="25"><v>0.321739</v></c><c r="F435" s="41"><v>-1.29287E-2</v></c><c r="G435" s="26"><v>2.36939E-2</v></c><c r="H435" s="28"><v>0.58572199999999996</v></c><c r="I435" s="16" t="s"><v>3388</v></c></row><row r="436" spans="1:9" x14ac:dyDescent="0.3"><c r="A436" s="16" t="s"><v>3429</v></c><c r="B436" s="16" t="s"><v>3430</v></c><c r="C436" s="24"><v>251419</v></c><c r="D436" s="17"><v>115</v></c><c r="E436" s="25"><v>0.313726</v></c><c r="F436" s="41"><v>-2.2094699999999998E-2</v></c><c r="G436" s="26"><v>4.05434E-2</v></c><c r="H436" s="28"><v>0.58646900000000002</v></c><c r="I436" s="16" t="s"><v>3441</v></c></row><row r="437" spans="1:9" x14ac:dyDescent="0.3"><c r="A437" s="16" t="s"><v>3431</v></c><c r="B437" s="16" t="s"><v>3432</v></c><c r="C437" s="24"><v>61627</v></c><c r="D437" s="17"><v>157</v></c><c r="E437" s="25"><v>0.29470200000000002</v></c><c r="F437" s="41"><v>-1.7436799999999999E-2</v></c><c r="G437" s="26"><v>3.2195700000000001E-2</v></c><c r="H437" s="28"><v>0.58856399999999998</v></c><c r="I437" s="16" t="s"><v>3413</v></c></row><row r="438" spans="1:9" x14ac:dyDescent="0.3"><c r="A438" s="16" t="s"><v>3365</v></c><c r="B438" s="16" t="s"><v>3368</v></c><c r="C438" s="24"><v>-37712</v></c><c r="D438" s="17"><v>58</v></c><c r="E438" s="25"><v>0.309091</v></c><c r="F438" s="41"><v>-3.7577300000000001E-2</v></c><c r="G438" s="26"><v>6.9587399999999994E-2</v></c><c r="H438" s="28"><v>0.59054399999999996</v></c><c r="I438" s="16" t="s"><v>3423</v></c></row><row r="439" spans="1:9" x14ac:dyDescent="0.3"><c r="A439" s="16" t="s"><v>3375</v></c><c r="B439" s="16" t="s"><v>3376</v></c><c r="C439" s="24"><v>90945</v></c><c r="D439" s="17"><v>196</v></c><c r="E439" s="25"><v>0.319328</v></c><c r="F439" s="41"><v>-2.4886700000000001E-2</v></c><c r="G439" s="26"><v>4.6357799999999998E-2</v></c><c r="H439" s="28"><v>0.59177400000000002</v></c><c r="I439" s="16" t="s"><v>3372</v></c></row><row r="440" spans="1:9" x14ac:dyDescent="0.3"><c r="A440" s="16" t="s"><v>3398</v></c><c r="B440" s="16" t="s"><v>3399</v></c><c r="C440" s="24"><v>266715</v></c><c r="D440" s="17"><v>209</v></c><c r="E440" s="25"><v>0.32642500000000002</v></c><c r="F440" s="41"><v>-1.71497E-2</v></c><c r="G440" s="26"><v>3.2048599999999997E-2</v></c><c r="H440" s="28"><v>0.59292900000000004</v></c><c r="I440" s="16" t="s"><v>3370</v></c></row><row r="441" spans="1:9" x14ac:dyDescent="0.3"><c r="A441" s="16" t="s"><v>3431</v></c><c r="B441" s="16" t="s"><v>3432</v></c><c r="C441" s="24"><v>61627</v></c><c r="D441" s="17"><v>149</v></c><c r="E441" s="25"><v>0.30555599999999999</v></c><c r="F441" s="41"><v>1.3867300000000001E-2</v></c><c r="G441" s="26"><v>2.6066599999999999E-2</v></c><c r="H441" s="28"><v>0.59520399999999996</v></c><c r="I441" s="16" t="s"><v>3371</v></c></row><row r="442" spans="1:9" x14ac:dyDescent="0.3"><c r="A442" s="16" t="s"><v>3418</v></c><c r="B442" s="16" t="s"><v>3419</v></c><c r="C442" s="24"><v>967265</v></c><c r="D442" s="17"><v>130</v></c><c r="E442" s="25"><v>0.32773099999999999</v></c><c r="F442" s="41"><v>-2.61937E-2</v></c><c r="G442" s="26"><v>4.9782300000000002E-2</v></c><c r="H442" s="28"><v>0.59933199999999998</v></c><c r="I442" s="16" t="s"><v>3401</v></c></row><row r="443" spans="1:9" x14ac:dyDescent="0.3"><c r="A443" s="16" t="s"><v>3407</v></c><c r="B443" s="16" t="s"><v>3408</v></c><c r="C443" s="24"><v>386098</v></c><c r="D443" s="17"><v>48</v></c><c r="E443" s="25"><v>0.30526300000000001</v></c><c r="F443" s="41"><v>-7.9515100000000005E-2</v></c><c r="G443" s="26"><v>0.15254499999999999</v></c><c r="H443" s="28"><v>0.60364700000000004</v></c><c r="I443" s="16" t="s"><v>3433</v></c></row><row r="444" spans="1:9" x14ac:dyDescent="0.3"><c r="A444" s="16" t="s"><v>3431</v></c><c r="B444" s="16" t="s"><v>3432</v></c><c r="C444" s="24"><v>61627</v></c><c r="D444" s="17"><v>75</v></c><c r="E444" s="25"><v>0.30666700000000002</v></c><c r="F444" s="41"><v>2.6144899999999999E-2</v></c><c r="G444" s="26"><v>5.03645E-2</v></c><c r="H444" s="28"><v>0.60467099999999996</v></c><c r="I444" s="16" t="s"><v>3378</v></c></row><row r="445" spans="1:9" x14ac:dyDescent="0.3"><c r="A445" s="16" t="s"><v>3421</v></c><c r="B445" s="16" t="s"><v>3422</v></c><c r="C445" s="24"><v>839194</v></c><c r="D445" s="17"><v>130</v></c><c r="E445" s="25"><v>0.28968300000000002</v></c><c r="F445" s="41"><v>-3.4369900000000002E-2</v></c><c r="G445" s="26"><v>6.6805699999999996E-2</v></c><c r="H445" s="28"><v>0.607456</v></c><c r="I445" s="16" t="s"><v>3427</v></c></row><row r="446" spans="1:9" x14ac:dyDescent="0.3"><c r="A446" s="16" t="s"><v>3429</v></c><c r="B446" s="16" t="s"><v>3430</v></c><c r="C446" s="24"><v>251419</v></c><c r="D446" s="17"><v>58</v></c><c r="E446" s="25"><v>0.309091</v></c><c r="F446" s="41"><v>-3.5174400000000001E-2</v></c><c r="G446" s="26"><v>6.8390800000000002E-2</v></c><c r="H446" s="28"><v>0.60830700000000004</v></c><c r="I446" s="16" t="s"><v>3423</v></c></row><row r="447" spans="1:9" x14ac:dyDescent="0.3"><c r="A447" s="16" t="s"><v>3431</v></c><c r="B447" s="16" t="s"><v>3432</v></c><c r="C447" s="24"><v>61627</v></c><c r="D447" s="17"><v>183</v></c><c r="E447" s="25"><v>0.321739</v></c><c r="F447" s="41"><v>1.5957599999999999E-2</v></c><c r="G447" s="26"><v>3.1204099999999999E-2</v></c><c r="H447" s="28"><v>0.60946299999999998</v></c><c r="I447" s="16" t="s"><v>3388</v></c></row><row r="448" spans="1:9" x14ac:dyDescent="0.3"><c r="A448" s="16" t="s"><v>3407</v></c><c r="B448" s="16" t="s"><v>3408</v></c><c r="C448" s="24"><v>386098</v></c><c r="D448" s="17"><v>203</v></c><c r="E448" s="25"><v>0.31447399999999998</v></c><c r="F448" s="41"><v>3.6454100000000003E-2</v></c><c r="G448" s="26"><v>7.1448399999999995E-2</v></c><c r="H448" s="28"><v>0.61025099999999999</v></c><c r="I448" s="16" t="s"><v>3395</v></c></row><row r="449" spans="1:9" x14ac:dyDescent="0.3"><c r="A449" s="16" t="s"><v>3375</v></c><c r="B449" s="16" t="s"><v>3376</v></c><c r="C449" s="24"><v>90945</v></c><c r="D449" s="17"><v>48</v></c><c r="E449" s="25"><v>0.33734900000000001</v></c><c r="F449" s="41"><v>5.3041400000000002E-2</v></c><c r="G449" s="26"><v>0.105033</v></c><c r="H449" s="28"><v>0.61532100000000001</v></c><c r="I449" s="16" t="s"><v>3437</v></c></row><row r="450" spans="1:9" x14ac:dyDescent="0.3"><c r="A450" s="16" t="s"><v>3407</v></c><c r="B450" s="16" t="s"><v>3408</v></c><c r="C450" s="24"><v>386098</v></c><c r="D450" s="17"><v>183</v></c><c r="E450" s="25"><v>0.321739</v></c><c r="F450" s="41"><v>-4.0003499999999997E-2</v></c><c r="G450" s="26"><v>8.0001600000000006E-2</v></c><c r="H450" s="28"><v>0.61742900000000001</v></c><c r="I450" s="16" t="s"><v>3388</v></c></row><row r="451" spans="1:9" x14ac:dyDescent="0.3"><c r="A451" s="16" t="s"><v>3410</v></c><c r="B451" s="16" t="s"><v>3411</v></c><c r="C451" s="24"><v>250253</v></c><c r="D451" s="17"><v>58</v></c><c r="E451" s="25"><v>0.293103</v></c><c r="F451" s="41"><v>4.6312300000000001E-2</v></c><c r="G451" s="26"><v>9.2499700000000004E-2</v></c><c r="H451" s="28"><v>0.61774600000000002</v></c><c r="I451" s="16" t="s"><v>3425</v></c></row><row r="452" spans="1:9" x14ac:dyDescent="0.3"><c r="A452" s="16" t="s"><v>3360</v></c><c r="B452" s="16" t="s"><v>3361</v></c><c r="C452" s="24"><v>455817</v></c><c r="D452" s="17"><v>140</v></c><c r="E452" s="25"><v>0.31976700000000002</v></c><c r="F452" s="41"><v>-2.2816099999999999E-2</v></c><c r="G452" s="26"><v>4.5922299999999999E-2</v></c><c r="H452" s="28"><v>0.61980900000000005</v></c><c r="I452" s="16" t="s"><v>3435</v></c></row><row r="453" spans="1:9" x14ac:dyDescent="0.3"><c r="A453" s="16" t="s"><v>3414</v></c><c r="B453" s="16" t="s"><v>3415</v></c><c r="C453" s="24"><v>956714</v></c><c r="D453" s="17"><v>71</v></c><c r="E453" s="25"><v>0.29787200000000003</v></c><c r="F453" s="41"><v>5.0169100000000001E-2</v></c><c r="G453" s="26"><v>0.1013</v></c><c r="H453" s="28"><v>0.62131400000000003</v></c><c r="I453" s="16" t="s"><v>3377</v></c></row><row r="454" spans="1:9" x14ac:dyDescent="0.3"><c r="A454" s="16" t="s"><v>3360</v></c><c r="B454" s="16" t="s"><v>3361</v></c><c r="C454" s="24"><v>455817</v></c><c r="D454" s="17"><v>115</v></c><c r="E454" s="25"><v>0.313726</v></c><c r="F454" s="41"><v>2.4177899999999999E-2</v></c><c r="G454" s="26"><v>4.9266900000000002E-2</v></c><c r="H454" s="28"><v>0.62421199999999999</v></c><c r="I454" s="16" t="s"><v>3441</v></c></row><row r="455" spans="1:9" x14ac:dyDescent="0.3"><c r="A455" s="16" t="s"><v>3442</v></c><c r="B455" s="16" t="s"><v>3443</v></c><c r="C455" s="24"><v>-19772</v></c><c r="D455" s="17"><v>126</v></c><c r="E455" s="25"><v>0.34318199999999999</v></c><c r="F455" s="41"><v>1.72585E-2</v></c><c r="G455" s="26"><v>3.5952900000000003E-2</v></c><c r="H455" s="28"><v>0.63176500000000002</v></c><c r="I455" s="16" t="s"><v>3464</v></c></row><row r="456" spans="1:9" x14ac:dyDescent="0.3"><c r="A456" s="16" t="s"><v>3418</v></c><c r="B456" s="16" t="s"><v>3419</v></c><c r="C456" s="24"><v>967265</v></c><c r="D456" s="17"><v>59</v></c><c r="E456" s="25"><v>0.272727</v></c><c r="F456" s="41"><v>-3.9524700000000003E-2</v></c><c r="G456" s="26"><v>8.3822599999999997E-2</v></c><c r="H456" s="28"><v>0.63816499999999998</v></c><c r="I456" s="16" t="s"><v>3420</v></c></row><row r="457" spans="1:9" x14ac:dyDescent="0.3"><c r="A457" s="16" t="s"><v>3410</v></c><c r="B457" s="16" t="s"><v>3411</v></c><c r="C457" s="24"><v>250253</v></c><c r="D457" s="17"><v>187</v></c><c r="E457" s="25"><v>0.31908799999999998</v></c><c r="F457" s="41"><v>9.9310100000000005E-3</v></c><c r="G457" s="26"><v>2.1432E-2</v></c><c r="H457" s="28"><v>0.64343899999999998</v></c><c r="I457" s="16" t="s"><v>3409</v></c></row><row r="458" spans="1:9" x14ac:dyDescent="0.3"><c r="A458" s="16" t="s"><v>3414</v></c><c r="B458" s="16" t="s"><v>3415</v></c><c r="C458" s="24"><v>956714</v></c><c r="D458" s="17"><v>77</v></c><c r="E458" s="25"><v>0.31292500000000001</v></c><c r="F458" s="41"><v>-5.7388599999999998E-2</v></c><c r="G458" s="26"><v>0.124344</v></c><c r="H458" s="28"><v>0.64529000000000003</v></c><c r="I458" s="16" t="s"><v>3438</v></c></row><row r="459" spans="1:9" x14ac:dyDescent="0.3"><c r="A459" s="16" t="s"><v>3403</v></c><c r="B459" s="16" t="s"><v>3404</v></c><c r="C459" s="24"><v>313567</v></c><c r="D459" s="17"><v>127</v></c><c r="E459" s="25"><v>0.327511</v></c><c r="F459" s="41"><v>-1.50078E-2</v></c><c r="G459" s="26"><v>3.26626E-2</v></c><c r="H459" s="28"><v>0.64638899999999999</v></c><c r="I459" s="16" t="s"><v>3394</v></c></row><row r="460" spans="1:9" x14ac:dyDescent="0.3"><c r="A460" s="16" t="s"><v>3418</v></c><c r="B460" s="16" t="s"><v>3419</v></c><c r="C460" s="24"><v>967265</v></c><c r="D460" s="17"><v>49</v></c><c r="E460" s="25"><v>0.28431400000000001</v></c><c r="F460" s="41"><v>-3.5034700000000002E-2</v></c><c r="G460" s="26"><v>7.61434E-2</v></c><c r="H460" s="28"><v>0.64662299999999995</v></c><c r="I460" s="16" t="s"><v>3400</v></c></row><row r="461" spans="1:9" x14ac:dyDescent="0.3"><c r="A461" s="16" t="s"><v>3403</v></c><c r="B461" s="16" t="s"><v>3404</v></c><c r="C461" s="24"><v>313567</v></c><c r="D461" s="17"><v>48</v></c><c r="E461" s="25"><v>0.351852</v></c><c r="F461" s="41"><v>-5.6274499999999998E-2</v></c><c r="G461" s="26"><v>0.12318999999999999</v></c><c r="H461" s="28"><v>0.64942900000000003</v></c><c r="I461" s="16" t="s"><v>3416</v></c></row><row r="462" spans="1:9" x14ac:dyDescent="0.3"><c r="A462" s="16" t="s"><v>3414</v></c><c r="B462" s="16" t="s"><v>3415</v></c><c r="C462" s="24"><v>956714</v></c><c r="D462" s="17"><v>70</v></c><c r="E462" s="25"><v>0.341667</v></c><c r="F462" s="41"><v>-5.9715999999999998E-2</v></c><c r="G462" s="26"><v>0.13143199999999999</v></c><c r="H462" s="28"><v>0.65056400000000003</v></c><c r="I462" s="16" t="s"><v>3390</v></c></row><row r="463" spans="1:9" x14ac:dyDescent="0.3"><c r="A463" s="16" t="s"><v>3431</v></c><c r="B463" s="16" t="s"><v>3432</v></c><c r="C463" s="24"><v>61627</v></c><c r="D463" s="17"><v>56</v></c><c r="E463" s="25"><v>0.29741400000000001</v></c><c r="F463" s="41"><v>2.63831E-2</v></c><c r="G463" s="26"><v>5.8095599999999997E-2</v></c><c r="H463" s="28"><v>0.65071699999999999</v></c><c r="I463" s="16" t="s"><v>3424</v></c></row><row r="464" spans="1:9" x14ac:dyDescent="0.3"><c r="A464" s="16" t="s"><v>3407</v></c><c r="B464" s="16" t="s"><v>3408</v></c><c r="C464" s="24"><v>386098</v></c><c r="D464" s="17"><v>157</v></c><c r="E464" s="25"><v>0.29470200000000002</v></c><c r="F464" s="41"><v>-3.9300599999999998E-2</v></c><c r="G464" s="26"><v>8.8719199999999998E-2</v></c><c r="H464" s="28"><v>0.65814899999999998</v></c><c r="I464" s="16" t="s"><v>3413</v></c></row><row r="465" spans="1:9" x14ac:dyDescent="0.3"><c r="A465" s="16" t="s"><v>3403</v></c><c r="B465" s="16" t="s"><v>3404</v></c><c r="C465" s="24"><v>313567</v></c><c r="D465" s="17"><v>157</v></c><c r="E465" s="25"><v>0.29470200000000002</v></c><c r="F465" s="41"><v>-1.28109E-2</v></c><c r="G465" s="26"><v>2.9085400000000001E-2</v></c><c r="H465" s="28"><v>0.65996900000000003</v></c><c r="I465" s="16" t="s"><v>3413</v></c></row><row r="466" spans="1:9" x14ac:dyDescent="0.3"><c r="A466" s="16" t="s"><v>3421</v></c><c r="B466" s="16" t="s"><v>3422</v></c><c r="C466" s="24"><v>839194</v></c><c r="D466" s="17"><v>255</v></c><c r="E466" s="25"><v>0.31590000000000001</v></c><c r="F466" s="41"><v>-1.8154E-2</v></c><c r="G466" s="26"><v>4.14261E-2</v></c><c r="H466" s="28"><v>0.66144599999999998</v></c><c r="I466" s="16" t="s"><v>3367</v></c></row><row r="467" spans="1:9" x14ac:dyDescent="0.3"><c r="A467" s="16" t="s"><v>3421</v></c><c r="B467" s="16" t="s"><v>3422</v></c><c r="C467" s="24"><v>839194</v></c><c r="D467" s="17"><v>70</v></c><c r="E467" s="25"><v>0.341667</v></c><c r="F467" s="41"><v>-3.7428500000000003E-2</v></c><c r="G467" s="26"><v>8.5608199999999995E-2</v></c><c r="H467" s="28"><v>0.66290499999999997</v></c><c r="I467" s="16" t="s"><v>3390</v></c></row><row r="468" spans="1:9" x14ac:dyDescent="0.3"><c r="A468" s="16" t="s"><v>3429</v></c><c r="B468" s="16" t="s"><v>3430</v></c><c r="C468" s="24"><v>251419</v></c><c r="D468" s="17"><v>71</v></c><c r="E468" s="25"><v>0.29787200000000003</v></c><c r="F468" s="41"><v>-2.5817099999999999E-2</v></c><c r="G468" s="26"><v>5.9290500000000003E-2</v></c><c r="H468" s="28"><v>0.66401600000000005</v></c><c r="I468" s="16" t="s"><v>3377</v></c></row><row r="469" spans="1:9" x14ac:dyDescent="0.3"><c r="A469" s="16" t="s"><v>3418</v></c><c r="B469" s="16" t="s"><v>3419</v></c><c r="C469" s="24"><v>967265</v></c><c r="D469" s="17"><v>115</v></c><c r="E469" s="25"><v>0.313726</v></c><c r="F469" s="41"><v>2.47852E-2</v></c><c r="G469" s="26"><v>5.7154000000000003E-2</v></c><c r="H469" s="28"><v>0.66506900000000002</v></c><c r="I469" s="16" t="s"><v>3441</v></c></row><row r="470" spans="1:9" x14ac:dyDescent="0.3"><c r="A470" s="16" t="s"><v>3360</v></c><c r="B470" s="16" t="s"><v>3361</v></c><c r="C470" s="24"><v>455817</v></c><c r="D470" s="17"><v>67</v></c><c r="E470" s="25"><v>0.31640600000000002</v></c><c r="F470" s="41"><v>-2.62475E-2</v></c><c r="G470" s="26"><v>6.0480600000000002E-2</v></c><c r="H470" s="28"><v>0.66516699999999995</v></c><c r="I470" s="16" t="s"><v>3436</v></c></row><row r="471" spans="1:9" x14ac:dyDescent="0.3"><c r="A471" s="16" t="s"><v>3365</v></c><c r="B471" s="16" t="s"><v>3368</v></c><c r="C471" s="24"><v>-37712</v></c><c r="D471" s="17"><v>140</v></c><c r="E471" s="25"><v>0.31976700000000002</v></c><c r="F471" s="41"><v>1.6477200000000001E-2</v></c><c r="G471" s="26"><v>3.8407900000000002E-2</v></c><c r="H471" s="28"><v>0.66834899999999997</v></c><c r="I471" s="16" t="s"><v>3435</v></c></row><row r="472" spans="1:9" x14ac:dyDescent="0.3"><c r="A472" s="16" t="s"><v>3431</v></c><c r="B472" s="16" t="s"><v>3432</v></c><c r="C472" s="24"><v>61627</v></c><c r="D472" s="17"><v>187</v></c><c r="E472" s="25"><v>0.31908799999999998</v></c><c r="F472" s="41"><v>1.6885399999999998E-2</v></c><c r="G472" s="26"><v>3.9851999999999999E-2</v></c><c r="H472" s="28"><v>0.67209300000000005</v></c><c r="I472" s="16" t="s"><v>3409</v></c></row><row r="473" spans="1:9" x14ac:dyDescent="0.3"><c r="A473" s="16" t="s"><v>3414</v></c><c r="B473" s="16" t="s"><v>3415</v></c><c r="C473" s="24"><v>956714</v></c><c r="D473" s="17"><v>64</v></c><c r="E473" s="25"><v>0.35981299999999999</v></c><c r="F473" s="41"><v>-4.6740299999999999E-2</v></c><c r="G473" s="26"><v>0.110101</v></c><c r="H473" s="28"><v>0.67223200000000005</v></c><c r="I473" s="16" t="s"><v>3412</v></c></row><row r="474" spans="1:9" x14ac:dyDescent="0.3"><c r="A474" s="16" t="s"><v>3365</v></c><c r="B474" s="16" t="s"><v>3368</v></c><c r="C474" s="24"><v>-37712</v></c><c r="D474" s="17"><v>75</v></c><c r="E474" s="25"><v>0.317857</v></c><c r="F474" s="41"><v>-4.3727200000000001E-2</v></c><c r="G474" s="26"><v>0.103696</v></c><c r="H474" s="28"><v>0.673983</v></c><c r="I474" s="16" t="s"><v>3396</v></c></row><row r="475" spans="1:9" x14ac:dyDescent="0.3"><c r="A475" s="16" t="s"><v>3410</v></c><c r="B475" s="16" t="s"><v>3411</v></c><c r="C475" s="24"><v>250253</v></c><c r="D475" s="17"><v>167</v></c><c r="E475" s="25"><v>0.30031000000000002</v></c><c r="F475" s="41"><v>1.5493E-2</v></c><c r="G475" s="26"><v>3.6815500000000001E-2</v></c><c r="H475" s="28"><v>0.67419899999999999</v></c><c r="I475" s="16" t="s"><v>3397</v></c></row><row r="476" spans="1:9" x14ac:dyDescent="0.3"><c r="A476" s="16" t="s"><v>3421</v></c><c r="B476" s="16" t="s"><v>3422</v></c><c r="C476" s="24"><v>839194</v></c><c r="D476" s="17"><v>67</v></c><c r="E476" s="25"><v>0.31640600000000002</v></c><c r="F476" s="41"><v>-2.1569000000000001E-2</v></c><c r="G476" s="26"><v>5.1789799999999997E-2</v></c><c r="H476" s="28"><v>0.67789100000000002</v></c><c r="I476" s="16" t="s"><v>3436</v></c></row><row r="477" spans="1:9" x14ac:dyDescent="0.3"><c r="A477" s="16" t="s"><v>3360</v></c><c r="B477" s="16" t="s"><v>3361</v></c><c r="C477" s="24"><v>455817</v></c><c r="D477" s="17"><v>75</v></c><c r="E477" s="25"><v>0.317857</v></c><c r="F477" s="41"><v>2.5787000000000001E-2</v></c><c r="G477" s="26"><v>6.3319600000000004E-2</v></c><c r="H477" s="28"><v>0.68452500000000005</v></c><c r="I477" s="16" t="s"><v>3396</v></c></row><row r="478" spans="1:9" x14ac:dyDescent="0.3"><c r="A478" s="16" t="s"><v>3410</v></c><c r="B478" s="16" t="s"><v>3411</v></c><c r="C478" s="24"><v>250253</v></c><c r="D478" s="17"><v>48</v></c><c r="E478" s="25"><v>0.33734900000000001</v></c><c r="F478" s="41"><v>-4.0159599999999997E-2</v></c><c r="G478" s="26"><v>9.9827399999999997E-2</v></c><c r="H478" s="28"><v>0.688832</v></c><c r="I478" s="16" t="s"><v>3437</v></c></row><row r="479" spans="1:9" x14ac:dyDescent="0.3"><c r="A479" s="16" t="s"><v>3403</v></c><c r="B479" s="16" t="s"><v>3404</v></c><c r="C479" s="24"><v>313567</v></c><c r="D479" s="17"><v>88</v></c><c r="E479" s="25"><v>0.326347</v></c><c r="F479" s="41"><v>1.8615E-2</v></c><c r="G479" s="26"><v>4.7029700000000001E-2</v></c><c r="H479" s="28"><v>0.69285399999999997</v></c><c r="I479" s="16" t="s"><v>3405</v></c></row><row r="480" spans="1:9" x14ac:dyDescent="0.3"><c r="A480" s="16" t="s"><v>3410</v></c><c r="B480" s="16" t="s"><v>3411</v></c><c r="C480" s="24"><v>250253</v></c><c r="D480" s="17"><v>88</v></c><c r="E480" s="25"><v>0.326347</v></c><c r="F480" s="41"><v>1.7884799999999999E-2</v></c><c r="G480" s="26"><v>4.5277600000000001E-2</v></c><c r="H480" s="28"><v>0.69345000000000001</v></c><c r="I480" s="16" t="s"><v>3405</v></c></row><row r="481" spans="1:9" x14ac:dyDescent="0.3"><c r="A481" s="16" t="s"><v>3431</v></c><c r="B481" s="16" t="s"><v>3432</v></c><c r="C481" s="24"><v>61627</v></c><c r="D481" s="17"><v>70</v></c><c r="E481" s="25"><v>0.341667</v></c><c r="F481" s="41"><v>1.8589600000000001E-2</v></c><c r="G481" s="26"><v>4.7064099999999998E-2</v></c><c r="H481" s="28"><v>0.69369499999999995</v></c><c r="I481" s="16" t="s"><v>3390</v></c></row><row r="482" spans="1:9" x14ac:dyDescent="0.3"><c r="A482" s="16" t="s"><v>3375</v></c><c r="B482" s="16" t="s"><v>3376</v></c><c r="C482" s="24"><v>90945</v></c><c r="D482" s="17"><v>115</v></c><c r="E482" s="25"><v>0.313726</v></c><c r="F482" s="41"><v>1.6678700000000001E-2</v></c><c r="G482" s="26"><v>4.2306099999999999E-2</v></c><c r="H482" s="28"><v>0.69388300000000003</v></c><c r="I482" s="16" t="s"><v>3441</v></c></row><row r="483" spans="1:9" x14ac:dyDescent="0.3"><c r="A483" s="16" t="s"><v>3398</v></c><c r="B483" s="16" t="s"><v>3399</v></c><c r="C483" s="24"><v>266715</v></c><c r="D483" s="17"><v>115</v></c><c r="E483" s="25"><v>0.313726</v></c><c r="F483" s="41"><v>-2.32179E-2</v></c><c r="G483" s="26"><v>5.9628E-2</v></c><c r="H483" s="28"><v>0.69746699999999995</v></c><c r="I483" s="16" t="s"><v>3441</v></c></row><row r="484" spans="1:9" x14ac:dyDescent="0.3"><c r="A484" s="16" t="s"><v>3375</v></c><c r="B484" s="16" t="s"><v>3376</v></c><c r="C484" s="24"><v>90945</v></c><c r="D484" s="17"><v>66</v></c><c r="E484" s="25"><v>0.32520300000000002</v></c><c r="F484" s="41"><v>2.0182599999999998E-2</v></c><c r="G484" s="26"><v>5.1839900000000001E-2</v></c><c r="H484" s="28"><v>0.69783899999999999</v></c><c r="I484" s="16" t="s"><v>3434</v></c></row><row r="485" spans="1:9" x14ac:dyDescent="0.3"><c r="A485" s="16" t="s"><v>3410</v></c><c r="B485" s="16" t="s"><v>3411</v></c><c r="C485" s="24"><v>250253</v></c><c r="D485" s="17"><v>172</v></c><c r="E485" s="25"><v>0.31944400000000001</v></c><c r="F485" s="41"><v>1.0572399999999999E-2</v></c><c r="G485" s="26"><v>2.7420300000000002E-2</v></c><c r="H485" s="28"><v>0.70010700000000003</v></c><c r="I485" s="16" t="s"><v>3382</v></c></row><row r="486" spans="1:9" x14ac:dyDescent="0.3"><c r="A486" s="16" t="s"><v>3365</v></c><c r="B486" s="16" t="s"><v>3368</v></c><c r="C486" s="24"><v>-37712</v></c><c r="D486" s="17"><v>77</v></c><c r="E486" s="25"><v>0.31292500000000001</v></c><c r="F486" s="41"><v>-1.9734499999999999E-2</v></c><c r="G486" s="26"><v>5.2382999999999999E-2</v></c><c r="H486" s="28"><v>0.70706400000000003</v></c><c r="I486" s="16" t="s"><v>3438</v></c></row><row r="487" spans="1:9" x14ac:dyDescent="0.3"><c r="A487" s="16" t="s"><v>3360</v></c><c r="B487" s="16" t="s"><v>3361</v></c><c r="C487" s="24"><v>455817</v></c><c r="D487" s="17"><v>70</v></c><c r="E487" s="25"><v>0.341667</v></c><c r="F487" s="41"><v>2.0335599999999999E-2</v></c><c r="G487" s="26"><v>5.3964400000000003E-2</v></c><c r="H487" s="28"><v>0.70709599999999995</v></c><c r="I487" s="16" t="s"><v>3390</v></c></row><row r="488" spans="1:9" x14ac:dyDescent="0.3"><c r="A488" s="16" t="s"><v>3375</v></c><c r="B488" s="16" t="s"><v>3376</v></c><c r="C488" s="24"><v>90945</v></c><c r="D488" s="17"><v>130</v></c><c r="E488" s="25"><v>0.28968300000000002</v></c><c r="F488" s="41"><v>-1.31028E-2</v></c><c r="G488" s="26"><v>3.4858800000000002E-2</v></c><c r="H488" s="28"><v>0.70738100000000004</v></c><c r="I488" s="16" t="s"><v>3427</v></c></row><row r="489" spans="1:9" x14ac:dyDescent="0.3"><c r="A489" s="16" t="s"><v>3418</v></c><c r="B489" s="16" t="s"><v>3419</v></c><c r="C489" s="24"><v>967265</v></c><c r="D489" s="17"><v>71</v></c><c r="E489" s="25"><v>0.34375</v></c><c r="F489" s="41"><v>-2.66074E-2</v></c><c r="G489" s="26"><v>7.2170499999999999E-2</v></c><c r="H489" s="28"><v>0.71307900000000002</v></c><c r="I489" s="16" t="s"><v>3387</v></c></row><row r="490" spans="1:9" x14ac:dyDescent="0.3"><c r="A490" s="16" t="s"><v>3431</v></c><c r="B490" s="16" t="s"><v>3432</v></c><c r="C490" s="24"><v>61627</v></c><c r="D490" s="17"><v>132</v></c><c r="E490" s="25"><v>0.29713099999999998</v></c><c r="F490" s="41"><v>1.7586000000000001E-2</v></c><c r="G490" s="26"><v>4.7784E-2</v></c><c r="H490" s="28"><v>0.71324200000000004</v></c><c r="I490" s="16" t="s"><v>3389</v></c></row><row r="491" spans="1:9" x14ac:dyDescent="0.3"><c r="A491" s="16" t="s"><v>3410</v></c><c r="B491" s="16" t="s"><v>3411</v></c><c r="C491" s="24"><v>250253</v></c><c r="D491" s="17"><v>48</v></c><c r="E491" s="25"><v>0.30526300000000001</v></c><c r="F491" s="41"><v>3.0012199999999999E-2</v></c><c r="G491" s="26"><v>8.1824999999999995E-2</v></c><c r="H491" s="28"><v>0.71475999999999995</v></c><c r="I491" s="16" t="s"><v>3433</v></c></row><row r="492" spans="1:9" x14ac:dyDescent="0.3"><c r="A492" s="16" t="s"><v>3410</v></c><c r="B492" s="16" t="s"><v>3411</v></c><c r="C492" s="24"><v>250253</v></c><c r="D492" s="17"><v>78</v></c><c r="E492" s="25"><v>0.31125799999999998</v></c><c r="F492" s="41"><v>2.1762900000000002E-2</v></c><c r="G492" s="26"><v>5.9538000000000001E-2</v></c><c r="H492" s="28"><v>0.71535899999999997</v></c><c r="I492" s="16" t="s"><v>3383</v></c></row><row r="493" spans="1:9" x14ac:dyDescent="0.3"><c r="A493" s="16" t="s"><v>3407</v></c><c r="B493" s="16" t="s"><v>3408</v></c><c r="C493" s="24"><v>386098</v></c><c r="D493" s="17"><v>149</v></c><c r="E493" s="25"><v>0.30555599999999999</v></c><c r="F493" s="41"><v>-2.6336999999999999E-2</v></c><c r="G493" s="26"><v>7.2959800000000005E-2</v></c><c r="H493" s="28"><v>0.71842200000000001</v></c><c r="I493" s="16" t="s"><v>3371</v></c></row><row r="494" spans="1:9" x14ac:dyDescent="0.3"><c r="A494" s="16" t="s"><v>3365</v></c><c r="B494" s="16" t="s"><v>3368</v></c><c r="C494" s="24"><v>-37712</v></c><c r="D494" s="17"><v>48</v></c><c r="E494" s="25"><v>0.33734900000000001</v></c><c r="F494" s="41"><v>3.5192099999999997E-2</v></c><c r="G494" s="26"><v>9.7392599999999996E-2</v></c><c r="H494" s="28"><v>0.71905200000000002</v></c><c r="I494" s="16" t="s"><v>3437</v></c></row><row r="495" spans="1:9" x14ac:dyDescent="0.3"><c r="A495" s="16" t="s"><v>3398</v></c><c r="B495" s="16" t="s"><v>3399</v></c><c r="C495" s="24"><v>266715</v></c><c r="D495" s="17"><v>130</v></c><c r="E495" s="25"><v>0.28968300000000002</v></c><c r="F495" s="41"><v>1.7610199999999999E-2</v></c><c r="G495" s="26"><v>4.9344199999999998E-2</v></c><c r="H495" s="28"><v>0.72153299999999998</v></c><c r="I495" s="16" t="s"><v>3427</v></c></row><row r="496" spans="1:9" x14ac:dyDescent="0.3"><c r="A496" s="16" t="s"><v>3418</v></c><c r="B496" s="16" t="s"><v>3419</v></c><c r="C496" s="24"><v>967265</v></c><c r="D496" s="17"><v>71</v></c><c r="E496" s="25"><v>0.29787200000000003</v></c><c r="F496" s="41"><v>-2.8997100000000001E-2</v></c><c r="G496" s="26"><v>8.49858E-2</v></c><c r="H496" s="28"><v>0.73353999999999997</v></c><c r="I496" s="16" t="s"><v>3377</v></c></row><row r="497" spans="1:9" x14ac:dyDescent="0.3"><c r="A497" s="16" t="s"><v>3403</v></c><c r="B497" s="16" t="s"><v>3404</v></c><c r="C497" s="24"><v>313567</v></c><c r="D497" s="17"><v>70</v></c><c r="E497" s="25"><v>0.341667</v></c><c r="F497" s="41"><v>-2.2773999999999999E-2</v></c><c r="G497" s="26"><v>6.7316600000000004E-2</v></c><c r="H497" s="28"><v>0.73583799999999999</v></c><c r="I497" s="16" t="s"><v>3390</v></c></row><row r="498" spans="1:9" x14ac:dyDescent="0.3"><c r="A498" s="16" t="s"><v>3398</v></c><c r="B498" s="16" t="s"><v>3399</v></c><c r="C498" s="24"><v>266715</v></c><c r="D498" s="17"><v>126</v></c><c r="E498" s="25"><v>0.34318199999999999</v></c><c r="F498" s="41"><v>1.2004000000000001E-2</v></c><c r="G498" s="26"><v>3.5569400000000001E-2</v></c><c r="H498" s="28"><v>0.73613099999999998</v></c><c r="I498" s="16" t="s"><v>3373</v></c></row><row r="499" spans="1:9" x14ac:dyDescent="0.3"><c r="A499" s="16" t="s"><v>3365</v></c><c r="B499" s="16" t="s"><v>3368</v></c><c r="C499" s="24"><v>-37712</v></c><c r="D499" s="17"><v>127</v></c><c r="E499" s="25"><v>0.327511</v></c><c r="F499" s="41"><v>1.3940299999999999E-2</v></c><c r="G499" s="26"><v>4.1421300000000001E-2</v></c><c r="H499" s="28"><v>0.73680999999999996</v></c><c r="I499" s="16" t="s"><v>3394</v></c></row><row r="500" spans="1:9" x14ac:dyDescent="0.3"><c r="A500" s="16" t="s"><v>3418</v></c><c r="B500" s="16" t="s"><v>3419</v></c><c r="C500" s="24"><v>967265</v></c><c r="D500" s="17"><v>167</v></c><c r="E500" s="25"><v>0.30031000000000002</v></c><c r="F500" s="41"><v>1.4212000000000001E-2</v></c><c r="G500" s="26"><v>4.2661400000000002E-2</v></c><c r="H500" s="28"><v>0.73928000000000005</v></c><c r="I500" s="16" t="s"><v>3397</v></c></row><row r="501" spans="1:9" x14ac:dyDescent="0.3"><c r="A501" s="16" t="s"><v>3429</v></c><c r="B501" s="16" t="s"><v>3430</v></c><c r="C501" s="24"><v>251419</v></c><c r="D501" s="17"><v>127</v></c><c r="E501" s="25"><v>0.327511</v></c><c r="F501" s="41"><v>1.50017E-2</v></c><c r="G501" s="26"><v>4.5518000000000003E-2</v></c><c r="H501" s="28"><v>0.74206499999999997</v></c><c r="I501" s="16" t="s"><v>3394</v></c></row><row r="502" spans="1:9" x14ac:dyDescent="0.3"><c r="A502" s="16" t="s"><v>3429</v></c><c r="B502" s="16" t="s"><v>3430</v></c><c r="C502" s="24"><v>251419</v></c><c r="D502" s="17"><v>48</v></c><c r="E502" s="25"><v>0.30526300000000001</v></c><c r="F502" s="41"><v>-2.02589E-2</v></c><c r="G502" s="26"><v>6.2009500000000002E-2</v></c><c r="H502" s="28"><v>0.74475400000000003</v></c><c r="I502" s="16" t="s"><v>3433</v></c></row><row r="503" spans="1:9" x14ac:dyDescent="0.3"><c r="A503" s="16" t="s"><v>3418</v></c><c r="B503" s="16" t="s"><v>3419</v></c><c r="C503" s="24"><v>967265</v></c><c r="D503" s="17"><v>132</v></c><c r="E503" s="25"><v>0.29713099999999998</v></c><c r="F503" s="41"><v>-1.70224E-2</v></c><c r="G503" s="26"><v>5.2858599999999999E-2</v></c><c r="H503" s="28"><v>0.74776299999999996</v></c><c r="I503" s="16" t="s"><v>3389</v></c></row><row r="504" spans="1:9" x14ac:dyDescent="0.3"><c r="A504" s="16" t="s"><v>3444</v></c><c r="B504" s="16" t="s"><v>3417</v></c><c r="C504" s="24"><v>752000</v></c><c r="D504" s="17"><v>196</v></c><c r="E504" s="25"><v>0.319328</v></c><c r="F504" s="41"><v>2.40298E-2</v></c><c r="G504" s="26"><v>7.5585700000000006E-2</v></c><c r="H504" s="28"><v>0.75076900000000002</v></c><c r="I504" s="16" t="s"><v>3372</v></c></row><row r="505" spans="1:9" x14ac:dyDescent="0.3"><c r="A505" s="16" t="s"><v>3444</v></c><c r="B505" s="16" t="s"><v>3417</v></c><c r="C505" s="24"><v>752000</v></c><c r="D505" s="17"><v>70</v></c><c r="E505" s="25"><v>0.341667</v></c><c r="F505" s="41"><v>-3.2634099999999999E-2</v></c><c r="G505" s="26"><v>0.10259500000000001</v></c><c r="H505" s="28"><v>0.75108299999999995</v></c><c r="I505" s="16" t="s"><v>3390</v></c></row><row r="506" spans="1:9" x14ac:dyDescent="0.3"><c r="A506" s="16" t="s"><v>3360</v></c><c r="B506" s="16" t="s"><v>3361</v></c><c r="C506" s="24"><v>455817</v></c><c r="D506" s="17"><v>58</v></c><c r="E506" s="25"><v>0.309091</v></c><c r="F506" s="41"><v>2.2153300000000001E-2</v></c><c r="G506" s="26"><v>7.0028499999999994E-2</v></c><c r="H506" s="28"><v>0.75248000000000004</v></c><c r="I506" s="16" t="s"><v>3423</v></c></row><row r="507" spans="1:9" x14ac:dyDescent="0.3"><c r="A507" s="16" t="s"><v>3403</v></c><c r="B507" s="16" t="s"><v>3404</v></c><c r="C507" s="24"><v>313567</v></c><c r="D507" s="17"><v>172</v></c><c r="E507" s="25"><v>0.31944400000000001</v></c><c r="F507" s="41"><v>-9.3295300000000008E-3</v></c><c r="G507" s="26"><v>3.0063200000000002E-2</v></c><c r="H507" s="28"><v>0.75653800000000004</v></c><c r="I507" s="16" t="s"><v>3382</v></c></row><row r="508" spans="1:9" x14ac:dyDescent="0.3"><c r="A508" s="16" t="s"><v>3398</v></c><c r="B508" s="16" t="s"><v>3399</v></c><c r="C508" s="24"><v>266715</v></c><c r="D508" s="17"><v>203</v></c><c r="E508" s="25"><v>0.31447399999999998</v></c><c r="F508" s="41"><v>-7.84171E-3</v></c><c r="G508" s="26"><v>2.5414599999999999E-2</v></c><c r="H508" s="28"><v>0.75786299999999995</v></c><c r="I508" s="16" t="s"><v>3395</v></c></row><row r="509" spans="1:9" x14ac:dyDescent="0.3"><c r="A509" s="16" t="s"><v>3403</v></c><c r="B509" s="16" t="s"><v>3404</v></c><c r="C509" s="24"><v>313567</v></c><c r="D509" s="17"><v>112</v></c><c r="E509" s="25"><v>0.32009300000000002</v></c><c r="F509" s="41"><v>-1.8789199999999999E-2</v></c><c r="G509" s="26"><v>6.0945899999999997E-2</v></c><c r="H509" s="28"><v>0.75821000000000005</v></c><c r="I509" s="16" t="s"><v>3369</v></c></row><row r="510" spans="1:9" x14ac:dyDescent="0.3"><c r="A510" s="16" t="s"><v>3421</v></c><c r="B510" s="16" t="s"><v>3422</v></c><c r="C510" s="24"><v>839194</v></c><c r="D510" s="17"><v>61</v></c><c r="E510" s="25"><v>0.29824600000000001</v></c><c r="F510" s="41"><v>-3.4639299999999998E-2</v></c><c r="G510" s="26"><v>0.11419600000000001</v></c><c r="H510" s="28"><v>0.76230100000000001</v></c><c r="I510" s="16" t="s"><v>3406</v></c></row><row r="511" spans="1:9" x14ac:dyDescent="0.3"><c r="A511" s="16" t="s"><v>3414</v></c><c r="B511" s="16" t="s"><v>3415</v></c><c r="C511" s="24"><v>956714</v></c><c r="D511" s="17"><v>66</v></c><c r="E511" s="25"><v>0.32520300000000002</v></c><c r="F511" s="41"><v>3.0992200000000001E-2</v></c><c r="G511" s="26"><v>0.108018</v></c><c r="H511" s="28"><v>0.77475300000000002</v></c><c r="I511" s="16" t="s"><v>3434</v></c></row><row r="512" spans="1:9" x14ac:dyDescent="0.3"><c r="A512" s="16" t="s"><v>3398</v></c><c r="B512" s="16" t="s"><v>3399</v></c><c r="C512" s="24"><v>266715</v></c><c r="D512" s="17"><v>67</v></c><c r="E512" s="25"><v>0.31640600000000002</v></c><c r="F512" s="41"><v>2.0415300000000001E-2</v></c><c r="G512" s="26"><v>7.1833599999999997E-2</v></c><c r="H512" s="28"><v>0.77679900000000002</v></c><c r="I512" s="16" t="s"><v>3436</v></c></row><row r="513" spans="1:9" x14ac:dyDescent="0.3"><c r="A513" s="16" t="s"><v>3431</v></c><c r="B513" s="16" t="s"><v>3432</v></c><c r="C513" s="24"><v>61627</v></c><c r="D513" s="17"><v>67</v></c><c r="E513" s="25"><v>0.31640600000000002</v></c><c r="F513" s="41"><v>2.82653E-2</v></c><c r="G513" s="26"><v>9.97146E-2</v></c><c r="H513" s="28"><v>0.77736499999999997</v></c><c r="I513" s="16" t="s"><v>3436</v></c></row><row r="514" spans="1:9" x14ac:dyDescent="0.3"><c r="A514" s="16" t="s"><v>3360</v></c><c r="B514" s="16" t="s"><v>3361</v></c><c r="C514" s="24"><v>455817</v></c><c r="D514" s="17"><v>187</v></c><c r="E514" s="25"><v>0.31908799999999998</v></c><c r="F514" s="41"><v>1.36422E-2</v></c><c r="G514" s="26"><v>4.8802400000000003E-2</v></c><c r="H514" s="28"><v>0.78002800000000005</v></c><c r="I514" s="16" t="s"><v>3409</v></c></row><row r="515" spans="1:9" x14ac:dyDescent="0.3"><c r="A515" s="16" t="s"><v>3398</v></c><c r="B515" s="16" t="s"><v>3399</v></c><c r="C515" s="24"><v>266715</v></c><c r="D515" s="17"><v>53</v></c><c r="E515" s="25"><v>0.28504699999999999</v></c><c r="F515" s="41"><v>2.8273099999999999E-2</v></c><c r="G515" s="26"><v>0.101199</v></c><c r="H515" s="28"><v>0.78062299999999996</v></c><c r="I515" s="16" t="s"><v>3392</v></c></row><row r="516" spans="1:9" x14ac:dyDescent="0.3"><c r="A516" s="16" t="s"><v>3398</v></c><c r="B516" s="16" t="s"><v>3399</v></c><c r="C516" s="24"><v>266715</v></c><c r="D516" s="17"><v>48</v></c><c r="E516" s="25"><v>0.30526300000000001</v></c><c r="F516" s="41"><v>-2.5223499999999999E-2</v></c><c r="G516" s="26"><v>9.0315400000000004E-2</v></c><c r="H516" s="28"><v>0.78075799999999995</v></c><c r="I516" s="16" t="s"><v>3433</v></c></row><row r="517" spans="1:9" x14ac:dyDescent="0.3"><c r="A517" s="16" t="s"><v>3375</v></c><c r="B517" s="16" t="s"><v>3376</v></c><c r="C517" s="24"><v>90945</v></c><c r="D517" s="17"><v>149</v></c><c r="E517" s="25"><v>0.30555599999999999</v></c><c r="F517" s="41"><v>-9.1285499999999992E-3</v></c><c r="G517" s="26"><v>3.2778700000000001E-2</v></c><c r="H517" s="28"><v>0.78086800000000001</v></c><c r="I517" s="16" t="s"><v>3371</v></c></row><row r="518" spans="1:9" x14ac:dyDescent="0.3"><c r="A518" s="16" t="s"><v>3410</v></c><c r="B518" s="16" t="s"><v>3411</v></c><c r="C518" s="24"><v>250253</v></c><c r="D518" s="17"><v>135</v></c><c r="E518" s="25"><v>0.30418200000000001</v></c><c r="F518" s="41"><v>9.5778300000000007E-3</v></c><c r="G518" s="26"><v>3.4479700000000002E-2</v></c><c r="H518" s="28"><v>0.78144100000000005</v></c><c r="I518" s="16" t="s"><v>3426</v></c></row><row r="519" spans="1:9" x14ac:dyDescent="0.3"><c r="A519" s="16" t="s"><v>3414</v></c><c r="B519" s="16" t="s"><v>3415</v></c><c r="C519" s="24"><v>956714</v></c><c r="D519" s="17"><v>126</v></c><c r="E519" s="25"><v>0.34318199999999999</v></c><c r="F519" s="41"><v>-1.30443E-2</v></c><c r="G519" s="26"><v>4.78815E-2</v></c><c r="H519" s="28"><v>0.78559100000000004</v></c><c r="I519" s="16" t="s"><v>3373</v></c></row><row r="520" spans="1:9" x14ac:dyDescent="0.3"><c r="A520" s="16" t="s"><v>3418</v></c><c r="B520" s="16" t="s"><v>3419</v></c><c r="C520" s="24"><v>967265</v></c><c r="D520" s="17"><v>135</v></c><c r="E520" s="25"><v>0.30418200000000001</v></c><c r="F520" s="41"><v>1.0058299999999999E-2</v></c><c r="G520" s="26"><v>3.7126100000000002E-2</v></c><c r="H520" s="28"><v>0.78670600000000002</v></c><c r="I520" s="16" t="s"><v>3426</v></c></row><row r="521" spans="1:9" x14ac:dyDescent="0.3"><c r="A521" s="16" t="s"><v>3410</v></c><c r="B521" s="16" t="s"><v>3411</v></c><c r="C521" s="24"><v>250253</v></c><c r="D521" s="17"><v>196</v></c><c r="E521" s="25"><v>0.319328</v></c><c r="F521" s="41"><v>-6.7691899999999996E-3</v></c><c r="G521" s="26"><v>2.50867E-2</v></c><c r="H521" s="28"><v>0.78747400000000001</v></c><c r="I521" s="16" t="s"><v>3372</v></c></row><row r="522" spans="1:9" x14ac:dyDescent="0.3"><c r="A522" s="16" t="s"><v>3429</v></c><c r="B522" s="16" t="s"><v>3430</v></c><c r="C522" s="24"><v>251419</v></c><c r="D522" s="17"><v>61</v></c><c r="E522" s="25"><v>0.29824600000000001</v></c><c r="F522" s="41"><v>1.7994E-2</v></c><c r="G522" s="26"><v>6.7714899999999995E-2</v></c><c r="H522" s="28"><v>0.79102099999999997</v></c><c r="I522" s="16" t="s"><v>3406</v></c></row><row r="523" spans="1:9" x14ac:dyDescent="0.3"><c r="A523" s="16" t="s"><v>3375</v></c><c r="B523" s="16" t="s"><v>3376</v></c><c r="C523" s="24"><v>90945</v></c><c r="D523" s="17"><v>67</v></c><c r="E523" s="25"><v>0.31640600000000002</v></c><c r="F523" s="41"><v>-1.09465E-2</v></c><c r="G523" s="26"><v>4.1229599999999998E-2</v></c><c r="H523" s="28"><v>0.79113</v></c><c r="I523" s="16" t="s"><v>3436</v></c></row><row r="524" spans="1:9" x14ac:dyDescent="0.3"><c r="A524" s="16" t="s"><v>3365</v></c><c r="B524" s="16" t="s"><v>3368</v></c><c r="C524" s="24"><v>-37712</v></c><c r="D524" s="17"><v>172</v></c><c r="E524" s="25"><v>0.31944400000000001</v></c><c r="F524" s="41"><v>8.4092899999999998E-3</v></c><c r="G524" s="26"><v>3.17256E-2</v></c><c r="H524" s="28"><v>0.79115400000000002</v></c><c r="I524" s="16" t="s"><v>3382</v></c></row><row r="525" spans="1:9" x14ac:dyDescent="0.3"><c r="A525" s="16" t="s"><v>3418</v></c><c r="B525" s="16" t="s"><v>3419</v></c><c r="C525" s="24"><v>967265</v></c><c r="D525" s="17"><v>53</v></c><c r="E525" s="25"><v>0.28504699999999999</v></c><c r="F525" s="41"><v>2.41356E-2</v></c><c r="G525" s="26"><v>9.2260599999999998E-2</v></c><c r="H525" s="28"><v>0.79425400000000002</v></c><c r="I525" s="16" t="s"><v>3392</v></c></row><row r="526" spans="1:9" x14ac:dyDescent="0.3"><c r="A526" s="16" t="s"><v>3375</v></c><c r="B526" s="16" t="s"><v>3376</v></c><c r="C526" s="24"><v>90945</v></c><c r="D526" s="17"><v>58</v></c><c r="E526" s="25"><v>0.293103</v></c><c r="F526" s="41"><v>1.2602800000000001E-2</v></c><c r="G526" s="26"><v>4.92615E-2</v></c><c r="H526" s="28"><v>0.79862599999999995</v></c><c r="I526" s="16" t="s"><v>3425</v></c></row><row r="527" spans="1:9" x14ac:dyDescent="0.3"><c r="A527" s="16" t="s"><v>3431</v></c><c r="B527" s="16" t="s"><v>3432</v></c><c r="C527" s="24"><v>61627</v></c><c r="D527" s="17"><v>104</v></c><c r="E527" s="25"><v>0.31865300000000002</v></c><c r="F527" s="41"><v>-1.28892E-2</v></c><c r="G527" s="26"><v>5.1246899999999998E-2</v></c><c r="H527" s="28"><v>0.80173000000000005</v></c><c r="I527" s="16" t="s"><v>3393</v></c></row><row r="528" spans="1:9" x14ac:dyDescent="0.3"><c r="A528" s="16" t="s"><v>3365</v></c><c r="B528" s="16" t="s"><v>3368</v></c><c r="C528" s="24"><v>-37712</v></c><c r="D528" s="17"><v>48</v></c><c r="E528" s="25"><v>0.30526300000000001</v></c><c r="F528" s="41"><v>-2.05912E-2</v></c><c r="G528" s="26"><v>8.1737799999999999E-2</v></c><c r="H528" s="28"><v>0.801759</v></c><c r="I528" s="16" t="s"><v>3433</v></c></row><row r="529" spans="1:9" x14ac:dyDescent="0.3"><c r="A529" s="16" t="s"><v>3375</v></c><c r="B529" s="16" t="s"><v>3376</v></c><c r="C529" s="24"><v>90945</v></c><c r="D529" s="17"><v>130</v></c><c r="E529" s="25"><v>0.32773099999999999</v></c><c r="F529" s="41"><v>1.06366E-2</v></c><c r="G529" s="26"><v>4.23954E-2</v></c><c r="H529" s="28"><v>0.802145</v></c><c r="I529" s="16" t="s"><v>3401</v></c></row><row r="530" spans="1:9" x14ac:dyDescent="0.3"><c r="A530" s="16" t="s"><v>3421</v></c><c r="B530" s="16" t="s"><v>3422</v></c><c r="C530" s="24"><v>839194</v></c><c r="D530" s="17"><v>157</v></c><c r="E530" s="25"><v>0.29470200000000002</v></c><c r="F530" s="41"><v>1.26091E-2</v></c><c r="G530" s="26"><v>5.1888200000000002E-2</v></c><c r="H530" s="28"><v>0.80819200000000002</v></c><c r="I530" s="16" t="s"><v>3413</v></c></row><row r="531" spans="1:9" x14ac:dyDescent="0.3"><c r="A531" s="16" t="s"><v>3439</v></c><c r="B531" s="16" t="s"><v>3446</v></c><c r="C531" s="24"><v>464471</v></c><c r="D531" s="17"><v>61</v></c><c r="E531" s="25"><v>0.29824600000000001</v></c><c r="F531" s="41"><v>-3.977E-2</v></c><c r="G531" s="26"><v>0.16406699999999999</v></c><c r="H531" s="28"><v>0.80899200000000004</v></c><c r="I531" s="16" t="s"><v>3406</v></c></row><row r="532" spans="1:9" x14ac:dyDescent="0.3"><c r="A532" s="16" t="s"><v>3429</v></c><c r="B532" s="16" t="s"><v>3430</v></c><c r="C532" s="24"><v>251419</v></c><c r="D532" s="17"><v>130</v></c><c r="E532" s="25"><v>0.28968300000000002</v></c><c r="F532" s="41"><v>-9.3746400000000001E-3</v></c><c r="G532" s="26"><v>3.8976900000000002E-2</v></c><c r="H532" s="28"><v>0.81016100000000002</v></c><c r="I532" s="16" t="s"><v>3427</v></c></row><row r="533" spans="1:9" x14ac:dyDescent="0.3"><c r="A533" s="16" t="s"><v>3414</v></c><c r="B533" s="16" t="s"><v>3415</v></c><c r="C533" s="24"><v>956714</v></c><c r="D533" s="17"><v>167</v></c><c r="E533" s="25"><v>0.30031000000000002</v></c><c r="F533" s="41"><v>-1.7199300000000001E-2</v></c><c r="G533" s="26"><v>7.1758199999999994E-2</v></c><c r="H533" s="28"><v>0.81074900000000005</v></c><c r="I533" s="16" t="s"><v>3397</v></c></row><row r="534" spans="1:9" x14ac:dyDescent="0.3"><c r="A534" s="16" t="s"><v>3414</v></c><c r="B534" s="16" t="s"><v>3415</v></c><c r="C534" s="24"><v>956714</v></c><c r="D534" s="17"><v>59</v></c><c r="E534" s="25"><v>0.32110100000000003</v></c><c r="F534" s="41"><v>-3.3296600000000003E-2</v></c><c r="G534" s="26"><v>0.13995099999999999</v></c><c r="H534" s="28"><v>0.81249300000000002</v></c><c r="I534" s="16" t="s"><v>3402</v></c></row><row r="535" spans="1:9" x14ac:dyDescent="0.3"><c r="A535" s="16" t="s"><v>3414</v></c><c r="B535" s="16" t="s"><v>3415</v></c><c r="C535" s="24"><v>956714</v></c><c r="D535" s="17"><v>49</v></c><c r="E535" s="25"><v>0.28431400000000001</v></c><c r="F535" s="41"><v>-3.3161799999999998E-2</v></c><c r="G535" s="26"><v>0.14146700000000001</v></c><c r="H535" s="28"><v>0.81523400000000001</v></c><c r="I535" s="16" t="s"><v>3400</v></c></row><row r="536" spans="1:9" x14ac:dyDescent="0.3"><c r="A536" s="16" t="s"><v>3429</v></c><c r="B536" s="16" t="s"><v>3430</v></c><c r="C536" s="24"><v>251419</v></c><c r="D536" s="17"><v>71</v></c><c r="E536" s="25"><v>0.34375</v></c><c r="F536" s="41"><v>-1.20968E-2</v></c><c r="G536" s="26"><v>5.1943299999999998E-2</v></c><c r="H536" s="28"><v>0.81628400000000001</v></c><c r="I536" s="16" t="s"><v>3387</v></c></row><row r="537" spans="1:9" x14ac:dyDescent="0.3"><c r="A537" s="16" t="s"><v>3421</v></c><c r="B537" s="16" t="s"><v>3422</v></c><c r="C537" s="24"><v>839194</v></c><c r="D537" s="17"><v>127</v></c><c r="E537" s="25"><v>0.327511</v></c><c r="F537" s="41"><v>-1.5656E-2</v></c><c r="G537" s="26"><v>6.8179799999999999E-2</v></c><c r="H537" s="28"><v>0.81861600000000001</v></c><c r="I537" s="16" t="s"><v>3394</v></c></row><row r="538" spans="1:9" x14ac:dyDescent="0.3"><c r="A538" s="16" t="s"><v>3403</v></c><c r="B538" s="16" t="s"><v>3404</v></c><c r="C538" s="24"><v>313567</v></c><c r="D538" s="17"><v>46</v></c><c r="E538" s="25"><v>0.3125</v></c><c r="F538" s="41"><v>1.7616799999999998E-2</v></c><c r="G538" s="26"><v>7.7367099999999994E-2</v></c><c r="H538" s="28"><v>0.82057999999999998</v></c><c r="I538" s="16" t="s"><v>3445</v></c></row><row r="539" spans="1:9" x14ac:dyDescent="0.3"><c r="A539" s="16" t="s"><v>3418</v></c><c r="B539" s="16" t="s"><v>3419</v></c><c r="C539" s="24"><v>967265</v></c><c r="D539" s="17"><v>67</v></c><c r="E539" s="25"><v>0.31640600000000002</v></c><c r="F539" s="41"><v>-1.69401E-2</v></c><c r="G539" s="26"><v>7.4676300000000001E-2</v></c><c r="H539" s="28"><v>0.82097100000000001</v></c><c r="I539" s="16" t="s"><v>3436</v></c></row><row r="540" spans="1:9" x14ac:dyDescent="0.3"><c r="A540" s="16" t="s"><v>3403</v></c><c r="B540" s="16" t="s"><v>3404</v></c><c r="C540" s="24"><v>313567</v></c><c r="D540" s="17"><v>53</v></c><c r="E540" s="25"><v>0.28504699999999999</v></c><c r="F540" s="41"><v>-1.7425400000000001E-2</v></c><c r="G540" s="26"><v>7.7700900000000003E-2</v></c><c r="H540" s="28"><v>0.82308499999999996</v></c><c r="I540" s="16" t="s"><v>3392</v></c></row><row r="541" spans="1:9" x14ac:dyDescent="0.3"><c r="A541" s="16" t="s"><v>3444</v></c><c r="B541" s="16" t="s"><v>3417</v></c><c r="C541" s="24"><v>752000</v></c><c r="D541" s="17"><v>61</v></c><c r="E541" s="25"><v>0.29824600000000001</v></c><c r="F541" s="41"><v>-3.2837699999999997E-2</v></c><c r="G541" s="26"><v>0.146624</v></c><c r="H541" s="28"><v>0.82326999999999995</v></c><c r="I541" s="16" t="s"><v>3406</v></c></row><row r="542" spans="1:9" x14ac:dyDescent="0.3"><c r="A542" s="16" t="s"><v>3418</v></c><c r="B542" s="16" t="s"><v>3419</v></c><c r="C542" s="24"><v>967265</v></c><c r="D542" s="17"><v>194</v></c><c r="E542" s="25"><v>0.30347600000000002</v></c><c r="F542" s="41"><v>-6.0992399999999997E-3</v></c><c r="G542" s="26"><v>2.7638599999999999E-2</v></c><c r="H542" s="28"><v>0.82548500000000002</v></c><c r="I542" s="16" t="s"><v>3381</v></c></row><row r="543" spans="1:9" x14ac:dyDescent="0.3"><c r="A543" s="16" t="s"><v>3360</v></c><c r="B543" s="16" t="s"><v>3361</v></c><c r="C543" s="24"><v>455817</v></c><c r="D543" s="17"><v>209</v></c><c r="E543" s="25"><v>0.32642500000000002</v></c><c r="F543" s="41"><v>-9.69479E-3</v></c><c r="G543" s="26"><v>4.55582E-2</v></c><c r="H543" s="28"><v>0.83161300000000005</v></c><c r="I543" s="16" t="s"><v>3370</v></c></row><row r="544" spans="1:9" x14ac:dyDescent="0.3"><c r="A544" s="16" t="s"><v>3360</v></c><c r="B544" s="16" t="s"><v>3361</v></c><c r="C544" s="24"><v>455817</v></c><c r="D544" s="17"><v>59</v></c><c r="E544" s="25"><v>0.32110100000000003</v></c><c r="F544" s="41"><v>1.4179499999999999E-2</v></c><c r="G544" s="26"><v>6.8399500000000002E-2</v></c><c r="H544" s="28"><v>0.83624600000000004</v></c><c r="I544" s="16" t="s"><v>3402</v></c></row><row r="545" spans="1:9" x14ac:dyDescent="0.3"><c r="A545" s="16" t="s"><v>3407</v></c><c r="B545" s="16" t="s"><v>3408</v></c><c r="C545" s="24"><v>386098</v></c><c r="D545" s="17"><v>61</v></c><c r="E545" s="25"><v>0.29824600000000001</v></c><c r="F545" s="41"><v>2.56838E-2</v></c><c r="G545" s="26"><v>0.124545</v></c><c r="H545" s="28"><v>0.83706000000000003</v></c><c r="I545" s="16" t="s"><v>3406</v></c></row><row r="546" spans="1:9" x14ac:dyDescent="0.3"><c r="A546" s="16" t="s"><v>3375</v></c><c r="B546" s="16" t="s"><v>3376</v></c><c r="C546" s="24"><v>90945</v></c><c r="D546" s="17"><v>46</v></c><c r="E546" s="25"><v>0.3125</v></c><c r="F546" s="41"><v>1.48828E-2</v></c><c r="G546" s="26"><v>7.2262199999999999E-2</v></c><c r="H546" s="28"><v>0.83745999999999998</v></c><c r="I546" s="16" t="s"><v>3445</v></c></row><row r="547" spans="1:9" x14ac:dyDescent="0.3"><c r="A547" s="16" t="s"><v>3418</v></c><c r="B547" s="16" t="s"><v>3419</v></c><c r="C547" s="24"><v>967265</v></c><c r="D547" s="17"><v>255</v></c><c r="E547" s="25"><v>0.31590000000000001</v></c><c r="F547" s="41"><v>-5.3445000000000003E-3</v></c><c r="G547" s="26"><v>2.61668E-2</v></c><c r="H547" s="28"><v>0.83825799999999995</v></c><c r="I547" s="16" t="s"><v>3367</v></c></row><row r="548" spans="1:9" x14ac:dyDescent="0.3"><c r="A548" s="16" t="s"><v>3365</v></c><c r="B548" s="16" t="s"><v>3368</v></c><c r="C548" s="24"><v>-37712</v></c><c r="D548" s="17"><v>214</v></c><c r="E548" s="25"><v>0.3125</v></c><c r="F548" s="41"><v>7.9052600000000008E-3</v></c><c r="G548" s="26"><v>3.9477600000000002E-2</v></c><c r="H548" s="28"><v>0.84140499999999996</v></c><c r="I548" s="16" t="s"><v>3391</v></c></row><row r="549" spans="1:9" x14ac:dyDescent="0.3"><c r="A549" s="16" t="s"><v>3418</v></c><c r="B549" s="16" t="s"><v>3419</v></c><c r="C549" s="24"><v>967265</v></c><c r="D549" s="17"><v>48</v></c><c r="E549" s="25"><v>0.351852</v></c><c r="F549" s="41"><v>2.1262E-2</v></c><c r="G549" s="26"><v>0.105882</v></c><c r="H549" s="28"><v>0.84151600000000004</v></c><c r="I549" s="16" t="s"><v>3416</v></c></row><row r="550" spans="1:9" x14ac:dyDescent="0.3"><c r="A550" s="16" t="s"><v>3429</v></c><c r="B550" s="16" t="s"><v>3430</v></c><c r="C550" s="24"><v>251419</v></c><c r="D550" s="17"><v>66</v></c><c r="E550" s="25"><v>0.32520300000000002</v></c><c r="F550" s="41"><v>-1.2043399999999999E-2</v></c><c r="G550" s="26"><v>6.0375499999999999E-2</v></c><c r="H550" s="28"><v>0.84228400000000003</v></c><c r="I550" s="16" t="s"><v>3434</v></c></row><row r="551" spans="1:9" x14ac:dyDescent="0.3"><c r="A551" s="16" t="s"><v>3398</v></c><c r="B551" s="16" t="s"><v>3399</v></c><c r="C551" s="24"><v>266715</v></c><c r="D551" s="17"><v>132</v></c><c r="E551" s="25"><v>0.29713099999999998</v></c><c r="F551" s="41"><v>8.3684299999999996E-3</v></c><c r="G551" s="26"><v>4.2265700000000003E-2</v></c><c r="H551" s="28"><v>0.84325099999999997</v></c><c r="I551" s="16" t="s"><v>3389</v></c></row><row r="552" spans="1:9" x14ac:dyDescent="0.3"><c r="A552" s="16" t="s"><v>3421</v></c><c r="B552" s="16" t="s"><v>3422</v></c><c r="C552" s="24"><v>839194</v></c><c r="D552" s="17"><v>194</v></c><c r="E552" s="25"><v>0.30347600000000002</v></c><c r="F552" s="41"><v>-8.0497399999999997E-3</v></c><c r="G552" s="26"><v>4.0815400000000002E-2</v></c><c r="H552" s="28"><v>0.84377999999999997</v></c><c r="I552" s="16" t="s"><v>3381</v></c></row><row r="553" spans="1:9" x14ac:dyDescent="0.3"><c r="A553" s="16" t="s"><v>3398</v></c><c r="B553" s="16" t="s"><v>3399</v></c><c r="C553" s="24"><v>266715</v></c><c r="D553" s="17"><v>58</v></c><c r="E553" s="25"><v>0.293103</v></c><c r="F553" s="41"><v>-1.4467799999999999E-2</v></c><c r="G553" s="26"><v>7.4091500000000005E-2</v></c><c r="H553" s="28"><v>0.84559499999999999</v></c><c r="I553" s="16" t="s"><v>3425</v></c></row><row r="554" spans="1:9" x14ac:dyDescent="0.3"><c r="A554" s="16" t="s"><v>3362</v></c><c r="B554" s="16" t="s"><v>3364</v></c><c r="C554" s="24"><v>331899</v></c><c r="D554" s="17"><v>48</v></c><c r="E554" s="25"><v>0.33734900000000001</v></c><c r="F554" s="41"><v>1.63938E-2</v></c><c r="G554" s="26"><v>8.4416599999999994E-2</v></c><c r="H554" s="28"><v>0.84664300000000003</v></c><c r="I554" s="16" t="s"><v>3437</v></c></row><row r="555" spans="1:9" x14ac:dyDescent="0.3"><c r="A555" s="16" t="s"><v>3365</v></c><c r="B555" s="16" t="s"><v>3368</v></c><c r="C555" s="24"><v>-37712</v></c><c r="D555" s="17"><v>112</v></c><c r="E555" s="25"><v>0.32009300000000002</v></c><c r="F555" s="41"><v>1.43973E-2</v></c><c r="G555" s="26"><v>7.4642200000000006E-2</v></c><c r="H555" s="28"><v>0.84726400000000002</v></c><c r="I555" s="16" t="s"><v>3369</v></c></row><row r="556" spans="1:9" x14ac:dyDescent="0.3"><c r="A556" s="16" t="s"><v>3429</v></c><c r="B556" s="16" t="s"><v>3430</v></c><c r="C556" s="24"><v>251419</v></c><c r="D556" s="17"><v>67</v></c><c r="E556" s="25"><v>0.31640600000000002</v></c><c r="F556" s="41"><v>-1.15852E-2</v></c><c r="G556" s="26"><v>6.0548200000000003E-2</v></c><c r="H556" s="28"><v>0.84862000000000004</v></c><c r="I556" s="16" t="s"><v>3436</v></c></row><row r="557" spans="1:9" x14ac:dyDescent="0.3"><c r="A557" s="16" t="s"><v>3375</v></c><c r="B557" s="16" t="s"><v>3376</v></c><c r="C557" s="24"><v>90945</v></c><c r="D557" s="17"><v>172</v></c><c r="E557" s="25"><v>0.31944400000000001</v></c><c r="F557" s="41"><v>5.4631300000000001E-3</v></c><c r="G557" s="26"><v>2.94694E-2</v></c><c r="H557" s="28"><v>0.85306099999999996</v></c><c r="I557" s="16" t="s"><v>3382</v></c></row><row r="558" spans="1:9" x14ac:dyDescent="0.3"><c r="A558" s="16" t="s"><v>3398</v></c><c r="B558" s="16" t="s"><v>3399</v></c><c r="C558" s="24"><v>266715</v></c><c r="D558" s="17"><v>149</v></c><c r="E558" s="25"><v>0.30555599999999999</v></c><c r="F558" s="41"><v>-5.0351299999999996E-3</v></c><c r="G558" s="26"><v>2.7406900000000001E-2</v></c><c r="H558" s="28"><v>0.85438499999999995</v></c><c r="I558" s="16" t="s"><v>3371</v></c></row><row r="559" spans="1:9" x14ac:dyDescent="0.3"><c r="A559" s="16" t="s"><v>3403</v></c><c r="B559" s="16" t="s"><v>3404</v></c><c r="C559" s="24"><v>313567</v></c><c r="D559" s="17"><v>75</v></c><c r="E559" s="25"><v>0.317857</v></c><c r="F559" s="41"><v>-1.5436200000000001E-2</v></c><c r="G559" s="26"><v>8.6723999999999996E-2</v></c><c r="H559" s="28"><v>0.85902000000000001</v></c><c r="I559" s="16" t="s"><v>3396</v></c></row><row r="560" spans="1:9" x14ac:dyDescent="0.3"><c r="A560" s="16" t="s"><v>3421</v></c><c r="B560" s="16" t="s"><v>3422</v></c><c r="C560" s="24"><v>839194</v></c><c r="D560" s="17"><v>75</v></c><c r="E560" s="25"><v>0.317857</v></c><c r="F560" s="41"><v>-1.5780599999999999E-2</v></c><c r="G560" s="26"><v>9.1144900000000001E-2</v></c><c r="H560" s="28"><v>0.86282499999999995</v></c><c r="I560" s="16" t="s"><v>3396</v></c></row><row r="561" spans="1:9" x14ac:dyDescent="0.3"><c r="A561" s="16" t="s"><v>3360</v></c><c r="B561" s="16" t="s"><v>3361</v></c><c r="C561" s="24"><v>455817</v></c><c r="D561" s="17"><v>112</v></c><c r="E561" s="25"><v>0.32009300000000002</v></c><c r="F561" s="41"><v>1.4734499999999999E-2</v></c><c r="G561" s="26"><v>8.7004300000000007E-2</v></c><c r="H561" s="28"><v>0.86570599999999998</v></c><c r="I561" s="16" t="s"><v>3369</v></c></row><row r="562" spans="1:9" x14ac:dyDescent="0.3"><c r="A562" s="16" t="s"><v>3449</v></c><c r="B562" s="16" t="s"><v>3450</v></c><c r="C562" s="24"><v>-608107</v></c><c r="D562" s="17"><v>58</v></c><c r="E562" s="25"><v>0.293103</v></c><c r="F562" s="41"><v>1.48475E-2</v></c><c r="G562" s="26"><v>8.9293800000000007E-2</v></c><c r="H562" s="28"><v>0.86828899999999998</v></c><c r="I562" s="16" t="s"><v>3425</v></c></row><row r="563" spans="1:9" x14ac:dyDescent="0.3"><c r="A563" s="16" t="s"><v>3403</v></c><c r="B563" s="16" t="s"><v>3404</v></c><c r="C563" s="24"><v>313567</v></c><c r="D563" s="17"><v>203</v></c><c r="E563" s="25"><v>0.31447399999999998</v></c><c r="F563" s="41"><v>-4.3567199999999997E-3</v></c><c r="G563" s="26"><v>2.65115E-2</v></c><c r="H563" s="28"><v>0.86957200000000001</v></c><c r="I563" s="16" t="s"><v>3395</v></c></row><row r="564" spans="1:9" x14ac:dyDescent="0.3"><c r="A564" s="16" t="s"><v>3418</v></c><c r="B564" s="16" t="s"><v>3419</v></c><c r="C564" s="24"><v>967265</v></c><c r="D564" s="17"><v>48</v></c><c r="E564" s="25"><v>0.33734900000000001</v></c><c r="F564" s="41"><v>-1.8376799999999999E-2</v></c><c r="G564" s="26"><v>0.112188</v></c><c r="H564" s="28"><v>0.87041000000000002</v></c><c r="I564" s="16" t="s"><v>3437</v></c></row><row r="565" spans="1:9" x14ac:dyDescent="0.3"><c r="A565" s="16" t="s"><v>3365</v></c><c r="B565" s="16" t="s"><v>3368</v></c><c r="C565" s="24"><v>-37712</v></c><c r="D565" s="17"><v>157</v></c><c r="E565" s="25"><v>0.29470200000000002</v></c><c r="F565" s="41"><v>-8.3597099999999994E-3</v></c><c r="G565" s="26"><v>5.1685300000000003E-2</v></c><c r="H565" s="28"><v>0.87163400000000002</v></c><c r="I565" s="16" t="s"><v>3413</v></c></row><row r="566" spans="1:9" x14ac:dyDescent="0.3"><c r="A566" s="16" t="s"><v>3418</v></c><c r="B566" s="16" t="s"><v>3419</v></c><c r="C566" s="24"><v>967265</v></c><c r="D566" s="17"><v>126</v></c><c r="E566" s="25"><v>0.34318199999999999</v></c><c r="F566" s="41"><v>-5.0433400000000003E-3</v></c><c r="G566" s="26"><v>3.2987900000000001E-2</v></c><c r="H566" s="28"><v>0.87865300000000002</v></c><c r="I566" s="16" t="s"><v>3373</v></c></row><row r="567" spans="1:9" x14ac:dyDescent="0.3"><c r="A567" s="16" t="s"><v>3375</v></c><c r="B567" s="16" t="s"><v>3376</v></c><c r="C567" s="24"><v>90945</v></c><c r="D567" s="17"><v>187</v></c><c r="E567" s="25"><v>0.31908799999999998</v></c><c r="F567" s="41"><v>3.6130300000000001E-3</v></c><c r="G567" s="26"><v>2.41776E-2</v></c><c r="H567" s="28"><v>0.88131099999999996</v></c><c r="I567" s="16" t="s"><v>3409</v></c></row><row r="568" spans="1:9" x14ac:dyDescent="0.3"><c r="A568" s="16" t="s"><v>3421</v></c><c r="B568" s="16" t="s"><v>3422</v></c><c r="C568" s="24"><v>839194</v></c><c r="D568" s="17"><v>77</v></c><c r="E568" s="25"><v>0.31292500000000001</v></c><c r="F568" s="41"><v>-1.17822E-2</v></c><c r="G568" s="26"><v>7.9861199999999993E-2</v></c><c r="H568" s="28"><v>0.88297000000000003</v></c><c r="I568" s="16" t="s"><v>3438</v></c></row><row r="569" spans="1:9" x14ac:dyDescent="0.3"><c r="A569" s="16" t="s"><v>3407</v></c><c r="B569" s="16" t="s"><v>3408</v></c><c r="C569" s="24"><v>386098</v></c><c r="D569" s="17"><v>70</v></c><c r="E569" s="25"><v>0.341667</v></c><c r="F569" s="41"><v>2.0008499999999999E-2</v></c><c r="G569" s="26"><v>0.142042</v></c><c r="H569" s="28"><v>0.888262</v></c><c r="I569" s="16" t="s"><v>3390</v></c></row><row r="570" spans="1:9" x14ac:dyDescent="0.3"><c r="A570" s="16" t="s"><v>3444</v></c><c r="B570" s="16" t="s"><v>3417</v></c><c r="C570" s="24"><v>752000</v></c><c r="D570" s="17"><v>194</v></c><c r="E570" s="25"><v>0.30347600000000002</v></c><c r="F570" s="41"><v>9.5082799999999992E-3</v></c><c r="G570" s="26"><v>6.7943299999999998E-2</v></c><c r="H570" s="28"><v>0.88879300000000006</v></c><c r="I570" s="16" t="s"><v>3381</v></c></row><row r="571" spans="1:9" x14ac:dyDescent="0.3"><c r="A571" s="16" t="s"><v>3429</v></c><c r="B571" s="16" t="s"><v>3430</v></c><c r="C571" s="24"><v>251419</v></c><c r="D571" s="17"><v>40</v></c><c r="E571" s="25"><v>0.30128199999999999</v></c><c r="F571" s="41"><v>-1.4037000000000001E-2</v></c><c r="G571" s="26"><v>0.102299</v></c><c r="H571" s="28"><v>0.89133600000000002</v></c><c r="I571" s="16" t="s"><v>3428</v></c></row><row r="572" spans="1:9" x14ac:dyDescent="0.3"><c r="A572" s="16" t="s"><v>3398</v></c><c r="B572" s="16" t="s"><v>3399</v></c><c r="C572" s="24"><v>266715</v></c><c r="D572" s="17"><v>61</v></c><c r="E572" s="25"><v>0.29824600000000001</v></c><c r="F572" s="41"><v>-8.9055000000000002E-3</v></c><c r="G572" s="26"><v>6.7338200000000001E-2</v></c><c r="H572" s="28"><v>0.89506600000000003</v></c><c r="I572" s="16" t="s"><v>3406</v></c></row><row r="573" spans="1:9" x14ac:dyDescent="0.3"><c r="A573" s="16" t="s"><v>3365</v></c><c r="B573" s="16" t="s"><v>3368</v></c><c r="C573" s="24"><v>-37712</v></c><c r="D573" s="17"><v>130</v></c><c r="E573" s="25"><v>0.32773099999999999</v></c><c r="F573" s="41"><v>-4.7713599999999997E-3</v></c><c r="G573" s="26"><v>3.6232599999999997E-2</v></c><c r="H573" s="28"><v>0.89535900000000002</v></c><c r="I573" s="16" t="s"><v>3401</v></c></row><row r="574" spans="1:9" x14ac:dyDescent="0.3"><c r="A574" s="16" t="s"><v>3449</v></c><c r="B574" s="16" t="s"><v>3450</v></c><c r="C574" s="24"><v>-608107</v></c><c r="D574" s="17"><v>64</v></c><c r="E574" s="25"><v>0.35981299999999999</v></c><c r="F574" s="41"><v>1.0166100000000001E-2</v></c><c r="G574" s="26"><v>7.9625100000000004E-2</v></c><c r="H574" s="28"><v>0.898702</v></c><c r="I574" s="16" t="s"><v>3412</v></c></row><row r="575" spans="1:9" x14ac:dyDescent="0.3"><c r="A575" s="16" t="s"><v>3365</v></c><c r="B575" s="16" t="s"><v>3368</v></c><c r="C575" s="24"><v>-37712</v></c><c r="D575" s="17"><v>203</v></c><c r="E575" s="25"><v>0.31447399999999998</v></c><c r="F575" s="41"><v>-4.7723499999999999E-3</v></c><c r="G575" s="26"><v>3.75956E-2</v></c><c r="H575" s="28"><v>0.89906799999999998</v></c><c r="I575" s="16" t="s"><v>3395</v></c></row><row r="576" spans="1:9" x14ac:dyDescent="0.3"><c r="A576" s="16" t="s"><v>3414</v></c><c r="B576" s="16" t="s"><v>3415</v></c><c r="C576" s="24"><v>956714</v></c><c r="D576" s="17"><v>71</v></c><c r="E576" s="25"><v>0.34375</v></c><c r="F576" s="41"><v>1.4989799999999999E-2</v></c><c r="G576" s="26"><v>0.12085899999999999</v></c><c r="H576" s="28"><v>0.90151999999999999</v></c><c r="I576" s="16" t="s"><v>3387</v></c></row><row r="577" spans="1:9" x14ac:dyDescent="0.3"><c r="A577" s="16" t="s"><v>3421</v></c><c r="B577" s="16" t="s"><v>3422</v></c><c r="C577" s="24"><v>839194</v></c><c r="D577" s="17"><v>214</v></c><c r="E577" s="25"><v>0.3125</v></c><c r="F577" s="41"><v>-3.5813899999999998E-3</v></c><c r="G577" s="26"><v>2.92976E-2</v></c><c r="H577" s="28"><v>0.90277799999999997</v></c><c r="I577" s="16" t="s"><v>3391</v></c></row><row r="578" spans="1:9" x14ac:dyDescent="0.3"><c r="A578" s="16" t="s"><v>3403</v></c><c r="B578" s="16" t="s"><v>3404</v></c><c r="C578" s="24"><v>313567</v></c><c r="D578" s="17"><v>130</v></c><c r="E578" s="25"><v>0.32773099999999999</v></c><c r="F578" s="41"><v>4.7030300000000004E-3</v></c><c r="G578" s="26"><v>3.9091899999999999E-2</v></c><c r="H578" s="28"><v>0.90435600000000005</v></c><c r="I578" s="16" t="s"><v>3401</v></c></row><row r="579" spans="1:9" x14ac:dyDescent="0.3"><c r="A579" s="16" t="s"><v>3418</v></c><c r="B579" s="16" t="s"><v>3419</v></c><c r="C579" s="24"><v>967265</v></c><c r="D579" s="17"><v>77</v></c><c r="E579" s="25"><v>0.31292500000000001</v></c><c r="F579" s="41"><v>-8.2608400000000002E-3</v></c><c r="G579" s="26"><v>6.9709300000000002E-2</v></c><c r="H579" s="28"><v>0.90587499999999999</v></c><c r="I579" s="16" t="s"><v>3438</v></c></row><row r="580" spans="1:9" x14ac:dyDescent="0.3"><c r="A580" s="16" t="s"><v>3410</v></c><c r="B580" s="16" t="s"><v>3411</v></c><c r="C580" s="24"><v>250253</v></c><c r="D580" s="17"><v>53</v></c><c r="E580" s="25"><v>0.28504699999999999</v></c><c r="F580" s="41"><v>-1.1792199999999999E-2</v></c><c r="G580" s="26"><v>0.100413</v></c><c r="H580" s="28"><v>0.90678800000000004</v></c><c r="I580" s="16" t="s"><v>3392</v></c></row><row r="581" spans="1:9" x14ac:dyDescent="0.3"><c r="A581" s="16" t="s"><v>3398</v></c><c r="B581" s="16" t="s"><v>3399</v></c><c r="C581" s="24"><v>266715</v></c><c r="D581" s="17"><v>172</v></c><c r="E581" s="25"><v>0.31944400000000001</v></c><c r="F581" s="41"><v>-3.9605500000000002E-3</v></c><c r="G581" s="26"><v>3.4683400000000003E-2</v></c><c r="H581" s="28"><v>0.90916699999999995</v></c><c r="I581" s="16" t="s"><v>3382</v></c></row><row r="582" spans="1:9" x14ac:dyDescent="0.3"><c r="A582" s="16" t="s"><v>3418</v></c><c r="B582" s="16" t="s"><v>3419</v></c><c r="C582" s="24"><v>967265</v></c><c r="D582" s="17"><v>127</v></c><c r="E582" s="25"><v>0.327511</v></c><c r="F582" s="41"><v>-5.7246399999999996E-3</v></c><c r="G582" s="26"><v>5.07067E-2</v></c><c r="H582" s="28"><v>0.91022499999999995</v></c><c r="I582" s="16" t="s"><v>3394</v></c></row><row r="583" spans="1:9" x14ac:dyDescent="0.3"><c r="A583" s="16" t="s"><v>3407</v></c><c r="B583" s="16" t="s"><v>3408</v></c><c r="C583" s="24"><v>386098</v></c><c r="D583" s="17"><v>126</v></c><c r="E583" s="25"><v>0.34318199999999999</v></c><c r="F583" s="41"><v>-1.15701E-2</v></c><c r="G583" s="26"><v>0.103325</v></c><c r="H583" s="28"><v>0.91095999999999999</v></c><c r="I583" s="16" t="s"><v>3373</v></c></row><row r="584" spans="1:9" x14ac:dyDescent="0.3"><c r="A584" s="16" t="s"><v>3410</v></c><c r="B584" s="16" t="s"><v>3411</v></c><c r="C584" s="24"><v>250253</v></c><c r="D584" s="17"><v>75</v></c><c r="E584" s="25"><v>0.29729699999999998</v></c><c r="F584" s="41"><v>-6.6076299999999998E-3</v></c><c r="G584" s="26"><v>5.94914E-2</v></c><c r="H584" s="28"><v>0.91175200000000001</v></c><c r="I584" s="16" t="s"><v>3374</v></c></row><row r="585" spans="1:9" x14ac:dyDescent="0.3"><c r="A585" s="16" t="s"><v>3421</v></c><c r="B585" s="16" t="s"><v>3422</v></c><c r="C585" s="24"><v>839194</v></c><c r="D585" s="17"><v>48</v></c><c r="E585" s="25"><v>0.33734900000000001</v></c><c r="F585" s="41"><v>8.6136200000000007E-3</v></c><c r="G585" s="26"><v>8.2006099999999998E-2</v></c><c r="H585" s="28"><v>0.91668099999999997</v></c><c r="I585" s="16" t="s"><v>3437</v></c></row><row r="586" spans="1:9" x14ac:dyDescent="0.3"><c r="A586" s="16" t="s"><v>3418</v></c><c r="B586" s="16" t="s"><v>3419</v></c><c r="C586" s="24"><v>967265</v></c><c r="D586" s="17"><v>196</v></c><c r="E586" s="25"><v>0.319328</v></c><c r="F586" s="41"><v>-3.6932000000000002E-3</v></c><c r="G586" s="26"><v>3.5909700000000003E-2</v></c><c r="H586" s="28"><v>0.918153</v></c><c r="I586" s="16" t="s"><v>3372</v></c></row><row r="587" spans="1:9" x14ac:dyDescent="0.3"><c r="A587" s="16" t="s"><v>3414</v></c><c r="B587" s="16" t="s"><v>3415</v></c><c r="C587" s="24"><v>956714</v></c><c r="D587" s="17"><v>140</v></c><c r="E587" s="25"><v>0.31976700000000002</v></c><c r="F587" s="41"><v>9.1709200000000008E-3</v></c><c r="G587" s="26"><v>8.9228000000000002E-2</v></c><c r="H587" s="28"><v>0.91823299999999997</v></c><c r="I587" s="16" t="s"><v>3435</v></c></row><row r="588" spans="1:9" x14ac:dyDescent="0.3"><c r="A588" s="16" t="s"><v>3431</v></c><c r="B588" s="16" t="s"><v>3432</v></c><c r="C588" s="24"><v>61627</v></c><c r="D588" s="17"><v>88</v></c><c r="E588" s="25"><v>0.326347</v></c><c r="F588" s="41"><v>-5.6222099999999999E-3</v></c><c r="G588" s="26"><v>5.6658899999999998E-2</v></c><c r="H588" s="28"><v>0.92110000000000003</v></c><c r="I588" s="16" t="s"><v>3405</v></c></row><row r="589" spans="1:9" x14ac:dyDescent="0.3"><c r="A589" s="16" t="s"><v>3365</v></c><c r="B589" s="16" t="s"><v>3368</v></c><c r="C589" s="24"><v>-37712</v></c><c r="D589" s="17"><v>59</v></c><c r="E589" s="25"><v>0.32110100000000003</v></c><c r="F589" s="41"><v>5.4217099999999997E-3</v></c><c r="G589" s="26"><v>5.68339E-2</v></c><c r="H589" s="28"><v>0.92421500000000001</v></c><c r="I589" s="16" t="s"><v>3402</v></c></row><row r="590" spans="1:9" x14ac:dyDescent="0.3"><c r="A590" s="16" t="s"><v>3410</v></c><c r="B590" s="16" t="s"><v>3411</v></c><c r="C590" s="24"><v>250253</v></c><c r="D590" s="17"><v>132</v></c><c r="E590" s="25"><v>0.29713099999999998</v></c><c r="F590" s="41"><v>3.4023299999999999E-3</v></c><c r="G590" s="26"><v>3.5935099999999998E-2</v></c><c r="H590" s="28"><v>0.92466400000000004</v></c><c r="I590" s="16" t="s"><v>3389</v></c></row><row r="591" spans="1:9" x14ac:dyDescent="0.3"><c r="A591" s="16" t="s"><v>3429</v></c><c r="B591" s="16" t="s"><v>3430</v></c><c r="C591" s="24"><v>251419</v></c><c r="D591" s="17"><v>58</v></c><c r="E591" s="25"><v>0.293103</v></c><c r="F591" s="41"><v>4.7733300000000001E-3</v></c><c r="G591" s="26"><v>5.0394300000000003E-2</v></c><c r="H591" s="28"><v>0.92473499999999997</v></c><c r="I591" s="16" t="s"><v>3425</v></c></row><row r="592" spans="1:9" x14ac:dyDescent="0.3"><c r="A592" s="16" t="s"><v>3418</v></c><c r="B592" s="16" t="s"><v>3419</v></c><c r="C592" s="24"><v>967265</v></c><c r="D592" s="17"><v>58</v></c><c r="E592" s="25"><v>0.309091</v></c><c r="F592" s="41"><v>-7.7482899999999997E-3</v></c><c r="G592" s="26"><v>8.4248000000000003E-2</v></c><c r="H592" s="28"><v>0.926929</v></c><c r="I592" s="16" t="s"><v>3423</v></c></row><row r="593" spans="1:9" x14ac:dyDescent="0.3"><c r="A593" s="16" t="s"><v>3421</v></c><c r="B593" s="16" t="s"><v>3422</v></c><c r="C593" s="24"><v>839194</v></c><c r="D593" s="17"><v>126</v></c><c r="E593" s="25"><v>0.34318199999999999</v></c><c r="F593" s="41"><v>5.4064600000000001E-3</v></c><c r="G593" s="26"><v>6.2647599999999998E-2</v></c><c r="H593" s="28"><v>0.93132000000000004</v></c><c r="I593" s="16" t="s"><v>3373</v></c></row><row r="594" spans="1:9" x14ac:dyDescent="0.3"><c r="A594" s="16" t="s"><v>3403</v></c><c r="B594" s="16" t="s"><v>3404</v></c><c r="C594" s="24"><v>313567</v></c><c r="D594" s="17"><v>61</v></c><c r="E594" s="25"><v>0.29824600000000001</v></c><c r="F594" s="41"><v>6.3126800000000002E-3</v></c><c r="G594" s="26"><v>7.3536400000000002E-2</v></c><c r="H594" s="28"><v>0.93177100000000002</v></c><c r="I594" s="16" t="s"><v>3406</v></c></row><row r="595" spans="1:9" x14ac:dyDescent="0.3"><c r="A595" s="16" t="s"><v>3418</v></c><c r="B595" s="16" t="s"><v>3419</v></c><c r="C595" s="24"><v>967265</v></c><c r="D595" s="17"><v>104</v></c><c r="E595" s="25"><v>0.31865300000000002</v></c><c r="F595" s="41"><v>-4.3334599999999999E-3</v></c><c r="G595" s="26"><v>5.0556799999999999E-2</v></c><c r="H595" s="28"><v>0.93179699999999999</v></c><c r="I595" s="16" t="s"><v>3393</v></c></row><row r="596" spans="1:9" x14ac:dyDescent="0.3"><c r="A596" s="16" t="s"><v>3410</v></c><c r="B596" s="16" t="s"><v>3411</v></c><c r="C596" s="24"><v>250253</v></c><c r="D596" s="17"><v>67</v></c><c r="E596" s="25"><v>0.31640600000000002</v></c><c r="F596" s="41"><v>6.0240900000000002E-3</v></c><c r="G596" s="26"><v>7.14418E-2</v></c><c r="H596" s="28"><v>0.93295700000000004</v></c><c r="I596" s="16" t="s"><v>3436</v></c></row><row r="597" spans="1:9" x14ac:dyDescent="0.3"><c r="A597" s="16" t="s"><v>3410</v></c><c r="B597" s="16" t="s"><v>3411</v></c><c r="C597" s="24"><v>250253</v></c><c r="D597" s="17"><v>49</v></c><c r="E597" s="25"><v>0.28431400000000001</v></c><c r="F597" s="41"><v>6.2091500000000001E-3</v></c><c r="G597" s="26"><v>7.4243199999999995E-2</v></c><c r="H597" s="28"><v>0.93354800000000004</v></c><c r="I597" s="16" t="s"><v>3400</v></c></row><row r="598" spans="1:9" x14ac:dyDescent="0.3"><c r="A598" s="16" t="s"><v>3418</v></c><c r="B598" s="16" t="s"><v>3419</v></c><c r="C598" s="24"><v>967265</v></c><c r="D598" s="17"><v>172</v></c><c r="E598" s="25"><v>0.31944400000000001</v></c><c r="F598" s="41"><v>2.7212400000000002E-3</v></c><c r="G598" s="26"><v>3.6093500000000001E-2</v></c><c r="H598" s="28"><v>0.93995399999999996</v></c><c r="I598" s="16" t="s"><v>3382</v></c></row><row r="599" spans="1:9" x14ac:dyDescent="0.3"><c r="A599" s="16" t="s"><v>3365</v></c><c r="B599" s="16" t="s"><v>3368</v></c><c r="C599" s="24"><v>-37712</v></c><c r="D599" s="17"><v>64</v></c><c r="E599" s="25"><v>0.35981299999999999</v></c><c r="F599" s="41"><v>-4.0904100000000001E-3</v></c><c r="G599" s="26"><v>5.7731200000000003E-2</v></c><c r="H599" s="28"><v>0.94367800000000002</v></c><c r="I599" s="16" t="s"><v>3412</v></c></row><row r="600" spans="1:9" x14ac:dyDescent="0.3"><c r="A600" s="16" t="s"><v>3365</v></c><c r="B600" s="16" t="s"><v>3368</v></c><c r="C600" s="24"><v>-37712</v></c><c r="D600" s="17"><v>78</v></c><c r="E600" s="25"><v>0.31125799999999998</v></c><c r="F600" s="41"><v>-4.1643000000000001E-3</v></c><c r="G600" s="26"><v>6.1735400000000003E-2</v></c><c r="H600" s="28"><v>0.94633299999999998</v></c><c r="I600" s="16" t="s"><v>3383</v></c></row><row r="601" spans="1:9" x14ac:dyDescent="0.3"><c r="A601" s="16" t="s"><v>3410</v></c><c r="B601" s="16" t="s"><v>3411</v></c><c r="C601" s="24"><v>250253</v></c><c r="D601" s="17"><v>75</v></c><c r="E601" s="25"><v>0.30666700000000002</v></c><c r="F601" s="41"><v>-3.0140000000000002E-3</v></c><c r="G601" s="26"><v>4.7624399999999997E-2</v></c><c r="H601" s="28"><v>0.94964700000000002</v></c><c r="I601" s="16" t="s"><v>3378</v></c></row><row r="602" spans="1:9" x14ac:dyDescent="0.3"><c r="A602" s="16" t="s"><v>3398</v></c><c r="B602" s="16" t="s"><v>3399</v></c><c r="C602" s="24"><v>266715</v></c><c r="D602" s="17"><v>183</v></c><c r="E602" s="25"><v>0.321739</v></c><c r="F602" s="41"><v>1.49552E-3</v></c><c r="G602" s="26"><v>2.40001E-2</v></c><c r="H602" s="28"><v>0.95035599999999998</v></c><c r="I602" s="16" t="s"><v>3388</v></c></row><row r="603" spans="1:9" x14ac:dyDescent="0.3"><c r="A603" s="16" t="s"><v>3403</v></c><c r="B603" s="16" t="s"><v>3404</v></c><c r="C603" s="24"><v>313567</v></c><c r="D603" s="17"><v>59</v></c><c r="E603" s="25"><v>0.272727</v></c><c r="F603" s="41"><v>4.4138500000000004E-3</v></c><c r="G603" s="26"><v>7.1405499999999997E-2</v></c><c r="H603" s="28"><v>0.95081899999999997</v></c><c r="I603" s="16" t="s"><v>3420</v></c></row><row r="604" spans="1:9" x14ac:dyDescent="0.3"><c r="A604" s="16" t="s"><v>3410</v></c><c r="B604" s="16" t="s"><v>3411</v></c><c r="C604" s="24"><v>250253</v></c><c r="D604" s="17"><v>46</v></c><c r="E604" s="25"><v>0.3125</v></c><c r="F604" s="41"><v>-4.8354100000000001E-3</v></c><c r="G604" s="26"><v>8.7968099999999994E-2</v></c><c r="H604" s="28"><v>0.95633000000000001</v></c><c r="I604" s="16" t="s"><v>3445</v></c></row><row r="605" spans="1:9" x14ac:dyDescent="0.3"><c r="A605" s="16" t="s"><v>3429</v></c><c r="B605" s="16" t="s"><v>3430</v></c><c r="C605" s="24"><v>251419</v></c><c r="D605" s="17"><v>78</v></c><c r="E605" s="25"><v>0.31125799999999998</v></c><c r="F605" s="41"><v>-3.7042099999999999E-3</v></c><c r="G605" s="26"><v>7.0289199999999996E-2</v></c><c r="H605" s="28"><v>0.95805899999999999</v></c><c r="I605" s="16" t="s"><v>3383</v></c></row><row r="606" spans="1:9" x14ac:dyDescent="0.3"><c r="A606" s="16" t="s"><v>3365</v></c><c r="B606" s="16" t="s"><v>3368</v></c><c r="C606" s="24"><v>-37712</v></c><c r="D606" s="17"><v>67</v></c><c r="E606" s="25"><v>0.31640600000000002</v></c><c r="F606" s="41"><v>2.98431E-3</v></c><c r="G606" s="26"><v>6.2674199999999999E-2</v></c><c r="H606" s="28"><v>0.96211000000000002</v></c><c r="I606" s="16" t="s"><v>3436</v></c></row><row r="607" spans="1:9" x14ac:dyDescent="0.3"><c r="A607" s="16" t="s"><v>3414</v></c><c r="B607" s="16" t="s"><v>3415</v></c><c r="C607" s="24"><v>956714</v></c><c r="D607" s="17"><v>56</v></c><c r="E607" s="25"><v>0.29741400000000001</v></c><c r="F607" s="41"><v>4.9819900000000004E-3</v></c><c r="G607" s="26"><v>0.11143699999999999</v></c><c r="H607" s="28"><v>0.96443000000000001</v></c><c r="I607" s="16" t="s"><v>3424</v></c></row><row r="608" spans="1:9" x14ac:dyDescent="0.3"><c r="A608" s="16" t="s"><v>3421</v></c><c r="B608" s="16" t="s"><v>3422</v></c><c r="C608" s="24"><v>839194</v></c><c r="D608" s="17"><v>66</v></c><c r="E608" s="25"><v>0.32520300000000002</v></c><c r="F608" s="41"><v>2.4738999999999998E-3</v></c><c r="G608" s="26"><v>7.9082700000000006E-2</v></c><c r="H608" s="28"><v>0.975105</v></c><c r="I608" s="16" t="s"><v>3434</v></c></row><row r="609" spans="1:9" x14ac:dyDescent="0.3"><c r="A609" s="16" t="s"><v>3398</v></c><c r="B609" s="16" t="s"><v>3399</v></c><c r="C609" s="24"><v>266715</v></c><c r="D609" s="17"><v>104</v></c><c r="E609" s="25"><v>0.31865300000000002</v></c><c r="F609" s="41"><v>1.46456E-3</v></c><c r="G609" s="26"><v>5.4364700000000002E-2</v></c><c r="H609" s="28"><v>0.97853999999999997</v></c><c r="I609" s="16" t="s"><v>3393</v></c></row><row r="610" spans="1:9" x14ac:dyDescent="0.3"><c r="A610" s="16" t="s"><v>3421</v></c><c r="B610" s="16" t="s"><v>3422</v></c><c r="C610" s="24"><v>839194</v></c><c r="D610" s="17"><v>203</v></c><c r="E610" s="25"><v>0.31447399999999998</v></c><c r="F610" s="41"><v>9.5262099999999996E-4</v></c><c r="G610" s="26"><v>3.5610500000000003E-2</v></c><c r="H610" s="28"><v>0.97867499999999996</v></c><c r="I610" s="16" t="s"><v>3395</v></c></row><row r="611" spans="1:9" x14ac:dyDescent="0.3"><c r="A611" s="16" t="s"><v>3429</v></c><c r="B611" s="16" t="s"><v>3430</v></c><c r="C611" s="24"><v>251419</v></c><c r="D611" s="17"><v>46</v></c><c r="E611" s="25"><v>0.3125</v></c><c r="F611" s="41"><v>-1.90241E-3</v></c><c r="G611" s="26"><v>8.8588299999999995E-2</v></c><c r="H611" s="28"><v>0.98293200000000003</v></c><c r="I611" s="16" t="s"><v>3445</v></c></row><row r="612" spans="1:9" x14ac:dyDescent="0.3"><c r="A612" s="16" t="s"><v>3398</v></c><c r="B612" s="16" t="s"><v>3399</v></c><c r="C612" s="24"><v>266715</v></c><c r="D612" s="17"><v>187</v></c><c r="E612" s="25"><v>0.31908799999999998</v></c><c r="F612" s="41"><v>4.3892699999999998E-4</v></c><c r="G612" s="26"><v>2.2718800000000001E-2</v></c><c r="H612" s="28"><v>0.984599</v></c><c r="I612" s="16" t="s"><v>3409</v></c></row><row r="613" spans="1:9" x14ac:dyDescent="0.3"><c r="A613" s="16" t="s"><v>3403</v></c><c r="B613" s="16" t="s"><v>3404</v></c><c r="C613" s="24"><v>313567</v></c><c r="D613" s="17"><v>214</v></c><c r="E613" s="25"><v>0.3125</v></c><c r="F613" s="41"><v>-4.1728400000000003E-4</v></c><c r="G613" s="26"><v>2.7500500000000001E-2</v></c><c r="H613" s="28"><v>0.98790199999999995</v></c><c r="I613" s="16" t="s"><v>3391</v></c></row><row r="614" spans="1:9" x14ac:dyDescent="0.3"><c r="A614" s="16" t="s"><v>3398</v></c><c r="B614" s="16" t="s"><v>3399</v></c><c r="C614" s="24"><v>266715</v></c><c r="D614" s="17"><v>214</v></c><c r="E614" s="25"><v>0.3125</v></c><c r="F614" s="41"><v>-3.5417100000000002E-4</v></c><c r="G614" s="26"><v>2.6005500000000001E-2</v></c><c r="H614" s="28"><v>0.98914199999999997</v></c><c r="I614" s="16" t="s"><v>3391</v></c></row><row r="615" spans="1:9" x14ac:dyDescent="0.3"><c r="A615" s="16" t="s"><v>3414</v></c><c r="B615" s="16" t="s"><v>3415</v></c><c r="C615" s="24"><v>956714</v></c><c r="D615" s="17"><v>130</v></c><c r="E615" s="25"><v>0.28968300000000002</v></c><c r="F615" s="41"><v>-1.2515E-3</v></c><c r="G615" s="26"><v>0.10015300000000001</v></c><c r="H615" s="28"><v>0.99004199999999998</v></c><c r="I615" s="16" t="s"><v>3427</v></c></row><row r="616" spans="1:9" x14ac:dyDescent="0.3"><c r="A616" s="16" t="s"><v>3398</v></c><c r="B616" s="16" t="s"><v>3399</v></c><c r="C616" s="24"><v>266715</v></c><c r="D616" s="17"><v>40</v></c><c r="E616" s="25"><v>0.30128199999999999</v></c><c r="F616" s="41"><v>-1.7655500000000001E-3</v></c><c r="G616" s="26"><v>0.141455</v></c><c r="H616" s="28"><v>0.99008399999999996</v></c><c r="I616" s="16" t="s"><v>3428</v></c></row><row r="617" spans="1:9" x14ac:dyDescent="0.3"><c r="A617" s="16" t="s"><v>3414</v></c><c r="B617" s="16" t="s"><v>3415</v></c><c r="C617" s="24"><v>956714</v></c><c r="D617" s="17"><v>75</v></c><c r="E617" s="25"><v>0.317857</v></c><c r="F617" s="41"><v>1.5095900000000001E-3</v></c><c r="G617" s="26"><v>0.135884</v></c><c r="H617" s="28"><v>0.99115399999999998</v></c><c r="I617" s="16" t="s"><v>3396</v></c></row><row r="618" spans="1:9" x14ac:dyDescent="0.3"><c r="A618" s="16" t="s"><v>3375</v></c><c r="B618" s="16" t="s"><v>3376</v></c><c r="C618" s="24"><v>90945</v></c><c r="D618" s="17"><v>157</v></c><c r="E618" s="25"><v>0.29470200000000002</v></c><c r="F618" s="41"><v>-2.32995E-4</v></c><c r="G618" s="26"><v>4.1682999999999998E-2</v></c><c r="H618" s="28"><v>0.99554399999999998</v></c><c r="I618" s="16" t="s"><v>3413</v></c></row><row r="619" spans="1:9" x14ac:dyDescent="0.3"><c r="A619" s="16" t="s"><v>3410</v></c><c r="B619" s="16" t="s"><v>3411</v></c><c r="C619" s="24"><v>250253</v></c><c r="D619" s="17"><v>157</v></c><c r="E619" s="25"><v>0.29470200000000002</v></c><c r="F619" s="41"><v>1.9501100000000001E-4</v></c><c r="G619" s="26"><v>3.4962899999999998E-2</v></c><c r="H619" s="28"><v>0.99555400000000005</v></c><c r="I619" s="16" t="s"><v>3413</v></c></row><row r="620" spans="1:9" x14ac:dyDescent="0.3"><c r="A620" s="19" t="s"><v>3398</v></c><c r="B620" s="19" t="s"><v>3399</v></c><c r="C620" s="5"><v>266715</v></c><c r="D620" s="20"><v>49</v></c><c r="E620" s="29"><v>0.28431400000000001</v></c><c r="F620" s="42"><v>-3.1260700000000001E-4</v></c><c r="G620" s="30"><v>6.4486799999999997E-2</v></c><c r="H620" s="31"><v>0.99614400000000003</v></c><c r="I620" s="19" t="s"><v>3400</v></c></row></sheetData><autoFilter ref="A2:I620"/><phoneticPr fontId="1" type="noConversion"/><pageMargins left="0.7" right="0.7" top="0.75" bottom="0.75" header="0.3" footer="0.3"/><pageSetup paperSize="9" orientation="portrait" horizontalDpi="1200" verticalDpi="1200" r:id="rId1"/></worksheet>
