# Supplementary material for: Genome-Wide Association between the 2q33.1 Locus and Intracranial Aneurysm Susceptibility: An Updated Meta-Analysis Including 18,019 Individuals
Source: J Clin Med. 2019 May 16;8(5):692. doi: 10.3390/jcm8050692 (PMC6572517; doi:10.3390/jcm8050692)
Supplement: Supplementary file 1 [file jcm-08-00692-s001.zip › jcm-492709-supplementary/xl/worksheets/sheet4.xml]

<?xml version="1.0" encoding="UTF-8" standalone="yes"?>
<worksheet xmlns="http://schemas.openxmlformats.org/spreadsheetml/2006/main" xmlns:r="http://schemas.openxmlformats.org/officeDocument/2006/relationships" xmlns:mc="http://schemas.openxmlformats.org/markup-compatibility/2006" mc:Ignorable="x14ac" xmlns:x14ac="http://schemas.microsoft.com/office/spreadsheetml/2009/9/ac"><sheetPr><tabColor rgb="FF92D050"/></sheetPr><dimension ref="A1:J50710"/><sheetViews><sheetView workbookViewId="0"/></sheetViews><sheetFormatPr defaultRowHeight="16.5" x14ac:dyDescent="0.3"/><cols><col min="1" max="1" width="19" customWidth="1"/><col min="2" max="2" width="20.625" bestFit="1" customWidth="1"/><col min="3" max="3" width="18.25" customWidth="1"/><col min="4" max="4" width="26.25" style="7" bestFit="1" customWidth="1"/><col min="5" max="5" width="13.375" style="8" bestFit="1" customWidth="1"/><col min="6" max="6" width="9.25" style="21" bestFit="1" customWidth="1"/><col min="7" max="7" width="9.75" style="21" bestFit="1" customWidth="1"/><col min="8" max="8" width="12.375" style="21" bestFit="1" customWidth="1"/><col min="9" max="9" width="14.125" style="8" bestFit="1" customWidth="1"/><col min="10" max="10" width="36.25" bestFit="1" customWidth="1"/></cols><sheetData><row r="1" spans="1:10" x14ac:dyDescent="0.3"><c r="A1" t="s"><v>8823</v></c></row><row r="2" spans="1:10" x14ac:dyDescent="0.3"><c r="A2" s="10" t="s"><v>3356</v></c><c r="B2" s="10" t="s"><v>3456</v></c><c r="C2" s="10" t="s"><v>8816</v></c><c r="D2" s="32" t="s"><v>8822</v></c><c r="E2" s="11" t="s"><v>8819</v></c><c r="F2" s="33" t="s"><v>8818</v></c><c r="G2" s="33" t="s"><v>3470</v></c><c r="H2" s="33" t="s"><v>8820</v></c><c r="I2" s="11" t="s"><v>8817</v></c><c r="J2" s="10" t="s"><v>3453</v></c></row><row r="3" spans="1:10" x14ac:dyDescent="0.3"><c r="A3" s="16" t="s"><v>3360</v></c><c r="B3" s="16" t="s"><v>3361</v></c><c r="C3" s="16" t="s"><v>6325</v></c><c r="D3" s="24"><v>-998184</v></c><c r="E3" s="17"><v>119</v></c><c r="F3" s="25"><v>0.194134</v></c><c r="G3" s="25"><v>0.12514600000000001</v></c><c r="H3" s="25"><v>4.7621200000000002E-2</v></c><c r="I3" s="17"><v>9.0456900000000003E-3</v></c><c r="J3" s="16" t="s"><v>3388</v></c></row><row r="4" spans="1:10" x14ac:dyDescent="0.3"><c r="A4" s="16" t="s"><v>3360</v></c><c r="B4" s="16" t="s"><v>3361</v></c><c r="C4" s="16" t="s"><v>6899</v></c><c r="D4" s="24"><v>-997927</v></c><c r="E4" s="17"><v>11</v></c><c r="F4" s="25"><v>1.3285E-2</v></c><c r="G4" s="25"><v>-0.63560300000000003</v></c><c r="H4" s="25"><v>0.21252299999999999</v></c><c r="I4" s="17"><v>2.9818100000000001E-3</v></c><c r="J4" s="16" t="s"><v>3391</v></c></row><row r="5" spans="1:10" x14ac:dyDescent="0.3"><c r="A5" s="16" t="s"><v>3360</v></c><c r="B5" s="16" t="s"><v>3361</v></c><c r="C5" s="16" t="s"><v>5910</v></c><c r="D5" s="24"><v>-996133</v></c><c r="E5" s="17"><v>8</v></c><c r="F5" s="25"><v>4.8780499999999997E-2</v></c><c r="G5" s="25"><v>-0.52777600000000002</v></c><c r="H5" s="25"><v>0.197298</v></c><c r="I5" s="17"><v>9.5795900000000007E-3</v></c><c r="J5" s="16" t="s"><v>3416</v></c></row><row r="6" spans="1:10" x14ac:dyDescent="0.3"><c r="A6" s="16" t="s"><v>3360</v></c><c r="B6" s="16" t="s"><v>3361</v></c><c r="C6" s="16" t="s"><v>6961</v></c><c r="D6" s="24"><v>-994686</v></c><c r="E6" s="17"><v>5</v></c><c r="F6" s="25"><v>2.0491800000000001E-2</v></c><c r="G6" s="25"><v>0.45588000000000001</v></c><c r="H6" s="25"><v>0.160606</v></c><c r="I6" s="17"><v>5.4897699999999997E-3</v></c><c r="J6" s="16" t="s"><v>3390</v></c></row><row r="7" spans="1:10" x14ac:dyDescent="0.3"><c r="A7" s="16" t="s"><v>3360</v></c><c r="B7" s="16" t="s"><v>3361</v></c><c r="C7" s="16" t="s"><v>6326</v></c><c r="D7" s="24"><v>-994595</v></c><c r="E7" s="17"><v>100</v></c><c r="F7" s="25"><v>0.15782099999999999</v></c><c r="G7" s="25"><v>0.13966999999999999</v></c><c r="H7" s="25"><v>5.2855300000000001E-2</v></c><c r="I7" s="17"><v>8.6752099999999992E-3</v></c><c r="J7" s="16" t="s"><v>3388</v></c></row><row r="8" spans="1:10" x14ac:dyDescent="0.3"><c r="A8" s="16" t="s"><v>3360</v></c><c r="B8" s="16" t="s"><v>3361</v></c><c r="C8" s="16" t="s"><v>7167</v></c><c r="D8" s="24"><v>-993600</v></c><c r="E8" s="17"><v>13</v></c><c r="F8" s="25"><v>1.6290700000000002E-2</v></c><c r="G8" s="25"><v>0.48914999999999997</v></c><c r="H8" s="25"><v>0.184861</v></c><c r="I8" s="17"><v>8.5315700000000005E-3</v></c><c r="J8" s="16" t="s"><v>3370</v></c></row><row r="9" spans="1:10" x14ac:dyDescent="0.3"><c r="A9" s="16" t="s"><v>3360</v></c><c r="B9" s="16" t="s"><v>3361</v></c><c r="C9" s="16" t="s"><v>7168</v></c><c r="D9" s="24"><v>-993598</v></c><c r="E9" s="17"><v>13</v></c><c r="F9" s="25"><v>1.6290700000000002E-2</v></c><c r="G9" s="25"><v>0.48914999999999997</v></c><c r="H9" s="25"><v>0.184861</v></c><c r="I9" s="17"><v>8.5315700000000005E-3</v></c><c r="J9" s="16" t="s"><v>3370</v></c></row><row r="10" spans="1:10" x14ac:dyDescent="0.3"><c r="A10" s="16" t="s"><v>3360</v></c><c r="B10" s="16" t="s"><v>3361</v></c><c r="C10" s="16" t="s"><v>7169</v></c><c r="D10" s="24"><v>-993157</v></c><c r="E10" s="17"><v>13</v></c><c r="F10" s="25"><v>1.6290700000000002E-2</v></c><c r="G10" s="25"><v>0.48914999999999997</v></c><c r="H10" s="25"><v>0.184861</v></c><c r="I10" s="17"><v>8.5315700000000005E-3</v></c><c r="J10" s="16" t="s"><v>3370</v></c></row><row r="11" spans="1:10" x14ac:dyDescent="0.3"><c r="A11" s="16" t="s"><v>3360</v></c><c r="B11" s="16" t="s"><v>3361</v></c><c r="C11" s="16" t="s"><v>7170</v></c><c r="D11" s="24"><v>-990341</v></c><c r="E11" s="17"><v>13</v></c><c r="F11" s="25"><v>1.6290700000000002E-2</v></c><c r="G11" s="25"><v>0.48914999999999997</v></c><c r="H11" s="25"><v>0.184861</v></c><c r="I11" s="17"><v>8.5315700000000005E-3</v></c><c r="J11" s="16" t="s"><v>3370</v></c></row><row r="12" spans="1:10" x14ac:dyDescent="0.3"><c r="A12" s="16" t="s"><v>3360</v></c><c r="B12" s="16" t="s"><v>3361</v></c><c r="C12" s="16" t="s"><v>7171</v></c><c r="D12" s="24"><v>-990241</v></c><c r="E12" s="17"><v>13</v></c><c r="F12" s="25"><v>1.6290700000000002E-2</v></c><c r="G12" s="25"><v>0.48914999999999997</v></c><c r="H12" s="25"><v>0.184861</v></c><c r="I12" s="17"><v>8.5315700000000005E-3</v></c><c r="J12" s="16" t="s"><v>3370</v></c></row><row r="13" spans="1:10" x14ac:dyDescent="0.3"><c r="A13" s="16" t="s"><v>3360</v></c><c r="B13" s="16" t="s"><v>3361</v></c><c r="C13" s="16" t="s"><v>7172</v></c><c r="D13" s="24"><v>-989683</v></c><c r="E13" s="17"><v>13</v></c><c r="F13" s="25"><v>1.6290700000000002E-2</v></c><c r="G13" s="25"><v>0.48914999999999997</v></c><c r="H13" s="25"><v>0.184861</v></c><c r="I13" s="17"><v>8.5315700000000005E-3</v></c><c r="J13" s="16" t="s"><v>3370</v></c></row><row r="14" spans="1:10" x14ac:dyDescent="0.3"><c r="A14" s="16" t="s"><v>3360</v></c><c r="B14" s="16" t="s"><v>3361</v></c><c r="C14" s="16" t="s"><v>7173</v></c><c r="D14" s="24"><v>-989380</v></c><c r="E14" s="17"><v>13</v></c><c r="F14" s="25"><v>1.6290700000000002E-2</v></c><c r="G14" s="25"><v>0.48914999999999997</v></c><c r="H14" s="25"><v>0.184861</v></c><c r="I14" s="17"><v>8.5315700000000005E-3</v></c><c r="J14" s="16" t="s"><v>3370</v></c></row><row r="15" spans="1:10" x14ac:dyDescent="0.3"><c r="A15" s="16" t="s"><v>3360</v></c><c r="B15" s="16" t="s"><v>3361</v></c><c r="C15" s="16" t="s"><v>7174</v></c><c r="D15" s="24"><v>-989118</v></c><c r="E15" s="17"><v>13</v></c><c r="F15" s="25"><v>1.6290700000000002E-2</v></c><c r="G15" s="25"><v>0.48914999999999997</v></c><c r="H15" s="25"><v>0.184861</v></c><c r="I15" s="17"><v>8.5315700000000005E-3</v></c><c r="J15" s="16" t="s"><v>3370</v></c></row><row r="16" spans="1:10" x14ac:dyDescent="0.3"><c r="A16" s="16" t="s"><v>3360</v></c><c r="B16" s="16" t="s"><v>3361</v></c><c r="C16" s="16" t="s"><v>7175</v></c><c r="D16" s="24"><v>-988893</v></c><c r="E16" s="17"><v>13</v></c><c r="F16" s="25"><v>1.63728E-2</v></c><c r="G16" s="25"><v>0.48793900000000001</v></c><c r="H16" s="25"><v>0.18484800000000001</v></c><c r="I16" s="17"><v>8.6902799999999999E-3</v></c><c r="J16" s="16" t="s"><v>3370</v></c></row><row r="17" spans="1:10" x14ac:dyDescent="0.3"><c r="A17" s="16" t="s"><v>3360</v></c><c r="B17" s="16" t="s"><v>3361</v></c><c r="C17" s="16" t="s"><v>7176</v></c><c r="D17" s="24"><v>-987576</v></c><c r="E17" s="17"><v>13</v></c><c r="F17" s="25"><v>1.6290700000000002E-2</v></c><c r="G17" s="25"><v>0.48914999999999997</v></c><c r="H17" s="25"><v>0.184861</v></c><c r="I17" s="17"><v>8.5315700000000005E-3</v></c><c r="J17" s="16" t="s"><v>3370</v></c></row><row r="18" spans="1:10" x14ac:dyDescent="0.3"><c r="A18" s="16" t="s"><v>3360</v></c><c r="B18" s="16" t="s"><v>3361</v></c><c r="C18" s="16" t="s"><v>7177</v></c><c r="D18" s="24"><v>-987560</v></c><c r="E18" s="17"><v>13</v></c><c r="F18" s="25"><v>1.6290700000000002E-2</v></c><c r="G18" s="25"><v>0.48914999999999997</v></c><c r="H18" s="25"><v>0.184861</v></c><c r="I18" s="17"><v>8.5315700000000005E-3</v></c><c r="J18" s="16" t="s"><v>3370</v></c></row><row r="19" spans="1:10" x14ac:dyDescent="0.3"><c r="A19" s="16" t="s"><v>3360</v></c><c r="B19" s="16" t="s"><v>3361</v></c><c r="C19" s="16" t="s"><v>7178</v></c><c r="D19" s="24"><v>-985717</v></c><c r="E19" s="17"><v>13</v></c><c r="F19" s="25"><v>1.6290700000000002E-2</v></c><c r="G19" s="25"><v>0.48914999999999997</v></c><c r="H19" s="25"><v>0.184861</v></c><c r="I19" s="17"><v>8.5315700000000005E-3</v></c><c r="J19" s="16" t="s"><v>3370</v></c></row><row r="20" spans="1:10" x14ac:dyDescent="0.3"><c r="A20" s="16" t="s"><v>3360</v></c><c r="B20" s="16" t="s"><v>3361</v></c><c r="C20" s="16" t="s"><v>5510</v></c><c r="D20" s="24"><v>-984879</v></c><c r="E20" s="17"><v>2</v></c><c r="F20" s="25"><v>1.13636E-2</v></c><c r="G20" s="25"><v>1.24414</v></c><c r="H20" s="25"><v>0.46561900000000001</v></c><c r="I20" s="17"><v>9.4881600000000007E-3</v></c><c r="J20" s="16" t="s"><v>3445</v></c></row><row r="21" spans="1:10" x14ac:dyDescent="0.3"><c r="A21" s="16" t="s"><v>3360</v></c><c r="B21" s="16" t="s"><v>3361</v></c><c r="C21" s="16" t="s"><v>5510</v></c><c r="D21" s="24"><v>-984879</v></c><c r="E21" s="17"><v>8</v></c><c r="F21" s="25"><v>2.9411799999999998E-2</v></c><c r="G21" s="25"><v>0.96846900000000002</v></c><c r="H21" s="25"><v>0.31557400000000002</v></c><c r="I21" s="17"><v>2.68505E-3</v></c><c r="J21" s="16" t="s"><v>3420</v></c></row><row r="22" spans="1:10" x14ac:dyDescent="0.3"><c r="A22" s="16" t="s"><v>3360</v></c><c r="B22" s="16" t="s"><v>3361</v></c><c r="C22" s="16" t="s"><v>7179</v></c><c r="D22" s="24"><v>-984863</v></c><c r="E22" s="17"><v>13</v></c><c r="F22" s="25"><v>1.6290700000000002E-2</v></c><c r="G22" s="25"><v>0.48914999999999997</v></c><c r="H22" s="25"><v>0.184861</v></c><c r="I22" s="17"><v>8.5315700000000005E-3</v></c><c r="J22" s="16" t="s"><v>3370</v></c></row><row r="23" spans="1:10" x14ac:dyDescent="0.3"><c r="A23" s="16" t="s"><v>3360</v></c><c r="B23" s="16" t="s"><v>3361</v></c><c r="C23" s="16" t="s"><v>7180</v></c><c r="D23" s="24"><v>-984528</v></c><c r="E23" s="17"><v>13</v></c><c r="F23" s="25"><v>1.6290700000000002E-2</v></c><c r="G23" s="25"><v>0.48914999999999997</v></c><c r="H23" s="25"><v>0.184861</v></c><c r="I23" s="17"><v>8.5315700000000005E-3</v></c><c r="J23" s="16" t="s"><v>3370</v></c></row><row r="24" spans="1:10" x14ac:dyDescent="0.3"><c r="A24" s="16" t="s"><v>3360</v></c><c r="B24" s="16" t="s"><v>3361</v></c><c r="C24" s="16" t="s"><v>6327</v></c><c r="D24" s="24"><v>-984081</v></c><c r="E24" s="17"><v>116</v></c><c r="F24" s="25"><v>0.181564</v></c><c r="G24" s="25"><v>0.141897</v></c><c r="H24" s="25"><v>5.13032E-2</v></c><c r="I24" s="17"><v>6.0406799999999997E-3</v></c><c r="J24" s="16" t="s"><v>3388</v></c></row><row r="25" spans="1:10" x14ac:dyDescent="0.3"><c r="A25" s="16" t="s"><v>3360</v></c><c r="B25" s="16" t="s"><v>3361</v></c><c r="C25" s="16" t="s"><v>7181</v></c><c r="D25" s="24"><v>-983856</v></c><c r="E25" s="17"><v>13</v></c><c r="F25" s="25"><v>1.6290700000000002E-2</v></c><c r="G25" s="25"><v>0.48914999999999997</v></c><c r="H25" s="25"><v>0.184861</v></c><c r="I25" s="17"><v>8.5315700000000005E-3</v></c><c r="J25" s="16" t="s"><v>3370</v></c></row><row r="26" spans="1:10" x14ac:dyDescent="0.3"><c r="A26" s="16" t="s"><v>3360</v></c><c r="B26" s="16" t="s"><v>3361</v></c><c r="C26" s="16" t="s"><v>7182</v></c><c r="D26" s="24"><v>-983812</v></c><c r="E26" s="17"><v>13</v></c><c r="F26" s="25"><v>1.6290700000000002E-2</v></c><c r="G26" s="25"><v>0.48914999999999997</v></c><c r="H26" s="25"><v>0.184861</v></c><c r="I26" s="17"><v>8.5315700000000005E-3</v></c><c r="J26" s="16" t="s"><v>3370</v></c></row><row r="27" spans="1:10" x14ac:dyDescent="0.3"><c r="A27" s="16" t="s"><v>3360</v></c><c r="B27" s="16" t="s"><v>3361</v></c><c r="C27" s="16" t="s"><v>7183</v></c><c r="D27" s="24"><v>-983528</v></c><c r="E27" s="17"><v>13</v></c><c r="F27" s="25"><v>1.6290700000000002E-2</v></c><c r="G27" s="25"><v>0.48914999999999997</v></c><c r="H27" s="25"><v>0.184861</v></c><c r="I27" s="17"><v>8.5315700000000005E-3</v></c><c r="J27" s="16" t="s"><v>3370</v></c></row><row r="28" spans="1:10" x14ac:dyDescent="0.3"><c r="A28" s="16" t="s"><v>3360</v></c><c r="B28" s="16" t="s"><v>3361</v></c><c r="C28" s="16" t="s"><v>7184</v></c><c r="D28" s="24"><v>-983212</v></c><c r="E28" s="17"><v>13</v></c><c r="F28" s="25"><v>1.6290700000000002E-2</v></c><c r="G28" s="25"><v>0.48914999999999997</v></c><c r="H28" s="25"><v>0.184861</v></c><c r="I28" s="17"><v>8.5315700000000005E-3</v></c><c r="J28" s="16" t="s"><v>3370</v></c></row><row r="29" spans="1:10" x14ac:dyDescent="0.3"><c r="A29" s="16" t="s"><v>3360</v></c><c r="B29" s="16" t="s"><v>3361</v></c><c r="C29" s="16" t="s"><v>7185</v></c><c r="D29" s="24"><v>-982971</v></c><c r="E29" s="17"><v>13</v></c><c r="F29" s="25"><v>1.6290700000000002E-2</v></c><c r="G29" s="25"><v>0.48914999999999997</v></c><c r="H29" s="25"><v>0.184861</v></c><c r="I29" s="17"><v>8.5315700000000005E-3</v></c><c r="J29" s="16" t="s"><v>3370</v></c></row><row r="30" spans="1:10" x14ac:dyDescent="0.3"><c r="A30" s="16" t="s"><v>3360</v></c><c r="B30" s="16" t="s"><v>3361</v></c><c r="C30" s="16" t="s"><v>5609</v></c><c r="D30" s="24"><v>-982260</v></c><c r="E30" s="17"><v>21</v></c><c r="F30" s="25"><v>8.4000000000000005E-2</v></c><c r="G30" s="25"><v>0.23352999999999999</v></c><c r="H30" s="25"><v>8.4552500000000003E-2</v></c><c r="I30" s="17"><v>6.8052399999999997E-3</v></c><c r="J30" s="16" t="s"><v>3434</v></c></row><row r="31" spans="1:10" x14ac:dyDescent="0.3"><c r="A31" s="16" t="s"><v>3360</v></c><c r="B31" s="16" t="s"><v>3361</v></c><c r="C31" s="16" t="s"><v>5609</v></c><c r="D31" s="24"><v>-982260</v></c><c r="E31" s="17"><v>29</v></c><c r="F31" s="25"><v>6.80751E-2</v></c><c r="G31" s="25"><v>0.27125500000000002</v></c><c r="H31" s="25"><v>7.9821199999999995E-2</v></c><c r="I31" s="17"><v>8.38655E-4</v></c><c r="J31" s="16" t="s"><v>3441</v></c></row><row r="32" spans="1:10" x14ac:dyDescent="0.3"><c r="A32" s="16" t="s"><v>3360</v></c><c r="B32" s="16" t="s"><v>3361</v></c><c r="C32" s="16" t="s"><v>7186</v></c><c r="D32" s="24"><v>-980321</v></c><c r="E32" s="17"><v>13</v></c><c r="F32" s="25"><v>1.6290700000000002E-2</v></c><c r="G32" s="25"><v>0.48914999999999997</v></c><c r="H32" s="25"><v>0.184861</v></c><c r="I32" s="17"><v>8.5315700000000005E-3</v></c><c r="J32" s="16" t="s"><v>3370</v></c></row><row r="33" spans="1:10" x14ac:dyDescent="0.3"><c r="A33" s="16" t="s"><v>3360</v></c><c r="B33" s="16" t="s"><v>3361</v></c><c r="C33" s="16" t="s"><v>7187</v></c><c r="D33" s="24"><v>-979714</v></c><c r="E33" s="17"><v>13</v></c><c r="F33" s="25"><v>1.6290700000000002E-2</v></c><c r="G33" s="25"><v>0.48914999999999997</v></c><c r="H33" s="25"><v>0.184861</v></c><c r="I33" s="17"><v>8.5315700000000005E-3</v></c><c r="J33" s="16" t="s"><v>3370</v></c></row><row r="34" spans="1:10" x14ac:dyDescent="0.3"><c r="A34" s="16" t="s"><v>3360</v></c><c r="B34" s="16" t="s"><v>3361</v></c><c r="C34" s="16" t="s"><v>7188</v></c><c r="D34" s="24"><v>-979649</v></c><c r="E34" s="17"><v>13</v></c><c r="F34" s="25"><v>1.6290700000000002E-2</v></c><c r="G34" s="25"><v>0.48914999999999997</v></c><c r="H34" s="25"><v>0.184861</v></c><c r="I34" s="17"><v>8.5315700000000005E-3</v></c><c r="J34" s="16" t="s"><v>3370</v></c></row><row r="35" spans="1:10" x14ac:dyDescent="0.3"><c r="A35" s="16" t="s"><v>3360</v></c><c r="B35" s="16" t="s"><v>3361</v></c><c r="C35" s="16" t="s"><v>7189</v></c><c r="D35" s="24"><v>-979514</v></c><c r="E35" s="17"><v>13</v></c><c r="F35" s="25"><v>1.6290700000000002E-2</v></c><c r="G35" s="25"><v>0.48914999999999997</v></c><c r="H35" s="25"><v>0.184861</v></c><c r="I35" s="17"><v>8.5315700000000005E-3</v></c><c r="J35" s="16" t="s"><v>3370</v></c></row><row r="36" spans="1:10" x14ac:dyDescent="0.3"><c r="A36" s="16" t="s"><v>3360</v></c><c r="B36" s="16" t="s"><v>3361</v></c><c r="C36" s="16" t="s"><v>5481</v></c><c r="D36" s="24"><v>-979074</v></c><c r="E36" s="17"><v>164</v></c><c r="F36" s="25"><v>0.26966299999999999</v></c><c r="G36" s="25"><v>-0.118549</v></c><c r="H36" s="25"><v>3.93306E-2</v></c><c r="I36" s="17"><v>2.7821E-3</v></c><c r="J36" s="16" t="s"><v>3395</v></c></row><row r="37" spans="1:10" x14ac:dyDescent="0.3"><c r="A37" s="16" t="s"><v>3360</v></c><c r="B37" s="16" t="s"><v>3361</v></c><c r="C37" s="16" t="s"><v>6328</v></c><c r="D37" s="24"><v>-979026</v></c><c r="E37" s="17"><v>103</v></c><c r="F37" s="25"><v>0.16292100000000001</v></c><c r="G37" s="25"><v>0.14174</v></c><c r="H37" s="25"><v>5.2176800000000002E-2</v></c><c r="I37" s="17"><v>6.99213E-3</v></c><c r="J37" s="16" t="s"><v>3388</v></c></row><row r="38" spans="1:10" x14ac:dyDescent="0.3"><c r="A38" s="16" t="s"><v>3360</v></c><c r="B38" s="16" t="s"><v>3361</v></c><c r="C38" s="16" t="s"><v>6264</v></c><c r="D38" s="24"><v>-978644</v></c><c r="E38" s="17"><v>11</v></c><c r="F38" s="25"><v>2.4390200000000001E-2</v></c><c r="G38" s="25"><v>0.28396500000000002</v></c><c r="H38" s="25"><v>0.104978</v></c><c r="I38" s="17"><v>7.3937200000000003E-3</v></c><c r="J38" s="16" t="s"><v>3401</v></c></row><row r="39" spans="1:10" x14ac:dyDescent="0.3"><c r="A39" s="16" t="s"><v>3360</v></c><c r="B39" s="16" t="s"><v>3361</v></c><c r="C39" s="16" t="s"><v>7190</v></c><c r="D39" s="24"><v>-978472</v></c><c r="E39" s="17"><v>13</v></c><c r="F39" s="25"><v>1.6290700000000002E-2</v></c><c r="G39" s="25"><v>0.48914999999999997</v></c><c r="H39" s="25"><v>0.184861</v></c><c r="I39" s="17"><v>8.5315700000000005E-3</v></c><c r="J39" s="16" t="s"><v>3370</v></c></row><row r="40" spans="1:10" x14ac:dyDescent="0.3"><c r="A40" s="16" t="s"><v>3360</v></c><c r="B40" s="16" t="s"><v>3361</v></c><c r="C40" s="16" t="s"><v>7191</v></c><c r="D40" s="24"><v>-978471</v></c><c r="E40" s="17"><v>13</v></c><c r="F40" s="25"><v>1.6290700000000002E-2</v></c><c r="G40" s="25"><v>0.48914999999999997</v></c><c r="H40" s="25"><v>0.184861</v></c><c r="I40" s="17"><v>8.5315700000000005E-3</v></c><c r="J40" s="16" t="s"><v>3370</v></c></row><row r="41" spans="1:10" x14ac:dyDescent="0.3"><c r="A41" s="16" t="s"><v>3360</v></c><c r="B41" s="16" t="s"><v>3361</v></c><c r="C41" s="16" t="s"><v>5482</v></c><c r="D41" s="24"><v>-977917</v></c><c r="E41" s="17"><v>176</v></c><c r="F41" s="25"><v>0.27835100000000002</v></c><c r="G41" s="25"><v>-0.102923</v></c><c r="H41" s="25"><v>3.7145600000000001E-2</v></c><c r="I41" s="17"><v>5.9176599999999999E-3</v></c><c r="J41" s="16" t="s"><v>3395</v></c></row><row r="42" spans="1:10" x14ac:dyDescent="0.3"><c r="A42" s="16" t="s"><v>3360</v></c><c r="B42" s="16" t="s"><v>3361</v></c><c r="C42" s="16" t="s"><v>7192</v></c><c r="D42" s="24"><v>-976520</v></c><c r="E42" s="17"><v>13</v></c><c r="F42" s="25"><v>1.6290700000000002E-2</v></c><c r="G42" s="25"><v>0.48914999999999997</v></c><c r="H42" s="25"><v>0.184861</v></c><c r="I42" s="17"><v>8.5315700000000005E-3</v></c><c r="J42" s="16" t="s"><v>3370</v></c></row><row r="43" spans="1:10" x14ac:dyDescent="0.3"><c r="A43" s="16" t="s"><v>3360</v></c><c r="B43" s="16" t="s"><v>3361</v></c><c r="C43" s="16" t="s"><v>5511</v></c><c r="D43" s="24"><v>-976248</v></c><c r="E43" s="17"><v>2</v></c><c r="F43" s="25"><v>1.13636E-2</v></c><c r="G43" s="25"><v>1.24414</v></c><c r="H43" s="25"><v>0.46561900000000001</v></c><c r="I43" s="17"><v>9.4881600000000007E-3</v></c><c r="J43" s="16" t="s"><v>3445</v></c></row><row r="44" spans="1:10" x14ac:dyDescent="0.3"><c r="A44" s="16" t="s"><v>3360</v></c><c r="B44" s="16" t="s"><v>3361</v></c><c r="C44" s="16" t="s"><v>5511</v></c><c r="D44" s="24"><v>-976248</v></c><c r="E44" s="17"><v>8</v></c><c r="F44" s="25"><v>2.9411799999999998E-2</v></c><c r="G44" s="25"><v>0.96846900000000002</v></c><c r="H44" s="25"><v>0.31557400000000002</v></c><c r="I44" s="17"><v>2.68505E-3</v></c><c r="J44" s="16" t="s"><v>3420</v></c></row><row r="45" spans="1:10" x14ac:dyDescent="0.3"><c r="A45" s="16" t="s"><v>3360</v></c><c r="B45" s="16" t="s"><v>3361</v></c><c r="C45" s="16" t="s"><v>6020</v></c><c r="D45" s="24"><v>-976035</v></c><c r="E45" s="17"><v>6</v></c><c r="F45" s="25"><v>1.2E-2</v></c><c r="G45" s="25"><v>0.71996199999999999</v></c><c r="H45" s="25"><v>0.253494</v></c><c r="I45" s="17"><v>4.97781E-3</v></c><c r="J45" s="16" t="s"><v>3389</v></c></row><row r="46" spans="1:10" x14ac:dyDescent="0.3"><c r="A46" s="16" t="s"><v>3360</v></c><c r="B46" s="16" t="s"><v>3361</v></c><c r="C46" s="16" t="s"><v>5912</v></c><c r="D46" s="24"><v>-975503</v></c><c r="E46" s="17"><v>10</v></c><c r="F46" s="25"><v>6.8750000000000006E-2</v></c><c r="G46" s="25"><v>0.46864</v></c><c r="H46" s="25"><v>0.155308</v></c><c r="I46" s="17"><v>3.7815800000000001E-3</v></c><c r="J46" s="16" t="s"><v>3428</v></c></row><row r="47" spans="1:10" x14ac:dyDescent="0.3"><c r="A47" s="16" t="s"><v>3360</v></c><c r="B47" s="16" t="s"><v>3361</v></c><c r="C47" s="16" t="s"><v>5483</v></c><c r="D47" s="24"><v>-975365</v></c><c r="E47" s="17"><v>176</v></c><c r="F47" s="25"><v>0.27706199999999997</v></c><c r="G47" s="25"><v>-0.10296</v></c><c r="H47" s="25"><v>3.7537899999999999E-2</v></c><c r="I47" s="17"><v>6.4330400000000001E-3</v></c><c r="J47" s="16" t="s"><v>3395</v></c></row><row r="48" spans="1:10" x14ac:dyDescent="0.3"><c r="A48" s="16" t="s"><v>3360</v></c><c r="B48" s="16" t="s"><v>3361</v></c><c r="C48" s="16" t="s"><v>5913</v></c><c r="D48" s="24"><v>-973490</v></c><c r="E48" s="17"><v>5</v></c><c r="F48" s="25"><v>3.125E-2</v></c><c r="G48" s="25"><v>0.64437</v></c><c r="H48" s="25"><v>0.22220899999999999</v></c><c r="I48" s="17"><v>5.2651599999999996E-3</v></c><c r="J48" s="16" t="s"><v>3428</v></c></row><row r="49" spans="1:10" x14ac:dyDescent="0.3"><c r="A49" s="16" t="s"><v>3360</v></c><c r="B49" s="16" t="s"><v>3361</v></c><c r="C49" s="16" t="s"><v>6329</v></c><c r="D49" s="24"><v>-973290</v></c><c r="E49" s="17"><v>106</v></c><c r="F49" s="25"><v>0.16620099999999999</v></c><c r="G49" s="25"><v>0.137326</v></c><c r="H49" s="25"><v>5.1919100000000003E-2</v></c><c r="I49" s="17"><v>8.6130100000000008E-3</v></c><c r="J49" s="16" t="s"><v>3388</v></c></row><row r="50" spans="1:10" x14ac:dyDescent="0.3"><c r="A50" s="16" t="s"><v>3360</v></c><c r="B50" s="16" t="s"><v>3361</v></c><c r="C50" s="16" t="s"><v>6330</v></c><c r="D50" s="24"><v>-973171</v></c><c r="E50" s="17"><v>39</v></c><c r="F50" s="25"><v>5.7262599999999997E-2</v></c><c r="G50" s="25"><v>-0.24485999999999999</v></c><c r="H50" s="25"><v>8.41533E-2</v></c><c r="I50" s="17"><v>3.8969899999999999E-3</v></c><c r="J50" s="16" t="s"><v>3388</v></c></row><row r="51" spans="1:10" x14ac:dyDescent="0.3"><c r="A51" s="16" t="s"><v>3360</v></c><c r="B51" s="16" t="s"><v>3361</v></c><c r="C51" s="16" t="s"><v>6331</v></c><c r="D51" s="24"><v>-972972</v></c><c r="E51" s="17"><v>112</v></c><c r="F51" s="25"><v>0.17507</v></c><c r="G51" s="25"><v>0.13599</v></c><c r="H51" s="25"><v>5.10146E-2</v></c><c r="I51" s="17"><v>8.1120199999999993E-3</v></c><c r="J51" s="16" t="s"><v>3388</v></c></row><row r="52" spans="1:10" x14ac:dyDescent="0.3"><c r="A52" s="16" t="s"><v>3360</v></c><c r="B52" s="16" t="s"><v>3361</v></c><c r="C52" s="16" t="s"><v>3471</v></c><c r="D52" s="24"><v>-970849</v></c><c r="E52" s="17"><v>13</v></c><c r="F52" s="25"><v>1.6883100000000002E-2</v></c><c r="G52" s="25"><v>0.448681</v></c><c r="H52" s="25"><v>0.169687</v></c><c r="I52" s="17"><v>8.59532E-3</v></c><c r="J52" s="16" t="s"><v>3384</v></c></row><row r="53" spans="1:10" x14ac:dyDescent="0.3"><c r="A53" s="16" t="s"><v>3360</v></c><c r="B53" s="16" t="s"><v>3361</v></c><c r="C53" s="16" t="s"><v>3472</v></c><c r="D53" s="24"><v>-969019</v></c><c r="E53" s="17"><v>29</v></c><c r="F53" s="25"><v>3.77604E-2</v></c><c r="G53" s="25"><v>0.366118</v></c><c r="H53" s="25"><v>0.115782</v></c><c r="I53" s="17"><v>1.7171700000000001E-3</v></c><c r="J53" s="16" t="s"><v>3384</v></c></row><row r="54" spans="1:10" x14ac:dyDescent="0.3"><c r="A54" s="16" t="s"><v>3360</v></c><c r="B54" s="16" t="s"><v>3361</v></c><c r="C54" s="16" t="s"><v>3472</v></c><c r="D54" s="24"><v>-969019</v></c><c r="E54" s="17"><v>6</v></c><c r="F54" s="25"><v>2.7026999999999999E-2</v></c><c r="G54" s="25"><v>0.50496799999999997</v></c><c r="H54" s="25"><v>0.180391</v></c><c r="I54" s="17"><v>6.2793800000000002E-3</v></c><c r="J54" s="16" t="s"><v>3402</v></c></row><row r="55" spans="1:10" x14ac:dyDescent="0.3"><c r="A55" s="16" t="s"><v>3360</v></c><c r="B55" s="16" t="s"><v>3361</v></c><c r="C55" s="16" t="s"><v>3472</v></c><c r="D55" s="24"><v>-969019</v></c><c r="E55" s="17"><v>33</v></c><c r="F55" s="25"><v>4.0048500000000001E-2</v></c><c r="G55" s="25"><v>0.30470999999999998</v></c><c r="H55" s="25"><v>0.10528700000000001</v></c><c r="I55" s="17"><v>4.0429999999999997E-3</v></c><c r="J55" s="16" t="s"><v>3391</v></c></row><row r="56" spans="1:10" x14ac:dyDescent="0.3"><c r="A56" s="16" t="s"><v>3360</v></c><c r="B56" s="16" t="s"><v>3361</v></c><c r="C56" s="16" t="s"><v>6332</v></c><c r="D56" s="24"><v>-968650</v></c><c r="E56" s="17"><v>108</v></c><c r="F56" s="25"><v>0.16666700000000001</v></c><c r="G56" s="25"><v>0.14876</v></c><c r="H56" s="25"><v>5.2850000000000001E-2</v></c><c r="I56" s="17"><v>5.2143399999999996E-3</v></c><c r="J56" s="16" t="s"><v>3388</v></c></row><row r="57" spans="1:10" x14ac:dyDescent="0.3"><c r="A57" s="16" t="s"><v>3360</v></c><c r="B57" s="16" t="s"><v>3361</v></c><c r="C57" s="16" t="s"><v>5484</v></c><c r="D57" s="24"><v>-968397</v></c><c r="E57" s="17"><v>160</v></c><c r="F57" s="25"><v>0.245478</v></c><c r="G57" s="25"><v>0.111204</v></c><c r="H57" s="25"><v>3.6440699999999999E-2</v></c><c r="I57" s="17"><v>2.4659500000000002E-3</v></c><c r="J57" s="16" t="s"><v>3395</v></c></row><row r="58" spans="1:10" x14ac:dyDescent="0.3"><c r="A58" s="16" t="s"><v>3360</v></c><c r="B58" s="16" t="s"><v>3361</v></c><c r="C58" s="16" t="s"><v>5485</v></c><c r="D58" s="24"><v>-967366</v></c><c r="E58" s="17"><v>158</v></c><c r="F58" s="25"><v>0.24285699999999999</v></c><c r="G58" s="25"><v>0.11122799999999999</v></c><c r="H58" s="25"><v>3.63804E-2</v></c><c r="I58" s="17"><v>2.4206700000000002E-3</v></c><c r="J58" s="16" t="s"><v>3395</v></c></row><row r="59" spans="1:10" x14ac:dyDescent="0.3"><c r="A59" s="16" t="s"><v>3360</v></c><c r="B59" s="16" t="s"><v>3361</v></c><c r="C59" s="16" t="s"><v>5486</v></c><c r="D59" s="24"><v>-967211</v></c><c r="E59" s="17"><v>161</v></c><c r="F59" s="25"><v>0.24613399999999999</v></c><c r="G59" s="25"><v>0.10992300000000001</v></c><c r="H59" s="25"><v>3.6387500000000003E-2</v></c><c r="I59" s="17"><v>2.72273E-3</v></c><c r="J59" s="16" t="s"><v>3395</v></c></row><row r="60" spans="1:10" x14ac:dyDescent="0.3"><c r="A60" s="16" t="s"><v>3360</v></c><c r="B60" s="16" t="s"><v>3361</v></c><c r="C60" s="16" t="s"><v>6333</v></c><c r="D60" s="24"><v>-966925</v></c><c r="E60" s="17"><v>98</v></c><c r="F60" s="25"><v>0.15428600000000001</v></c><c r="G60" s="25"><v>0.17043700000000001</v></c><c r="H60" s="25"><v>5.5347500000000001E-2</v></c><c r="I60" s="17"><v>2.2721799999999999E-3</v></c><c r="J60" s="16" t="s"><v>3388</v></c></row><row r="61" spans="1:10" x14ac:dyDescent="0.3"><c r="A61" s="16" t="s"><v>3360</v></c><c r="B61" s="16" t="s"><v>3361</v></c><c r="C61" s="16" t="s"><v>6334</v></c><c r="D61" s="24"><v>-966116</v></c><c r="E61" s="17"><v>105</v></c><c r="F61" s="25"><v>0.159664</v></c><c r="G61" s="25"><v>0.17996699999999999</v></c><c r="H61" s="25"><v>5.4788999999999997E-2</v></c><c r="I61" s="17"><v>1.1455899999999999E-3</v></c><c r="J61" s="16" t="s"><v>3388</v></c></row><row r="62" spans="1:10" x14ac:dyDescent="0.3"><c r="A62" s="16" t="s"><v>3360</v></c><c r="B62" s="16" t="s"><v>3361</v></c><c r="C62" s="16" t="s"><v>6265</v></c><c r="D62" s="24"><v>-964923</v></c><c r="E62" s="17"><v>3</v></c><c r="F62" s="25"><v>6.0975600000000001E-3</v></c><c r="G62" s="25"><v>0.60373600000000005</v></c><c r="H62" s="25"><v>0.224387</v></c><c r="I62" s="17"><v>7.7090300000000004E-3</v></c><c r="J62" s="16" t="s"><v>3401</v></c></row><row r="63" spans="1:10" x14ac:dyDescent="0.3"><c r="A63" s="16" t="s"><v>3360</v></c><c r="B63" s="16" t="s"><v>3361</v></c><c r="C63" s="16" t="s"><v>6335</v></c><c r="D63" s="24"><v>-964326</v></c><c r="E63" s="17"><v>122</v></c><c r="F63" s="25"><v>0.19436600000000001</v></c><c r="G63" s="25"><v>0.159219</v></c><c r="H63" s="25"><v>5.1194900000000002E-2</v></c><c r="I63" s="17"><v>2.0559900000000002E-3</v></c><c r="J63" s="16" t="s"><v>3388</v></c></row><row r="64" spans="1:10" x14ac:dyDescent="0.3"><c r="A64" s="16" t="s"><v>3360</v></c><c r="B64" s="16" t="s"><v>3361</v></c><c r="C64" s="16" t="s"><v>6336</v></c><c r="D64" s="24"><v>-962377</v></c><c r="E64" s="17"><v>123</v></c><c r="F64" s="25"><v>0.194134</v></c><c r="G64" s="25"><v>0.15840599999999999</v></c><c r="H64" s="25"><v>5.1231199999999998E-2</v></c><c r="I64" s="17"><v>2.1809799999999999E-3</v></c><c r="J64" s="16" t="s"><v>3388</v></c></row><row r="65" spans="1:10" x14ac:dyDescent="0.3"><c r="A65" s="16" t="s"><v>3360</v></c><c r="B65" s="16" t="s"><v>3361</v></c><c r="C65" s="16" t="s"><v>6337</v></c><c r="D65" s="24"><v>-962337</v></c><c r="E65" s="17"><v>123</v></c><c r="F65" s="25"><v>0.194134</v></c><c r="G65" s="25"><v>0.15840599999999999</v></c><c r="H65" s="25"><v>5.1231199999999998E-2</v></c><c r="I65" s="17"><v>2.1809799999999999E-3</v></c><c r="J65" s="16" t="s"><v>3388</v></c></row><row r="66" spans="1:10" x14ac:dyDescent="0.3"><c r="A66" s="16" t="s"><v>3360</v></c><c r="B66" s="16" t="s"><v>3361</v></c><c r="C66" s="16" t="s"><v>6338</v></c><c r="D66" s="24"><v>-961968</v></c><c r="E66" s="17"><v>122</v></c><c r="F66" s="25"><v>0.193277</v></c><c r="G66" s="25"><v>0.15831400000000001</v></c><c r="H66" s="25"><v>5.1415200000000001E-2</v></c><c r="I66" s="17"><v>2.27422E-3</v></c><c r="J66" s="16" t="s"><v>3388</v></c></row><row r="67" spans="1:10" x14ac:dyDescent="0.3"><c r="A67" s="16" t="s"><v>3360</v></c><c r="B67" s="16" t="s"><v>3361</v></c><c r="C67" s="16" t="s"><v>6339</v></c><c r="D67" s="24"><v>-961895</v></c><c r="E67" s="17"><v>123</v></c><c r="F67" s="25"><v>0.194134</v></c><c r="G67" s="25"><v>0.15840599999999999</v></c><c r="H67" s="25"><v>5.1231199999999998E-2</v></c><c r="I67" s="17"><v>2.1809799999999999E-3</v></c><c r="J67" s="16" t="s"><v>3388</v></c></row><row r="68" spans="1:10" x14ac:dyDescent="0.3"><c r="A68" s="16" t="s"><v>3360</v></c><c r="B68" s="16" t="s"><v>3361</v></c><c r="C68" s="16" t="s"><v>6340</v></c><c r="D68" s="24"><v>-960998</v></c><c r="E68" s="17"><v>123</v></c><c r="F68" s="25"><v>0.194134</v></c><c r="G68" s="25"><v>0.15840599999999999</v></c><c r="H68" s="25"><v>5.1231199999999998E-2</v></c><c r="I68" s="17"><v>2.1809799999999999E-3</v></c><c r="J68" s="16" t="s"><v>3388</v></c></row><row r="69" spans="1:10" x14ac:dyDescent="0.3"><c r="A69" s="16" t="s"><v>3360</v></c><c r="B69" s="16" t="s"><v>3361</v></c><c r="C69" s="16" t="s"><v>6341</v></c><c r="D69" s="24"><v>-960476</v></c><c r="E69" s="17"><v>151</v></c><c r="F69" s="25"><v>0.256303</v></c><c r="G69" s="25"><v>0.12643099999999999</v></c><c r="H69" s="25"><v>4.7728100000000002E-2</v></c><c r="I69" s="17"><v>8.5145199999999994E-3</v></c><c r="J69" s="16" t="s"><v>3388</v></c></row><row r="70" spans="1:10" x14ac:dyDescent="0.3"><c r="A70" s="16" t="s"><v>3360</v></c><c r="B70" s="16" t="s"><v>3361</v></c><c r="C70" s="16" t="s"><v>6342</v></c><c r="D70" s="24"><v>-959348</v></c><c r="E70" s="17"><v>118</v></c><c r="F70" s="25"><v>0.18296100000000001</v></c><c r="G70" s="25"><v>0.166357</v></c><c r="H70" s="25"><v>5.30471E-2</v></c><c r="I70" s="17"><v>1.8878E-3</v></c><c r="J70" s="16" t="s"><v>3388</v></c></row><row r="71" spans="1:10" x14ac:dyDescent="0.3"><c r="A71" s="16" t="s"><v>3360</v></c><c r="B71" s="16" t="s"><v>3361</v></c><c r="C71" s="16" t="s"><v>6343</v></c><c r="D71" s="24"><v>-957485</v></c><c r="E71" s="17"><v>123</v></c><c r="F71" s="25"><v>0.194134</v></c><c r="G71" s="25"><v>0.15840599999999999</v></c><c r="H71" s="25"><v>5.1231199999999998E-2</v></c><c r="I71" s="17"><v>2.1809799999999999E-3</v></c><c r="J71" s="16" t="s"><v>3388</v></c></row><row r="72" spans="1:10" x14ac:dyDescent="0.3"><c r="A72" s="16" t="s"><v>3360</v></c><c r="B72" s="16" t="s"><v>3361</v></c><c r="C72" s="16" t="s"><v>6344</v></c><c r="D72" s="24"><v>-957030</v></c><c r="E72" s="17"><v>123</v></c><c r="F72" s="25"><v>0.194134</v></c><c r="G72" s="25"><v>0.15840599999999999</v></c><c r="H72" s="25"><v>5.1231199999999998E-2</v></c><c r="I72" s="17"><v>2.1809799999999999E-3</v></c><c r="J72" s="16" t="s"><v>3388</v></c></row><row r="73" spans="1:10" x14ac:dyDescent="0.3"><c r="A73" s="16" t="s"><v>3360</v></c><c r="B73" s="16" t="s"><v>3361</v></c><c r="C73" s="16" t="s"><v>6345</v></c><c r="D73" s="24"><v>-956525</v></c><c r="E73" s="17"><v>114</v></c><c r="F73" s="25"><v>0.177871</v></c><c r="G73" s="25"><v>0.14541799999999999</v></c><c r="H73" s="25"><v>5.1893300000000003E-2</v></c><c r="I73" s="17"><v>5.4154099999999998E-3</v></c><c r="J73" s="16" t="s"><v>3388</v></c></row><row r="74" spans="1:10" x14ac:dyDescent="0.3"><c r="A74" s="16" t="s"><v>3360</v></c><c r="B74" s="16" t="s"><v>3361</v></c><c r="C74" s="16" t="s"><v>6346</v></c><c r="D74" s="24"><v>-956074</v></c><c r="E74" s="17"><v>123</v></c><c r="F74" s="25"><v>0.194134</v></c><c r="G74" s="25"><v>0.15840599999999999</v></c><c r="H74" s="25"><v>5.1231199999999998E-2</v></c><c r="I74" s="17"><v>2.1809799999999999E-3</v></c><c r="J74" s="16" t="s"><v>3388</v></c></row><row r="75" spans="1:10" x14ac:dyDescent="0.3"><c r="A75" s="16" t="s"><v>3360</v></c><c r="B75" s="16" t="s"><v>3361</v></c><c r="C75" s="16" t="s"><v>6347</v></c><c r="D75" s="24"><v>-955878</v></c><c r="E75" s="17"><v>123</v></c><c r="F75" s="25"><v>0.194134</v></c><c r="G75" s="25"><v>0.15840599999999999</v></c><c r="H75" s="25"><v>5.1231199999999998E-2</v></c><c r="I75" s="17"><v>2.1809799999999999E-3</v></c><c r="J75" s="16" t="s"><v>3388</v></c></row><row r="76" spans="1:10" x14ac:dyDescent="0.3"><c r="A76" s="16" t="s"><v>3360</v></c><c r="B76" s="16" t="s"><v>3361</v></c><c r="C76" s="16" t="s"><v>6348</v></c><c r="D76" s="24"><v>-953842</v></c><c r="E76" s="17"><v>124</v></c><c r="F76" s="25"><v>0.199438</v></c><c r="G76" s="25"><v>0.149173</v></c><c r="H76" s="25"><v>5.0618299999999998E-2</v></c><c r="I76" s="17"><v>3.46832E-3</v></c><c r="J76" s="16" t="s"><v>3388</v></c></row><row r="77" spans="1:10" x14ac:dyDescent="0.3"><c r="A77" s="16" t="s"><v>3360</v></c><c r="B77" s="16" t="s"><v>3361</v></c><c r="C77" s="16" t="s"><v>5487</v></c><c r="D77" s="24"><v>-953257</v></c><c r="E77" s="17"><v>165</v></c><c r="F77" s="25"><v>0.25644299999999998</v></c><c r="G77" s="25"><v>0.10251300000000001</v></c><c r="H77" s="25"><v>3.6325999999999997E-2</v></c><c r="I77" s="17"><v>5.0695599999999999E-3</v></c><c r="J77" s="16" t="s"><v>3395</v></c></row><row r="78" spans="1:10" x14ac:dyDescent="0.3"><c r="A78" s="16" t="s"><v>3360</v></c><c r="B78" s="16" t="s"><v>3361</v></c><c r="C78" s="16" t="s"><v>5487</v></c><c r="D78" s="24"><v>-953257</v></c><c r="E78" s="17"><v>143</v></c><c r="F78" s="25"><v>0.24022299999999999</v></c><c r="G78" s="25"><v>0.133603</v></c><c r="H78" s="25"><v>4.7035100000000003E-2</v></c><c r="I78" s="17"><v>4.8222400000000002E-3</v></c><c r="J78" s="16" t="s"><v>3388</v></c></row><row r="79" spans="1:10" x14ac:dyDescent="0.3"><c r="A79" s="16" t="s"><v>3360</v></c><c r="B79" s="16" t="s"><v>3361</v></c><c r="C79" s="16" t="s"><v>6349</v></c><c r="D79" s="24"><v>-952820</v></c><c r="E79" s="17"><v>122</v></c><c r="F79" s="25"><v>0.19522500000000001</v></c><c r="G79" s="25"><v>0.15704399999999999</v></c><c r="H79" s="25"><v>5.08978E-2</v></c><c r="I79" s="17"><v>2.2277299999999998E-3</v></c><c r="J79" s="16" t="s"><v>3388</v></c></row><row r="80" spans="1:10" x14ac:dyDescent="0.3"><c r="A80" s="16" t="s"><v>3360</v></c><c r="B80" s="16" t="s"><v>3361</v></c><c r="C80" s="16" t="s"><v>6056</v></c><c r="D80" s="24"><v>-952641</v></c><c r="E80" s="17"><v>52</v></c><c r="F80" s="25"><v>0.27570099999999997</v></c><c r="G80" s="25"><v>0.27005200000000001</v></c><c r="H80" s="25"><v>0.101491</v></c><c r="I80" s="17"><v>9.1512E-3</v></c><c r="J80" s="16" t="s"><v>3406</v></c></row><row r="81" spans="1:10" x14ac:dyDescent="0.3"><c r="A81" s="16" t="s"><v>3360</v></c><c r="B81" s="16" t="s"><v>3361</v></c><c r="C81" s="16" t="s"><v>6350</v></c><c r="D81" s="24"><v>-951927</v></c><c r="E81" s="17"><v>104</v></c><c r="F81" s="25"><v>0.16106400000000001</v></c><c r="G81" s="25"><v>0.173258</v></c><c r="H81" s="25"><v>5.3243600000000002E-2</v></c><c r="I81" s="17"><v>1.2718199999999999E-3</v></c><c r="J81" s="16" t="s"><v>3388</v></c></row><row r="82" spans="1:10" x14ac:dyDescent="0.3"><c r="A82" s="16" t="s"><v>3360</v></c><c r="B82" s="16" t="s"><v>3361</v></c><c r="C82" s="16" t="s"><v>6351</v></c><c r="D82" s="24"><v>-951558</v></c><c r="E82" s="17"><v>152</v></c><c r="F82" s="25"><v>0.26050400000000001</v></c><c r="G82" s="25"><v>-0.12745400000000001</v></c><c r="H82" s="25"><v>4.6920999999999997E-2</v></c><c r="I82" s="17"><v>6.9954099999999996E-3</v></c><c r="J82" s="16" t="s"><v>3388</v></c></row><row r="83" spans="1:10" x14ac:dyDescent="0.3"><c r="A83" s="16" t="s"><v>3360</v></c><c r="B83" s="16" t="s"><v>3361</v></c><c r="C83" s="16" t="s"><v>6352</v></c><c r="D83" s="24"><v>-951494</v></c><c r="E83" s="17"><v>153</v></c><c r="F83" s="25"><v>0.26257000000000003</v></c><c r="G83" s="25"><v>-0.13201399999999999</v></c><c r="H83" s="25"><v>4.6798800000000002E-2</v></c><c r="I83" s="17"><v>5.1186699999999996E-3</v></c><c r="J83" s="16" t="s"><v>3388</v></c></row><row r="84" spans="1:10" x14ac:dyDescent="0.3"><c r="A84" s="16" t="s"><v>3360</v></c><c r="B84" s="16" t="s"><v>3361</v></c><c r="C84" s="16" t="s"><v>6353</v></c><c r="D84" s="24"><v>-951195</v></c><c r="E84" s="17"><v>110</v></c><c r="F84" s="25"><v>0.173184</v></c><c r="G84" s="25"><v>0.15931799999999999</v></c><c r="H84" s="25"><v>5.1195499999999998E-2</v></c><c r="I84" s="17"><v>2.0432100000000002E-3</v></c><c r="J84" s="16" t="s"><v>3388</v></c></row><row r="85" spans="1:10" x14ac:dyDescent="0.3"><c r="A85" s="16" t="s"><v>3360</v></c><c r="B85" s="16" t="s"><v>3361</v></c><c r="C85" s="16" t="s"><v>5902</v></c><c r="D85" s="24"><v>-950786</v></c><c r="E85" s="17"><v>2</v></c><c r="F85" s="25"><v>9.0090099999999996E-3</v></c><c r="G85" s="25"><v>-0.85111800000000004</v></c><c r="H85" s="25"><v>0.31986300000000001</v></c><c r="I85" s="17"><v>9.2451100000000008E-3</v></c><c r="J85" s="16" t="s"><v>3402</v></c></row><row r="86" spans="1:10" x14ac:dyDescent="0.3"><c r="A86" s="16" t="s"><v>3360</v></c><c r="B86" s="16" t="s"><v>3361</v></c><c r="C86" s="16" t="s"><v>6354</v></c><c r="D86" s="24"><v>-950605</v></c><c r="E86" s="17"><v>124</v></c><c r="F86" s="25"><v>0.19692699999999999</v></c><c r="G86" s="25"><v>0.16208</v></c><c r="H86" s="25"><v>5.0493200000000002E-2</v></c><c r="I86" s="17"><v>1.47613E-3</v></c><c r="J86" s="16" t="s"><v>3388</v></c></row><row r="87" spans="1:10" x14ac:dyDescent="0.3"><c r="A87" s="16" t="s"><v>3360</v></c><c r="B87" s="16" t="s"><v>3361</v></c><c r="C87" s="16" t="s"><v>7193</v></c><c r="D87" s="24"><v>-944918</v></c><c r="E87" s="17"><v>74</v></c><c r="F87" s="25"><v>9.8236799999999999E-2</v></c><c r="G87" s="25"><v>0.17766599999999999</v></c><c r="H87" s="25"><v>6.7541000000000004E-2</v></c><c r="I87" s="17"><v>8.9233200000000002E-3</v></c><c r="J87" s="16" t="s"><v>3370</v></c></row><row r="88" spans="1:10" x14ac:dyDescent="0.3"><c r="A88" s="16" t="s"><v>3360</v></c><c r="B88" s="16" t="s"><v>3361</v></c><c r="C88" s="16" t="s"><v>6355</v></c><c r="D88" s="24"><v>-943843</v></c><c r="E88" s="17"><v>143</v></c><c r="F88" s="25"><v>0.241477</v></c><c r="G88" s="25"><v>0.14108399999999999</v></c><c r="H88" s="25"><v>4.7579900000000001E-2</v></c><c r="I88" s="17"><v>3.2752699999999998E-3</v></c><c r="J88" s="16" t="s"><v>3388</v></c></row><row r="89" spans="1:10" x14ac:dyDescent="0.3"><c r="A89" s="16" t="s"><v>3360</v></c><c r="B89" s="16" t="s"><v>3361</v></c><c r="C89" s="16" t="s"><v>6356</v></c><c r="D89" s="24"><v>-943607</v></c><c r="E89" s="17"><v>151</v></c><c r="F89" s="25"><v>0.25842700000000002</v></c><c r="G89" s="25"><v>0.12873799999999999</v></c><c r="H89" s="25"><v>4.6808900000000001E-2</v></c><c r="I89" s="17"><v>6.3273399999999999E-3</v></c><c r="J89" s="16" t="s"><v>3388</v></c></row><row r="90" spans="1:10" x14ac:dyDescent="0.3"><c r="A90" s="16" t="s"><v>3360</v></c><c r="B90" s="16" t="s"><v>3361</v></c><c r="C90" s="16" t="s"><v>6357</v></c><c r="D90" s="24"><v>-943063</v></c><c r="E90" s="17"><v>122</v></c><c r="F90" s="25"><v>0.19522500000000001</v></c><c r="G90" s="25"><v>0.158805</v></c><c r="H90" s="25"><v>5.0492599999999999E-2</v></c><c r="I90" s="17"><v>1.83197E-3</v></c><c r="J90" s="16" t="s"><v>3388</v></c></row><row r="91" spans="1:10" x14ac:dyDescent="0.3"><c r="A91" s="16" t="s"><v>3360</v></c><c r="B91" s="16" t="s"><v>3361</v></c><c r="C91" s="16" t="s"><v>6358</v></c><c r="D91" s="24"><v>-942983</v></c><c r="E91" s="17"><v>147</v></c><c r="F91" s="25"><v>0.24789900000000001</v></c><c r="G91" s="25"><v>0.13769100000000001</v></c><c r="H91" s="25"><v>4.6289200000000003E-2</v></c><c r="I91" s="17"><v>3.1797000000000001E-3</v></c><c r="J91" s="16" t="s"><v>3388</v></c></row><row r="92" spans="1:10" x14ac:dyDescent="0.3"><c r="A92" s="16" t="s"><v>3360</v></c><c r="B92" s="16" t="s"><v>3361</v></c><c r="C92" s="16" t="s"><v>6359</v></c><c r="D92" s="24"><v>-942981</v></c><c r="E92" s="17"><v>147</v></c><c r="F92" s="25"><v>0.24789900000000001</v></c><c r="G92" s="25"><v>0.13489000000000001</v></c><c r="H92" s="25"><v>4.6308599999999998E-2</v></c><c r="I92" s="17"><v>3.85901E-3</v></c><c r="J92" s="16" t="s"><v>3388</v></c></row><row r="93" spans="1:10" x14ac:dyDescent="0.3"><c r="A93" s="16" t="s"><v>3360</v></c><c r="B93" s="16" t="s"><v>3361</v></c><c r="C93" s="16" t="s"><v>6360</v></c><c r="D93" s="24"><v>-942879</v></c><c r="E93" s="17"><v>147</v></c><c r="F93" s="25"><v>0.24720700000000001</v></c><c r="G93" s="25"><v>0.13614499999999999</v></c><c r="H93" s="25"><v>4.63311E-2</v></c><c r="I93" s="17"><v>3.5617299999999999E-3</v></c><c r="J93" s="16" t="s"><v>3388</v></c></row><row r="94" spans="1:10" x14ac:dyDescent="0.3"><c r="A94" s="16" t="s"><v>3360</v></c><c r="B94" s="16" t="s"><v>3361</v></c><c r="C94" s="16" t="s"><v>6361</v></c><c r="D94" s="24"><v>-942844</v></c><c r="E94" s="17"><v>122</v></c><c r="F94" s="25"><v>0.194134</v></c><c r="G94" s="25"><v>0.156527</v></c><c r="H94" s="25"><v>5.0447800000000001E-2</v></c><c r="I94" s="17"><v>2.10574E-3</v></c><c r="J94" s="16" t="s"><v>3388</v></c></row><row r="95" spans="1:10" x14ac:dyDescent="0.3"><c r="A95" s="16" t="s"><v>3360</v></c><c r="B95" s="16" t="s"><v>3361</v></c><c r="C95" s="16" t="s"><v>5488</v></c><c r="D95" s="24"><v>-942823</v></c><c r="E95" s="17"><v>49</v></c><c r="F95" s="25"><v>6.31443E-2</v></c><c r="G95" s="25"><v>0.18523300000000001</v></c><c r="H95" s="25"><v>7.0158100000000001E-2</v></c><c r="I95" s="17"><v>8.6899999999999998E-3</v></c><c r="J95" s="16" t="s"><v>3395</v></c></row><row r="96" spans="1:10" x14ac:dyDescent="0.3"><c r="A96" s="16" t="s"><v>3360</v></c><c r="B96" s="16" t="s"><v>3361</v></c><c r="C96" s="16" t="s"><v>6362</v></c><c r="D96" s="24"><v>-942663</v></c><c r="E96" s="17"><v>122</v></c><c r="F96" s="25"><v>0.194134</v></c><c r="G96" s="25"><v>0.156527</v></c><c r="H96" s="25"><v>5.0447800000000001E-2</v></c><c r="I96" s="17"><v>2.10574E-3</v></c><c r="J96" s="16" t="s"><v>3388</v></c></row><row r="97" spans="1:10" x14ac:dyDescent="0.3"><c r="A97" s="16" t="s"><v>3360</v></c><c r="B97" s="16" t="s"><v>3361</v></c><c r="C97" s="16" t="s"><v>6363</v></c><c r="D97" s="24"><v>-942455</v></c><c r="E97" s="17"><v>153</v></c><c r="F97" s="25"><v>0.26117299999999999</v></c><c r="G97" s="25"><v>0.12723100000000001</v></c><c r="H97" s="25"><v>4.6851499999999997E-2</v></c><c r="I97" s="17"><v>7.0108599999999998E-3</v></c><c r="J97" s="16" t="s"><v>3388</v></c></row><row r="98" spans="1:10" x14ac:dyDescent="0.3"><c r="A98" s="16" t="s"><v>3360</v></c><c r="B98" s="16" t="s"><v>3361</v></c><c r="C98" s="16" t="s"><v>6364</v></c><c r="D98" s="24"><v>-942198</v></c><c r="E98" s="17"><v>146</v></c><c r="F98" s="25"><v>0.246499</v></c><c r="G98" s="25"><v>0.13486200000000001</v></c><c r="H98" s="25"><v>4.6378500000000003E-2</v></c><c r="I98" s="17"><v>3.9193400000000003E-3</v></c><c r="J98" s="16" t="s"><v>3388</v></c></row><row r="99" spans="1:10" x14ac:dyDescent="0.3"><c r="A99" s="16" t="s"><v>3360</v></c><c r="B99" s="16" t="s"><v>3361</v></c><c r="C99" s="16" t="s"><v>6365</v></c><c r="D99" s="24"><v>-940310</v></c><c r="E99" s="17"><v>124</v></c><c r="F99" s="25"><v>0.19692699999999999</v></c><c r="G99" s="25"><v>-0.14955299999999999</v></c><c r="H99" s="25"><v>5.0924799999999999E-2</v></c><c r="I99" s="17"><v>3.5817499999999999E-3</v></c><c r="J99" s="16" t="s"><v>3388</v></c></row><row r="100" spans="1:10" x14ac:dyDescent="0.3"><c r="A100" s="16" t="s"><v>3360</v></c><c r="B100" s="16" t="s"><v>3361</v></c><c r="C100" s="16" t="s"><v>6366</v></c><c r="D100" s="24"><v>-939934</v></c><c r="E100" s="17"><v>116</v></c><c r="F100" s="25"><v>0.180672</v></c><c r="G100" s="25"><v>0.15967500000000001</v></c><c r="H100" s="25"><v>5.29542E-2</v></c><c r="I100" s="17"><v>2.7933599999999999E-3</v></c><c r="J100" s="16" t="s"><v>3388</v></c></row><row r="101" spans="1:10" x14ac:dyDescent="0.3"><c r="A101" s="16" t="s"><v>3360</v></c><c r="B101" s="16" t="s"><v>3361</v></c><c r="C101" s="16" t="s"><v>6367</v></c><c r="D101" s="24"><v>-939801</v></c><c r="E101" s="17"><v>122</v></c><c r="F101" s="25"><v>0.19273699999999999</v></c><c r="G101" s="25"><v>0.143069</v></c><c r="H101" s="25"><v>5.1792900000000003E-2</v></c><c r="I101" s="17"><v>6.1043199999999999E-3</v></c><c r="J101" s="16" t="s"><v>3388</v></c></row><row r="102" spans="1:10" x14ac:dyDescent="0.3"><c r="A102" s="16" t="s"><v>3360</v></c><c r="B102" s="16" t="s"><v>3361</v></c><c r="C102" s="16" t="s"><v>5069</v></c><c r="D102" s="24"><v>-936927</v></c><c r="E102" s="17"><v>21</v></c><c r="F102" s="25"><v>0.06</v></c><c r="G102" s="25"><v>-0.45353700000000002</v></c><c r="H102" s="25"><v>0.15773400000000001</v></c><c r="I102" s="17"><v>4.6767199999999997E-3</v></c><c r="J102" s="16" t="s"><v>3405</v></c></row><row r="103" spans="1:10" x14ac:dyDescent="0.3"><c r="A103" s="16" t="s"><v>3360</v></c><c r="B103" s="16" t="s"><v>3361</v></c><c r="C103" s="16" t="s"><v>5069</v></c><c r="D103" s="24"><v>-936927</v></c><c r="E103" s="17"><v>45</v></c><c r="F103" s="25"><v>6.5826300000000004E-2</v></c><c r="G103" s="25"><v>-0.20847299999999999</v></c><c r="H103" s="25"><v>7.9092499999999996E-2</v></c><c r="I103" s="17"><v>8.8439E-3</v></c><c r="J103" s="16" t="s"><v>3388</v></c></row><row r="104" spans="1:10" x14ac:dyDescent="0.3"><c r="A104" s="16" t="s"><v>3360</v></c><c r="B104" s="16" t="s"><v>3361</v></c><c r="C104" s="16" t="s"><v>5890</v></c><c r="D104" s="24"><v>-936150</v></c><c r="E104" s="17"><v>5</v></c><c r="F104" s="25"><v>1.9230799999999999E-2</v></c><c r="G104" s="25"><v>-0.75883400000000001</v></c><c r="H104" s="25"><v>0.212895</v></c><c r="I104" s="17"><v>5.44627E-4</v></c><c r="J104" s="16" t="s"><v>3436</v></c></row><row r="105" spans="1:10" x14ac:dyDescent="0.3"><c r="A105" s="16" t="s"><v>3360</v></c><c r="B105" s="16" t="s"><v>3361</v></c><c r="C105" s="16" t="s"><v>5489</v></c><c r="D105" s="24"><v>-935141</v></c><c r="E105" s="17"><v>142</v></c><c r="F105" s="25"><v>0.21005199999999999</v></c><c r="G105" s="25"><v>-0.119409</v></c><c r="H105" s="25"><v>4.3462800000000003E-2</v></c><c r="I105" s="17"><v>6.3466900000000003E-3</v></c><c r="J105" s="16" t="s"><v>3395</v></c></row><row r="106" spans="1:10" x14ac:dyDescent="0.3"><c r="A106" s="16" t="s"><v>3360</v></c><c r="B106" s="16" t="s"><v>3361</v></c><c r="C106" s="16" t="s"><v>6644</v></c><c r="D106" s="24"><v>-933800</v></c><c r="E106" s="17"><v>90</v></c><c r="F106" s="25"><v>0.13472200000000001</v></c><c r="G106" s="25"><v>0.19895399999999999</v></c><c r="H106" s="25"><v>6.4626799999999998E-2</v></c><c r="I106" s="17"><v>2.2767600000000001E-3</v></c><c r="J106" s="16" t="s"><v>3409</v></c></row><row r="107" spans="1:10" x14ac:dyDescent="0.3"><c r="A107" s="16" t="s"><v>3360</v></c><c r="B107" s="16" t="s"><v>3361</v></c><c r="C107" s="16" t="s"><v>5903</v></c><c r="D107" s="24"><v>-933502</v></c><c r="E107" s="17"><v>2</v></c><c r="F107" s="25"><v>9.0090099999999996E-3</v></c><c r="G107" s="25"><v>-0.85111800000000004</v></c><c r="H107" s="25"><v>0.31986300000000001</v></c><c r="I107" s="17"><v>9.2451100000000008E-3</v></c><c r="J107" s="16" t="s"><v>3402</v></c></row><row r="108" spans="1:10" x14ac:dyDescent="0.3"><c r="A108" s="16" t="s"><v>3360</v></c><c r="B108" s="16" t="s"><v>3361</v></c><c r="C108" s="16" t="s"><v>5903</v></c><c r="D108" s="24"><v>-933502</v></c><c r="E108" s="17"><v>11</v></c><c r="F108" s="25"><v>1.4905099999999999E-2</v></c><c r="G108" s="25"><v>0.38620599999999999</v></c><c r="H108" s="25"><v>0.136159</v></c><c r="I108" s="17"><v>4.8703699999999997E-3</v></c><c r="J108" s="16" t="s"><v>3372</v></c></row><row r="109" spans="1:10" x14ac:dyDescent="0.3"><c r="A109" s="16" t="s"><v>3360</v></c><c r="B109" s="16" t="s"><v>3361</v></c><c r="C109" s="16" t="s"><v>6645</v></c><c r="D109" s="24"><v>-931772</v></c><c r="E109" s="17"><v>130</v></c><c r="F109" s="25"><v>0.20416699999999999</v></c><c r="G109" s="25"><v>-0.16506799999999999</v></c><c r="H109" s="25"><v>6.05652E-2</v></c><c r="I109" s="17"><v>6.8062699999999997E-3</v></c><c r="J109" s="16" t="s"><v>3409</v></c></row><row r="110" spans="1:10" x14ac:dyDescent="0.3"><c r="A110" s="16" t="s"><v>3360</v></c><c r="B110" s="16" t="s"><v>3361</v></c><c r="C110" s="16" t="s"><v>6646</v></c><c r="D110" s="24"><v>-929040</v></c><c r="E110" s="17"><v>126</v></c><c r="F110" s="25"><v>0.20084299999999999</v></c><c r="G110" s="25"><v>0.157137</v></c><c r="H110" s="25"><v>5.8306900000000002E-2</v></c><c r="I110" s="17"><v>7.4439500000000004E-3</v></c><c r="J110" s="16" t="s"><v>3409</v></c></row><row r="111" spans="1:10" x14ac:dyDescent="0.3"><c r="A111" s="16" t="s"><v>3360</v></c><c r="B111" s="16" t="s"><v>3361</v></c><c r="C111" s="16" t="s"><v>5574</v></c><c r="D111" s="24"><v>-928469</v></c><c r="E111" s="17"><v>6</v></c><c r="F111" s="25"><v>2.43056E-2</v></c><c r="G111" s="25"><v>-0.60701099999999997</v></c><c r="H111" s="25"><v>0.22620199999999999</v></c><c r="I111" s="17"><v>8.2974999999999993E-3</v></c><c r="J111" s="16" t="s"><v>3377</v></c></row><row r="112" spans="1:10" x14ac:dyDescent="0.3"><c r="A112" s="16" t="s"><v>3360</v></c><c r="B112" s="16" t="s"><v>3361</v></c><c r="C112" s="16" t="s"><v>6647</v></c><c r="D112" s="24"><v>-928423</v></c><c r="E112" s="17"><v>127</v></c><c r="F112" s="25"><v>0.202817</v></c><c r="G112" s="25"><v>0.160303</v></c><c r="H112" s="25"><v>5.8260399999999997E-2</v></c><c r="I112" s="17"><v>6.3008400000000003E-3</v></c><c r="J112" s="16" t="s"><v>3409</v></c></row><row r="113" spans="1:10" x14ac:dyDescent="0.3"><c r="A113" s="16" t="s"><v>3360</v></c><c r="B113" s="16" t="s"><v>3361</v></c><c r="C113" s="16" t="s"><v>6648</v></c><c r="D113" s="24"><v>-928288</v></c><c r="E113" s="17"><v>127</v></c><c r="F113" s="25"><v>0.19944600000000001</v></c><c r="G113" s="25"><v>0.16039600000000001</v></c><c r="H113" s="25"><v>5.8302399999999997E-2</v></c><c r="I113" s="17"><v>6.3079199999999998E-3</v></c><c r="J113" s="16" t="s"><v>3409</v></c></row><row r="114" spans="1:10" x14ac:dyDescent="0.3"><c r="A114" s="16" t="s"><v>3360</v></c><c r="B114" s="16" t="s"><v>3361</v></c><c r="C114" s="16" t="s"><v>3473</v></c><c r="D114" s="24"><v>-927913</v></c><c r="E114" s="17"><v>17</v></c><c r="F114" s="25"><v>2.2077900000000001E-2</v></c><c r="G114" s="25"><v>0.40104699999999999</v></c><c r="H114" s="25"><v>0.14833299999999999</v></c><c r="I114" s="17"><v>7.2259899999999998E-3</v></c><c r="J114" s="16" t="s"><v>3384</v></c></row><row r="115" spans="1:10" x14ac:dyDescent="0.3"><c r="A115" s="16" t="s"><v>3360</v></c><c r="B115" s="16" t="s"><v>3361</v></c><c r="C115" s="16" t="s"><v>6649</v></c><c r="D115" s="24"><v>-927900</v></c><c r="E115" s="17"><v>127</v></c><c r="F115" s="25"><v>0.19944600000000001</v></c><c r="G115" s="25"><v>0.16039600000000001</v></c><c r="H115" s="25"><v>5.8302399999999997E-2</v></c><c r="I115" s="17"><v>6.3079199999999998E-3</v></c><c r="J115" s="16" t="s"><v>3409</v></c></row><row r="116" spans="1:10" x14ac:dyDescent="0.3"><c r="A116" s="16" t="s"><v>3360</v></c><c r="B116" s="16" t="s"><v>3361</v></c><c r="C116" s="16" t="s"><v>6650</v></c><c r="D116" s="24"><v>-927386</v></c><c r="E116" s="17"><v>127</v></c><c r="F116" s="25"><v>0.19944600000000001</v></c><c r="G116" s="25"><v>0.16039600000000001</v></c><c r="H116" s="25"><v>5.8302399999999997E-2</v></c><c r="I116" s="17"><v>6.3079199999999998E-3</v></c><c r="J116" s="16" t="s"><v>3409</v></c></row><row r="117" spans="1:10" x14ac:dyDescent="0.3"><c r="A117" s="16" t="s"><v>3360</v></c><c r="B117" s="16" t="s"><v>3361</v></c><c r="C117" s="16" t="s"><v>6651</v></c><c r="D117" s="24"><v>-927288</v></c><c r="E117" s="17"><v>118</v></c><c r="F117" s="25"><v>0.17867</v></c><c r="G117" s="25"><v>0.16918800000000001</v></c><c r="H117" s="25"><v>6.0111999999999999E-2</v></c><c r="I117" s="17"><v>5.2141799999999997E-3</v></c><c r="J117" s="16" t="s"><v>3409</v></c></row><row r="118" spans="1:10" x14ac:dyDescent="0.3"><c r="A118" s="16" t="s"><v>3360</v></c><c r="B118" s="16" t="s"><v>3361</v></c><c r="C118" s="16" t="s"><v>6652</v></c><c r="D118" s="24"><v>-927021</v></c><c r="E118" s="17"><v>127</v></c><c r="F118" s="25"><v>0.19944600000000001</v></c><c r="G118" s="25"><v>0.16039600000000001</v></c><c r="H118" s="25"><v>5.8302399999999997E-2</v></c><c r="I118" s="17"><v>6.3079199999999998E-3</v></c><c r="J118" s="16" t="s"><v>3409</v></c></row><row r="119" spans="1:10" x14ac:dyDescent="0.3"><c r="A119" s="16" t="s"><v>3360</v></c><c r="B119" s="16" t="s"><v>3361</v></c><c r="C119" s="16" t="s"><v>6368</v></c><c r="D119" s="24"><v>-926100</v></c><c r="E119" s="17"><v>173</v></c><c r="F119" s="25"><v>0.30446899999999999</v></c><c r="G119" s="25"><v>-0.11705699999999999</v></c><c r="H119" s="25"><v>4.4237199999999997E-2</v></c><c r="I119" s="17"><v>8.5846900000000007E-3</v></c><c r="J119" s="16" t="s"><v>3388</v></c></row><row r="120" spans="1:10" x14ac:dyDescent="0.3"><c r="A120" s="16" t="s"><v>3360</v></c><c r="B120" s="16" t="s"><v>3361</v></c><c r="C120" s="16" t="s"><v>6368</v></c><c r="D120" s="24"><v>-926100</v></c><c r="E120" s="17"><v>188</v></c><c r="F120" s="25"><v>0.31994499999999998</v></c><c r="G120" s="25"><v>-0.13426199999999999</v></c><c r="H120" s="25"><v>4.9381800000000003E-2</v></c><c r="I120" s="17"><v>6.9403700000000004E-3</v></c><c r="J120" s="16" t="s"><v>3409</v></c></row><row r="121" spans="1:10" x14ac:dyDescent="0.3"><c r="A121" s="16" t="s"><v>3360</v></c><c r="B121" s="16" t="s"><v>3361</v></c><c r="C121" s="16" t="s"><v>6653</v></c><c r="D121" s="24"><v>-925601</v></c><c r="E121" s="17"><v>123</v></c><c r="F121" s="25"><v>0.190278</v></c><c r="G121" s="25"><v>0.15290000000000001</v></c><c r="H121" s="25"><v>5.7824100000000003E-2</v></c><c r="I121" s="17"><v>8.6272599999999994E-3</v></c><c r="J121" s="16" t="s"><v>3409</v></c></row><row r="122" spans="1:10" x14ac:dyDescent="0.3"><c r="A122" s="16" t="s"><v>3360</v></c><c r="B122" s="16" t="s"><v>3361</v></c><c r="C122" s="16" t="s"><v>6654</v></c><c r="D122" s="24"><v>-925367</v></c><c r="E122" s="17"><v>5</v></c><c r="F122" s="25"><v>8.3333299999999999E-3</v></c><c r="G122" s="25"><v>-0.71911099999999994</v></c><c r="H122" s="25"><v>0.21806300000000001</v></c><c r="I122" s="17"><v>1.09442E-3</v></c><c r="J122" s="16" t="s"><v>3409</v></c></row><row r="123" spans="1:10" x14ac:dyDescent="0.3"><c r="A123" s="16" t="s"><v>3360</v></c><c r="B123" s="16" t="s"><v>3361</v></c><c r="C123" s="16" t="s"><v>6655</v></c><c r="D123" s="24"><v>-925118</v></c><c r="E123" s="17"><v>127</v></c><c r="F123" s="25"><v>0.19305600000000001</v></c><c r="G123" s="25"><v>-0.21419299999999999</v></c><c r="H123" s="25"><v>5.9746300000000002E-2</v></c><c r="I123" s="17"><v>3.94466E-4</v></c><c r="J123" s="16" t="s"><v>3409</v></c></row><row r="124" spans="1:10" x14ac:dyDescent="0.3"><c r="A124" s="16" t="s"><v>3360</v></c><c r="B124" s="16" t="s"><v>3361</v></c><c r="C124" s="16" t="s"><v>5490</v></c><c r="D124" s="24"><v>-924644</v></c><c r="E124" s="17"><v>36</v></c><c r="F124" s="25"><v>4.6391799999999997E-2</v></c><c r="G124" s="25"><v>0.20853099999999999</v></c><c r="H124" s="25"><v>7.8172500000000006E-2</v></c><c r="I124" s="17"><v>8.0275499999999996E-3</v></c><c r="J124" s="16" t="s"><v>3395</v></c></row><row r="125" spans="1:10" x14ac:dyDescent="0.3"><c r="A125" s="16" t="s"><v>3360</v></c><c r="B125" s="16" t="s"><v>3361</v></c><c r="C125" s="16" t="s"><v>6656</v></c><c r="D125" s="24"><v>-924594</v></c><c r="E125" s="17"><v>123</v></c><c r="F125" s="25"><v>0.18698100000000001</v></c><c r="G125" s="25"><v>0.20080500000000001</v></c><c r="H125" s="25"><v>5.8565699999999998E-2</v></c><c r="I125" s="17"><v>6.9313800000000004E-4</v></c><c r="J125" s="16" t="s"><v>3409</v></c></row><row r="126" spans="1:10" x14ac:dyDescent="0.3"><c r="A126" s="16" t="s"><v>3360</v></c><c r="B126" s="16" t="s"><v>3361</v></c><c r="C126" s="16" t="s"><v>5491</v></c><c r="D126" s="24"><v>-924493</v></c><c r="E126" s="17"><v>36</v></c><c r="F126" s="25"><v>4.6391799999999997E-2</v></c><c r="G126" s="25"><v>0.20853099999999999</v></c><c r="H126" s="25"><v>7.8172500000000006E-2</v></c><c r="I126" s="17"><v>8.0275499999999996E-3</v></c><c r="J126" s="16" t="s"><v>3395</v></c></row><row r="127" spans="1:10" x14ac:dyDescent="0.3"><c r="A127" s="16" t="s"><v>3360</v></c><c r="B127" s="16" t="s"><v>3361</v></c><c r="C127" s="16" t="s"><v>6657</v></c><c r="D127" s="24"><v>-924238</v></c><c r="E127" s="17"><v>122</v></c><c r="F127" s="25"><v>0.186111</v></c><c r="G127" s="25"><v>0.20169899999999999</v></c><c r="H127" s="25"><v>5.8726100000000003E-2</v></c><c r="I127" s="17"><v>6.7887399999999999E-4</v></c><c r="J127" s="16" t="s"><v>3409</v></c></row><row r="128" spans="1:10" x14ac:dyDescent="0.3"><c r="A128" s="16" t="s"><v>3360</v></c><c r="B128" s="16" t="s"><v>3361</v></c><c r="C128" s="16" t="s"><v>6658</v></c><c r="D128" s="24"><v>-923811</v></c><c r="E128" s="17"><v>130</v></c><c r="F128" s="25"><v>0.20555599999999999</v></c><c r="G128" s="25"><v>-0.17329600000000001</v></c><c r="H128" s="25"><v>5.9436700000000002E-2</v></c><c r="I128" s="17"><v>3.8227600000000001E-3</v></c><c r="J128" s="16" t="s"><v>3409</v></c></row><row r="129" spans="1:10" x14ac:dyDescent="0.3"><c r="A129" s="16" t="s"><v>3360</v></c><c r="B129" s="16" t="s"><v>3361</v></c><c r="C129" s="16" t="s"><v>6659</v></c><c r="D129" s="24"><v>-923726</v></c><c r="E129" s="17"><v>130</v></c><c r="F129" s="25"><v>0.204986</v></c><c r="G129" s="25"><v>-0.17430999999999999</v></c><c r="H129" s="25"><v>5.9422999999999997E-2</v></c><c r="I129" s="17"><v>3.6168200000000002E-3</v></c><c r="J129" s="16" t="s"><v>3409</v></c></row><row r="130" spans="1:10" x14ac:dyDescent="0.3"><c r="A130" s="16" t="s"><v>3360</v></c><c r="B130" s="16" t="s"><v>3361</v></c><c r="C130" s="16" t="s"><v>5492</v></c><c r="D130" s="24"><v>-921598</v></c><c r="E130" s="17"><v>36</v></c><c r="F130" s="25"><v>4.6391799999999997E-2</v></c><c r="G130" s="25"><v>0.20853099999999999</v></c><c r="H130" s="25"><v>7.8172500000000006E-2</v></c><c r="I130" s="17"><v>8.0275499999999996E-3</v></c><c r="J130" s="16" t="s"><v>3395</v></c></row><row r="131" spans="1:10" x14ac:dyDescent="0.3"><c r="A131" s="16" t="s"><v>3360</v></c><c r="B131" s="16" t="s"><v>3361</v></c><c r="C131" s="16" t="s"><v>5493</v></c><c r="D131" s="24"><v>-921008</v></c><c r="E131" s="17"><v>41</v></c><c r="F131" s="25"><v>5.4263600000000002E-2</v></c><c r="G131" s="25"><v>-0.188973</v></c><c r="H131" s="25"><v>7.2445499999999996E-2</v></c><c r="I131" s="17"><v>9.5198000000000001E-3</v></c><c r="J131" s="16" t="s"><v>3395</v></c></row><row r="132" spans="1:10" x14ac:dyDescent="0.3"><c r="A132" s="16" t="s"><v>3360</v></c><c r="B132" s="16" t="s"><v>3361</v></c><c r="C132" s="16" t="s"><v>6266</v></c><c r="D132" s="24"><v>-920672</v></c><c r="E132" s="17"><v>18</v></c><c r="F132" s="25"><v>3.6585399999999997E-2</v></c><c r="G132" s="25"><v>0.287775</v></c><c r="H132" s="25"><v>9.6523200000000003E-2</v></c><c r="I132" s="17"><v>3.20974E-3</v></c><c r="J132" s="16" t="s"><v>3401</v></c></row><row r="133" spans="1:10" x14ac:dyDescent="0.3"><c r="A133" s="16" t="s"><v>3360</v></c><c r="B133" s="16" t="s"><v>3361</v></c><c r="C133" s="16" t="s"><v>5028</v></c><c r="D133" s="24"><v>-920581</v></c><c r="E133" s="17"><v>24</v></c><c r="F133" s="25"><v>3.8338700000000003E-2</v></c><c r="G133" s="25"><v>-0.30497200000000002</v></c><c r="H133" s="25"><v>0.11504399999999999</v></c><c r="I133" s="17"><v>8.5182699999999997E-3</v></c><c r="J133" s="16" t="s"><v>3413</v></c></row><row r="134" spans="1:10" x14ac:dyDescent="0.3"><c r="A134" s="16" t="s"><v>3360</v></c><c r="B134" s="16" t="s"><v>3361</v></c><c r="C134" s="16" t="s"><v>5904</v></c><c r="D134" s="24"><v>-920508</v></c><c r="E134" s="17"><v>2</v></c><c r="F134" s="25"><v>9.0909100000000007E-3</v></c><c r="G134" s="25"><v>-0.84918099999999996</v></c><c r="H134" s="25"><v>0.31989200000000001</v></c><c r="I134" s="17"><v>9.4062499999999997E-3</v></c><c r="J134" s="16" t="s"><v>3402</v></c></row><row r="135" spans="1:10" x14ac:dyDescent="0.3"><c r="A135" s="16" t="s"><v>3360</v></c><c r="B135" s="16" t="s"><v>3361</v></c><c r="C135" s="16" t="s"><v>5029</v></c><c r="D135" s="24"><v>-919628</v></c><c r="E135" s="17"><v>65</v></c><c r="F135" s="25"><v>0.105769</v></c><c r="G135" s="25"><v>-0.23696300000000001</v></c><c r="H135" s="25"><v>7.6898800000000003E-2</v></c><c r="I135" s="17"><v>2.2800799999999999E-3</v></c><c r="J135" s="16" t="s"><v>3413</v></c></row><row r="136" spans="1:10" x14ac:dyDescent="0.3"><c r="A136" s="16" t="s"><v>3360</v></c><c r="B136" s="16" t="s"><v>3361</v></c><c r="C136" s="16" t="s"><v>5029</v></c><c r="D136" s="24"><v>-919628</v></c><c r="E136" s="17"><v>78</v></c><c r="F136" s="25"><v>0.113889</v></c><c r="G136" s="25"><v>-0.19395000000000001</v></c><c r="H136" s="25"><v>7.1912900000000002E-2</v></c><c r="I136" s="17"><v>7.4003000000000003E-3</v></c><c r="J136" s="16" t="s"><v>3409</v></c></row><row r="137" spans="1:10" x14ac:dyDescent="0.3"><c r="A137" s="16" t="s"><v>3360</v></c><c r="B137" s="16" t="s"><v>3361</v></c><c r="C137" s="16" t="s"><v>5575</v></c><c r="D137" s="24"><v>-919572</v></c><c r="E137" s="17"><v>6</v></c><c r="F137" s="25"><v>2.43056E-2</v></c><c r="G137" s="25"><v>-0.60701099999999997</v></c><c r="H137" s="25"><v>0.22620199999999999</v></c><c r="I137" s="17"><v>8.2974999999999993E-3</v></c><c r="J137" s="16" t="s"><v>3377</v></c></row><row r="138" spans="1:10" x14ac:dyDescent="0.3"><c r="A138" s="16" t="s"><v>3360</v></c><c r="B138" s="16" t="s"><v>3361</v></c><c r="C138" s="16" t="s"><v>6369</v></c><c r="D138" s="24"><v>-919197</v></c><c r="E138" s="17"><v>175</v></c><c r="F138" s="25"><v>0.30618000000000001</v></c><c r="G138" s="25"><v>-0.119185</v></c><c r="H138" s="25"><v>4.4283900000000001E-2</v></c><c r="I138" s="17"><v>7.5276099999999997E-3</v></c><c r="J138" s="16" t="s"><v>3388</v></c></row><row r="139" spans="1:10" x14ac:dyDescent="0.3"><c r="A139" s="16" t="s"><v>3360</v></c><c r="B139" s="16" t="s"><v>3361</v></c><c r="C139" s="16" t="s"><v>6660</v></c><c r="D139" s="24"><v>-918897</v></c><c r="E139" s="17"><v>121</v></c><c r="F139" s="25"><v>0.1875</v></c><c r="G139" s="25"><v>-0.15972900000000001</v></c><c r="H139" s="25"><v>5.8175299999999999E-2</v></c><c r="I139" s="17"><v>6.41115E-3</v></c><c r="J139" s="16" t="s"><v>3409</v></c></row><row r="140" spans="1:10" x14ac:dyDescent="0.3"><c r="A140" s="16" t="s"><v>3360</v></c><c r="B140" s="16" t="s"><v>3361</v></c><c r="C140" s="16" t="s"><v>6661</v></c><c r="D140" s="24"><v>-918863</v></c><c r="E140" s="17"><v>93</v></c><c r="F140" s="25"><v>0.13888900000000001</v></c><c r="G140" s="25"><v>0.18274799999999999</v></c><c r="H140" s="25"><v>6.4430399999999999E-2</v></c><c r="I140" s="17"><v>4.8799799999999999E-3</v></c><c r="J140" s="16" t="s"><v>3409</v></c></row><row r="141" spans="1:10" x14ac:dyDescent="0.3"><c r="A141" s="16" t="s"><v>3360</v></c><c r="B141" s="16" t="s"><v>3361</v></c><c r="C141" s="16" t="s"><v>6662</v></c><c r="D141" s="24"><v>-918685</v></c><c r="E141" s="17"><v>93</v></c><c r="F141" s="25"><v>0.14005600000000001</v></c><c r="G141" s="25"><v>0.18402399999999999</v></c><c r="H141" s="25"><v>6.4326499999999995E-2</v></c><c r="I141" s="17"><v>4.5289500000000003E-3</v></c><c r="J141" s="16" t="s"><v>3409</v></c></row><row r="142" spans="1:10" x14ac:dyDescent="0.3"><c r="A142" s="16" t="s"><v>3360</v></c><c r="B142" s="16" t="s"><v>3361</v></c><c r="C142" s="16" t="s"><v>6663</v></c><c r="D142" s="24"><v>-918684</v></c><c r="E142" s="17"><v>107</v></c><c r="F142" s="25"><v>0.15562000000000001</v></c><c r="G142" s="25"><v>-0.18975</v></c><c r="H142" s="25"><v>6.8148200000000006E-2</v></c><c r="I142" s="17"><v>5.7110299999999998E-3</v></c><c r="J142" s="16" t="s"><v>3409</v></c></row><row r="143" spans="1:10" x14ac:dyDescent="0.3"><c r="A143" s="16" t="s"><v>3360</v></c><c r="B143" s="16" t="s"><v>3361</v></c><c r="C143" s="16" t="s"><v>6664</v></c><c r="D143" s="24"><v>-917760</v></c><c r="E143" s="17"><v>93</v></c><c r="F143" s="25"><v>0.13927600000000001</v></c><c r="G143" s="25"><v>0.18293200000000001</v></c><c r="H143" s="25"><v>6.4509700000000003E-2</v></c><c r="I143" s="17"><v>4.8893299999999999E-3</v></c><c r="J143" s="16" t="s"><v>3409</v></c></row><row r="144" spans="1:10" x14ac:dyDescent="0.3"><c r="A144" s="16" t="s"><v>3360</v></c><c r="B144" s="16" t="s"><v>3361</v></c><c r="C144" s="16" t="s"><v>6665</v></c><c r="D144" s="24"><v>-917117</v></c><c r="E144" s="17"><v>120</v></c><c r="F144" s="25"><v>0.18559600000000001</v></c><c r="G144" s="25"><v>-0.16040399999999999</v></c><c r="H144" s="25"><v>5.8425400000000002E-2</v></c><c r="I144" s="17"><v>6.4151099999999999E-3</v></c><c r="J144" s="16" t="s"><v>3409</v></c></row><row r="145" spans="1:10" x14ac:dyDescent="0.3"><c r="A145" s="16" t="s"><v>3360</v></c><c r="B145" s="16" t="s"><v>3361</v></c><c r="C145" s="16" t="s"><v>6370</v></c><c r="D145" s="24"><v>-916908</v></c><c r="E145" s="17"><v>175</v></c><c r="F145" s="25"><v>0.30618000000000001</v></c><c r="G145" s="25"><v>-0.117161</v></c><c r="H145" s="25"><v>4.4253000000000001E-2</v></c><c r="I145" s="17"><v>8.5504399999999994E-3</v></c><c r="J145" s="16" t="s"><v>3388</v></c></row><row r="146" spans="1:10" x14ac:dyDescent="0.3"><c r="A146" s="16" t="s"><v>3360</v></c><c r="B146" s="16" t="s"><v>3361</v></c><c r="C146" s="16" t="s"><v>6666</v></c><c r="D146" s="24"><v>-916586</v></c><c r="E146" s="17"><v>120</v></c><c r="F146" s="25"><v>0.18559600000000001</v></c><c r="G146" s="25"><v>-0.16040399999999999</v></c><c r="H146" s="25"><v>5.8425400000000002E-2</v></c><c r="I146" s="17"><v>6.4151099999999999E-3</v></c><c r="J146" s="16" t="s"><v>3409</v></c></row><row r="147" spans="1:10" x14ac:dyDescent="0.3"><c r="A147" s="16" t="s"><v>3360</v></c><c r="B147" s="16" t="s"><v>3361</v></c><c r="C147" s="16" t="s"><v>6667</v></c><c r="D147" s="24"><v>-915892</v></c><c r="E147" s="17"><v>94</v></c><c r="F147" s="25"><v>0.13988900000000001</v></c><c r="G147" s="25"><v>0.183725</v></c><c r="H147" s="25"><v>6.4098000000000002E-2</v></c><c r="I147" s="17"><v>4.4526499999999998E-3</v></c><c r="J147" s="16" t="s"><v>3409</v></c></row><row r="148" spans="1:10" x14ac:dyDescent="0.3"><c r="A148" s="16" t="s"><v>3360</v></c><c r="B148" s="16" t="s"><v>3361</v></c><c r="C148" s="16" t="s"><v>6668</v></c><c r="D148" s="24"><v>-915818</v></c><c r="E148" s="17"><v>93</v></c><c r="F148" s="25"><v>0.13850399999999999</v></c><c r="G148" s="25"><v>0.18352399999999999</v></c><c r="H148" s="25"><v>6.4414799999999994E-2</v></c><c r="I148" s="17"><v>4.6940000000000003E-3</v></c><c r="J148" s="16" t="s"><v>3409</v></c></row><row r="149" spans="1:10" x14ac:dyDescent="0.3"><c r="A149" s="16" t="s"><v>3360</v></c><c r="B149" s="16" t="s"><v>3361</v></c><c r="C149" s="16" t="s"><v>5030</v></c><c r="D149" s="24"><v>-915257</v></c><c r="E149" s="17"><v>17</v></c><c r="F149" s="25"><v>2.72436E-2</v></c><c r="G149" s="25"><v>0.44412299999999999</v></c><c r="H149" s="25"><v>0.13527800000000001</v></c><c r="I149" s="17"><v>1.16719E-3</v></c><c r="J149" s="16" t="s"><v>3413</v></c></row><row r="150" spans="1:10" x14ac:dyDescent="0.3"><c r="A150" s="16" t="s"><v>3360</v></c><c r="B150" s="16" t="s"><v>3361</v></c><c r="C150" s="16" t="s"><v>5030</v></c><c r="D150" s="24"><v>-915257</v></c><c r="E150" s="17"><v>14</v></c><c r="F150" s="25"><v>1.8087900000000001E-2</v></c><c r="G150" s="25"><v>0.32634299999999999</v></c><c r="H150" s="25"><v>0.121499</v></c><c r="I150" s="17"><v>7.6079600000000004E-3</v></c><c r="J150" s="16" t="s"><v>3395</v></c></row><row r="151" spans="1:10" x14ac:dyDescent="0.3"><c r="A151" s="16" t="s"><v>3360</v></c><c r="B151" s="16" t="s"><v>3361</v></c><c r="C151" s="16" t="s"><v>6962</v></c><c r="D151" s="24"><v>-913636</v></c><c r="E151" s="17"><v>1</v></c><c r="F151" s="25"><v>4.0983599999999997E-3</v></c><c r="G151" s="25"><v>-1.2009799999999999</v></c><c r="H151" s="25"><v>0.35758200000000001</v></c><c r="I151" s="17"><v>1.1094900000000001E-3</v></c><c r="J151" s="16" t="s"><v>3390</v></c></row><row r="152" spans="1:10" x14ac:dyDescent="0.3"><c r="A152" s="16" t="s"><v>3360</v></c><c r="B152" s="16" t="s"><v>3361</v></c><c r="C152" s="16" t="s"><v>6371</v></c><c r="D152" s="24"><v>-913484</v></c><c r="E152" s="17"><v>178</v></c><c r="F152" s="25"><v>0.310056</v></c><c r="G152" s="25"><v>-0.116532</v></c><c r="H152" s="25"><v>4.3951799999999999E-2</v></c><c r="I152" s="17"><v>8.4563799999999995E-3</v></c><c r="J152" s="16" t="s"><v>3388</v></c></row><row r="153" spans="1:10" x14ac:dyDescent="0.3"><c r="A153" s="16" t="s"><v>3360</v></c><c r="B153" s="16" t="s"><v>3361</v></c><c r="C153" s="16" t="s"><v>6985</v></c><c r="D153" s="24"><v>-913150</v></c><c r="E153" s="17"><v>17</v></c><c r="F153" s="25"><v>3.5865000000000001E-2</v></c><c r="G153" s="25"><v>0.39980700000000002</v></c><c r="H153" s="25"><v>0.145181</v></c><c r="I153" s="17"><v>6.4325399999999996E-3</v></c><c r="J153" s="16" t="s"><v>3394</v></c></row><row r="154" spans="1:10" x14ac:dyDescent="0.3"><c r="A154" s="16" t="s"><v>3360</v></c><c r="B154" s="16" t="s"><v>3361</v></c><c r="C154" s="16" t="s"><v>3474</v></c><c r="D154" s="24"><v>-913080</v></c><c r="E154" s="17"><v>206</v></c><c r="F154" s="25"><v>0.32337700000000003</v></c><c r="G154" s="25"><v>-0.193601</v></c><c r="H154" s="25"><v>5.3096200000000003E-2</v></c><c r="I154" s="17"><v>3.1078900000000001E-4</v></c><c r="J154" s="16" t="s"><v>3384</v></c></row><row r="155" spans="1:10" x14ac:dyDescent="0.3"><c r="A155" s="16" t="s"><v>3360</v></c><c r="B155" s="16" t="s"><v>3361</v></c><c r="C155" s="16" t="s"><v>3474</v></c><c r="D155" s="24"><v>-913080</v></c><c r="E155" s="17"><v>73</v></c><c r="F155" s="25"><v>0.32352900000000001</v></c><c r="G155" s="25"><v>-0.26724100000000001</v></c><c r="H155" s="25"><v>9.0820799999999993E-2</v></c><c r="I155" s="17"><v>3.9448900000000004E-3</v></c><c r="J155" s="16" t="s"><v>3420</v></c></row><row r="156" spans="1:10" x14ac:dyDescent="0.3"><c r="A156" s="16" t="s"><v>3360</v></c><c r="B156" s="16" t="s"><v>3361</v></c><c r="C156" s="16" t="s"><v>3474</v></c><c r="D156" s="24"><v>-913080</v></c><c r="E156" s="17"><v>182</v></c><c r="F156" s="25"><v>0.31145299999999998</v></c><c r="G156" s="25"><v>-0.160993</v></c><c r="H156" s="25"><v>4.5228299999999999E-2</v></c><c r="I156" s="17"><v>4.3367200000000002E-4</v></c><c r="J156" s="16" t="s"><v>3388</v></c></row><row r="157" spans="1:10" x14ac:dyDescent="0.3"><c r="A157" s="16" t="s"><v>3360</v></c><c r="B157" s="16" t="s"><v>3361</v></c><c r="C157" s="16" t="s"><v>3474</v></c><c r="D157" s="24"><v>-913080</v></c><c r="E157" s="17"><v>190</v></c><c r="F157" s="25"><v>0.298956</v></c><c r="G157" s="25"><v>-0.11576</v></c><c r="H157" s="25"><v>3.84923E-2</v></c><c r="I157" s="17"><v>2.8467700000000002E-3</v></c><c r="J157" s="16" t="s"><v>3381</v></c></row><row r="158" spans="1:10" x14ac:dyDescent="0.3"><c r="A158" s="16" t="s"><v>3360</v></c><c r="B158" s="16" t="s"><v>3361</v></c><c r="C158" s="16" t="s"><v>3474</v></c><c r="D158" s="24"><v>-913080</v></c><c r="E158" s="17"><v>187</v></c><c r="F158" s="25"><v>0.31301899999999999</v></c><c r="G158" s="25"><v>-0.19187699999999999</v></c><c r="H158" s="25"><v>5.0138299999999997E-2</v></c><c r="I158" s="17"><v>1.5850900000000001E-4</v></c><c r="J158" s="16" t="s"><v>3409</v></c></row><row r="159" spans="1:10" x14ac:dyDescent="0.3"><c r="A159" s="16" t="s"><v>3360</v></c><c r="B159" s="16" t="s"><v>3361</v></c><c r="C159" s="16" t="s"><v>3474</v></c><c r="D159" s="24"><v>-913080</v></c><c r="E159" s="17"><v>116</v></c><c r="F159" s="25"><v>0.32954499999999998</v></c><c r="G159" s="25"><v>-0.23455300000000001</v></c><c r="H159" s="25"><v>8.9111499999999996E-2</v></c><c r="I159" s="17"><v>9.2098700000000002E-3</v></c><c r="J159" s="16" t="s"><v>3369</v></c></row><row r="160" spans="1:10" x14ac:dyDescent="0.3"><c r="A160" s="16" t="s"><v>3360</v></c><c r="B160" s="16" t="s"><v>3361</v></c><c r="C160" s="16" t="s"><v>5891</v></c><c r="D160" s="24"><v>-912560</v></c><c r="E160" s="17"><v>23</v></c><c r="F160" s="25"><v>8.8461499999999998E-2</v></c><c r="G160" s="25"><v>-0.28134700000000001</v></c><c r="H160" s="25"><v>0.102171</v></c><c r="I160" s="17"><v>6.9156299999999999E-3</v></c><c r="J160" s="16" t="s"><v>3436</v></c></row><row r="161" spans="1:10" x14ac:dyDescent="0.3"><c r="A161" s="16" t="s"><v>3360</v></c><c r="B161" s="16" t="s"><v>3361</v></c><c r="C161" s="16" t="s"><v>5576</v></c><c r="D161" s="24"><v>-911174</v></c><c r="E161" s="17"><v>8</v></c><c r="F161" s="25"><v>2.7777799999999998E-2</v></c><c r="G161" s="25"><v>-0.55055299999999996</v></c><c r="H161" s="25"><v>0.20035900000000001</v></c><c r="I161" s="17"><v>6.9094300000000003E-3</v></c><c r="J161" s="16" t="s"><v>3377</v></c></row><row r="162" spans="1:10" x14ac:dyDescent="0.3"><c r="A162" s="16" t="s"><v>3360</v></c><c r="B162" s="16" t="s"><v>3361</v></c><c r="C162" s="16" t="s"><v>5892</v></c><c r="D162" s="24"><v>-910823</v></c><c r="E162" s="17"><v>18</v></c><c r="F162" s="25"><v>6.9230799999999995E-2</v></c><c r="G162" s="25"><v>-0.37808399999999998</v></c><c r="H162" s="25"><v>0.109696</v></c><c r="I162" s="17"><v>8.0973799999999995E-4</v></c><c r="J162" s="16" t="s"><v>3436</v></c></row><row r="163" spans="1:10" x14ac:dyDescent="0.3"><c r="A163" s="16" t="s"><v>3360</v></c><c r="B163" s="16" t="s"><v>3361</v></c><c r="C163" s="16" t="s"><v>6986</v></c><c r="D163" s="24"><v>-909309</v></c><c r="E163" s="17"><v>24</v></c><c r="F163" s="25"><v>5.0632900000000002E-2</v></c><c r="G163" s="25"><v>0.37078499999999998</v></c><c r="H163" s="25"><v>0.128215</v></c><c r="I163" s="17"><v>4.2527700000000003E-3</v></c><c r="J163" s="16" t="s"><v>3394</v></c></row><row r="164" spans="1:10" x14ac:dyDescent="0.3"><c r="A164" s="16" t="s"><v>3360</v></c><c r="B164" s="16" t="s"><v>3361</v></c><c r="C164" s="16" t="s"><v>6987</v></c><c r="D164" s="24"><v>-909250</v></c><c r="E164" s="17"><v>23</v></c><c r="F164" s="25"><v>4.8728800000000003E-2</v></c><c r="G164" s="25"><v>0.41850300000000001</v></c><c r="H164" s="25"><v>0.13042500000000001</v></c><c r="I164" s="17"><v>1.5528E-3</v></c><c r="J164" s="16" t="s"><v>3394</v></c></row><row r="165" spans="1:10" x14ac:dyDescent="0.3"><c r="A165" s="16" t="s"><v>3360</v></c><c r="B165" s="16" t="s"><v>3361</v></c><c r="C165" s="16" t="s"><v>6988</v></c><c r="D165" s="24"><v>-903734</v></c><c r="E165" s="17"><v>17</v></c><c r="F165" s="25"><v>3.5865000000000001E-2</v></c><c r="G165" s="25"><v>0.40310800000000002</v></c><c r="H165" s="25"><v>0.14782400000000001</v></c><c r="I165" s="17"><v>6.9605600000000002E-3</v></c><c r="J165" s="16" t="s"><v>3394</v></c></row><row r="166" spans="1:10" x14ac:dyDescent="0.3"><c r="A166" s="16" t="s"><v>3360</v></c><c r="B166" s="16" t="s"><v>3361</v></c><c r="C166" s="16" t="s"><v>6989</v></c><c r="D166" s="24"><v>-902558</v></c><c r="E166" s="17"><v>17</v></c><c r="F166" s="25"><v>3.5865000000000001E-2</v></c><c r="G166" s="25"><v>0.40310800000000002</v></c><c r="H166" s="25"><v>0.14782400000000001</v></c><c r="I166" s="17"><v>6.9605600000000002E-3</v></c><c r="J166" s="16" t="s"><v>3394</v></c></row><row r="167" spans="1:10" x14ac:dyDescent="0.3"><c r="A167" s="16" t="s"><v>3360</v></c><c r="B167" s="16" t="s"><v>3361</v></c><c r="C167" s="16" t="s"><v>6990</v></c><c r="D167" s="24"><v>-900956</v></c><c r="E167" s="17"><v>17</v></c><c r="F167" s="25"><v>3.5865000000000001E-2</v></c><c r="G167" s="25"><v>0.40310800000000002</v></c><c r="H167" s="25"><v>0.14782400000000001</v></c><c r="I167" s="17"><v>6.9605600000000002E-3</v></c><c r="J167" s="16" t="s"><v>3394</v></c></row><row r="168" spans="1:10" x14ac:dyDescent="0.3"><c r="A168" s="16" t="s"><v>3360</v></c><c r="B168" s="16" t="s"><v>3361</v></c><c r="C168" s="16" t="s"><v>6991</v></c><c r="D168" s="24"><v>-900500</v></c><c r="E168" s="17"><v>17</v></c><c r="F168" s="25"><v>3.5865000000000001E-2</v></c><c r="G168" s="25"><v>0.40310800000000002</v></c><c r="H168" s="25"><v>0.14782400000000001</v></c><c r="I168" s="17"><v>6.9605600000000002E-3</v></c><c r="J168" s="16" t="s"><v>3394</v></c></row><row r="169" spans="1:10" x14ac:dyDescent="0.3"><c r="A169" s="16" t="s"><v>3360</v></c><c r="B169" s="16" t="s"><v>3361</v></c><c r="C169" s="16" t="s"><v>7281</v></c><c r="D169" s="24"><v>-896690</v></c><c r="E169" s="17"><v>9</v></c><c r="F169" s="25"><v>4.2452799999999999E-2</v></c><c r="G169" s="25"><v>0.466146</v></c><c r="H169" s="25"><v>0.16717000000000001</v></c><c r="I169" s="17"><v>6.5492600000000003E-3</v></c><c r="J169" s="16" t="s"><v>3400</v></c></row><row r="170" spans="1:10" x14ac:dyDescent="0.3"><c r="A170" s="16" t="s"><v>3360</v></c><c r="B170" s="16" t="s"><v>3361</v></c><c r="C170" s="16" t="s"><v>6839</v></c><c r="D170" s="24"><v>-884512</v></c><c r="E170" s="17"><v>10</v></c><c r="F170" s="25"><v>3.7878799999999997E-2</v></c><c r="G170" s="25"><v>0.43833499999999997</v></c><c r="H170" s="25"><v>0.166741</v></c><c r="I170" s="17"><v>9.7930099999999996E-3</v></c><c r="J170" s="16" t="s"><v>3387</v></c></row><row r="171" spans="1:10" x14ac:dyDescent="0.3"><c r="A171" s="16" t="s"><v>3360</v></c><c r="B171" s="16" t="s"><v>3361</v></c><c r="C171" s="16" t="s"><v>6992</v></c><c r="D171" s="24"><v>-884030</v></c><c r="E171" s="17"><v>24</v></c><c r="F171" s="25"><v>5.2966100000000002E-2</v></c><c r="G171" s="25"><v>0.38624199999999997</v></c><c r="H171" s="25"><v>0.124516</v></c><c r="I171" s="17"><v>2.20039E-3</v></c><c r="J171" s="16" t="s"><v>3394</v></c></row><row r="172" spans="1:10" x14ac:dyDescent="0.3"><c r="A172" s="16" t="s"><v>3360</v></c><c r="B172" s="16" t="s"><v>3361</v></c><c r="C172" s="16" t="s"><v>6993</v></c><c r="D172" s="24"><v>-883858</v></c><c r="E172" s="17"><v>24</v></c><c r="F172" s="25"><v>5.2966100000000002E-2</v></c><c r="G172" s="25"><v>0.38624199999999997</v></c><c r="H172" s="25"><v>0.124516</v></c><c r="I172" s="17"><v>2.20039E-3</v></c><c r="J172" s="16" t="s"><v>3394</v></c></row><row r="173" spans="1:10" x14ac:dyDescent="0.3"><c r="A173" s="16" t="s"><v>3360</v></c><c r="B173" s="16" t="s"><v>3361</v></c><c r="C173" s="16" t="s"><v>6840</v></c><c r="D173" s="24"><v>-882833</v></c><c r="E173" s="17"><v>10</v></c><c r="F173" s="25"><v>3.7878799999999997E-2</v></c><c r="G173" s="25"><v>0.43833499999999997</v></c><c r="H173" s="25"><v>0.166741</v></c><c r="I173" s="17"><v>9.7930099999999996E-3</v></c><c r="J173" s="16" t="s"><v>3387</v></c></row><row r="174" spans="1:10" x14ac:dyDescent="0.3"><c r="A174" s="16" t="s"><v>3360</v></c><c r="B174" s="16" t="s"><v>3361</v></c><c r="C174" s="16" t="s"><v>6841</v></c><c r="D174" s="24"><v>-881916</v></c><c r="E174" s="17"><v>10</v></c><c r="F174" s="25"><v>3.7878799999999997E-2</v></c><c r="G174" s="25"><v>0.43833499999999997</v></c><c r="H174" s="25"><v>0.166741</v></c><c r="I174" s="17"><v>9.7930099999999996E-3</v></c><c r="J174" s="16" t="s"><v>3387</v></c></row><row r="175" spans="1:10" x14ac:dyDescent="0.3"><c r="A175" s="16" t="s"><v>3360</v></c><c r="B175" s="16" t="s"><v>3361</v></c><c r="C175" s="16" t="s"><v>6842</v></c><c r="D175" s="24"><v>-881906</v></c><c r="E175" s="17"><v>10</v></c><c r="F175" s="25"><v>3.7878799999999997E-2</v></c><c r="G175" s="25"><v>0.43833499999999997</v></c><c r="H175" s="25"><v>0.166741</v></c><c r="I175" s="17"><v>9.7930099999999996E-3</v></c><c r="J175" s="16" t="s"><v>3387</v></c></row><row r="176" spans="1:10" x14ac:dyDescent="0.3"><c r="A176" s="16" t="s"><v>3360</v></c><c r="B176" s="16" t="s"><v>3361</v></c><c r="C176" s="16" t="s"><v>6843</v></c><c r="D176" s="24"><v>-881387</v></c><c r="E176" s="17"><v>10</v></c><c r="F176" s="25"><v>3.7878799999999997E-2</v></c><c r="G176" s="25"><v>0.43833499999999997</v></c><c r="H176" s="25"><v>0.166741</v></c><c r="I176" s="17"><v>9.7930099999999996E-3</v></c><c r="J176" s="16" t="s"><v>3387</v></c></row><row r="177" spans="1:10" x14ac:dyDescent="0.3"><c r="A177" s="16" t="s"><v>3360</v></c><c r="B177" s="16" t="s"><v>3361</v></c><c r="C177" s="16" t="s"><v>6669</v></c><c r="D177" s="24"><v>-880286</v></c><c r="E177" s="17"><v>24</v></c><c r="F177" s="25"><v>3.3241E-2</v></c><c r="G177" s="25"><v>-0.32493899999999998</v></c><c r="H177" s="25"><v>0.12470000000000001</v></c><c r="I177" s="17"><v>9.6334300000000001E-3</v></c><c r="J177" s="16" t="s"><v>3409</v></c></row><row r="178" spans="1:10" x14ac:dyDescent="0.3"><c r="A178" s="16" t="s"><v>3360</v></c><c r="B178" s="16" t="s"><v>3361</v></c><c r="C178" s="16" t="s"><v>6844</v></c><c r="D178" s="24"><v>-880027</v></c><c r="E178" s="17"><v>10</v></c><c r="F178" s="25"><v>3.7878799999999997E-2</v></c><c r="G178" s="25"><v>0.43833499999999997</v></c><c r="H178" s="25"><v>0.166741</v></c><c r="I178" s="17"><v>9.7930099999999996E-3</v></c><c r="J178" s="16" t="s"><v>3387</v></c></row><row r="179" spans="1:10" x14ac:dyDescent="0.3"><c r="A179" s="16" t="s"><v>3360</v></c><c r="B179" s="16" t="s"><v>3361</v></c><c r="C179" s="16" t="s"><v>6845</v></c><c r="D179" s="24"><v>-879525</v></c><c r="E179" s="17"><v>10</v></c><c r="F179" s="25"><v>3.7878799999999997E-2</v></c><c r="G179" s="25"><v>0.43833499999999997</v></c><c r="H179" s="25"><v>0.166741</v></c><c r="I179" s="17"><v>9.7930099999999996E-3</v></c><c r="J179" s="16" t="s"><v>3387</v></c></row><row r="180" spans="1:10" x14ac:dyDescent="0.3"><c r="A180" s="16" t="s"><v>3360</v></c><c r="B180" s="16" t="s"><v>3361</v></c><c r="C180" s="16" t="s"><v>6846</v></c><c r="D180" s="24"><v>-877675</v></c><c r="E180" s="17"><v>10</v></c><c r="F180" s="25"><v>3.7878799999999997E-2</v></c><c r="G180" s="25"><v>0.43833499999999997</v></c><c r="H180" s="25"><v>0.166741</v></c><c r="I180" s="17"><v>9.7930099999999996E-3</v></c><c r="J180" s="16" t="s"><v>3387</v></c></row><row r="181" spans="1:10" x14ac:dyDescent="0.3"><c r="A181" s="16" t="s"><v>3360</v></c><c r="B181" s="16" t="s"><v>3361</v></c><c r="C181" s="16" t="s"><v>6670</v></c><c r="D181" s="24"><v>-877665</v></c><c r="E181" s="17"><v>24</v></c><c r="F181" s="25"><v>3.3241E-2</v></c><c r="G181" s="25"><v>-0.32493899999999998</v></c><c r="H181" s="25"><v>0.12470000000000001</v></c><c r="I181" s="17"><v>9.6334300000000001E-3</v></c><c r="J181" s="16" t="s"><v>3409</v></c></row><row r="182" spans="1:10" x14ac:dyDescent="0.3"><c r="A182" s="16" t="s"><v>3360</v></c><c r="B182" s="16" t="s"><v>3361</v></c><c r="C182" s="16" t="s"><v>6847</v></c><c r="D182" s="24"><v>-877194</v></c><c r="E182" s="17"><v>10</v></c><c r="F182" s="25"><v>3.7878799999999997E-2</v></c><c r="G182" s="25"><v>0.43833499999999997</v></c><c r="H182" s="25"><v>0.166741</v></c><c r="I182" s="17"><v>9.7930099999999996E-3</v></c><c r="J182" s="16" t="s"><v>3387</v></c></row><row r="183" spans="1:10" x14ac:dyDescent="0.3"><c r="A183" s="16" t="s"><v>3360</v></c><c r="B183" s="16" t="s"><v>3361</v></c><c r="C183" s="16" t="s"><v>6848</v></c><c r="D183" s="24"><v>-876463</v></c><c r="E183" s="17"><v>10</v></c><c r="F183" s="25"><v>3.7878799999999997E-2</v></c><c r="G183" s="25"><v>0.43833499999999997</v></c><c r="H183" s="25"><v>0.166741</v></c><c r="I183" s="17"><v>9.7930099999999996E-3</v></c><c r="J183" s="16" t="s"><v>3387</v></c></row><row r="184" spans="1:10" x14ac:dyDescent="0.3"><c r="A184" s="16" t="s"><v>3360</v></c><c r="B184" s="16" t="s"><v>3361</v></c><c r="C184" s="16" t="s"><v>6849</v></c><c r="D184" s="24"><v>-876158</v></c><c r="E184" s="17"><v>10</v></c><c r="F184" s="25"><v>3.7878799999999997E-2</v></c><c r="G184" s="25"><v>0.43833499999999997</v></c><c r="H184" s="25"><v>0.166741</v></c><c r="I184" s="17"><v>9.7930099999999996E-3</v></c><c r="J184" s="16" t="s"><v>3387</v></c></row><row r="185" spans="1:10" x14ac:dyDescent="0.3"><c r="A185" s="16" t="s"><v>3360</v></c><c r="B185" s="16" t="s"><v>3361</v></c><c r="C185" s="16" t="s"><v>6850</v></c><c r="D185" s="24"><v>-875618</v></c><c r="E185" s="17"><v>10</v></c><c r="F185" s="25"><v>3.7878799999999997E-2</v></c><c r="G185" s="25"><v>0.43833499999999997</v></c><c r="H185" s="25"><v>0.166741</v></c><c r="I185" s="17"><v>9.7930099999999996E-3</v></c><c r="J185" s="16" t="s"><v>3387</v></c></row><row r="186" spans="1:10" x14ac:dyDescent="0.3"><c r="A186" s="16" t="s"><v>3360</v></c><c r="B186" s="16" t="s"><v>3361</v></c><c r="C186" s="16" t="s"><v>6851</v></c><c r="D186" s="24"><v>-874052</v></c><c r="E186" s="17"><v>10</v></c><c r="F186" s="25"><v>3.7878799999999997E-2</v></c><c r="G186" s="25"><v>0.43833499999999997</v></c><c r="H186" s="25"><v>0.166741</v></c><c r="I186" s="17"><v>9.7930099999999996E-3</v></c><c r="J186" s="16" t="s"><v>3387</v></c></row><row r="187" spans="1:10" x14ac:dyDescent="0.3"><c r="A187" s="16" t="s"><v>3360</v></c><c r="B187" s="16" t="s"><v>3361</v></c><c r="C187" s="16" t="s"><v>5914</v></c><c r="D187" s="24"><v>-874003</v></c><c r="E187" s="17"><v>6</v></c><c r="F187" s="25"><v>4.05405E-2</v></c><c r="G187" s="25"><v>0.65690700000000002</v></c><c r="H187" s="25"><v>0.21305499999999999</v></c><c r="I187" s="17"><v>3.1322699999999999E-3</v></c><c r="J187" s="16" t="s"><v>3428</v></c></row><row r="188" spans="1:10" x14ac:dyDescent="0.3"><c r="A188" s="16" t="s"><v>3360</v></c><c r="B188" s="16" t="s"><v>3361</v></c><c r="C188" s="16" t="s"><v>6852</v></c><c r="D188" s="24"><v>-872071</v></c><c r="E188" s="17"><v>10</v></c><c r="F188" s="25"><v>3.7878799999999997E-2</v></c><c r="G188" s="25"><v>0.43833499999999997</v></c><c r="H188" s="25"><v>0.166741</v></c><c r="I188" s="17"><v>9.7930099999999996E-3</v></c><c r="J188" s="16" t="s"><v>3387</v></c></row><row r="189" spans="1:10" x14ac:dyDescent="0.3"><c r="A189" s="16" t="s"><v>3360</v></c><c r="B189" s="16" t="s"><v>3361</v></c><c r="C189" s="16" t="s"><v>6853</v></c><c r="D189" s="24"><v>-872027</v></c><c r="E189" s="17"><v>10</v></c><c r="F189" s="25"><v>3.7878799999999997E-2</v></c><c r="G189" s="25"><v>0.43833499999999997</v></c><c r="H189" s="25"><v>0.166741</v></c><c r="I189" s="17"><v>9.7930099999999996E-3</v></c><c r="J189" s="16" t="s"><v>3387</v></c></row><row r="190" spans="1:10" x14ac:dyDescent="0.3"><c r="A190" s="16" t="s"><v>3360</v></c><c r="B190" s="16" t="s"><v>3361</v></c><c r="C190" s="16" t="s"><v>6854</v></c><c r="D190" s="24"><v>-871627</v></c><c r="E190" s="17"><v>10</v></c><c r="F190" s="25"><v>3.7878799999999997E-2</v></c><c r="G190" s="25"><v>0.43833499999999997</v></c><c r="H190" s="25"><v>0.166741</v></c><c r="I190" s="17"><v>9.7930099999999996E-3</v></c><c r="J190" s="16" t="s"><v>3387</v></c></row><row r="191" spans="1:10" x14ac:dyDescent="0.3"><c r="A191" s="16" t="s"><v>3360</v></c><c r="B191" s="16" t="s"><v>3361</v></c><c r="C191" s="16" t="s"><v>7206</v></c><c r="D191" s="24"><v>-871389</v></c><c r="E191" s="17"><v>3</v></c><c r="F191" s="25"><v>1.48515E-2</v></c><c r="G191" s="25"><v>1.18266</v></c><c r="H191" s="25"><v>0.41678500000000002</v></c><c r="I191" s="17"><v>5.77408E-3</v></c><c r="J191" s="16" t="s"><v>3433</v></c></row><row r="192" spans="1:10" x14ac:dyDescent="0.3"><c r="A192" s="16" t="s"><v>3360</v></c><c r="B192" s="16" t="s"><v>3361</v></c><c r="C192" s="16" t="s"><v>6372</v></c><c r="D192" s="24"><v>-870529</v></c><c r="E192" s="17"><v>186</v></c><c r="F192" s="25"><v>0.32072800000000001</v></c><c r="G192" s="25"><v>-0.111598</v></c><c r="H192" s="25"><v>4.2995899999999997E-2</v></c><c r="I192" s="17"><v>9.9231600000000003E-3</v></c><c r="J192" s="16" t="s"><v>3388</v></c></row><row r="193" spans="1:10" x14ac:dyDescent="0.3"><c r="A193" s="16" t="s"><v>3360</v></c><c r="B193" s="16" t="s"><v>3361</v></c><c r="C193" s="16" t="s"><v>6855</v></c><c r="D193" s="24"><v>-868920</v></c><c r="E193" s="17"><v>10</v></c><c r="F193" s="25"><v>3.7878799999999997E-2</v></c><c r="G193" s="25"><v>0.43833499999999997</v></c><c r="H193" s="25"><v>0.166741</v></c><c r="I193" s="17"><v>9.7930099999999996E-3</v></c><c r="J193" s="16" t="s"><v>3387</v></c></row><row r="194" spans="1:10" x14ac:dyDescent="0.3"><c r="A194" s="16" t="s"><v>3360</v></c><c r="B194" s="16" t="s"><v>3361</v></c><c r="C194" s="16" t="s"><v>6856</v></c><c r="D194" s="24"><v>-868842</v></c><c r="E194" s="17"><v>10</v></c><c r="F194" s="25"><v>3.7878799999999997E-2</v></c><c r="G194" s="25"><v>0.43833499999999997</v></c><c r="H194" s="25"><v>0.166741</v></c><c r="I194" s="17"><v>9.7930099999999996E-3</v></c><c r="J194" s="16" t="s"><v>3387</v></c></row><row r="195" spans="1:10" x14ac:dyDescent="0.3"><c r="A195" s="16" t="s"><v>3360</v></c><c r="B195" s="16" t="s"><v>3361</v></c><c r="C195" s="16" t="s"><v>6857</v></c><c r="D195" s="24"><v>-868090</v></c><c r="E195" s="17"><v>11</v></c><c r="F195" s="25"><v>4.1666700000000001E-2</v></c><c r="G195" s="25"><v>0.42900100000000002</v></c><c r="H195" s="25"><v>0.16098000000000001</v></c><c r="I195" s="17"><v>8.8593100000000004E-3</v></c><c r="J195" s="16" t="s"><v>3387</v></c></row><row r="196" spans="1:10" x14ac:dyDescent="0.3"><c r="A196" s="16" t="s"><v>3360</v></c><c r="B196" s="16" t="s"><v>3361</v></c><c r="C196" s="16" t="s"><v>5911</v></c><c r="D196" s="24"><v>-866090</v></c><c r="E196" s="17"><v>25</v></c><c r="F196" s="25"><v>0.16265099999999999</v></c><c r="G196" s="25"><v>-0.36594300000000002</v></c><c r="H196" s="25"><v>0.118396</v></c><c r="I196" s="17"><v>3.0063300000000002E-3</v></c><c r="J196" s="16" t="s"><v>3416</v></c></row><row r="197" spans="1:10" x14ac:dyDescent="0.3"><c r="A197" s="16" t="s"><v>3360</v></c><c r="B197" s="16" t="s"><v>3361</v></c><c r="C197" s="16" t="s"><v>5610</v></c><c r="D197" s="24"><v>-864708</v></c><c r="E197" s="17"><v>19</v></c><c r="F197" s="25"><v>8.4000000000000005E-2</v></c><c r="G197" s="25"><v>0.26396700000000001</v></c><c r="H197" s="25"><v>7.9029600000000005E-2</v></c><c r="I197" s="17"><v>1.1671400000000001E-3</v></c><c r="J197" s="16" t="s"><v>3434</v></c></row><row r="198" spans="1:10" x14ac:dyDescent="0.3"><c r="A198" s="16" t="s"><v>3360</v></c><c r="B198" s="16" t="s"><v>3361</v></c><c r="C198" s="16" t="s"><v>5610</v></c><c r="D198" s="24"><v>-864708</v></c><c r="E198" s="17"><v>47</v></c><c r="F198" s="25"><v>0.08</v></c><c r="G198" s="25"><v>0.16201699999999999</v></c><c r="H198" s="25"><v>5.6891200000000003E-2</v></c><c r="I198" s="17"><v>4.7706299999999997E-3</v></c><c r="J198" s="16" t="s"><v>3371</v></c></row><row r="199" spans="1:10" x14ac:dyDescent="0.3"><c r="A199" s="16" t="s"><v>3360</v></c><c r="B199" s="16" t="s"><v>3361</v></c><c r="C199" s="16" t="s"><v>5610</v></c><c r="D199" s="24"><v>-864708</v></c><c r="E199" s="17"><v>24</v></c><c r="F199" s="25"><v>9.8360699999999995E-2</v></c><c r="G199" s="25"><v>0.26675900000000002</v></c><c r="H199" s="25"><v>8.6976499999999998E-2</v></c><c r="I199" s="17"><v>2.78137E-3</v></c><c r="J199" s="16" t="s"><v>3390</v></c></row><row r="200" spans="1:10" x14ac:dyDescent="0.3"><c r="A200" s="16" t="s"><v>3360</v></c><c r="B200" s="16" t="s"><v>3361</v></c><c r="C200" s="16" t="s"><v>5611</v></c><c r="D200" s="24"><v>-864632</v></c><c r="E200" s="17"><v>63</v></c><c r="F200" s="25"><v>0.308</v></c><c r="G200" s="25"><v>0.176064</v></c><c r="H200" s="25"><v>5.2335300000000001E-2</v></c><c r="I200" s="17"><v>1.0793000000000001E-3</v></c><c r="J200" s="16" t="s"><v>3434</v></c></row><row r="201" spans="1:10" x14ac:dyDescent="0.3"><c r="A201" s="16" t="s"><v>3360</v></c><c r="B201" s="16" t="s"><v>3361</v></c><c r="C201" s="16" t="s"><v>5611</v></c><c r="D201" s="24"><v>-864632</v></c><c r="E201" s="17"><v>123</v></c><c r="F201" s="25"><v>0.29083700000000001</v></c><c r="G201" s="25"><v>0.200073</v></c><c r="H201" s="25"><v>6.6288700000000006E-2</v></c><c r="I201" s="17"><v>2.8753300000000002E-3</v></c><c r="J201" s="16" t="s"><v>3389</v></c></row><row r="202" spans="1:10" x14ac:dyDescent="0.3"><c r="A202" s="16" t="s"><v>3360</v></c><c r="B202" s="16" t="s"><v>3361</v></c><c r="C202" s="16" t="s"><v>5611</v></c><c r="D202" s="24"><v>-864632</v></c><c r="E202" s="17"><v>173</v></c><c r="F202" s="25"><v>0.293296</v></c><c r="G202" s="25"><v>0.164627</v></c><c r="H202" s="25"><v>4.4770600000000001E-2</v></c><c r="I202" s="17"><v>2.8086700000000002E-4</v></c><c r="J202" s="16" t="s"><v>3388</v></c></row><row r="203" spans="1:10" x14ac:dyDescent="0.3"><c r="A203" s="16" t="s"><v>3360</v></c><c r="B203" s="16" t="s"><v>3361</v></c><c r="C203" s="16" t="s"><v>5611</v></c><c r="D203" s="24"><v>-864632</v></c><c r="E203" s="17"><v>172</v></c><c r="F203" s="25"><v>0.292244</v></c><c r="G203" s="25"><v>0.187582</v></c><c r="H203" s="25"><v>4.74435E-2</v></c><c r="I203" s="43"><v>9.64314E-5</v></c><c r="J203" s="16" t="s"><v>3409</v></c></row><row r="204" spans="1:10" x14ac:dyDescent="0.3"><c r="A204" s="16" t="s"><v>3360</v></c><c r="B204" s="16" t="s"><v>3361</v></c><c r="C204" s="16" t="s"><v>5611</v></c><c r="D204" s="24"><v>-864632</v></c><c r="E204" s="17"><v>109</v></c><c r="F204" s="25"><v>0.29772700000000002</v></c><c r="G204" s="25"><v>0.32899299999999998</v></c><c r="H204" s="25"><v>8.9486599999999999E-2</v></c><c r="I204" s="17"><v>3.1065500000000001E-4</v></c><c r="J204" s="16" t="s"><v>3369</v></c></row><row r="205" spans="1:10" x14ac:dyDescent="0.3"><c r="A205" s="16" t="s"><v>3360</v></c><c r="B205" s="16" t="s"><v>3361</v></c><c r="C205" s="16" t="s"><v>5611</v></c><c r="D205" s="24"><v>-864632</v></c><c r="E205" s="17"><v>171</v></c><c r="F205" s="25"><v>0.30746299999999999</v></c><c r="G205" s="25"><v>0.17933399999999999</v></c><c r="H205" s="25"><v>5.3434500000000003E-2</v></c><c r="I205" s="17"><v>8.9848800000000002E-4</v></c><c r="J205" s="16" t="s"><v>3397</v></c></row><row r="206" spans="1:10" x14ac:dyDescent="0.3"><c r="A206" s="16" t="s"><v>3360</v></c><c r="B206" s="16" t="s"><v>3361</v></c><c r="C206" s="16" t="s"><v>5611</v></c><c r="D206" s="24"><v>-864632</v></c><c r="E206" s="17"><v>59</v></c><c r="F206" s="25"><v>0.27459</v></c><c r="G206" s="25"><v>0.157946</v></c><c r="H206" s="25"><v>5.9406800000000003E-2</v></c><c r="I206" s="17"><v>9.1350800000000003E-3</v></c><c r="J206" s="16" t="s"><v>3390</v></c></row><row r="207" spans="1:10" x14ac:dyDescent="0.3"><c r="A207" s="16" t="s"><v>3360</v></c><c r="B207" s="16" t="s"><v>3361</v></c><c r="C207" s="16" t="s"><v>6021</v></c><c r="D207" s="24"><v>-864557</v></c><c r="E207" s="17"><v>79</v></c><c r="F207" s="25"><v>0.17330699999999999</v></c><c r="G207" s="25"><v>0.21887300000000001</v></c><c r="H207" s="25"><v>7.6438199999999998E-2</v></c><c r="I207" s="17"><v>4.6403E-3</v></c><c r="J207" s="16" t="s"><v>3389</v></c></row><row r="208" spans="1:10" x14ac:dyDescent="0.3"><c r="A208" s="16" t="s"><v>3360</v></c><c r="B208" s="16" t="s"><v>3361</v></c><c r="C208" s="16" t="s"><v>6021</v></c><c r="D208" s="24"><v>-864557</v></c><c r="E208" s="17"><v>123</v></c><c r="F208" s="25"><v>0.19134100000000001</v></c><c r="G208" s="25"><v>0.13506899999999999</v></c><c r="H208" s="25"><v>5.19774E-2</v></c><c r="I208" s="17"><v>9.8368899999999992E-3</v></c><c r="J208" s="16" t="s"><v>3388</v></c></row><row r="209" spans="1:10" x14ac:dyDescent="0.3"><c r="A209" s="16" t="s"><v>3360</v></c><c r="B209" s="16" t="s"><v>3361</v></c><c r="C209" s="16" t="s"><v>6021</v></c><c r="D209" s="24"><v>-864557</v></c><c r="E209" s="17"><v>120</v></c><c r="F209" s="25"><v>0.18421100000000001</v></c><c r="G209" s="25"><v>0.17144899999999999</v></c><c r="H209" s="25"><v>5.8900800000000003E-2</v></c><c r="I209" s="17"><v>3.8806700000000001E-3</v></c><c r="J209" s="16" t="s"><v>3409</v></c></row><row r="210" spans="1:10" x14ac:dyDescent="0.3"><c r="A210" s="16" t="s"><v>3360</v></c><c r="B210" s="16" t="s"><v>3361</v></c><c r="C210" s="16" t="s"><v>5612</v></c><c r="D210" s="24"><v>-864368</v></c><c r="E210" s="17"><v>19</v></c><c r="F210" s="25"><v>8.4000000000000005E-2</v></c><c r="G210" s="25"><v>0.26396700000000001</v></c><c r="H210" s="25"><v>7.9029600000000005E-2</v></c><c r="I210" s="17"><v>1.1671400000000001E-3</v></c><c r="J210" s="16" t="s"><v>3434</v></c></row><row r="211" spans="1:10" x14ac:dyDescent="0.3"><c r="A211" s="16" t="s"><v>3360</v></c><c r="B211" s="16" t="s"><v>3361</v></c><c r="C211" s="16" t="s"><v>5612</v></c><c r="D211" s="24"><v>-864368</v></c><c r="E211" s="17"><v>47</v></c><c r="F211" s="25"><v>0.08</v></c><c r="G211" s="25"><v>0.16201699999999999</v></c><c r="H211" s="25"><v>5.6891200000000003E-2</v></c><c r="I211" s="17"><v>4.7706299999999997E-3</v></c><c r="J211" s="16" t="s"><v>3371</v></c></row><row r="212" spans="1:10" x14ac:dyDescent="0.3"><c r="A212" s="16" t="s"><v>3360</v></c><c r="B212" s="16" t="s"><v>3361</v></c><c r="C212" s="16" t="s"><v>5612</v></c><c r="D212" s="24"><v>-864368</v></c><c r="E212" s="17"><v>24</v></c><c r="F212" s="25"><v>9.8360699999999995E-2</v></c><c r="G212" s="25"><v>0.26675900000000002</v></c><c r="H212" s="25"><v>8.6976499999999998E-2</v></c><c r="I212" s="17"><v>2.78137E-3</v></c><c r="J212" s="16" t="s"><v>3390</v></c></row><row r="213" spans="1:10" x14ac:dyDescent="0.3"><c r="A213" s="16" t="s"><v>3360</v></c><c r="B213" s="16" t="s"><v>3361</v></c><c r="C213" s="16" t="s"><v>5402</v></c><c r="D213" s="24"><v>-863932</v></c><c r="E213" s="17"><v>27</v></c><c r="F213" s="25"><v>8.9403999999999997E-2</v></c><c r="G213" s="25"><v>-0.23304800000000001</v></c><c r="H213" s="25"><v>8.6185300000000006E-2</v></c><c r="I213" s="17"><v>7.89049E-3</v></c><c r="J213" s="16" t="s"><v>3438</v></c></row><row r="214" spans="1:10" x14ac:dyDescent="0.3"><c r="A214" s="16" t="s"><v>3360</v></c><c r="B214" s="16" t="s"><v>3361</v></c><c r="C214" s="16" t="s"><v>5402</v></c><c r="D214" s="24"><v>-863932</v></c><c r="E214" s="17"><v>15</v></c><c r="F214" s="25"><v>7.8703700000000001E-2</v></c><c r="G214" s="25"><v>-0.39182</v></c><c r="H214" s="25"><v>0.13766600000000001</v></c><c r="I214" s="17"><v>5.5177500000000001E-3</v></c><c r="J214" s="16" t="s"><v>3412</v></c></row><row r="215" spans="1:10" x14ac:dyDescent="0.3"><c r="A215" s="16" t="s"><v>3360</v></c><c r="B215" s="16" t="s"><v>3361</v></c><c r="C215" s="16" t="s"><v>5402</v></c><c r="D215" s="24"><v>-863932</v></c><c r="E215" s="17"><v>20</v></c><c r="F215" s="25"><v>8.8709700000000002E-2</v></c><c r="G215" s="25"><v>0.26121499999999997</v></c><c r="H215" s="25"><v>7.8831700000000005E-2</v></c><c r="I215" s="17"><v>1.2717900000000001E-3</v></c><c r="J215" s="16" t="s"><v>3434</v></c></row><row r="216" spans="1:10" x14ac:dyDescent="0.3"><c r="A216" s="16" t="s"><v>3360</v></c><c r="B216" s="16" t="s"><v>3361</v></c><c r="C216" s="16" t="s"><v>5402</v></c><c r="D216" s="24"><v>-863932</v></c><c r="E216" s="17"><v>25</v></c><c r="F216" s="25"><v>0.103306</v></c><c r="G216" s="25"><v>0.23794199999999999</v></c><c r="H216" s="25"><v>8.6092100000000005E-2</v></c><c r="I216" s="17"><v>6.8021499999999999E-3</v></c><c r="J216" s="16" t="s"><v>3390</v></c></row><row r="217" spans="1:10" x14ac:dyDescent="0.3"><c r="A217" s="16" t="s"><v>3360</v></c><c r="B217" s="16" t="s"><v>3361</v></c><c r="C217" s="16" t="s"><v>5403</v></c><c r="D217" s="24"><v>-863390</v></c><c r="E217" s="17"><v>27</v></c><c r="F217" s="25"><v>8.88158E-2</v></c><c r="G217" s="25"><v>-0.233353</v></c><c r="H217" s="25"><v>8.6088600000000001E-2</v></c><c r="I217" s="17"><v>7.7448300000000003E-3</v></c><c r="J217" s="16" t="s"><v>3438</v></c></row><row r="218" spans="1:10" x14ac:dyDescent="0.3"><c r="A218" s="16" t="s"><v>3360</v></c><c r="B218" s="16" t="s"><v>3361</v></c><c r="C218" s="16" t="s"><v>5403</v></c><c r="D218" s="24"><v>-863390</v></c><c r="E218" s="17"><v>15</v></c><c r="F218" s="25"><v>7.7981700000000001E-2</v></c><c r="G218" s="25"><v>-0.38892399999999999</v></c><c r="H218" s="25"><v>0.13781499999999999</v></c><c r="I218" s="17"><v>5.9115499999999998E-3</v></c><c r="J218" s="16" t="s"><v>3412</v></c></row><row r="219" spans="1:10" x14ac:dyDescent="0.3"><c r="A219" s="16" t="s"><v>3360</v></c><c r="B219" s="16" t="s"><v>3361</v></c><c r="C219" s="16" t="s"><v>5403</v></c><c r="D219" s="24"><v>-863390</v></c><c r="E219" s="17"><v>20</v></c><c r="F219" s="25"><v>8.7999999999999995E-2</v></c><c r="G219" s="25"><v>0.26132899999999998</v></c><c r="H219" s="25"><v>7.8899399999999995E-2</v></c><c r="I219" s="17"><v>1.2775600000000001E-3</v></c><c r="J219" s="16" t="s"><v>3434</v></c></row><row r="220" spans="1:10" x14ac:dyDescent="0.3"><c r="A220" s="16" t="s"><v>3360</v></c><c r="B220" s="16" t="s"><v>3361</v></c><c r="C220" s="16" t="s"><v>5403</v></c><c r="D220" s="24"><v>-863390</v></c><c r="E220" s="17"><v>25</v></c><c r="F220" s="25"><v>0.10245899999999999</v></c><c r="G220" s="25"><v>0.23791200000000001</v></c><c r="H220" s="25"><v>8.5969100000000007E-2</v></c><c r="I220" s="17"><v>6.7328199999999996E-3</v></c><c r="J220" s="16" t="s"><v>3390</v></c></row><row r="221" spans="1:10" x14ac:dyDescent="0.3"><c r="A221" s="16" t="s"><v>3360</v></c><c r="B221" s="16" t="s"><v>3361</v></c><c r="C221" s="16" t="s"><v>5404</v></c><c r="D221" s="24"><v>-863386</v></c><c r="E221" s="17"><v>27</v></c><c r="F221" s="25"><v>8.88158E-2</v></c><c r="G221" s="25"><v>-0.233353</v></c><c r="H221" s="25"><v>8.6088600000000001E-2</v></c><c r="I221" s="17"><v>7.7448300000000003E-3</v></c><c r="J221" s="16" t="s"><v>3438</v></c></row><row r="222" spans="1:10" x14ac:dyDescent="0.3"><c r="A222" s="16" t="s"><v>3360</v></c><c r="B222" s="16" t="s"><v>3361</v></c><c r="C222" s="16" t="s"><v>5404</v></c><c r="D222" s="24"><v>-863386</v></c><c r="E222" s="17"><v>15</v></c><c r="F222" s="25"><v>7.7981700000000001E-2</v></c><c r="G222" s="25"><v>-0.38892399999999999</v></c><c r="H222" s="25"><v>0.13781499999999999</v></c><c r="I222" s="17"><v>5.9115499999999998E-3</v></c><c r="J222" s="16" t="s"><v>3412</v></c></row><row r="223" spans="1:10" x14ac:dyDescent="0.3"><c r="A223" s="16" t="s"><v>3360</v></c><c r="B223" s="16" t="s"><v>3361</v></c><c r="C223" s="16" t="s"><v>5404</v></c><c r="D223" s="24"><v>-863386</v></c><c r="E223" s="17"><v>20</v></c><c r="F223" s="25"><v>8.7999999999999995E-2</v></c><c r="G223" s="25"><v>0.26132899999999998</v></c><c r="H223" s="25"><v>7.8899399999999995E-2</v></c><c r="I223" s="17"><v>1.2775600000000001E-3</v></c><c r="J223" s="16" t="s"><v>3434</v></c></row><row r="224" spans="1:10" x14ac:dyDescent="0.3"><c r="A224" s="16" t="s"><v>3360</v></c><c r="B224" s="16" t="s"><v>3361</v></c><c r="C224" s="16" t="s"><v>5404</v></c><c r="D224" s="24"><v>-863386</v></c><c r="E224" s="17"><v>25</v></c><c r="F224" s="25"><v>0.10245899999999999</v></c><c r="G224" s="25"><v>0.23791200000000001</v></c><c r="H224" s="25"><v>8.5969100000000007E-2</v></c><c r="I224" s="17"><v>6.7328199999999996E-3</v></c><c r="J224" s="16" t="s"><v>3390</v></c></row><row r="225" spans="1:10" x14ac:dyDescent="0.3"><c r="A225" s="16" t="s"><v>3360</v></c><c r="B225" s="16" t="s"><v>3361</v></c><c r="C225" s="16" t="s"><v>5405</v></c><c r="D225" s="24"><v>-862545</v></c><c r="E225" s="17"><v>27</v></c><c r="F225" s="25"><v>8.88158E-2</v></c><c r="G225" s="25"><v>-0.233353</v></c><c r="H225" s="25"><v>8.6088600000000001E-2</v></c><c r="I225" s="17"><v>7.7448300000000003E-3</v></c><c r="J225" s="16" t="s"><v>3438</v></c></row><row r="226" spans="1:10" x14ac:dyDescent="0.3"><c r="A226" s="16" t="s"><v>3360</v></c><c r="B226" s="16" t="s"><v>3361</v></c><c r="C226" s="16" t="s"><v>5405</v></c><c r="D226" s="24"><v>-862545</v></c><c r="E226" s="17"><v>15</v></c><c r="F226" s="25"><v>7.7981700000000001E-2</v></c><c r="G226" s="25"><v>-0.38892399999999999</v></c><c r="H226" s="25"><v>0.13781499999999999</v></c><c r="I226" s="17"><v>5.9115499999999998E-3</v></c><c r="J226" s="16" t="s"><v>3412</v></c></row><row r="227" spans="1:10" x14ac:dyDescent="0.3"><c r="A227" s="16" t="s"><v>3360</v></c><c r="B227" s="16" t="s"><v>3361</v></c><c r="C227" s="16" t="s"><v>5405</v></c><c r="D227" s="24"><v>-862545</v></c><c r="E227" s="17"><v>20</v></c><c r="F227" s="25"><v>8.7999999999999995E-2</v></c><c r="G227" s="25"><v>0.26132899999999998</v></c><c r="H227" s="25"><v>7.8899399999999995E-2</v></c><c r="I227" s="17"><v>1.2775600000000001E-3</v></c><c r="J227" s="16" t="s"><v>3434</v></c></row><row r="228" spans="1:10" x14ac:dyDescent="0.3"><c r="A228" s="16" t="s"><v>3360</v></c><c r="B228" s="16" t="s"><v>3361</v></c><c r="C228" s="16" t="s"><v>5405</v></c><c r="D228" s="24"><v>-862545</v></c><c r="E228" s="17"><v>25</v></c><c r="F228" s="25"><v>0.10245899999999999</v></c><c r="G228" s="25"><v>0.23791200000000001</v></c><c r="H228" s="25"><v>8.5969100000000007E-2</v></c><c r="I228" s="17"><v>6.7328199999999996E-3</v></c><c r="J228" s="16" t="s"><v>3390</v></c></row><row r="229" spans="1:10" x14ac:dyDescent="0.3"><c r="A229" s="16" t="s"><v>3360</v></c><c r="B229" s="16" t="s"><v>3361</v></c><c r="C229" s="16" t="s"><v>5613</v></c><c r="D229" s="24"><v>-862373</v></c><c r="E229" s="17"><v>19</v></c><c r="F229" s="25"><v>8.4000000000000005E-2</v></c><c r="G229" s="25"><v>0.26396700000000001</v></c><c r="H229" s="25"><v>7.9029600000000005E-2</v></c><c r="I229" s="17"><v>1.1671400000000001E-3</v></c><c r="J229" s="16" t="s"><v>3434</v></c></row><row r="230" spans="1:10" x14ac:dyDescent="0.3"><c r="A230" s="16" t="s"><v>3360</v></c><c r="B230" s="16" t="s"><v>3361</v></c><c r="C230" s="16" t="s"><v>5613</v></c><c r="D230" s="24"><v>-862373</v></c><c r="E230" s="17"><v>47</v></c><c r="F230" s="25"><v>0.08</v></c><c r="G230" s="25"><v>0.16201699999999999</v></c><c r="H230" s="25"><v>5.6891200000000003E-2</v></c><c r="I230" s="17"><v>4.7706299999999997E-3</v></c><c r="J230" s="16" t="s"><v>3371</v></c></row><row r="231" spans="1:10" x14ac:dyDescent="0.3"><c r="A231" s="16" t="s"><v>3360</v></c><c r="B231" s="16" t="s"><v>3361</v></c><c r="C231" s="16" t="s"><v>5613</v></c><c r="D231" s="24"><v>-862373</v></c><c r="E231" s="17"><v>24</v></c><c r="F231" s="25"><v>9.8360699999999995E-2</v></c><c r="G231" s="25"><v>0.26675900000000002</v></c><c r="H231" s="25"><v>8.6976499999999998E-2</v></c><c r="I231" s="17"><v>2.78137E-3</v></c><c r="J231" s="16" t="s"><v>3390</v></c></row><row r="232" spans="1:10" x14ac:dyDescent="0.3"><c r="A232" s="16" t="s"><v>3360</v></c><c r="B232" s="16" t="s"><v>3361</v></c><c r="C232" s="16" t="s"><v>3475</v></c><c r="D232" s="24"><v>-862318</v></c><c r="E232" s="17"><v>123</v></c><c r="F232" s="25"><v>0.17532500000000001</v></c><c r="G232" s="25"><v>0.16173499999999999</v></c><c r="H232" s="25"><v>6.0625699999999998E-2</v></c><c r="I232" s="17"><v>8.0271100000000005E-3</v></c><c r="J232" s="16" t="s"><v>3384</v></c></row><row r="233" spans="1:10" x14ac:dyDescent="0.3"><c r="A233" s="16" t="s"><v>3360</v></c><c r="B233" s="16" t="s"><v>3361</v></c><c r="C233" s="16" t="s"><v>3475</v></c><c r="D233" s="24"><v>-862318</v></c><c r="E233" s="17"><v>79</v></c><c r="F233" s="25"><v>0.171315</v></c><c r="G233" s="25"><v>0.22711600000000001</v></c><c r="H233" s="25"><v>7.7024999999999996E-2</v></c><c r="I233" s="17"><v>3.5742299999999999E-3</v></c><c r="J233" s="16" t="s"><v>3389</v></c></row><row r="234" spans="1:10" x14ac:dyDescent="0.3"><c r="A234" s="16" t="s"><v>3360</v></c><c r="B234" s="16" t="s"><v>3361</v></c><c r="C234" s="16" t="s"><v>3475</v></c><c r="D234" s="24"><v>-862318</v></c><c r="E234" s="17"><v>120</v></c><c r="F234" s="25"><v>0.18282499999999999</v></c><c r="G234" s="25"><v>0.17607</v></c><c r="H234" s="25"><v>5.9343100000000003E-2</v></c><c r="I234" s="17"><v>3.25435E-3</v></c><c r="J234" s="16" t="s"><v>3409</v></c></row><row r="235" spans="1:10" x14ac:dyDescent="0.3"><c r="A235" s="16" t="s"><v>3360</v></c><c r="B235" s="16" t="s"><v>3361</v></c><c r="C235" s="16" t="s"><v>5406</v></c><c r="D235" s="24"><v>-861971</v></c><c r="E235" s="17"><v>27</v></c><c r="F235" s="25"><v>8.88158E-2</v></c><c r="G235" s="25"><v>-0.233353</v></c><c r="H235" s="25"><v>8.6088600000000001E-2</v></c><c r="I235" s="17"><v>7.7448300000000003E-3</v></c><c r="J235" s="16" t="s"><v>3438</v></c></row><row r="236" spans="1:10" x14ac:dyDescent="0.3"><c r="A236" s="16" t="s"><v>3360</v></c><c r="B236" s="16" t="s"><v>3361</v></c><c r="C236" s="16" t="s"><v>5406</v></c><c r="D236" s="24"><v>-861971</v></c><c r="E236" s="17"><v>15</v></c><c r="F236" s="25"><v>7.7981700000000001E-2</v></c><c r="G236" s="25"><v>-0.38892399999999999</v></c><c r="H236" s="25"><v>0.13781499999999999</v></c><c r="I236" s="17"><v>5.9115499999999998E-3</v></c><c r="J236" s="16" t="s"><v>3412</v></c></row><row r="237" spans="1:10" x14ac:dyDescent="0.3"><c r="A237" s="16" t="s"><v>3360</v></c><c r="B237" s="16" t="s"><v>3361</v></c><c r="C237" s="16" t="s"><v>5406</v></c><c r="D237" s="24"><v>-861971</v></c><c r="E237" s="17"><v>20</v></c><c r="F237" s="25"><v>8.7999999999999995E-2</v></c><c r="G237" s="25"><v>0.26132899999999998</v></c><c r="H237" s="25"><v>7.8899399999999995E-2</v></c><c r="I237" s="17"><v>1.2775600000000001E-3</v></c><c r="J237" s="16" t="s"><v>3434</v></c></row><row r="238" spans="1:10" x14ac:dyDescent="0.3"><c r="A238" s="16" t="s"><v>3360</v></c><c r="B238" s="16" t="s"><v>3361</v></c><c r="C238" s="16" t="s"><v>5406</v></c><c r="D238" s="24"><v>-861971</v></c><c r="E238" s="17"><v>25</v></c><c r="F238" s="25"><v>0.10245899999999999</v></c><c r="G238" s="25"><v>0.23791200000000001</v></c><c r="H238" s="25"><v>8.5969100000000007E-2</v></c><c r="I238" s="17"><v>6.7328199999999996E-3</v></c><c r="J238" s="16" t="s"><v>3390</v></c></row><row r="239" spans="1:10" x14ac:dyDescent="0.3"><c r="A239" s="16" t="s"><v>3360</v></c><c r="B239" s="16" t="s"><v>3361</v></c><c r="C239" s="16" t="s"><v>5526</v></c><c r="D239" s="24"><v>-861342</v></c><c r="E239" s="17"><v>15</v></c><c r="F239" s="25"><v>8.0952399999999994E-2</v></c><c r="G239" s="25"><v>-0.38200699999999999</v></c><c r="H239" s="25"><v>0.13922599999999999</v></c><c r="I239" s="17"><v>7.3753999999999998E-3</v></c><c r="J239" s="16" t="s"><v>3412</v></c></row><row r="240" spans="1:10" x14ac:dyDescent="0.3"><c r="A240" s="16" t="s"><v>3360</v></c><c r="B240" s="16" t="s"><v>3361</v></c><c r="C240" s="16" t="s"><v>5526</v></c><c r="D240" s="24"><v>-861342</v></c><c r="E240" s="17"><v>20</v></c><c r="F240" s="25"><v>9.0909100000000007E-2</v></c><c r="G240" s="25"><v>0.26558999999999999</v></c><c r="H240" s="25"><v>7.8968700000000003E-2</v></c><c r="I240" s="17"><v>1.08256E-3</v></c><c r="J240" s="16" t="s"><v>3434</v></c></row><row r="241" spans="1:10" x14ac:dyDescent="0.3"><c r="A241" s="16" t="s"><v>3360</v></c><c r="B241" s="16" t="s"><v>3361</v></c><c r="C241" s="16" t="s"><v>5526</v></c><c r="D241" s="24"><v>-861342</v></c><c r="E241" s="17"><v>25</v></c><c r="F241" s="25"><v>0.106838</v></c><c r="G241" s="25"><v>0.24801799999999999</v></c><c r="H241" s="25"><v>8.7344400000000003E-2</v></c><c r="I241" s="17"><v>5.4733300000000002E-3</v></c><c r="J241" s="16" t="s"><v>3390</v></c></row><row r="242" spans="1:10" x14ac:dyDescent="0.3"><c r="A242" s="16" t="s"><v>3360</v></c><c r="B242" s="16" t="s"><v>3361</v></c><c r="C242" s="16" t="s"><v>6242</v></c><c r="D242" s="24"><v>-861333</v></c><c r="E242" s="17"><v>4</v></c><c r="F242" s="25"><v>9.8522200000000001E-3</v></c><c r="G242" s="25"><v>-0.66804200000000002</v></c><c r="H242" s="25"><v>0.238647</v></c><c r="I242" s="17"><v>5.7286899999999998E-3</v></c><c r="J242" s="16" t="s"><v>3393</v></c></row><row r="243" spans="1:10" x14ac:dyDescent="0.3"><c r="A243" s="16" t="s"><v>3360</v></c><c r="B243" s="16" t="s"><v>3361</v></c><c r="C243" s="16" t="s"><v>5407</v></c><c r="D243" s="24"><v>-861277</v></c><c r="E243" s="17"><v>27</v></c><c r="F243" s="25"><v>8.88158E-2</v></c><c r="G243" s="25"><v>-0.233353</v></c><c r="H243" s="25"><v>8.6088600000000001E-2</v></c><c r="I243" s="17"><v>7.7448300000000003E-3</v></c><c r="J243" s="16" t="s"><v>3438</v></c></row><row r="244" spans="1:10" x14ac:dyDescent="0.3"><c r="A244" s="16" t="s"><v>3360</v></c><c r="B244" s="16" t="s"><v>3361</v></c><c r="C244" s="16" t="s"><v>5407</v></c><c r="D244" s="24"><v>-861277</v></c><c r="E244" s="17"><v>15</v></c><c r="F244" s="25"><v>7.7981700000000001E-2</v></c><c r="G244" s="25"><v>-0.38892399999999999</v></c><c r="H244" s="25"><v>0.13781499999999999</v></c><c r="I244" s="17"><v>5.9115499999999998E-3</v></c><c r="J244" s="16" t="s"><v>3412</v></c></row><row r="245" spans="1:10" x14ac:dyDescent="0.3"><c r="A245" s="16" t="s"><v>3360</v></c><c r="B245" s="16" t="s"><v>3361</v></c><c r="C245" s="16" t="s"><v>5407</v></c><c r="D245" s="24"><v>-861277</v></c><c r="E245" s="17"><v>20</v></c><c r="F245" s="25"><v>8.7999999999999995E-2</v></c><c r="G245" s="25"><v>0.26132899999999998</v></c><c r="H245" s="25"><v>7.8899399999999995E-2</v></c><c r="I245" s="17"><v>1.2775600000000001E-3</v></c><c r="J245" s="16" t="s"><v>3434</v></c></row><row r="246" spans="1:10" x14ac:dyDescent="0.3"><c r="A246" s="16" t="s"><v>3360</v></c><c r="B246" s="16" t="s"><v>3361</v></c><c r="C246" s="16" t="s"><v>5407</v></c><c r="D246" s="24"><v>-861277</v></c><c r="E246" s="17"><v>25</v></c><c r="F246" s="25"><v>0.10245899999999999</v></c><c r="G246" s="25"><v>0.23791200000000001</v></c><c r="H246" s="25"><v>8.5969100000000007E-2</v></c><c r="I246" s="17"><v>6.7328199999999996E-3</v></c><c r="J246" s="16" t="s"><v>3390</v></c></row><row r="247" spans="1:10" x14ac:dyDescent="0.3"><c r="A247" s="16" t="s"><v>3360</v></c><c r="B247" s="16" t="s"><v>3361</v></c><c r="C247" s="16" t="s"><v>5408</v></c><c r="D247" s="24"><v>-861264</v></c><c r="E247" s="17"><v>26</v></c><c r="F247" s="25"><v>8.6092699999999994E-2</v></c><c r="G247" s="25"><v>-0.234122</v></c><c r="H247" s="25"><v>8.8236300000000004E-2</v></c><c r="I247" s="17"><v>9.0969499999999995E-3</v></c><c r="J247" s="16" t="s"><v>3438</v></c></row><row r="248" spans="1:10" x14ac:dyDescent="0.3"><c r="A248" s="16" t="s"><v>3360</v></c><c r="B248" s="16" t="s"><v>3361</v></c><c r="C248" s="16" t="s"><v>5408</v></c><c r="D248" s="24"><v>-861264</v></c><c r="E248" s="17"><v>15</v></c><c r="F248" s="25"><v>7.7981700000000001E-2</v></c><c r="G248" s="25"><v>-0.38892399999999999</v></c><c r="H248" s="25"><v>0.13781499999999999</v></c><c r="I248" s="17"><v>5.9115499999999998E-3</v></c><c r="J248" s="16" t="s"><v>3412</v></c></row><row r="249" spans="1:10" x14ac:dyDescent="0.3"><c r="A249" s="16" t="s"><v>3360</v></c><c r="B249" s="16" t="s"><v>3361</v></c><c r="C249" s="16" t="s"><v>5408</v></c><c r="D249" s="24"><v>-861264</v></c><c r="E249" s="17"><v>20</v></c><c r="F249" s="25"><v>8.7999999999999995E-2</v></c><c r="G249" s="25"><v>0.26132899999999998</v></c><c r="H249" s="25"><v>7.8899399999999995E-2</v></c><c r="I249" s="17"><v>1.2775600000000001E-3</v></c><c r="J249" s="16" t="s"><v>3434</v></c></row><row r="250" spans="1:10" x14ac:dyDescent="0.3"><c r="A250" s="16" t="s"><v>3360</v></c><c r="B250" s="16" t="s"><v>3361</v></c><c r="C250" s="16" t="s"><v>5408</v></c><c r="D250" s="24"><v>-861264</v></c><c r="E250" s="17"><v>25</v></c><c r="F250" s="25"><v>0.10245899999999999</v></c><c r="G250" s="25"><v>0.23791200000000001</v></c><c r="H250" s="25"><v>8.5969100000000007E-2</v></c><c r="I250" s="17"><v>6.7328199999999996E-3</v></c><c r="J250" s="16" t="s"><v>3390</v></c></row><row r="251" spans="1:10" x14ac:dyDescent="0.3"><c r="A251" s="16" t="s"><v>3360</v></c><c r="B251" s="16" t="s"><v>3361</v></c><c r="C251" s="16" t="s"><v>5409</v></c><c r="D251" s="24"><v>-861262</v></c><c r="E251" s="17"><v>26</v></c><c r="F251" s="25"><v>8.6092699999999994E-2</v></c><c r="G251" s="25"><v>-0.234122</v></c><c r="H251" s="25"><v>8.8236300000000004E-2</v></c><c r="I251" s="17"><v>9.0969499999999995E-3</v></c><c r="J251" s="16" t="s"><v>3438</v></c></row><row r="252" spans="1:10" x14ac:dyDescent="0.3"><c r="A252" s="16" t="s"><v>3360</v></c><c r="B252" s="16" t="s"><v>3361</v></c><c r="C252" s="16" t="s"><v>5409</v></c><c r="D252" s="24"><v>-861262</v></c><c r="E252" s="17"><v>15</v></c><c r="F252" s="25"><v>7.7981700000000001E-2</v></c><c r="G252" s="25"><v>-0.38892399999999999</v></c><c r="H252" s="25"><v>0.13781499999999999</v></c><c r="I252" s="17"><v>5.9115499999999998E-3</v></c><c r="J252" s="16" t="s"><v>3412</v></c></row><row r="253" spans="1:10" x14ac:dyDescent="0.3"><c r="A253" s="16" t="s"><v>3360</v></c><c r="B253" s="16" t="s"><v>3361</v></c><c r="C253" s="16" t="s"><v>5409</v></c><c r="D253" s="24"><v>-861262</v></c><c r="E253" s="17"><v>20</v></c><c r="F253" s="25"><v>8.7999999999999995E-2</v></c><c r="G253" s="25"><v>0.26132899999999998</v></c><c r="H253" s="25"><v>7.8899399999999995E-2</v></c><c r="I253" s="17"><v>1.2775600000000001E-3</v></c><c r="J253" s="16" t="s"><v>3434</v></c></row><row r="254" spans="1:10" x14ac:dyDescent="0.3"><c r="A254" s="16" t="s"><v>3360</v></c><c r="B254" s="16" t="s"><v>3361</v></c><c r="C254" s="16" t="s"><v>5409</v></c><c r="D254" s="24"><v>-861262</v></c><c r="E254" s="17"><v>25</v></c><c r="F254" s="25"><v>0.10245899999999999</v></c><c r="G254" s="25"><v>0.23791200000000001</v></c><c r="H254" s="25"><v>8.5969100000000007E-2</v></c><c r="I254" s="17"><v>6.7328199999999996E-3</v></c><c r="J254" s="16" t="s"><v>3390</v></c></row><row r="255" spans="1:10" x14ac:dyDescent="0.3"><c r="A255" s="16" t="s"><v>3360</v></c><c r="B255" s="16" t="s"><v>3361</v></c><c r="C255" s="16" t="s"><v>5410</v></c><c r="D255" s="24"><v>-860783</v></c><c r="E255" s="17"><v>27</v></c><c r="F255" s="25"><v>8.88158E-2</v></c><c r="G255" s="25"><v>-0.233353</v></c><c r="H255" s="25"><v>8.6088600000000001E-2</v></c><c r="I255" s="17"><v>7.7448300000000003E-3</v></c><c r="J255" s="16" t="s"><v>3438</v></c></row><row r="256" spans="1:10" x14ac:dyDescent="0.3"><c r="A256" s="16" t="s"><v>3360</v></c><c r="B256" s="16" t="s"><v>3361</v></c><c r="C256" s="16" t="s"><v>5410</v></c><c r="D256" s="24"><v>-860783</v></c><c r="E256" s="17"><v>15</v></c><c r="F256" s="25"><v>7.7981700000000001E-2</v></c><c r="G256" s="25"><v>-0.38892399999999999</v></c><c r="H256" s="25"><v>0.13781499999999999</v></c><c r="I256" s="17"><v>5.9115499999999998E-3</v></c><c r="J256" s="16" t="s"><v>3412</v></c></row><row r="257" spans="1:10" x14ac:dyDescent="0.3"><c r="A257" s="16" t="s"><v>3360</v></c><c r="B257" s="16" t="s"><v>3361</v></c><c r="C257" s="16" t="s"><v>5410</v></c><c r="D257" s="24"><v>-860783</v></c><c r="E257" s="17"><v>20</v></c><c r="F257" s="25"><v>8.7999999999999995E-2</v></c><c r="G257" s="25"><v>0.26132899999999998</v></c><c r="H257" s="25"><v>7.8899399999999995E-2</v></c><c r="I257" s="17"><v>1.2775600000000001E-3</v></c><c r="J257" s="16" t="s"><v>3434</v></c></row><row r="258" spans="1:10" x14ac:dyDescent="0.3"><c r="A258" s="16" t="s"><v>3360</v></c><c r="B258" s="16" t="s"><v>3361</v></c><c r="C258" s="16" t="s"><v>5410</v></c><c r="D258" s="24"><v>-860783</v></c><c r="E258" s="17"><v>25</v></c><c r="F258" s="25"><v>0.10245899999999999</v></c><c r="G258" s="25"><v>0.23791200000000001</v></c><c r="H258" s="25"><v>8.5969100000000007E-2</v></c><c r="I258" s="17"><v>6.7328199999999996E-3</v></c><c r="J258" s="16" t="s"><v>3390</v></c></row><row r="259" spans="1:10" x14ac:dyDescent="0.3"><c r="A259" s="16" t="s"><v>3360</v></c><c r="B259" s="16" t="s"><v>3361</v></c><c r="C259" s="16" t="s"><v>5411</v></c><c r="D259" s="24"><v>-860487</v></c><c r="E259" s="17"><v>27</v></c><c r="F259" s="25"><v>8.88158E-2</v></c><c r="G259" s="25"><v>-0.233353</v></c><c r="H259" s="25"><v>8.6088600000000001E-2</v></c><c r="I259" s="17"><v>7.7448300000000003E-3</v></c><c r="J259" s="16" t="s"><v>3438</v></c></row><row r="260" spans="1:10" x14ac:dyDescent="0.3"><c r="A260" s="16" t="s"><v>3360</v></c><c r="B260" s="16" t="s"><v>3361</v></c><c r="C260" s="16" t="s"><v>5411</v></c><c r="D260" s="24"><v>-860487</v></c><c r="E260" s="17"><v>15</v></c><c r="F260" s="25"><v>7.7981700000000001E-2</v></c><c r="G260" s="25"><v>-0.38892399999999999</v></c><c r="H260" s="25"><v>0.13781499999999999</v></c><c r="I260" s="17"><v>5.9115499999999998E-3</v></c><c r="J260" s="16" t="s"><v>3412</v></c></row><row r="261" spans="1:10" x14ac:dyDescent="0.3"><c r="A261" s="16" t="s"><v>3360</v></c><c r="B261" s="16" t="s"><v>3361</v></c><c r="C261" s="16" t="s"><v>5411</v></c><c r="D261" s="24"><v>-860487</v></c><c r="E261" s="17"><v>20</v></c><c r="F261" s="25"><v>8.7999999999999995E-2</v></c><c r="G261" s="25"><v>0.26132899999999998</v></c><c r="H261" s="25"><v>7.8899399999999995E-2</v></c><c r="I261" s="17"><v>1.2775600000000001E-3</v></c><c r="J261" s="16" t="s"><v>3434</v></c></row><row r="262" spans="1:10" x14ac:dyDescent="0.3"><c r="A262" s="16" t="s"><v>3360</v></c><c r="B262" s="16" t="s"><v>3361</v></c><c r="C262" s="16" t="s"><v>5411</v></c><c r="D262" s="24"><v>-860487</v></c><c r="E262" s="17"><v>25</v></c><c r="F262" s="25"><v>0.10245899999999999</v></c><c r="G262" s="25"><v>0.23791200000000001</v></c><c r="H262" s="25"><v>8.5969100000000007E-2</v></c><c r="I262" s="17"><v>6.7328199999999996E-3</v></c><c r="J262" s="16" t="s"><v>3390</v></c></row><row r="263" spans="1:10" x14ac:dyDescent="0.3"><c r="A263" s="16" t="s"><v>3360</v></c><c r="B263" s="16" t="s"><v>3361</v></c><c r="C263" s="16" t="s"><v>5204</v></c><c r="D263" s="24"><v>-860446</v></c><c r="E263" s="17"><v>38</v></c><c r="F263" s="25"><v>7.5188000000000005E-2</v></c><c r="G263" s="25"><v>0.214925</v></c><c r="H263" s="25"><v>7.78253E-2</v></c><c r="I263" s="17"><v>6.2489099999999999E-3</v></c><c r="J263" s="16" t="s"><v>3435</v></c></row><row r="264" spans="1:10" x14ac:dyDescent="0.3"><c r="A264" s="16" t="s"><v>3360</v></c><c r="B264" s="16" t="s"><v>3361</v></c><c r="C264" s="16" t="s"><v>5204</v></c><c r="D264" s="24"><v>-860446</v></c><c r="E264" s="17"><v>64</v></c><c r="F264" s="25"><v>8.7855299999999997E-2</v></c><c r="G264" s="25"><v>0.15242600000000001</v></c><c r="H264" s="25"><v>5.4204299999999997E-2</v></c><c r="I264" s="17"><v>5.2253400000000002E-3</v></c><c r="J264" s="16" t="s"><v>3395</v></c></row><row r="265" spans="1:10" x14ac:dyDescent="0.3"><c r="A265" s="16" t="s"><v>3360</v></c><c r="B265" s="16" t="s"><v>3361</v></c><c r="C265" s="16" t="s"><v>5412</v></c><c r="D265" s="24"><v>-860122</v></c><c r="E265" s="17"><v>30</v></c><c r="F265" s="25"><v>0.105263</v></c><c r="G265" s="25"><v>0.200965</v></c><c r="H265" s="25"><v>7.4318099999999998E-2</v></c><c r="I265" s="17"><v>7.8886300000000006E-3</v></c><c r="J265" s="16" t="s"><v>3438</v></c></row><row r="266" spans="1:10" x14ac:dyDescent="0.3"><c r="A266" s="16" t="s"><v>3360</v></c><c r="B266" s="16" t="s"><v>3361</v></c><c r="C266" s="16" t="s"><v>5413</v></c><c r="D266" s="24"><v>-859846</v></c><c r="E266" s="17"><v>27</v></c><c r="F266" s="25"><v>0.09</v></c><c r="G266" s="25"><v>-0.232679</v></c><c r="H266" s="25"><v>8.6644899999999997E-2</v></c><c r="I266" s="17"><v>8.3154100000000005E-3</v></c><c r="J266" s="16" t="s"><v>3438</v></c></row><row r="267" spans="1:10" x14ac:dyDescent="0.3"><c r="A267" s="16" t="s"><v>3360</v></c><c r="B267" s="16" t="s"><v>3361</v></c><c r="C267" s="16" t="s"><v>5413</v></c><c r="D267" s="24"><v>-859846</v></c><c r="E267" s="17"><v>15</v></c><c r="F267" s="25"><v>7.7981700000000001E-2</v></c><c r="G267" s="25"><v>-0.38892399999999999</v></c><c r="H267" s="25"><v>0.13781499999999999</v></c><c r="I267" s="17"><v>5.9115499999999998E-3</v></c><c r="J267" s="16" t="s"><v>3412</v></c></row><row r="268" spans="1:10" x14ac:dyDescent="0.3"><c r="A268" s="16" t="s"><v>3360</v></c><c r="B268" s="16" t="s"><v>3361</v></c><c r="C268" s="16" t="s"><v>5413</v></c><c r="D268" s="24"><v>-859846</v></c><c r="E268" s="17"><v>20</v></c><c r="F268" s="25"><v>8.8709700000000002E-2</v></c><c r="G268" s="25"><v>0.26368399999999997</v></c><c r="H268" s="25"><v>7.9241400000000004E-2</v></c><c r="I268" s="17"><v>1.2154500000000001E-3</v></c><c r="J268" s="16" t="s"><v>3434</v></c></row><row r="269" spans="1:10" x14ac:dyDescent="0.3"><c r="A269" s="16" t="s"><v>3360</v></c><c r="B269" s="16" t="s"><v>3361</v></c><c r="C269" s="16" t="s"><v>5413</v></c><c r="D269" s="24"><v>-859846</v></c><c r="E269" s="17"><v>25</v></c><c r="F269" s="25"><v>0.103306</v></c><c r="G269" s="25"><v>0.23689199999999999</v></c><c r="H269" s="25"><v>8.5921600000000001E-2</v></c><c r="I269" s="17"><v>6.9335899999999999E-3</v></c><c r="J269" s="16" t="s"><v>3390</v></c></row><row r="270" spans="1:10" x14ac:dyDescent="0.3"><c r="A270" s="16" t="s"><v>3360</v></c><c r="B270" s="16" t="s"><v>3361</v></c><c r="C270" s="16" t="s"><v>5414</v></c><c r="D270" s="24"><v>-859333</v></c><c r="E270" s="17"><v>27</v></c><c r="F270" s="25"><v>8.88158E-2</v></c><c r="G270" s="25"><v>-0.233353</v></c><c r="H270" s="25"><v>8.6088600000000001E-2</v></c><c r="I270" s="17"><v>7.7448300000000003E-3</v></c><c r="J270" s="16" t="s"><v>3438</v></c></row><row r="271" spans="1:10" x14ac:dyDescent="0.3"><c r="A271" s="16" t="s"><v>3360</v></c><c r="B271" s="16" t="s"><v>3361</v></c><c r="C271" s="16" t="s"><v>5414</v></c><c r="D271" s="24"><v>-859333</v></c><c r="E271" s="17"><v>15</v></c><c r="F271" s="25"><v>7.7981700000000001E-2</v></c><c r="G271" s="25"><v>-0.38892399999999999</v></c><c r="H271" s="25"><v>0.13781499999999999</v></c><c r="I271" s="17"><v>5.9115499999999998E-3</v></c><c r="J271" s="16" t="s"><v>3412</v></c></row><row r="272" spans="1:10" x14ac:dyDescent="0.3"><c r="A272" s="16" t="s"><v>3360</v></c><c r="B272" s="16" t="s"><v>3361</v></c><c r="C272" s="16" t="s"><v>5414</v></c><c r="D272" s="24"><v>-859333</v></c><c r="E272" s="17"><v>20</v></c><c r="F272" s="25"><v>8.7999999999999995E-2</v></c><c r="G272" s="25"><v>0.26132899999999998</v></c><c r="H272" s="25"><v>7.8899399999999995E-2</v></c><c r="I272" s="17"><v>1.2775600000000001E-3</v></c><c r="J272" s="16" t="s"><v>3434</v></c></row><row r="273" spans="1:10" x14ac:dyDescent="0.3"><c r="A273" s="16" t="s"><v>3360</v></c><c r="B273" s="16" t="s"><v>3361</v></c><c r="C273" s="16" t="s"><v>5414</v></c><c r="D273" s="24"><v>-859333</v></c><c r="E273" s="17"><v>25</v></c><c r="F273" s="25"><v>0.10245899999999999</v></c><c r="G273" s="25"><v>0.23791200000000001</v></c><c r="H273" s="25"><v>8.5969100000000007E-2</v></c><c r="I273" s="17"><v>6.7328199999999996E-3</v></c><c r="J273" s="16" t="s"><v>3390</v></c></row><row r="274" spans="1:10" x14ac:dyDescent="0.3"><c r="A274" s="16" t="s"><v>3360</v></c><c r="B274" s="16" t="s"><v>3361</v></c><c r="C274" s="16" t="s"><v>5415</v></c><c r="D274" s="24"><v>-859203</v></c><c r="E274" s="17"><v>27</v></c><c r="F274" s="25"><v>8.88158E-2</v></c><c r="G274" s="25"><v>-0.233353</v></c><c r="H274" s="25"><v>8.6088600000000001E-2</v></c><c r="I274" s="17"><v>7.7448300000000003E-3</v></c><c r="J274" s="16" t="s"><v>3438</v></c></row><row r="275" spans="1:10" x14ac:dyDescent="0.3"><c r="A275" s="16" t="s"><v>3360</v></c><c r="B275" s="16" t="s"><v>3361</v></c><c r="C275" s="16" t="s"><v>5415</v></c><c r="D275" s="24"><v>-859203</v></c><c r="E275" s="17"><v>15</v></c><c r="F275" s="25"><v>7.7981700000000001E-2</v></c><c r="G275" s="25"><v>-0.38892399999999999</v></c><c r="H275" s="25"><v>0.13781499999999999</v></c><c r="I275" s="17"><v>5.9115499999999998E-3</v></c><c r="J275" s="16" t="s"><v>3412</v></c></row><row r="276" spans="1:10" x14ac:dyDescent="0.3"><c r="A276" s="16" t="s"><v>3360</v></c><c r="B276" s="16" t="s"><v>3361</v></c><c r="C276" s="16" t="s"><v>5415</v></c><c r="D276" s="24"><v>-859203</v></c><c r="E276" s="17"><v>20</v></c><c r="F276" s="25"><v>8.7999999999999995E-2</v></c><c r="G276" s="25"><v>0.26132899999999998</v></c><c r="H276" s="25"><v>7.8899399999999995E-2</v></c><c r="I276" s="17"><v>1.2775600000000001E-3</v></c><c r="J276" s="16" t="s"><v>3434</v></c></row><row r="277" spans="1:10" x14ac:dyDescent="0.3"><c r="A277" s="16" t="s"><v>3360</v></c><c r="B277" s="16" t="s"><v>3361</v></c><c r="C277" s="16" t="s"><v>5415</v></c><c r="D277" s="24"><v>-859203</v></c><c r="E277" s="17"><v>25</v></c><c r="F277" s="25"><v>0.10245899999999999</v></c><c r="G277" s="25"><v>0.23791200000000001</v></c><c r="H277" s="25"><v>8.5969100000000007E-2</v></c><c r="I277" s="17"><v>6.7328199999999996E-3</v></c><c r="J277" s="16" t="s"><v>3390</v></c></row><row r="278" spans="1:10" x14ac:dyDescent="0.3"><c r="A278" s="16" t="s"><v>3360</v></c><c r="B278" s="16" t="s"><v>3361</v></c><c r="C278" s="16" t="s"><v>5732</v></c><c r="D278" s="24"><v>-858994</v></c><c r="E278" s="17"><v>3</v></c><c r="F278" s="25"><v>1.27119E-2</v></c><c r="G278" s="25"><v>-0.94845199999999996</v></c><c r="H278" s="25"><v>0.33005000000000001</v></c><c r="I278" s="17"><v>4.9956599999999999E-3</v></c><c r="J278" s="16" t="s"><v>3425</v></c></row><row r="279" spans="1:10" x14ac:dyDescent="0.3"><c r="A279" s="16" t="s"><v>3360</v></c><c r="B279" s="16" t="s"><v>3361</v></c><c r="C279" s="16" t="s"><v>5416</v></c><c r="D279" s="24"><v>-858905</v></c><c r="E279" s="17"><v>27</v></c><c r="F279" s="25"><v>8.88158E-2</v></c><c r="G279" s="25"><v>-0.233353</v></c><c r="H279" s="25"><v>8.6088600000000001E-2</v></c><c r="I279" s="17"><v>7.7448300000000003E-3</v></c><c r="J279" s="16" t="s"><v>3438</v></c></row><row r="280" spans="1:10" x14ac:dyDescent="0.3"><c r="A280" s="16" t="s"><v>3360</v></c><c r="B280" s="16" t="s"><v>3361</v></c><c r="C280" s="16" t="s"><v>5416</v></c><c r="D280" s="24"><v>-858905</v></c><c r="E280" s="17"><v>15</v></c><c r="F280" s="25"><v>7.7981700000000001E-2</v></c><c r="G280" s="25"><v>-0.38892399999999999</v></c><c r="H280" s="25"><v>0.13781499999999999</v></c><c r="I280" s="17"><v>5.9115499999999998E-3</v></c><c r="J280" s="16" t="s"><v>3412</v></c></row><row r="281" spans="1:10" x14ac:dyDescent="0.3"><c r="A281" s="16" t="s"><v>3360</v></c><c r="B281" s="16" t="s"><v>3361</v></c><c r="C281" s="16" t="s"><v>5416</v></c><c r="D281" s="24"><v>-858905</v></c><c r="E281" s="17"><v>20</v></c><c r="F281" s="25"><v>8.7999999999999995E-2</v></c><c r="G281" s="25"><v>0.26132899999999998</v></c><c r="H281" s="25"><v>7.8899399999999995E-2</v></c><c r="I281" s="17"><v>1.2775600000000001E-3</v></c><c r="J281" s="16" t="s"><v>3434</v></c></row><row r="282" spans="1:10" x14ac:dyDescent="0.3"><c r="A282" s="16" t="s"><v>3360</v></c><c r="B282" s="16" t="s"><v>3361</v></c><c r="C282" s="16" t="s"><v>5416</v></c><c r="D282" s="24"><v>-858905</v></c><c r="E282" s="17"><v>25</v></c><c r="F282" s="25"><v>0.10245899999999999</v></c><c r="G282" s="25"><v>0.23791200000000001</v></c><c r="H282" s="25"><v>8.5969100000000007E-2</v></c><c r="I282" s="17"><v>6.7328199999999996E-3</v></c><c r="J282" s="16" t="s"><v>3390</v></c></row><row r="283" spans="1:10" x14ac:dyDescent="0.3"><c r="A283" s="16" t="s"><v>3360</v></c><c r="B283" s="16" t="s"><v>3361</v></c><c r="C283" s="16" t="s"><v>5417</v></c><c r="D283" s="24"><v>-858824</v></c><c r="E283" s="17"><v>27</v></c><c r="F283" s="25"><v>8.88158E-2</v></c><c r="G283" s="25"><v>-0.233353</v></c><c r="H283" s="25"><v>8.6088600000000001E-2</v></c><c r="I283" s="17"><v>7.7448300000000003E-3</v></c><c r="J283" s="16" t="s"><v>3438</v></c></row><row r="284" spans="1:10" x14ac:dyDescent="0.3"><c r="A284" s="16" t="s"><v>3360</v></c><c r="B284" s="16" t="s"><v>3361</v></c><c r="C284" s="16" t="s"><v>5417</v></c><c r="D284" s="24"><v>-858824</v></c><c r="E284" s="17"><v>15</v></c><c r="F284" s="25"><v>7.7981700000000001E-2</v></c><c r="G284" s="25"><v>-0.38892399999999999</v></c><c r="H284" s="25"><v>0.13781499999999999</v></c><c r="I284" s="17"><v>5.9115499999999998E-3</v></c><c r="J284" s="16" t="s"><v>3412</v></c></row><row r="285" spans="1:10" x14ac:dyDescent="0.3"><c r="A285" s="16" t="s"><v>3360</v></c><c r="B285" s="16" t="s"><v>3361</v></c><c r="C285" s="16" t="s"><v>5417</v></c><c r="D285" s="24"><v>-858824</v></c><c r="E285" s="17"><v>20</v></c><c r="F285" s="25"><v>8.7999999999999995E-2</v></c><c r="G285" s="25"><v>0.26132899999999998</v></c><c r="H285" s="25"><v>7.8899399999999995E-2</v></c><c r="I285" s="17"><v>1.2775600000000001E-3</v></c><c r="J285" s="16" t="s"><v>3434</v></c></row><row r="286" spans="1:10" x14ac:dyDescent="0.3"><c r="A286" s="16" t="s"><v>3360</v></c><c r="B286" s="16" t="s"><v>3361</v></c><c r="C286" s="16" t="s"><v>5417</v></c><c r="D286" s="24"><v>-858824</v></c><c r="E286" s="17"><v>25</v></c><c r="F286" s="25"><v>0.10245899999999999</v></c><c r="G286" s="25"><v>0.23791200000000001</v></c><c r="H286" s="25"><v>8.5969100000000007E-2</v></c><c r="I286" s="17"><v>6.7328199999999996E-3</v></c><c r="J286" s="16" t="s"><v>3390</v></c></row><row r="287" spans="1:10" x14ac:dyDescent="0.3"><c r="A287" s="16" t="s"><v>3360</v></c><c r="B287" s="16" t="s"><v>3361</v></c><c r="C287" s="16" t="s"><v>5418</v></c><c r="D287" s="24"><v>-858536</v></c><c r="E287" s="17"><v>27</v></c><c r="F287" s="25"><v>8.88158E-2</v></c><c r="G287" s="25"><v>-0.233353</v></c><c r="H287" s="25"><v>8.6088600000000001E-2</v></c><c r="I287" s="17"><v>7.7448300000000003E-3</v></c><c r="J287" s="16" t="s"><v>3438</v></c></row><row r="288" spans="1:10" x14ac:dyDescent="0.3"><c r="A288" s="16" t="s"><v>3360</v></c><c r="B288" s="16" t="s"><v>3361</v></c><c r="C288" s="16" t="s"><v>5418</v></c><c r="D288" s="24"><v>-858536</v></c><c r="E288" s="17"><v>15</v></c><c r="F288" s="25"><v>7.7981700000000001E-2</v></c><c r="G288" s="25"><v>-0.38892399999999999</v></c><c r="H288" s="25"><v>0.13781499999999999</v></c><c r="I288" s="17"><v>5.9115499999999998E-3</v></c><c r="J288" s="16" t="s"><v>3412</v></c></row><row r="289" spans="1:10" x14ac:dyDescent="0.3"><c r="A289" s="16" t="s"><v>3360</v></c><c r="B289" s="16" t="s"><v>3361</v></c><c r="C289" s="16" t="s"><v>5418</v></c><c r="D289" s="24"><v>-858536</v></c><c r="E289" s="17"><v>20</v></c><c r="F289" s="25"><v>8.7999999999999995E-2</v></c><c r="G289" s="25"><v>0.26132899999999998</v></c><c r="H289" s="25"><v>7.8899399999999995E-2</v></c><c r="I289" s="17"><v>1.2775600000000001E-3</v></c><c r="J289" s="16" t="s"><v>3434</v></c></row><row r="290" spans="1:10" x14ac:dyDescent="0.3"><c r="A290" s="16" t="s"><v>3360</v></c><c r="B290" s="16" t="s"><v>3361</v></c><c r="C290" s="16" t="s"><v>5418</v></c><c r="D290" s="24"><v>-858536</v></c><c r="E290" s="17"><v>25</v></c><c r="F290" s="25"><v>0.10245899999999999</v></c><c r="G290" s="25"><v>0.23791200000000001</v></c><c r="H290" s="25"><v>8.5969100000000007E-2</v></c><c r="I290" s="17"><v>6.7328199999999996E-3</v></c><c r="J290" s="16" t="s"><v>3390</v></c></row><row r="291" spans="1:10" x14ac:dyDescent="0.3"><c r="A291" s="16" t="s"><v>3360</v></c><c r="B291" s="16" t="s"><v>3361</v></c><c r="C291" s="16" t="s"><v>5419</v></c><c r="D291" s="24"><v>-857792</v></c><c r="E291" s="17"><v>27</v></c><c r="F291" s="25"><v>8.88158E-2</v></c><c r="G291" s="25"><v>-0.233353</v></c><c r="H291" s="25"><v>8.6088600000000001E-2</v></c><c r="I291" s="17"><v>7.7448300000000003E-3</v></c><c r="J291" s="16" t="s"><v>3438</v></c></row><row r="292" spans="1:10" x14ac:dyDescent="0.3"><c r="A292" s="16" t="s"><v>3360</v></c><c r="B292" s="16" t="s"><v>3361</v></c><c r="C292" s="16" t="s"><v>5419</v></c><c r="D292" s="24"><v>-857792</v></c><c r="E292" s="17"><v>15</v></c><c r="F292" s="25"><v>7.7981700000000001E-2</v></c><c r="G292" s="25"><v>-0.38892399999999999</v></c><c r="H292" s="25"><v>0.13781499999999999</v></c><c r="I292" s="17"><v>5.9115499999999998E-3</v></c><c r="J292" s="16" t="s"><v>3412</v></c></row><row r="293" spans="1:10" x14ac:dyDescent="0.3"><c r="A293" s="16" t="s"><v>3360</v></c><c r="B293" s="16" t="s"><v>3361</v></c><c r="C293" s="16" t="s"><v>5419</v></c><c r="D293" s="24"><v>-857792</v></c><c r="E293" s="17"><v>20</v></c><c r="F293" s="25"><v>8.7999999999999995E-2</v></c><c r="G293" s="25"><v>0.26132899999999998</v></c><c r="H293" s="25"><v>7.8899399999999995E-2</v></c><c r="I293" s="17"><v>1.2775600000000001E-3</v></c><c r="J293" s="16" t="s"><v>3434</v></c></row><row r="294" spans="1:10" x14ac:dyDescent="0.3"><c r="A294" s="16" t="s"><v>3360</v></c><c r="B294" s="16" t="s"><v>3361</v></c><c r="C294" s="16" t="s"><v>5419</v></c><c r="D294" s="24"><v>-857792</v></c><c r="E294" s="17"><v>25</v></c><c r="F294" s="25"><v>0.10245899999999999</v></c><c r="G294" s="25"><v>0.23791200000000001</v></c><c r="H294" s="25"><v>8.5969100000000007E-2</v></c><c r="I294" s="17"><v>6.7328199999999996E-3</v></c><c r="J294" s="16" t="s"><v>3390</v></c></row><row r="295" spans="1:10" x14ac:dyDescent="0.3"><c r="A295" s="16" t="s"><v>3360</v></c><c r="B295" s="16" t="s"><v>3361</v></c><c r="C295" s="16" t="s"><v>5527</v></c><c r="D295" s="24"><v>-857686</v></c><c r="E295" s="17"><v>15</v></c><c r="F295" s="25"><v>7.7981700000000001E-2</v></c><c r="G295" s="25"><v>-0.38892399999999999</v></c><c r="H295" s="25"><v>0.13781499999999999</v></c><c r="I295" s="17"><v>5.9115499999999998E-3</v></c><c r="J295" s="16" t="s"><v>3412</v></c></row><row r="296" spans="1:10" x14ac:dyDescent="0.3"><c r="A296" s="16" t="s"><v>3360</v></c><c r="B296" s="16" t="s"><v>3361</v></c><c r="C296" s="16" t="s"><v>5527</v></c><c r="D296" s="24"><v>-857686</v></c><c r="E296" s="17"><v>20</v></c><c r="F296" s="25"><v>8.7999999999999995E-2</v></c><c r="G296" s="25"><v>0.26132899999999998</v></c><c r="H296" s="25"><v>7.8899399999999995E-2</v></c><c r="I296" s="17"><v>1.2775600000000001E-3</v></c><c r="J296" s="16" t="s"><v>3434</v></c></row><row r="297" spans="1:10" x14ac:dyDescent="0.3"><c r="A297" s="16" t="s"><v>3360</v></c><c r="B297" s="16" t="s"><v>3361</v></c><c r="C297" s="16" t="s"><v>5527</v></c><c r="D297" s="24"><v>-857686</v></c><c r="E297" s="17"><v>25</v></c><c r="F297" s="25"><v>0.10245899999999999</v></c><c r="G297" s="25"><v>0.23791200000000001</v></c><c r="H297" s="25"><v>8.5969100000000007E-2</v></c><c r="I297" s="17"><v>6.7328199999999996E-3</v></c><c r="J297" s="16" t="s"><v>3390</v></c></row><row r="298" spans="1:10" x14ac:dyDescent="0.3"><c r="A298" s="16" t="s"><v>3360</v></c><c r="B298" s="16" t="s"><v>3361</v></c><c r="C298" s="16" t="s"><v>5528</v></c><c r="D298" s="24"><v>-857354</v></c><c r="E298" s="17"><v>15</v></c><c r="F298" s="25"><v>7.7981700000000001E-2</v></c><c r="G298" s="25"><v>-0.38892399999999999</v></c><c r="H298" s="25"><v>0.13781499999999999</v></c><c r="I298" s="17"><v>5.9115499999999998E-3</v></c><c r="J298" s="16" t="s"><v>3412</v></c></row><row r="299" spans="1:10" x14ac:dyDescent="0.3"><c r="A299" s="16" t="s"><v>3360</v></c><c r="B299" s="16" t="s"><v>3361</v></c><c r="C299" s="16" t="s"><v>5528</v></c><c r="D299" s="24"><v>-857354</v></c><c r="E299" s="17"><v>20</v></c><c r="F299" s="25"><v>8.7999999999999995E-2</v></c><c r="G299" s="25"><v>0.26132899999999998</v></c><c r="H299" s="25"><v>7.8899399999999995E-2</v></c><c r="I299" s="17"><v>1.2775600000000001E-3</v></c><c r="J299" s="16" t="s"><v>3434</v></c></row><row r="300" spans="1:10" x14ac:dyDescent="0.3"><c r="A300" s="16" t="s"><v>3360</v></c><c r="B300" s="16" t="s"><v>3361</v></c><c r="C300" s="16" t="s"><v>5528</v></c><c r="D300" s="24"><v>-857354</v></c><c r="E300" s="17"><v>25</v></c><c r="F300" s="25"><v>0.10245899999999999</v></c><c r="G300" s="25"><v>0.23791200000000001</v></c><c r="H300" s="25"><v>8.5969100000000007E-2</v></c><c r="I300" s="17"><v>6.7328199999999996E-3</v></c><c r="J300" s="16" t="s"><v>3390</v></c></row><row r="301" spans="1:10" x14ac:dyDescent="0.3"><c r="A301" s="16" t="s"><v>3360</v></c><c r="B301" s="16" t="s"><v>3361</v></c><c r="C301" s="16" t="s"><v>3476</v></c><c r="D301" s="24"><v>-857242</v></c><c r="E301" s="17"><v>123</v></c><c r="F301" s="25"><v>0.17578099999999999</v></c><c r="G301" s="25"><v>0.16144800000000001</v></c><c r="H301" s="25"><v>6.0647699999999999E-2</v></c><c r="I301" s="17"><v>8.1608600000000007E-3</v></c><c r="J301" s="16" t="s"><v>3384</v></c></row><row r="302" spans="1:10" x14ac:dyDescent="0.3"><c r="A302" s="16" t="s"><v>3360</v></c><c r="B302" s="16" t="s"><v>3361</v></c><c r="C302" s="16" t="s"><v>3476</v></c><c r="D302" s="24"><v>-857242</v></c><c r="E302" s="17"><v>79</v></c><c r="F302" s="25"><v>0.171315</v></c><c r="G302" s="25"><v>0.22711600000000001</v></c><c r="H302" s="25"><v>7.7024999999999996E-2</v></c><c r="I302" s="17"><v>3.5742299999999999E-3</v></c><c r="J302" s="16" t="s"><v>3389</v></c></row><row r="303" spans="1:10" x14ac:dyDescent="0.3"><c r="A303" s="16" t="s"><v>3360</v></c><c r="B303" s="16" t="s"><v>3361</v></c><c r="C303" s="16" t="s"><v>3476</v></c><c r="D303" s="24"><v>-857242</v></c><c r="E303" s="17"><v>121</v></c><c r="F303" s="25"><v>0.184722</v></c><c r="G303" s="25"><v>0.17970800000000001</v></c><c r="H303" s="25"><v>5.9511300000000003E-2</v></c><c r="I303" s="17"><v>2.7520000000000001E-3</v></c><c r="J303" s="16" t="s"><v>3409</v></c></row><row r="304" spans="1:10" x14ac:dyDescent="0.3"><c r="A304" s="16" t="s"><v>3360</v></c><c r="B304" s="16" t="s"><v>3361</v></c><c r="C304" s="16" t="s"><v>3477</v></c><c r="D304" s="24"><v>-856945</v></c><c r="E304" s="17"><v>185</v></c><c r="F304" s="25"><v>0.28960999999999998</v></c><c r="G304" s="25"><v>0.13833100000000001</v></c><c r="H304" s="25"><v>5.0505099999999997E-2</v></c><c r="I304" s="17"><v>6.5111600000000002E-3</v></c><c r="J304" s="16" t="s"><v>3384</v></c></row><row r="305" spans="1:10" x14ac:dyDescent="0.3"><c r="A305" s="16" t="s"><v>3360</v></c><c r="B305" s="16" t="s"><v>3361</v></c><c r="C305" s="16" t="s"><v>3477</v></c><c r="D305" s="24"><v>-856945</v></c><c r="E305" s="17"><v>63</v></c><c r="F305" s="25"><v>0.308</v></c><c r="G305" s="25"><v>0.176064</v></c><c r="H305" s="25"><v>5.2335300000000001E-2</v></c><c r="I305" s="17"><v>1.0793000000000001E-3</v></c><c r="J305" s="16" t="s"><v>3434</v></c></row><row r="306" spans="1:10" x14ac:dyDescent="0.3"><c r="A306" s="16" t="s"><v>3360</v></c><c r="B306" s="16" t="s"><v>3361</v></c><c r="C306" s="16" t="s"><v>3477</v></c><c r="D306" s="24"><v>-856945</v></c><c r="E306" s="17"><v>122</v></c><c r="F306" s="25"><v>0.28685300000000002</v></c><c r="G306" s="25"><v>0.20428399999999999</v></c><c r="H306" s="25"><v>6.6163399999999997E-2</v></c><c r="I306" s="17"><v>2.3059700000000001E-3</v></c><c r="J306" s="16" t="s"><v>3389</v></c></row><row r="307" spans="1:10" x14ac:dyDescent="0.3"><c r="A307" s="16" t="s"><v>3360</v></c><c r="B307" s="16" t="s"><v>3361</v></c><c r="C307" s="16" t="s"><v>3477</v></c><c r="D307" s="24"><v>-856945</v></c><c r="E307" s="17"><v>171</v></c><c r="F307" s="25"><v>0.28910599999999997</v></c><c r="G307" s="25"><v>0.16444700000000001</v></c><c r="H307" s="25"><v>4.46545E-2</v></c><c r="I307" s="17"><v>2.7510499999999999E-4</v></c><c r="J307" s="16" t="s"><v>3388</v></c></row><row r="308" spans="1:10" x14ac:dyDescent="0.3"><c r="A308" s="16" t="s"><v>3360</v></c><c r="B308" s="16" t="s"><v>3361</v></c><c r="C308" s="16" t="s"><v>3477</v></c><c r="D308" s="24"><v>-856945</v></c><c r="E308" s="17"><v>171</v></c><c r="F308" s="25"><v>0.29085899999999998</v></c><c r="G308" s="25"><v>0.19201699999999999</v></c><c r="H308" s="25"><v>4.7045799999999999E-2</v></c><c r="I308" s="43"><v>5.77123E-5</v></c><c r="J308" s="16" t="s"><v>3409</v></c></row><row r="309" spans="1:10" x14ac:dyDescent="0.3"><c r="A309" s="16" t="s"><v>3360</v></c><c r="B309" s="16" t="s"><v>3361</v></c><c r="C309" s="16" t="s"><v>3477</v></c><c r="D309" s="24"><v>-856945</v></c><c r="E309" s="17"><v>108</v></c><c r="F309" s="25"><v>0.29545500000000002</v></c><c r="G309" s="25"><v>0.324457</v></c><c r="H309" s="25"><v>8.8300600000000007E-2</v></c><c r="I309" s="17"><v>3.1291000000000001E-4</v></c><c r="J309" s="16" t="s"><v>3369</v></c></row><row r="310" spans="1:10" x14ac:dyDescent="0.3"><c r="A310" s="16" t="s"><v>3360</v></c><c r="B310" s="16" t="s"><v>3361</v></c><c r="C310" s="16" t="s"><v>3477</v></c><c r="D310" s="24"><v>-856945</v></c><c r="E310" s="17"><v>169</v></c><c r="F310" s="25"><v>0.302985</v></c><c r="G310" s="25"><v>0.17876600000000001</v></c><c r="H310" s="25"><v>5.2923699999999997E-2</v></c><c r="I310" s="17"><v>8.3313799999999998E-4</v></c><c r="J310" s="16" t="s"><v>3397</v></c></row><row r="311" spans="1:10" x14ac:dyDescent="0.3"><c r="A311" s="16" t="s"><v>3360</v></c><c r="B311" s="16" t="s"><v>3361</v></c><c r="C311" s="16" t="s"><v>3477</v></c><c r="D311" s="24"><v>-856945</v></c><c r="E311" s="17"><v>57</v></c><c r="F311" s="25"><v>0.26639299999999999</v></c><c r="G311" s="25"><v>0.159106</v></c><c r="H311" s="25"><v>5.7645500000000002E-2</v></c><c r="I311" s="17"><v>6.8747499999999998E-3</v></c><c r="J311" s="16" t="s"><v>3390</v></c></row><row r="312" spans="1:10" x14ac:dyDescent="0.3"><c r="A312" s="16" t="s"><v>3360</v></c><c r="B312" s="16" t="s"><v>3361</v></c><c r="C312" s="16" t="s"><v>5420</v></c><c r="D312" s="24"><v>-856883</v></c><c r="E312" s="17"><v>30</v></c><c r="F312" s="25"><v>0.105263</v></c><c r="G312" s="25"><v>0.200965</v></c><c r="H312" s="25"><v>7.4318099999999998E-2</v></c><c r="I312" s="17"><v>7.8886300000000006E-3</v></c><c r="J312" s="16" t="s"><v>3438</v></c></row><row r="313" spans="1:10" x14ac:dyDescent="0.3"><c r="A313" s="16" t="s"><v>3360</v></c><c r="B313" s="16" t="s"><v>3361</v></c><c r="C313" s="16" t="s"><v>5421</v></c><c r="D313" s="24"><v>-856857</v></c><c r="E313" s="17"><v>27</v></c><c r="F313" s="25"><v>8.88158E-2</v></c><c r="G313" s="25"><v>-0.233353</v></c><c r="H313" s="25"><v>8.6088600000000001E-2</v></c><c r="I313" s="17"><v>7.7448300000000003E-3</v></c><c r="J313" s="16" t="s"><v>3438</v></c></row><row r="314" spans="1:10" x14ac:dyDescent="0.3"><c r="A314" s="16" t="s"><v>3360</v></c><c r="B314" s="16" t="s"><v>3361</v></c><c r="C314" s="16" t="s"><v>5421</v></c><c r="D314" s="24"><v>-856857</v></c><c r="E314" s="17"><v>15</v></c><c r="F314" s="25"><v>7.7981700000000001E-2</v></c><c r="G314" s="25"><v>-0.38892399999999999</v></c><c r="H314" s="25"><v>0.13781499999999999</v></c><c r="I314" s="17"><v>5.9115499999999998E-3</v></c><c r="J314" s="16" t="s"><v>3412</v></c></row><row r="315" spans="1:10" x14ac:dyDescent="0.3"><c r="A315" s="16" t="s"><v>3360</v></c><c r="B315" s="16" t="s"><v>3361</v></c><c r="C315" s="16" t="s"><v>5421</v></c><c r="D315" s="24"><v>-856857</v></c><c r="E315" s="17"><v>20</v></c><c r="F315" s="25"><v>8.7999999999999995E-2</v></c><c r="G315" s="25"><v>0.26132899999999998</v></c><c r="H315" s="25"><v>7.8899399999999995E-2</v></c><c r="I315" s="17"><v>1.2775600000000001E-3</v></c><c r="J315" s="16" t="s"><v>3434</v></c></row><row r="316" spans="1:10" x14ac:dyDescent="0.3"><c r="A316" s="16" t="s"><v>3360</v></c><c r="B316" s="16" t="s"><v>3361</v></c><c r="C316" s="16" t="s"><v>5421</v></c><c r="D316" s="24"><v>-856857</v></c><c r="E316" s="17"><v>25</v></c><c r="F316" s="25"><v>0.10245899999999999</v></c><c r="G316" s="25"><v>0.23791200000000001</v></c><c r="H316" s="25"><v>8.5969100000000007E-2</v></c><c r="I316" s="17"><v>6.7328199999999996E-3</v></c><c r="J316" s="16" t="s"><v>3390</v></c></row><row r="317" spans="1:10" x14ac:dyDescent="0.3"><c r="A317" s="16" t="s"><v>3360</v></c><c r="B317" s="16" t="s"><v>3361</v></c><c r="C317" s="16" t="s"><v>5422</v></c><c r="D317" s="24"><v>-856719</v></c><c r="E317" s="17"><v>28</v></c><c r="F317" s="25"><v>9.2105300000000001E-2</v></c><c r="G317" s="25"><v>-0.26433299999999998</v></c><c r="H317" s="25"><v>8.5765499999999995E-2</v></c><c r="I317" s="17"><v>2.5733499999999999E-3</v></c><c r="J317" s="16" t="s"><v>3438</v></c></row><row r="318" spans="1:10" x14ac:dyDescent="0.3"><c r="A318" s="16" t="s"><v>3360</v></c><c r="B318" s="16" t="s"><v>3361</v></c><c r="C318" s="16" t="s"><v>5422</v></c><c r="D318" s="24"><v>-856719</v></c><c r="E318" s="17"><v>15</v></c><c r="F318" s="25"><v>7.7981700000000001E-2</v></c><c r="G318" s="25"><v>-0.38892399999999999</v></c><c r="H318" s="25"><v>0.13781499999999999</v></c><c r="I318" s="17"><v>5.9115499999999998E-3</v></c><c r="J318" s="16" t="s"><v>3412</v></c></row><row r="319" spans="1:10" x14ac:dyDescent="0.3"><c r="A319" s="16" t="s"><v>3360</v></c><c r="B319" s="16" t="s"><v>3361</v></c><c r="C319" s="16" t="s"><v>5422</v></c><c r="D319" s="24"><v>-856719</v></c><c r="E319" s="17"><v>21</v></c><c r="F319" s="25"><v>9.1999999999999998E-2</v></c><c r="G319" s="25"><v>0.26744800000000002</v></c><c r="H319" s="25"><v>8.0367599999999997E-2</v></c><c r="I319" s="17"><v>1.21462E-3</v></c><c r="J319" s="16" t="s"><v>3434</v></c></row><row r="320" spans="1:10" x14ac:dyDescent="0.3"><c r="A320" s="16" t="s"><v>3360</v></c><c r="B320" s="16" t="s"><v>3361</v></c><c r="C320" s="16" t="s"><v>5422</v></c><c r="D320" s="24"><v>-856719</v></c><c r="E320" s="17"><v>26</v></c><c r="F320" s="25"><v>0.106557</v></c><c r="G320" s="25"><v>0.26087100000000002</v></c><c r="H320" s="25"><v>8.5613999999999996E-2</v></c><c r="I320" s="17"><v>2.9557899999999998E-3</v></c><c r="J320" s="16" t="s"><v>3390</v></c></row><row r="321" spans="1:10" x14ac:dyDescent="0.3"><c r="A321" s="16" t="s"><v>3360</v></c><c r="B321" s="16" t="s"><v>3361</v></c><c r="C321" s="16" t="s"><v>5423</v></c><c r="D321" s="24"><v>-856377</v></c><c r="E321" s="17"><v>30</v></c><c r="F321" s="25"><v>0.105263</v></c><c r="G321" s="25"><v>0.200965</v></c><c r="H321" s="25"><v>7.4318099999999998E-2</v></c><c r="I321" s="17"><v>7.8886300000000006E-3</v></c><c r="J321" s="16" t="s"><v>3438</v></c></row><row r="322" spans="1:10" x14ac:dyDescent="0.3"><c r="A322" s="16" t="s"><v>3360</v></c><c r="B322" s="16" t="s"><v>3361</v></c><c r="C322" s="16" t="s"><v>5529</v></c><c r="D322" s="24"><v>-855952</v></c><c r="E322" s="17"><v>15</v></c><c r="F322" s="25"><v>7.7981700000000001E-2</v></c><c r="G322" s="25"><v>-0.38892399999999999</v></c><c r="H322" s="25"><v>0.13781499999999999</v></c><c r="I322" s="17"><v>5.9115499999999998E-3</v></c><c r="J322" s="16" t="s"><v>3412</v></c></row><row r="323" spans="1:10" x14ac:dyDescent="0.3"><c r="A323" s="16" t="s"><v>3360</v></c><c r="B323" s="16" t="s"><v>3361</v></c><c r="C323" s="16" t="s"><v>5529</v></c><c r="D323" s="24"><v>-855952</v></c><c r="E323" s="17"><v>20</v></c><c r="F323" s="25"><v>8.7999999999999995E-2</v></c><c r="G323" s="25"><v>0.26132899999999998</v></c><c r="H323" s="25"><v>7.8899399999999995E-2</v></c><c r="I323" s="17"><v>1.2775600000000001E-3</v></c><c r="J323" s="16" t="s"><v>3434</v></c></row><row r="324" spans="1:10" x14ac:dyDescent="0.3"><c r="A324" s="16" t="s"><v>3360</v></c><c r="B324" s="16" t="s"><v>3361</v></c><c r="C324" s="16" t="s"><v>5529</v></c><c r="D324" s="24"><v>-855952</v></c><c r="E324" s="17"><v>25</v></c><c r="F324" s="25"><v>0.10245899999999999</v></c><c r="G324" s="25"><v>0.23791200000000001</v></c><c r="H324" s="25"><v>8.5969100000000007E-2</v></c><c r="I324" s="17"><v>6.7328199999999996E-3</v></c><c r="J324" s="16" t="s"><v>3390</v></c></row><row r="325" spans="1:10" x14ac:dyDescent="0.3"><c r="A325" s="16" t="s"><v>3360</v></c><c r="B325" s="16" t="s"><v>3361</v></c><c r="C325" s="16" t="s"><v>5424</v></c><c r="D325" s="24"><v>-855850</v></c><c r="E325" s="17"><v>27</v></c><c r="F325" s="25"><v>8.88158E-2</v></c><c r="G325" s="25"><v>-0.233353</v></c><c r="H325" s="25"><v>8.6088600000000001E-2</v></c><c r="I325" s="17"><v>7.7448300000000003E-3</v></c><c r="J325" s="16" t="s"><v>3438</v></c></row><row r="326" spans="1:10" x14ac:dyDescent="0.3"><c r="A326" s="16" t="s"><v>3360</v></c><c r="B326" s="16" t="s"><v>3361</v></c><c r="C326" s="16" t="s"><v>5424</v></c><c r="D326" s="24"><v>-855850</v></c><c r="E326" s="17"><v>15</v></c><c r="F326" s="25"><v>7.7981700000000001E-2</v></c><c r="G326" s="25"><v>-0.38892399999999999</v></c><c r="H326" s="25"><v>0.13781499999999999</v></c><c r="I326" s="17"><v>5.9115499999999998E-3</v></c><c r="J326" s="16" t="s"><v>3412</v></c></row><row r="327" spans="1:10" x14ac:dyDescent="0.3"><c r="A327" s="16" t="s"><v>3360</v></c><c r="B327" s="16" t="s"><v>3361</v></c><c r="C327" s="16" t="s"><v>5424</v></c><c r="D327" s="24"><v>-855850</v></c><c r="E327" s="17"><v>20</v></c><c r="F327" s="25"><v>8.7999999999999995E-2</v></c><c r="G327" s="25"><v>0.26132899999999998</v></c><c r="H327" s="25"><v>7.8899399999999995E-2</v></c><c r="I327" s="17"><v>1.2775600000000001E-3</v></c><c r="J327" s="16" t="s"><v>3434</v></c></row><row r="328" spans="1:10" x14ac:dyDescent="0.3"><c r="A328" s="16" t="s"><v>3360</v></c><c r="B328" s="16" t="s"><v>3361</v></c><c r="C328" s="16" t="s"><v>5424</v></c><c r="D328" s="24"><v>-855850</v></c><c r="E328" s="17"><v>25</v></c><c r="F328" s="25"><v>0.103306</v></c><c r="G328" s="25"><v>0.23136300000000001</v></c><c r="H328" s="25"><v>8.5918300000000003E-2</v></c><c r="I328" s="17"><v>8.30849E-3</v></c><c r="J328" s="16" t="s"><v>3390</v></c></row><row r="329" spans="1:10" x14ac:dyDescent="0.3"><c r="A329" s="16" t="s"><v>3360</v></c><c r="B329" s="16" t="s"><v>3361</v></c><c r="C329" s="16" t="s"><v>5425</v></c><c r="D329" s="24"><v>-855809</v></c><c r="E329" s="17"><v>27</v></c><c r="F329" s="25"><v>8.88158E-2</v></c><c r="G329" s="25"><v>-0.233353</v></c><c r="H329" s="25"><v>8.6088600000000001E-2</v></c><c r="I329" s="17"><v>7.7448300000000003E-3</v></c><c r="J329" s="16" t="s"><v>3438</v></c></row><row r="330" spans="1:10" x14ac:dyDescent="0.3"><c r="A330" s="16" t="s"><v>3360</v></c><c r="B330" s="16" t="s"><v>3361</v></c><c r="C330" s="16" t="s"><v>5425</v></c><c r="D330" s="24"><v>-855809</v></c><c r="E330" s="17"><v>15</v></c><c r="F330" s="25"><v>7.8703700000000001E-2</v></c><c r="G330" s="25"><v>-0.39057700000000001</v></c><c r="H330" s="25"><v>0.13772799999999999</v></c><c r="I330" s="17"><v>5.6832999999999996E-3</v></c><c r="J330" s="16" t="s"><v>3412</v></c></row><row r="331" spans="1:10" x14ac:dyDescent="0.3"><c r="A331" s="16" t="s"><v>3360</v></c><c r="B331" s="16" t="s"><v>3361</v></c><c r="C331" s="16" t="s"><v>5425</v></c><c r="D331" s="24"><v>-855809</v></c><c r="E331" s="17"><v>20</v></c><c r="F331" s="25"><v>8.8709700000000002E-2</v></c><c r="G331" s="25"><v>0.26254499999999997</v></c><c r="H331" s="25"><v>7.8779299999999997E-2</v></c><c r="I331" s="17"><v>1.19568E-3</v></c><c r="J331" s="16" t="s"><v>3434</v></c></row><row r="332" spans="1:10" x14ac:dyDescent="0.3"><c r="A332" s="16" t="s"><v>3360</v></c><c r="B332" s="16" t="s"><v>3361</v></c><c r="C332" s="16" t="s"><v>5425</v></c><c r="D332" s="24"><v>-855809</v></c><c r="E332" s="17"><v>25</v></c><c r="F332" s="25"><v>0.10245899999999999</v></c><c r="G332" s="25"><v>0.23791200000000001</v></c><c r="H332" s="25"><v>8.5969100000000007E-2</v></c><c r="I332" s="17"><v>6.7328199999999996E-3</v></c><c r="J332" s="16" t="s"><v>3390</v></c></row><row r="333" spans="1:10" x14ac:dyDescent="0.3"><c r="A333" s="16" t="s"><v>3360</v></c><c r="B333" s="16" t="s"><v>3361</v></c><c r="C333" s="16" t="s"><v>5426</v></c><c r="D333" s="24"><v>-855285</v></c><c r="E333" s="17"><v>26</v></c><c r="F333" s="25"><v>8.6666699999999999E-2</v></c><c r="G333" s="25"><v>-0.231656</v></c><c r="H333" s="25"><v>8.7464200000000006E-2</v></c><c r="I333" s="17"><v>9.2188400000000007E-3</v></c><c r="J333" s="16" t="s"><v>3438</v></c></row><row r="334" spans="1:10" x14ac:dyDescent="0.3"><c r="A334" s="16" t="s"><v>3360</v></c><c r="B334" s="16" t="s"><v>3361</v></c><c r="C334" s="16" t="s"><v>5426</v></c><c r="D334" s="24"><v>-855285</v></c><c r="E334" s="17"><v>15</v></c><c r="F334" s="25"><v>8.0188700000000002E-2</v></c><c r="G334" s="25"><v>-0.37086599999999997</v></c><c r="H334" s="25"><v>0.13819000000000001</v></c><c r="I334" s="17"><v>8.7143499999999992E-3</v></c><c r="J334" s="16" t="s"><v>3412</v></c></row><row r="335" spans="1:10" x14ac:dyDescent="0.3"><c r="A335" s="16" t="s"><v>3360</v></c><c r="B335" s="16" t="s"><v>3361</v></c><c r="C335" s="16" t="s"><v>5426</v></c><c r="D335" s="24"><v>-855285</v></c><c r="E335" s="17"><v>19</v></c><c r="F335" s="25"><v>8.6776900000000004E-2</v></c><c r="G335" s="25"><v>0.23475599999999999</v></c><c r="H335" s="25"><v>8.1500500000000003E-2</v></c><c r="I335" s="17"><v>4.8321500000000003E-3</v></c><c r="J335" s="16" t="s"><v>3434</v></c></row><row r="336" spans="1:10" x14ac:dyDescent="0.3"><c r="A336" s="16" t="s"><v>3360</v></c><c r="B336" s="16" t="s"><v>3361</v></c><c r="C336" s="16" t="s"><v>5426</v></c><c r="D336" s="24"><v>-855285</v></c><c r="E336" s="17"><v>25</v></c><c r="F336" s="25"><v>0.104167</v></c><c r="G336" s="25"><v>0.23633100000000001</v></c><c r="H336" s="25"><v>8.6101200000000003E-2</v></c><c r="I336" s="17"><v>7.1789100000000002E-3</v></c><c r="J336" s="16" t="s"><v>3390</v></c></row><row r="337" spans="1:10" x14ac:dyDescent="0.3"><c r="A337" s="16" t="s"><v>3360</v></c><c r="B337" s="16" t="s"><v>3361</v></c><c r="C337" s="16" t="s"><v>5530</v></c><c r="D337" s="24"><v>-855108</v></c><c r="E337" s="17"><v>14</v></c><c r="F337" s="25"><v>6.4220200000000005E-2</v></c><c r="G337" s="25"><v>-0.49867</v></c><c r="H337" s="25"><v>0.171349</v></c><c r="I337" s="17"><v>4.5848099999999999E-3</v></c><c r="J337" s="16" t="s"><v>3412</v></c></row><row r="338" spans="1:10" x14ac:dyDescent="0.3"><c r="A338" s="16" t="s"><v>3360</v></c><c r="B338" s="16" t="s"><v>3361</v></c><c r="C338" s="16" t="s"><v>6801</v></c><c r="D338" s="24"><v>-854981</v></c><c r="E338" s="17"><v>41</v></c><c r="F338" s="25"><v>0.1</v></c><c r="G338" s="25"><v>0.48816100000000001</v></c><c r="H338" s="25"><v>0.118547</v></c><c r="I338" s="43"><v>5.7817800000000001E-5</v></c><c r="J338" s="16" t="s"><v>3369</v></c></row><row r="339" spans="1:10" x14ac:dyDescent="0.3"><c r="A339" s="16" t="s"><v>3360</v></c><c r="B339" s="16" t="s"><v>3361</v></c><c r="C339" s="16" t="s"><v>5427</v></c><c r="D339" s="24"><v>-854895</v></c><c r="E339" s="17"><v>27</v></c><c r="F339" s="25"><v>8.88158E-2</v></c><c r="G339" s="25"><v>-0.233353</v></c><c r="H339" s="25"><v>8.6088600000000001E-2</v></c><c r="I339" s="17"><v>7.7448300000000003E-3</v></c><c r="J339" s="16" t="s"><v>3438</v></c></row><row r="340" spans="1:10" x14ac:dyDescent="0.3"><c r="A340" s="16" t="s"><v>3360</v></c><c r="B340" s="16" t="s"><v>3361</v></c><c r="C340" s="16" t="s"><v>5427</v></c><c r="D340" s="24"><v>-854895</v></c><c r="E340" s="17"><v>16</v></c><c r="F340" s="25"><v>8.2568799999999998E-2</v></c><c r="G340" s="25"><v>-0.417323</v></c><c r="H340" s="25"><v>0.142044</v></c><c r="I340" s="17"><v>4.2282999999999999E-3</v></c><c r="J340" s="16" t="s"><v>3412</v></c></row><row r="341" spans="1:10" x14ac:dyDescent="0.3"><c r="A341" s="16" t="s"><v>3360</v></c><c r="B341" s="16" t="s"><v>3361</v></c><c r="C341" s="16" t="s"><v>5427</v></c><c r="D341" s="24"><v>-854895</v></c><c r="E341" s="17"><v>20</v></c><c r="F341" s="25"><v>8.7999999999999995E-2</v></c><c r="G341" s="25"><v>0.26132899999999998</v></c><c r="H341" s="25"><v>7.8899399999999995E-2</v></c><c r="I341" s="17"><v>1.2775600000000001E-3</v></c><c r="J341" s="16" t="s"><v>3434</v></c></row><row r="342" spans="1:10" x14ac:dyDescent="0.3"><c r="A342" s="16" t="s"><v>3360</v></c><c r="B342" s="16" t="s"><v>3361</v></c><c r="C342" s="16" t="s"><v>5427</v></c><c r="D342" s="24"><v>-854895</v></c><c r="E342" s="17"><v>25</v></c><c r="F342" s="25"><v>0.10245899999999999</v></c><c r="G342" s="25"><v>0.23791200000000001</v></c><c r="H342" s="25"><v>8.5969100000000007E-2</v></c><c r="I342" s="17"><v>6.7328199999999996E-3</v></c><c r="J342" s="16" t="s"><v>3390</v></c></row><row r="343" spans="1:10" x14ac:dyDescent="0.3"><c r="A343" s="16" t="s"><v>3360</v></c><c r="B343" s="16" t="s"><v>3361</v></c><c r="C343" s="16" t="s"><v>5531</v></c><c r="D343" s="24"><v>-854743</v></c><c r="E343" s="17"><v>15</v></c><c r="F343" s="25"><v>7.7981700000000001E-2</v></c><c r="G343" s="25"><v>-0.38892399999999999</v></c><c r="H343" s="25"><v>0.13781499999999999</v></c><c r="I343" s="17"><v>5.9115499999999998E-3</v></c><c r="J343" s="16" t="s"><v>3412</v></c></row><row r="344" spans="1:10" x14ac:dyDescent="0.3"><c r="A344" s="16" t="s"><v>3360</v></c><c r="B344" s="16" t="s"><v>3361</v></c><c r="C344" s="16" t="s"><v>5531</v></c><c r="D344" s="24"><v>-854743</v></c><c r="E344" s="17"><v>20</v></c><c r="F344" s="25"><v>9.1999999999999998E-2</v></c><c r="G344" s="25"><v>0.23511799999999999</v></c><c r="H344" s="25"><v>7.5449000000000002E-2</v></c><c r="I344" s="17"><v>2.37367E-3</v></c><c r="J344" s="16" t="s"><v>3434</v></c></row><row r="345" spans="1:10" x14ac:dyDescent="0.3"><c r="A345" s="16" t="s"><v>3360</v></c><c r="B345" s="16" t="s"><v>3361</v></c><c r="C345" s="16" t="s"><v>5531</v></c><c r="D345" s="24"><v>-854743</v></c><c r="E345" s="17"><v>25</v></c><c r="F345" s="25"><v>0.10245899999999999</v></c><c r="G345" s="25"><v>0.23791200000000001</v></c><c r="H345" s="25"><v>8.5969100000000007E-2</v></c><c r="I345" s="17"><v>6.7328199999999996E-3</v></c><c r="J345" s="16" t="s"><v>3390</v></c></row><row r="346" spans="1:10" x14ac:dyDescent="0.3"><c r="A346" s="16" t="s"><v>3360</v></c><c r="B346" s="16" t="s"><v>3361</v></c><c r="C346" s="16" t="s"><v>5614</v></c><c r="D346" s="24"><v>-854505</v></c><c r="E346" s="17"><v>42</v></c><c r="F346" s="25"><v>0.192</v></c><c r="G346" s="25"><v>0.20946999999999999</v></c><c r="H346" s="25"><v>5.52922E-2</v></c><c r="I346" s="17"><v>2.5540099999999999E-4</v></c><c r="J346" s="16" t="s"><v>3434</v></c></row><row r="347" spans="1:10" x14ac:dyDescent="0.3"><c r="A347" s="16" t="s"><v>3360</v></c><c r="B347" s="16" t="s"><v>3361</v></c><c r="C347" s="16" t="s"><v>5614</v></c><c r="D347" s="24"><v>-854505</v></c><c r="E347" s="17"><v>48</v></c><c r="F347" s="25"><v>0.222222</v></c><c r="G347" s="25"><v>0.305614</v></c><c r="H347" s="25"><v>0.102573</v></c><c r="I347" s="17"><v>3.6656800000000002E-3</v></c><c r="J347" s="16" t="s"><v>3406</v></c></row><row r="348" spans="1:10" x14ac:dyDescent="0.3"><c r="A348" s="16" t="s"><v>3360</v></c><c r="B348" s="16" t="s"><v>3361</v></c><c r="C348" s="16" t="s"><v>5614</v></c><c r="D348" s="24"><v>-854505</v></c><c r="E348" s="17"><v>116</v></c><c r="F348" s="25"><v>0.177374</v></c><c r="G348" s="25"><v>0.15554699999999999</v></c><c r="H348" s="25"><v>5.2476700000000001E-2</v></c><c r="I348" s="17"><v>3.2866700000000002E-3</v></c><c r="J348" s="16" t="s"><v>3388</v></c></row><row r="349" spans="1:10" x14ac:dyDescent="0.3"><c r="A349" s="16" t="s"><v>3360</v></c><c r="B349" s="16" t="s"><v>3361</v></c><c r="C349" s="16" t="s"><v>5614</v></c><c r="D349" s="24"><v>-854505</v></c><c r="E349" s="17"><v>122</v></c><c r="F349" s="25"><v>0.19583300000000001</v></c><c r="G349" s="25"><v>0.173683</v></c><c r="H349" s="25"><v>5.4415199999999997E-2</v></c><c r="I349" s="17"><v>1.5669499999999999E-3</v></c><c r="J349" s="16" t="s"><v>3409</v></c></row><row r="350" spans="1:10" x14ac:dyDescent="0.3"><c r="A350" s="16" t="s"><v>3360</v></c><c r="B350" s="16" t="s"><v>3361</v></c><c r="C350" s="16" t="s"><v>5614</v></c><c r="D350" s="24"><v>-854505</v></c><c r="E350" s="17"><v>77</v></c><c r="F350" s="25"><v>0.190909</v></c><c r="G350" s="25"><v>0.43845299999999998</v></c><c r="H350" s="25"><v>9.7607200000000005E-2</v></c><c r="I350" s="43"><v>1.24726E-5</v></c><c r="J350" s="16" t="s"><v>3369</v></c></row><row r="351" spans="1:10" x14ac:dyDescent="0.3"><c r="A351" s="16" t="s"><v>3360</v></c><c r="B351" s="16" t="s"><v>3361</v></c><c r="C351" s="16" t="s"><v>5614</v></c><c r="D351" s="24"><v>-854505</v></c><c r="E351" s="17"><v>144</v></c><c r="F351" s="25"><v>0.19975799999999999</v></c><c r="G351" s="25"><v>0.14018900000000001</v></c><c r="H351" s="25"><v>5.0465200000000002E-2</v></c><c r="I351" s="17"><v>5.7678599999999997E-3</v></c><c r="J351" s="16" t="s"><v>3391</v></c></row><row r="352" spans="1:10" x14ac:dyDescent="0.3"><c r="A352" s="16" t="s"><v>3360</v></c><c r="B352" s="16" t="s"><v>3361</v></c><c r="C352" s="16" t="s"><v>3478</v></c><c r="D352" s="24"><v>-854150</v></c><c r="E352" s="17"><v>133</v></c><c r="F352" s="25"><v>0.196104</v></c><c r="G352" s="25"><v>0.148094</v></c><c r="H352" s="25"><v>5.5583300000000002E-2</v></c><c r="I352" s="17"><v>8.1067899999999991E-3</v></c><c r="J352" s="16" t="s"><v>3384</v></c></row><row r="353" spans="1:10" x14ac:dyDescent="0.3"><c r="A353" s="16" t="s"><v>3360</v></c><c r="B353" s="16" t="s"><v>3361</v></c><c r="C353" s="16" t="s"><v>3478</v></c><c r="D353" s="24"><v>-854150</v></c><c r="E353" s="17"><v>43</v></c><c r="F353" s="25"><v>0.20399999999999999</v></c><c r="G353" s="25"><v>0.20381099999999999</v></c><c r="H353" s="25"><v>5.1414399999999999E-2</v></c><c r="I353" s="17"><v>1.36141E-4</v></c><c r="J353" s="16" t="s"><v>3434</v></c></row><row r="354" spans="1:10" x14ac:dyDescent="0.3"><c r="A354" s="16" t="s"><v>3360</v></c><c r="B354" s="16" t="s"><v>3361</v></c><c r="C354" s="16" t="s"><v>3478</v></c><c r="D354" s="24"><v>-854150</v></c><c r="E354" s="17"><v>48</v></c><c r="F354" s="25"><v>0.226496</v></c><c r="G354" s="25"><v>0.26385399999999998</v></c><c r="H354" s="25"><v>0.100206</v></c><c r="I354" s="17"><v>9.8765299999999997E-3</v></c><c r="J354" s="16" t="s"><v>3406</v></c></row><row r="355" spans="1:10" x14ac:dyDescent="0.3"><c r="A355" s="16" t="s"><v>3360</v></c><c r="B355" s="16" t="s"><v>3361</v></c><c r="C355" s="16" t="s"><v>3478</v></c><c r="D355" s="24"><v>-854150</v></c><c r="E355" s="17"><v>117</v></c><c r="F355" s="25"><v>0.18435799999999999</v></c><c r="G355" s="25"><v>0.15596699999999999</v></c><c r="H355" s="25"><v>5.0117799999999997E-2</v></c><c r="I355" s="17"><v>2.0428199999999999E-3</v></c><c r="J355" s="16" t="s"><v>3388</v></c></row><row r="356" spans="1:10" x14ac:dyDescent="0.3"><c r="A356" s="16" t="s"><v>3360</v></c><c r="B356" s="16" t="s"><v>3361</v></c><c r="C356" s="16" t="s"><v>3478</v></c><c r="D356" s="24"><v>-854150</v></c><c r="E356" s="17"><v>124</v></c><c r="F356" s="25"><v>0.20221600000000001</v></c><c r="G356" s="25"><v>0.17647299999999999</v></c><c r="H356" s="25"><v>5.2170599999999998E-2</v></c><c r="I356" s="17"><v>8.1533799999999998E-4</v></c><c r="J356" s="16" t="s"><v>3409</v></c></row><row r="357" spans="1:10" x14ac:dyDescent="0.3"><c r="A357" s="16" t="s"><v>3360</v></c><c r="B357" s="16" t="s"><v>3361</v></c><c r="C357" s="16" t="s"><v>3478</v></c><c r="D357" s="24"><v>-854150</v></c><c r="E357" s="17"><v>77</v></c><c r="F357" s="25"><v>0.19318199999999999</v></c><c r="G357" s="25"><v>0.43609700000000001</v></c><c r="H357" s="25"><v>9.56703E-2</v></c><c r="I357" s="43"><v>9.4087000000000002E-6</v></c><c r="J357" s="16" t="s"><v>3369</v></c></row><row r="358" spans="1:10" x14ac:dyDescent="0.3"><c r="A358" s="16" t="s"><v>3360</v></c><c r="B358" s="16" t="s"><v>3361</v></c><c r="C358" s="16" t="s"><v>3478</v></c><c r="D358" s="24"><v>-854150</v></c><c r="E358" s="17"><v>146</v></c><c r="F358" s="25"><v>0.20652200000000001</v></c><c r="G358" s="25"><v>0.13347300000000001</v></c><c r="H358" s="25"><v>4.8583099999999997E-2</v></c><c r="I358" s="17"><v>6.3220999999999998E-3</v></c><c r="J358" s="16" t="s"><v>3391</v></c></row><row r="359" spans="1:10" x14ac:dyDescent="0.3"><c r="A359" s="16" t="s"><v>3360</v></c><c r="B359" s="16" t="s"><v>3361</v></c><c r="C359" s="16" t="s"><v>3479</v></c><c r="D359" s="24"><v>-854070</v></c><c r="E359" s="17"><v>181</v></c><c r="F359" s="25"><v>0.27662300000000001</v></c><c r="G359" s="25"><v>0.140433</v></c><c r="H359" s="25"><v>5.0724100000000001E-2</v></c><c r="I359" s="17"><v>5.9606299999999997E-3</v></c><c r="J359" s="16" t="s"><v>3384</v></c></row><row r="360" spans="1:10" x14ac:dyDescent="0.3"><c r="A360" s="16" t="s"><v>3360</v></c><c r="B360" s="16" t="s"><v>3361</v></c><c r="C360" s="16" t="s"><v>3479</v></c><c r="D360" s="24"><v>-854070</v></c><c r="E360" s="17"><v>61</v></c><c r="F360" s="25"><v>0.29199999999999998</v></c><c r="G360" s="25"><v>0.18151400000000001</v></c><c r="H360" s="25"><v>5.0408799999999997E-2</v></c><c r="I360" s="17"><v>4.8983000000000002E-4</v></c><c r="J360" s="16" t="s"><v>3434</v></c></row><row r="361" spans="1:10" x14ac:dyDescent="0.3"><c r="A361" s="16" t="s"><v>3360</v></c><c r="B361" s="16" t="s"><v>3361</v></c><c r="C361" s="16" t="s"><v>3479</v></c><c r="D361" s="24"><v>-854070</v></c><c r="E361" s="17"><v>118</v></c><c r="F361" s="25"><v>0.268924</v></c><c r="G361" s="25"><v>0.21510699999999999</v></c><c r="H361" s="25"><v>6.6933000000000006E-2</v></c><c r="I361" s="17"><v>1.52842E-3</v></c><c r="J361" s="16" t="s"><v>3389</v></c></row><row r="362" spans="1:10" x14ac:dyDescent="0.3"><c r="A362" s="16" t="s"><v>3360</v></c><c r="B362" s="16" t="s"><v>3361</v></c><c r="C362" s="16" t="s"><v>3479</v></c><c r="D362" s="24"><v>-854070</v></c><c r="E362" s="17"><v>166</v></c><c r="F362" s="25"><v>0.27514</v></c><c r="G362" s="25"><v>0.15423000000000001</v></c><c r="H362" s="25"><v>4.4859400000000001E-2</v></c><c r="I362" s="17"><v>6.71403E-4</v></c><c r="J362" s="16" t="s"><v>3388</v></c></row><row r="363" spans="1:10" x14ac:dyDescent="0.3"><c r="A363" s="16" t="s"><v>3360</v></c><c r="B363" s="16" t="s"><v>3361</v></c><c r="C363" s="16" t="s"><v>3479</v></c><c r="D363" s="24"><v>-854070</v></c><c r="E363" s="17"><v>168</v></c><c r="F363" s="25"><v>0.27977800000000003</v></c><c r="G363" s="25"><v>0.167795</v></c><c r="H363" s="25"><v>4.7591099999999997E-2</v></c><c r="I363" s="17"><v>4.8963800000000003E-4</v></c><c r="J363" s="16" t="s"><v>3409</v></c></row><row r="364" spans="1:10" x14ac:dyDescent="0.3"><c r="A364" s="16" t="s"><v>3360</v></c><c r="B364" s="16" t="s"><v>3361</v></c><c r="C364" s="16" t="s"><v>3479</v></c><c r="D364" s="24"><v>-854070</v></c><c r="E364" s="17"><v>106</v></c><c r="F364" s="25"><v>0.27727299999999999</v></c><c r="G364" s="25"><v>0.30552600000000002</v></c><c r="H364" s="25"><v>8.8775499999999993E-2</v></c><c r="I364" s="17"><v>7.1662600000000005E-4</v></c><c r="J364" s="16" t="s"><v>3369</v></c></row><row r="365" spans="1:10" x14ac:dyDescent="0.3"><c r="A365" s="16" t="s"><v>3360</v></c><c r="B365" s="16" t="s"><v>3361</v></c><c r="C365" s="16" t="s"><v>3479</v></c><c r="D365" s="24"><v>-854070</v></c><c r="E365" s="17"><v>163</v></c><c r="F365" s="25"><v>0.28656700000000002</v></c><c r="G365" s="25"><v>0.147896</v></c><c r="H365" s="25"><v>5.2668199999999998E-2</v></c><c r="I365" s="17"><v>5.3307700000000003E-3</v></c><c r="J365" s="16" t="s"><v>3397</v></c></row><row r="366" spans="1:10" x14ac:dyDescent="0.3"><c r="A366" s="16" t="s"><v>3360</v></c><c r="B366" s="16" t="s"><v>3361</v></c><c r="C366" s="16" t="s"><v>3480</v></c><c r="D366" s="24"><v>-853841</v></c><c r="E366" s="17"><v>133</v></c><c r="F366" s="25"><v>0.196104</v></c><c r="G366" s="25"><v>0.148094</v></c><c r="H366" s="25"><v>5.5583300000000002E-2</v></c><c r="I366" s="17"><v>8.1067899999999991E-3</v></c><c r="J366" s="16" t="s"><v>3384</v></c></row><row r="367" spans="1:10" x14ac:dyDescent="0.3"><c r="A367" s="16" t="s"><v>3360</v></c><c r="B367" s="16" t="s"><v>3361</v></c><c r="C367" s="16" t="s"><v>3480</v></c><c r="D367" s="24"><v>-853841</v></c><c r="E367" s="17"><v>43</v></c><c r="F367" s="25"><v>0.20399999999999999</v></c><c r="G367" s="25"><v>0.20381099999999999</v></c><c r="H367" s="25"><v>5.1414399999999999E-2</v></c><c r="I367" s="17"><v>1.36141E-4</v></c><c r="J367" s="16" t="s"><v>3434</v></c></row><row r="368" spans="1:10" x14ac:dyDescent="0.3"><c r="A368" s="16" t="s"><v>3360</v></c><c r="B368" s="16" t="s"><v>3361</v></c><c r="C368" s="16" t="s"><v>3480</v></c><c r="D368" s="24"><v>-853841</v></c><c r="E368" s="17"><v>48</v></c><c r="F368" s="25"><v>0.226496</v></c><c r="G368" s="25"><v>0.26385399999999998</v></c><c r="H368" s="25"><v>0.100206</v></c><c r="I368" s="17"><v>9.8765299999999997E-3</v></c><c r="J368" s="16" t="s"><v>3406</v></c></row><row r="369" spans="1:10" x14ac:dyDescent="0.3"><c r="A369" s="16" t="s"><v>3360</v></c><c r="B369" s="16" t="s"><v>3361</v></c><c r="C369" s="16" t="s"><v>3480</v></c><c r="D369" s="24"><v>-853841</v></c><c r="E369" s="17"><v>117</v></c><c r="F369" s="25"><v>0.18435799999999999</v></c><c r="G369" s="25"><v>0.15596699999999999</v></c><c r="H369" s="25"><v>5.0117799999999997E-2</v></c><c r="I369" s="17"><v>2.0428199999999999E-3</v></c><c r="J369" s="16" t="s"><v>3388</v></c></row><row r="370" spans="1:10" x14ac:dyDescent="0.3"><c r="A370" s="16" t="s"><v>3360</v></c><c r="B370" s="16" t="s"><v>3361</v></c><c r="C370" s="16" t="s"><v>3480</v></c><c r="D370" s="24"><v>-853841</v></c><c r="E370" s="17"><v>124</v></c><c r="F370" s="25"><v>0.20221600000000001</v></c><c r="G370" s="25"><v>0.17647299999999999</v></c><c r="H370" s="25"><v>5.2170599999999998E-2</v></c><c r="I370" s="17"><v>8.1533799999999998E-4</v></c><c r="J370" s="16" t="s"><v>3409</v></c></row><row r="371" spans="1:10" x14ac:dyDescent="0.3"><c r="A371" s="16" t="s"><v>3360</v></c><c r="B371" s="16" t="s"><v>3361</v></c><c r="C371" s="16" t="s"><v>3480</v></c><c r="D371" s="24"><v>-853841</v></c><c r="E371" s="17"><v>77</v></c><c r="F371" s="25"><v>0.19318199999999999</v></c><c r="G371" s="25"><v>0.43609700000000001</v></c><c r="H371" s="25"><v>9.56703E-2</v></c><c r="I371" s="43"><v>9.4087000000000002E-6</v></c><c r="J371" s="16" t="s"><v>3369</v></c></row><row r="372" spans="1:10" x14ac:dyDescent="0.3"><c r="A372" s="16" t="s"><v>3360</v></c><c r="B372" s="16" t="s"><v>3361</v></c><c r="C372" s="16" t="s"><v>3480</v></c><c r="D372" s="24"><v>-853841</v></c><c r="E372" s="17"><v>146</v></c><c r="F372" s="25"><v>0.20652200000000001</v></c><c r="G372" s="25"><v>0.13347300000000001</v></c><c r="H372" s="25"><v>4.8583099999999997E-2</v></c><c r="I372" s="17"><v>6.3220999999999998E-3</v></c><c r="J372" s="16" t="s"><v>3391</v></c></row><row r="373" spans="1:10" x14ac:dyDescent="0.3"><c r="A373" s="16" t="s"><v>3360</v></c><c r="B373" s="16" t="s"><v>3361</v></c><c r="C373" s="16" t="s"><v>3481</v></c><c r="D373" s="24"><v>-853839</v></c><c r="E373" s="17"><v>133</v></c><c r="F373" s="25"><v>0.196104</v></c><c r="G373" s="25"><v>0.148094</v></c><c r="H373" s="25"><v>5.5583300000000002E-2</v></c><c r="I373" s="17"><v>8.1067899999999991E-3</v></c><c r="J373" s="16" t="s"><v>3384</v></c></row><row r="374" spans="1:10" x14ac:dyDescent="0.3"><c r="A374" s="16" t="s"><v>3360</v></c><c r="B374" s="16" t="s"><v>3361</v></c><c r="C374" s="16" t="s"><v>3481</v></c><c r="D374" s="24"><v>-853839</v></c><c r="E374" s="17"><v>43</v></c><c r="F374" s="25"><v>0.20399999999999999</v></c><c r="G374" s="25"><v>0.20381099999999999</v></c><c r="H374" s="25"><v>5.1414399999999999E-2</v></c><c r="I374" s="17"><v>1.36141E-4</v></c><c r="J374" s="16" t="s"><v>3434</v></c></row><row r="375" spans="1:10" x14ac:dyDescent="0.3"><c r="A375" s="16" t="s"><v>3360</v></c><c r="B375" s="16" t="s"><v>3361</v></c><c r="C375" s="16" t="s"><v>3481</v></c><c r="D375" s="24"><v>-853839</v></c><c r="E375" s="17"><v>48</v></c><c r="F375" s="25"><v>0.226496</v></c><c r="G375" s="25"><v>0.26385399999999998</v></c><c r="H375" s="25"><v>0.100206</v></c><c r="I375" s="17"><v>9.8765299999999997E-3</v></c><c r="J375" s="16" t="s"><v>3406</v></c></row><row r="376" spans="1:10" x14ac:dyDescent="0.3"><c r="A376" s="16" t="s"><v>3360</v></c><c r="B376" s="16" t="s"><v>3361</v></c><c r="C376" s="16" t="s"><v>3481</v></c><c r="D376" s="24"><v>-853839</v></c><c r="E376" s="17"><v>117</v></c><c r="F376" s="25"><v>0.18435799999999999</v></c><c r="G376" s="25"><v>0.15596699999999999</v></c><c r="H376" s="25"><v>5.0117799999999997E-2</v></c><c r="I376" s="17"><v>2.0428199999999999E-3</v></c><c r="J376" s="16" t="s"><v>3388</v></c></row><row r="377" spans="1:10" x14ac:dyDescent="0.3"><c r="A377" s="16" t="s"><v>3360</v></c><c r="B377" s="16" t="s"><v>3361</v></c><c r="C377" s="16" t="s"><v>3481</v></c><c r="D377" s="24"><v>-853839</v></c><c r="E377" s="17"><v>124</v></c><c r="F377" s="25"><v>0.20221600000000001</v></c><c r="G377" s="25"><v>0.17647299999999999</v></c><c r="H377" s="25"><v>5.2170599999999998E-2</v></c><c r="I377" s="17"><v>8.1533799999999998E-4</v></c><c r="J377" s="16" t="s"><v>3409</v></c></row><row r="378" spans="1:10" x14ac:dyDescent="0.3"><c r="A378" s="16" t="s"><v>3360</v></c><c r="B378" s="16" t="s"><v>3361</v></c><c r="C378" s="16" t="s"><v>3481</v></c><c r="D378" s="24"><v>-853839</v></c><c r="E378" s="17"><v>77</v></c><c r="F378" s="25"><v>0.19318199999999999</v></c><c r="G378" s="25"><v>0.43609700000000001</v></c><c r="H378" s="25"><v>9.56703E-2</v></c><c r="I378" s="43"><v>9.4087000000000002E-6</v></c><c r="J378" s="16" t="s"><v>3369</v></c></row><row r="379" spans="1:10" x14ac:dyDescent="0.3"><c r="A379" s="16" t="s"><v>3360</v></c><c r="B379" s="16" t="s"><v>3361</v></c><c r="C379" s="16" t="s"><v>3481</v></c><c r="D379" s="24"><v>-853839</v></c><c r="E379" s="17"><v>146</v></c><c r="F379" s="25"><v>0.20652200000000001</v></c><c r="G379" s="25"><v>0.13347300000000001</v></c><c r="H379" s="25"><v>4.8583099999999997E-2</v></c><c r="I379" s="17"><v>6.3220999999999998E-3</v></c><c r="J379" s="16" t="s"><v>3391</v></c></row><row r="380" spans="1:10" x14ac:dyDescent="0.3"><c r="A380" s="16" t="s"><v>3360</v></c><c r="B380" s="16" t="s"><v>3361</v></c><c r="C380" s="16" t="s"><v>3482</v></c><c r="D380" s="24"><v>-853510</v></c><c r="E380" s="17"><v>133</v></c><c r="F380" s="25"><v>0.196104</v></c><c r="G380" s="25"><v>0.148094</v></c><c r="H380" s="25"><v>5.5583300000000002E-2</v></c><c r="I380" s="17"><v>8.1067899999999991E-3</v></c><c r="J380" s="16" t="s"><v>3384</v></c></row><row r="381" spans="1:10" x14ac:dyDescent="0.3"><c r="A381" s="16" t="s"><v>3360</v></c><c r="B381" s="16" t="s"><v>3361</v></c><c r="C381" s="16" t="s"><v>3482</v></c><c r="D381" s="24"><v>-853510</v></c><c r="E381" s="17"><v>43</v></c><c r="F381" s="25"><v>0.20399999999999999</v></c><c r="G381" s="25"><v>0.20381099999999999</v></c><c r="H381" s="25"><v>5.1414399999999999E-2</v></c><c r="I381" s="17"><v>1.36141E-4</v></c><c r="J381" s="16" t="s"><v>3434</v></c></row><row r="382" spans="1:10" x14ac:dyDescent="0.3"><c r="A382" s="16" t="s"><v>3360</v></c><c r="B382" s="16" t="s"><v>3361</v></c><c r="C382" s="16" t="s"><v>3482</v></c><c r="D382" s="24"><v>-853510</v></c><c r="E382" s="17"><v>48</v></c><c r="F382" s="25"><v>0.226496</v></c><c r="G382" s="25"><v>0.26385399999999998</v></c><c r="H382" s="25"><v>0.100206</v></c><c r="I382" s="17"><v>9.8765299999999997E-3</v></c><c r="J382" s="16" t="s"><v>3406</v></c></row><row r="383" spans="1:10" x14ac:dyDescent="0.3"><c r="A383" s="16" t="s"><v>3360</v></c><c r="B383" s="16" t="s"><v>3361</v></c><c r="C383" s="16" t="s"><v>3482</v></c><c r="D383" s="24"><v>-853510</v></c><c r="E383" s="17"><v>117</v></c><c r="F383" s="25"><v>0.18435799999999999</v></c><c r="G383" s="25"><v>0.15596699999999999</v></c><c r="H383" s="25"><v>5.0117799999999997E-2</v></c><c r="I383" s="17"><v>2.0428199999999999E-3</v></c><c r="J383" s="16" t="s"><v>3388</v></c></row><row r="384" spans="1:10" x14ac:dyDescent="0.3"><c r="A384" s="16" t="s"><v>3360</v></c><c r="B384" s="16" t="s"><v>3361</v></c><c r="C384" s="16" t="s"><v>3482</v></c><c r="D384" s="24"><v>-853510</v></c><c r="E384" s="17"><v>124</v></c><c r="F384" s="25"><v>0.20221600000000001</v></c><c r="G384" s="25"><v>0.17647299999999999</v></c><c r="H384" s="25"><v>5.2170599999999998E-2</v></c><c r="I384" s="17"><v>8.1533799999999998E-4</v></c><c r="J384" s="16" t="s"><v>3409</v></c></row><row r="385" spans="1:10" x14ac:dyDescent="0.3"><c r="A385" s="16" t="s"><v>3360</v></c><c r="B385" s="16" t="s"><v>3361</v></c><c r="C385" s="16" t="s"><v>3482</v></c><c r="D385" s="24"><v>-853510</v></c><c r="E385" s="17"><v>77</v></c><c r="F385" s="25"><v>0.19318199999999999</v></c><c r="G385" s="25"><v>0.43609700000000001</v></c><c r="H385" s="25"><v>9.56703E-2</v></c><c r="I385" s="43"><v>9.4087000000000002E-6</v></c><c r="J385" s="16" t="s"><v>3369</v></c></row><row r="386" spans="1:10" x14ac:dyDescent="0.3"><c r="A386" s="16" t="s"><v>3360</v></c><c r="B386" s="16" t="s"><v>3361</v></c><c r="C386" s="16" t="s"><v>3482</v></c><c r="D386" s="24"><v>-853510</v></c><c r="E386" s="17"><v>146</v></c><c r="F386" s="25"><v>0.20652200000000001</v></c><c r="G386" s="25"><v>0.13347300000000001</v></c><c r="H386" s="25"><v>4.8583099999999997E-2</v></c><c r="I386" s="17"><v>6.3220999999999998E-3</v></c><c r="J386" s="16" t="s"><v>3391</v></c></row><row r="387" spans="1:10" x14ac:dyDescent="0.3"><c r="A387" s="16" t="s"><v>3360</v></c><c r="B387" s="16" t="s"><v>3361</v></c><c r="C387" s="16" t="s"><v>5205</v></c><c r="D387" s="24"><v>-853485</v></c><c r="E387" s="17"><v>36</v></c><c r="F387" s="25"><v>6.92884E-2</v></c><c r="G387" s="25"><v>0.22875000000000001</v></c><c r="H387" s="25"><v>8.1907199999999999E-2</v></c><c r="I387" s="17"><v>5.6968100000000001E-3</v></c><c r="J387" s="16" t="s"><v>3435</v></c></row><row r="388" spans="1:10" x14ac:dyDescent="0.3"><c r="A388" s="16" t="s"><v>3360</v></c><c r="B388" s="16" t="s"><v>3361</v></c><c r="C388" s="16" t="s"><v>5205</v></c><c r="D388" s="24"><v>-853485</v></c><c r="E388" s="17"><v>29</v></c><c r="F388" s="25"><v>9.86842E-2</v></c><c r="G388" s="25"><v>0.20749999999999999</v></c><c r="H388" s="25"><v>7.87408E-2</v></c><c r="I388" s="17"><v>9.5673000000000008E-3</v></c><c r="J388" s="16" t="s"><v>3438</v></c></row><row r="389" spans="1:10" x14ac:dyDescent="0.3"><c r="A389" s="16" t="s"><v>3360</v></c><c r="B389" s="16" t="s"><v>3361</v></c><c r="C389" s="16" t="s"><v>5615</v></c><c r="D389" s="24"><v>-853366</v></c><c r="E389" s="17"><v>35</v></c><c r="F389" s="25"><v>0.162602</v></c><c r="G389" s="25"><v>0.18958900000000001</v></c><c r="H389" s="25"><v>5.84562E-2</v></c><c r="I389" s="17"><v>1.5931999999999999E-3</v></c><c r="J389" s="16" t="s"><v>3434</v></c></row><row r="390" spans="1:10" x14ac:dyDescent="0.3"><c r="A390" s="16" t="s"><v>3360</v></c><c r="B390" s="16" t="s"><v>3361</v></c><c r="C390" s="16" t="s"><v>5615</v></c><c r="D390" s="24"><v>-853366</v></c><c r="E390" s="17"><v>36</v></c><c r="F390" s="25"><v>0.165217</v></c><c r="G390" s="25"><v>0.30082999999999999</v></c><c r="H390" s="25"><v>0.11379300000000001</v></c><c r="I390" s="17"><v>9.5950400000000009E-3</v></c><c r="J390" s="16" t="s"><v>3406</v></c></row><row r="391" spans="1:10" x14ac:dyDescent="0.3"><c r="A391" s="16" t="s"><v>3360</v></c><c r="B391" s="16" t="s"><v>3361</v></c><c r="C391" s="16" t="s"><v>5615</v></c><c r="D391" s="24"><v>-853366</v></c><c r="E391" s="17"><v>97</v></c><c r="F391" s="25"><v>0.14929600000000001</v></c><c r="G391" s="25"><v>0.18168999999999999</v></c><c r="H391" s="25"><v>5.53091E-2</v></c><c r="I391" s="17"><v>1.14456E-3</v></c><c r="J391" s="16" t="s"><v>3388</v></c></row><row r="392" spans="1:10" x14ac:dyDescent="0.3"><c r="A392" s="16" t="s"><v>3360</v></c><c r="B392" s="16" t="s"><v>3361</v></c><c r="C392" s="16" t="s"><v>5615</v></c><c r="D392" s="24"><v>-853366</v></c><c r="E392" s="17"><v>105</v></c><c r="F392" s="25"><v>0.16480400000000001</v></c><c r="G392" s="25"><v>0.19132099999999999</v></c><c r="H392" s="25"><v>5.6471300000000002E-2</v></c><c r="I392" s="17"><v>8.0024399999999998E-4</v></c><c r="J392" s="16" t="s"><v>3409</v></c></row><row r="393" spans="1:10" x14ac:dyDescent="0.3"><c r="A393" s="16" t="s"><v>3360</v></c><c r="B393" s="16" t="s"><v>3361</v></c><c r="C393" s="16" t="s"><v>5615</v></c><c r="D393" s="24"><v>-853366</v></c><c r="E393" s="17"><v>62</v></c><c r="F393" s="25"><v>0.15296799999999999</v></c><c r="G393" s="25"><v>0.40614299999999998</v></c><c r="H393" s="25"><v>0.10433000000000001</v></c><c r="I393" s="17"><v>1.3866700000000001E-4</v></c><c r="J393" s="16" t="s"><v>3369</v></c></row><row r="394" spans="1:10" x14ac:dyDescent="0.3"><c r="A394" s="16" t="s"><v>3360</v></c><c r="B394" s="16" t="s"><v>3361</v></c><c r="C394" s="16" t="s"><v>5615</v></c><c r="D394" s="24"><v>-853366</v></c><c r="E394" s="17"><v>123</v></c><c r="F394" s="25"><v>0.16545000000000001</v></c><c r="G394" s="25"><v>0.14366000000000001</v></c><c r="H394" s="25"><v>5.4996000000000003E-2</v></c><c r="I394" s="17"><v>9.3874100000000005E-3</v></c><c r="J394" s="16" t="s"><v>3391</v></c></row><row r="395" spans="1:10" x14ac:dyDescent="0.3"><c r="A395" s="16" t="s"><v>3360</v></c><c r="B395" s="16" t="s"><v>3361</v></c><c r="C395" s="16" t="s"><v>3483</v></c><c r="D395" s="24"><v>-853357</v></c><c r="E395" s="17"><v>132</v></c><c r="F395" s="25"><v>0.19531200000000001</v></c><c r="G395" s="25"><v>0.148256</v></c><c r="H395" s="25"><v>5.5657600000000002E-2</v></c><c r="I395" s="17"><v>8.1220900000000002E-3</v></c><c r="J395" s="16" t="s"><v>3384</v></c></row><row r="396" spans="1:10" x14ac:dyDescent="0.3"><c r="A396" s="16" t="s"><v>3360</v></c><c r="B396" s="16" t="s"><v>3361</v></c><c r="C396" s="16" t="s"><v>3483</v></c><c r="D396" s="24"><v>-853357</v></c><c r="E396" s="17"><v>43</v></c><c r="F396" s="25"><v>0.20399999999999999</v></c><c r="G396" s="25"><v>0.20381099999999999</v></c><c r="H396" s="25"><v>5.1414399999999999E-2</v></c><c r="I396" s="17"><v>1.36141E-4</v></c><c r="J396" s="16" t="s"><v>3434</v></c></row><row r="397" spans="1:10" x14ac:dyDescent="0.3"><c r="A397" s="16" t="s"><v>3360</v></c><c r="B397" s="16" t="s"><v>3361</v></c><c r="C397" s="16" t="s"><v>3483</v></c><c r="D397" s="24"><v>-853357</v></c><c r="E397" s="17"><v>117</v></c><c r="F397" s="25"><v>0.18435799999999999</v></c><c r="G397" s="25"><v>0.15596699999999999</v></c><c r="H397" s="25"><v>5.0117799999999997E-2</v></c><c r="I397" s="17"><v>2.0428199999999999E-3</v></c><c r="J397" s="16" t="s"><v>3388</v></c></row><row r="398" spans="1:10" x14ac:dyDescent="0.3"><c r="A398" s="16" t="s"><v>3360</v></c><c r="B398" s="16" t="s"><v>3361</v></c><c r="C398" s="16" t="s"><v>3483</v></c><c r="D398" s="24"><v>-853357</v></c><c r="E398" s="17"><v>124</v></c><c r="F398" s="25"><v>0.20221600000000001</v></c><c r="G398" s="25"><v>0.17647299999999999</v></c><c r="H398" s="25"><v>5.2170599999999998E-2</v></c><c r="I398" s="17"><v>8.1533799999999998E-4</v></c><c r="J398" s="16" t="s"><v>3409</v></c></row><row r="399" spans="1:10" x14ac:dyDescent="0.3"><c r="A399" s="16" t="s"><v>3360</v></c><c r="B399" s="16" t="s"><v>3361</v></c><c r="C399" s="16" t="s"><v>3483</v></c><c r="D399" s="24"><v>-853357</v></c><c r="E399" s="17"><v>77</v></c><c r="F399" s="25"><v>0.19318199999999999</v></c><c r="G399" s="25"><v>0.43609700000000001</v></c><c r="H399" s="25"><v>9.56703E-2</v></c><c r="I399" s="43"><v>9.4087000000000002E-6</v></c><c r="J399" s="16" t="s"><v>3369</v></c></row><row r="400" spans="1:10" x14ac:dyDescent="0.3"><c r="A400" s="16" t="s"><v>3360</v></c><c r="B400" s="16" t="s"><v>3361</v></c><c r="C400" s="16" t="s"><v>3483</v></c><c r="D400" s="24"><v>-853357</v></c><c r="E400" s="17"><v>145</v></c><c r="F400" s="25"><v>0.20581099999999999</v></c><c r="G400" s="25"><v>0.13303400000000001</v></c><c r="H400" s="25"><v>4.8623600000000003E-2</v></c><c r="I400" s="17"><v>6.5388800000000004E-3</v></c><c r="J400" s="16" t="s"><v>3391</v></c></row><row r="401" spans="1:10" x14ac:dyDescent="0.3"><c r="A401" s="16" t="s"><v>3360</v></c><c r="B401" s="16" t="s"><v>3361</v></c><c r="C401" s="16" t="s"><v>3484</v></c><c r="D401" s="24"><v>-853269</v></c><c r="E401" s="17"><v>186</v></c><c r="F401" s="25"><v>0.29350700000000002</v></c><c r="G401" s="25"><v>0.13262699999999999</v></c><c r="H401" s="25"><v>5.05923E-2</v></c><c r="I401" s="17"><v>9.1755599999999993E-3</v></c><c r="J401" s="16" t="s"><v>3384</v></c></row><row r="402" spans="1:10" x14ac:dyDescent="0.3"><c r="A402" s="16" t="s"><v>3360</v></c><c r="B402" s="16" t="s"><v>3361</v></c><c r="C402" s="16" t="s"><v>3484</v></c><c r="D402" s="24"><v>-853269</v></c><c r="E402" s="17"><v>63</v></c><c r="F402" s="25"><v>0.312</v></c><c r="G402" s="25"><v>0.17317299999999999</v></c><c r="H402" s="25"><v>5.2047599999999999E-2</v></c><c r="I402" s="17"><v>1.2170099999999999E-3</v></c><c r="J402" s="16" t="s"><v>3434</v></c></row><row r="403" spans="1:10" x14ac:dyDescent="0.3"><c r="A403" s="16" t="s"><v>3360</v></c><c r="B403" s="16" t="s"><v>3361</v></c><c r="C403" s="16" t="s"><v>3484</v></c><c r="D403" s="24"><v>-853269</v></c><c r="E403" s="17"><v>122</v></c><c r="F403" s="25"><v>0.28599999999999998</v></c><c r="G403" s="25"><v>0.24549599999999999</v></c><c r="H403" s="25"><v>6.7057699999999998E-2</v></c><c r="I403" s="17"><v>3.2192800000000003E-4</v></c><c r="J403" s="16" t="s"><v>3389</v></c></row><row r="404" spans="1:10" x14ac:dyDescent="0.3"><c r="A404" s="16" t="s"><v>3360</v></c><c r="B404" s="16" t="s"><v>3361</v></c><c r="C404" s="16" t="s"><v>3484</v></c><c r="D404" s="24"><v>-853269</v></c><c r="E404" s="17"><v>171</v></c><c r="F404" s="25"><v>0.28991600000000001</v></c><c r="G404" s="25"><v>0.16744300000000001</v></c><c r="H404" s="25"><v>4.5079500000000002E-2</v></c><c r="I404" s="17"><v>2.4414400000000001E-4</v></c><c r="J404" s="16" t="s"><v>3388</v></c></row><row r="405" spans="1:10" x14ac:dyDescent="0.3"><c r="A405" s="16" t="s"><v>3360</v></c><c r="B405" s="16" t="s"><v>3361</v></c><c r="C405" s="16" t="s"><v>3484</v></c><c r="D405" s="24"><v>-853269</v></c><c r="E405" s="17"><v>172</v></c><c r="F405" s="25"><v>0.29362899999999997</v></c><c r="G405" s="25"><v>0.18721499999999999</v></c><c r="H405" s="25"><v>4.7063000000000001E-2</v></c><c r="I405" s="43"><v>8.7588099999999996E-5</v></c><c r="J405" s="16" t="s"><v>3409</v></c></row><row r="406" spans="1:10" x14ac:dyDescent="0.3"><c r="A406" s="16" t="s"><v>3360</v></c><c r="B406" s="16" t="s"><v>3361</v></c><c r="C406" s="16" t="s"><v>3484</v></c><c r="D406" s="24"><v>-853269</v></c><c r="E406" s="17"><v>108</v></c><c r="F406" s="25"><v>0.29223700000000002</v></c><c r="G406" s="25"><v>0.33654600000000001</v></c><c r="H406" s="25"><v>8.9460700000000004E-2</v></c><c r="I406" s="17"><v>2.26825E-4</v></c><c r="J406" s="16" t="s"><v>3369</v></c></row><row r="407" spans="1:10" x14ac:dyDescent="0.3"><c r="A407" s="16" t="s"><v>3360</v></c><c r="B407" s="16" t="s"><v>3361</v></c><c r="C407" s="16" t="s"><v>3484</v></c><c r="D407" s="24"><v>-853269</v></c><c r="E407" s="17"><v>169</v></c><c r="F407" s="25"><v>0.30149300000000001</v></c><c r="G407" s="25"><v>0.18214900000000001</v></c><c r="H407" s="25"><v>5.2786399999999997E-2</v></c><c r="I407" s="17"><v>6.4444800000000005E-4</v></c><c r="J407" s="16" t="s"><v>3397</v></c></row><row r="408" spans="1:10" x14ac:dyDescent="0.3"><c r="A408" s="16" t="s"><v>3360</v></c><c r="B408" s="16" t="s"><v>3361</v></c><c r="C408" s="16" t="s"><v>3484</v></c><c r="D408" s="24"><v>-853269</v></c><c r="E408" s="17"><v>57</v></c><c r="F408" s="25"><v>0.262295</v></c><c r="G408" s="25"><v>0.15668499999999999</v></c><c r="H408" s="25"><v>5.8637300000000003E-2</v></c><c r="I408" s="17"><v>8.8019699999999992E-3</v></c><c r="J408" s="16" t="s"><v>3390</v></c></row><row r="409" spans="1:10" x14ac:dyDescent="0.3"><c r="A409" s="16" t="s"><v>3360</v></c><c r="B409" s="16" t="s"><v>3361</v></c><c r="C409" s="16" t="s"><v>3485</v></c><c r="D409" s="24"><v>-853199</v></c><c r="E409" s="17"><v>133</v></c><c r="F409" s="25"><v>0.197128</v></c><c r="G409" s="25"><v>0.14697299999999999</v></c><c r="H409" s="25"><v>5.5588899999999997E-2</v></c><c r="I409" s="17"><v>8.6014799999999999E-3</v></c><c r="J409" s="16" t="s"><v>3384</v></c></row><row r="410" spans="1:10" x14ac:dyDescent="0.3"><c r="A410" s="16" t="s"><v>3360</v></c><c r="B410" s="16" t="s"><v>3361</v></c><c r="C410" s="16" t="s"><v>3485</v></c><c r="D410" s="24"><v>-853199</v></c><c r="E410" s="17"><v>43</v></c><c r="F410" s="25"><v>0.20399999999999999</v></c><c r="G410" s="25"><v>0.20381099999999999</v></c><c r="H410" s="25"><v>5.1414399999999999E-2</v></c><c r="I410" s="17"><v>1.36141E-4</v></c><c r="J410" s="16" t="s"><v>3434</v></c></row><row r="411" spans="1:10" x14ac:dyDescent="0.3"><c r="A411" s="16" t="s"><v>3360</v></c><c r="B411" s="16" t="s"><v>3361</v></c><c r="C411" s="16" t="s"><v>3485</v></c><c r="D411" s="24"><v>-853199</v></c><c r="E411" s="17"><v>48</v></c><c r="F411" s="25"><v>0.226496</v></c><c r="G411" s="25"><v>0.26385399999999998</v></c><c r="H411" s="25"><v>0.100206</v></c><c r="I411" s="17"><v>9.8765299999999997E-3</v></c><c r="J411" s="16" t="s"><v>3406</v></c></row><row r="412" spans="1:10" x14ac:dyDescent="0.3"><c r="A412" s="16" t="s"><v>3360</v></c><c r="B412" s="16" t="s"><v>3361</v></c><c r="C412" s="16" t="s"><v>3485</v></c><c r="D412" s="24"><v>-853199</v></c><c r="E412" s="17"><v>117</v></c><c r="F412" s="25"><v>0.185915</v></c><c r="G412" s="25"><v>0.15706600000000001</v></c><c r="H412" s="25"><v>5.0174200000000002E-2</v></c><c r="I412" s="17"><v>1.923E-3</v></c><c r="J412" s="16" t="s"><v>3388</v></c></row><row r="413" spans="1:10" x14ac:dyDescent="0.3"><c r="A413" s="16" t="s"><v>3360</v></c><c r="B413" s="16" t="s"><v>3361</v></c><c r="C413" s="16" t="s"><v>3485</v></c><c r="D413" s="24"><v>-853199</v></c><c r="E413" s="17"><v>124</v></c><c r="F413" s="25"><v>0.203343</v></c><c r="G413" s="25"><v>0.17243900000000001</v></c><c r="H413" s="25"><v>5.2157700000000001E-2</v></c><c r="I413" s="17"><v>1.06332E-3</v></c><c r="J413" s="16" t="s"><v>3409</v></c></row><row r="414" spans="1:10" x14ac:dyDescent="0.3"><c r="A414" s="16" t="s"><v>3360</v></c><c r="B414" s="16" t="s"><v>3361</v></c><c r="C414" s="16" t="s"><v>3485</v></c><c r="D414" s="24"><v>-853199</v></c><c r="E414" s="17"><v>77</v></c><c r="F414" s="25"><v>0.19406399999999999</v></c><c r="G414" s="25"><v>0.43496299999999999</v></c><c r="H414" s="25"><v>9.5740000000000006E-2</v></c><c r="I414" s="43"><v>1.0037899999999999E-5</v></c><c r="J414" s="16" t="s"><v>3369</v></c></row><row r="415" spans="1:10" x14ac:dyDescent="0.3"><c r="A415" s="16" t="s"><v>3360</v></c><c r="B415" s="16" t="s"><v>3361</v></c><c r="C415" s="16" t="s"><v>3485</v></c><c r="D415" s="24"><v>-853199</v></c><c r="E415" s="17"><v>146</v></c><c r="F415" s="25"><v>0.20752399999999999</v></c><c r="G415" s="25"><v>0.13054399999999999</v></c><c r="H415" s="25"><v>4.8627299999999998E-2</v></c><c r="I415" s="17"><v>7.6105000000000001E-3</v></c><c r="J415" s="16" t="s"><v>3391</v></c></row><row r="416" spans="1:10" x14ac:dyDescent="0.3"><c r="A416" s="16" t="s"><v>3360</v></c><c r="B416" s="16" t="s"><v>3361</v></c><c r="C416" s="16" t="s"><v>3486</v></c><c r="D416" s="24"><v>-853125</v></c><c r="E416" s="17"><v>130</v></c><c r="F416" s="25"><v>0.19109899999999999</v></c><c r="G416" s="25"><v>0.15013899999999999</v></c><c r="H416" s="25"><v>5.63484E-2</v></c><c r="I416" s="17"><v>8.1042300000000005E-3</v></c><c r="J416" s="16" t="s"><v>3384</v></c></row><row r="417" spans="1:10" x14ac:dyDescent="0.3"><c r="A417" s="16" t="s"><v>3360</v></c><c r="B417" s="16" t="s"><v>3361</v></c><c r="C417" s="16" t="s"><v>3486</v></c><c r="D417" s="24"><v>-853125</v></c><c r="E417" s="17"><v>42</v></c><c r="F417" s="25"><v>0.19758100000000001</v></c><c r="G417" s="25"><v>0.21599299999999999</v></c><c r="H417" s="25"><v>5.2544E-2</v></c><c r="I417" s="43"><v>7.9419900000000002E-5</v></c><c r="J417" s="16" t="s"><v>3434</v></c></row><row r="418" spans="1:10" x14ac:dyDescent="0.3"><c r="A418" s="16" t="s"><v>3360</v></c><c r="B418" s="16" t="s"><v>3361</v></c><c r="C418" s="16" t="s"><v>3486</v></c><c r="D418" s="24"><v>-853125</v></c><c r="E418" s="17"><v>42</v></c><c r="F418" s="25"><v>0.20085500000000001</v></c><c r="G418" s="25"><v>0.24879200000000001</v></c><c r="H418" s="25"><v>8.8438900000000001E-2</v></c><c r="I418" s="17"><v>5.9504299999999996E-3</v></c><c r="J418" s="16" t="s"><v>3425</v></c></row><row r="419" spans="1:10" x14ac:dyDescent="0.3"><c r="A419" s="16" t="s"><v>3360</v></c><c r="B419" s="16" t="s"><v>3361</v></c><c r="C419" s="16" t="s"><v>3486</v></c><c r="D419" s="24"><v>-853125</v></c><c r="E419" s="17"><v>48</v></c><c r="F419" s="25"><v>0.226496</v></c><c r="G419" s="25"><v>0.26385399999999998</v></c><c r="H419" s="25"><v>0.100206</v></c><c r="I419" s="17"><v>9.8765299999999997E-3</v></c><c r="J419" s="16" t="s"><v>3406</v></c></row><row r="420" spans="1:10" x14ac:dyDescent="0.3"><c r="A420" s="16" t="s"><v>3360</v></c><c r="B420" s="16" t="s"><v>3361</v></c><c r="C420" s="16" t="s"><v>3486</v></c><c r="D420" s="24"><v>-853125</v></c><c r="E420" s="17"><v>115</v></c><c r="F420" s="25"><v>0.18118000000000001</v></c><c r="G420" s="25"><v>0.16343199999999999</v></c><c r="H420" s="25"><v>5.0470000000000001E-2</v></c><c r="I420" s="17"><v>1.34201E-3</v></c><c r="J420" s="16" t="s"><v>3388</v></c></row><row r="421" spans="1:10" x14ac:dyDescent="0.3"><c r="A421" s="16" t="s"><v>3360</v></c><c r="B421" s="16" t="s"><v>3361</v></c><c r="C421" s="16" t="s"><v>3486</v></c><c r="D421" s="24"><v>-853125</v></c><c r="E421" s="17"><v>120</v></c><c r="F421" s="25"><v>0.19467799999999999</v></c><c r="G421" s="25"><v>0.16639899999999999</v></c><c r="H421" s="25"><v>5.3172900000000002E-2</v></c><c r="I421" s="17"><v>1.9276499999999999E-3</v></c><c r="J421" s="16" t="s"><v>3409</v></c></row><row r="422" spans="1:10" x14ac:dyDescent="0.3"><c r="A422" s="16" t="s"><v>3360</v></c><c r="B422" s="16" t="s"><v>3361</v></c><c r="C422" s="16" t="s"><v>3486</v></c><c r="D422" s="24"><v>-853125</v></c><c r="E422" s="17"><v>77</v></c><c r="F422" s="25"><v>0.19318199999999999</v></c><c r="G422" s="25"><v>0.43609700000000001</v></c><c r="H422" s="25"><v>9.56703E-2</v></c><c r="I422" s="43"><v>9.4087000000000002E-6</v></c><c r="J422" s="16" t="s"><v>3369</v></c></row><row r="423" spans="1:10" x14ac:dyDescent="0.3"><c r="A423" s="16" t="s"><v>3360</v></c><c r="B423" s="16" t="s"><v>3361</v></c><c r="C423" s="16" t="s"><v>3487</v></c><c r="D423" s="24"><v>-852749</v></c><c r="E423" s="17"><v>128</v></c><c r="F423" s="25"><v>0.192722</v></c><c r="G423" s="25"><v>0.184946</v></c><c r="H423" s="25"><v>5.7440699999999997E-2</v></c><c r="I423" s="17"><v>1.4154300000000001E-3</v></c><c r="J423" s="16" t="s"><v>3384</v></c></row><row r="424" spans="1:10" x14ac:dyDescent="0.3"><c r="A424" s="16" t="s"><v>3360</v></c><c r="B424" s="16" t="s"><v>3361</v></c><c r="C424" s="16" t="s"><v>3487</v></c><c r="D424" s="24"><v>-852749</v></c><c r="E424" s="17"><v>42</v></c><c r="F424" s="25"><v>0.199187</v></c><c r="G424" s="25"><v>0.21438099999999999</v></c><c r="H424" s="25"><v>5.2942799999999998E-2</v></c><c r="I424" s="43"><v>9.9678800000000005E-5</v></c><c r="J424" s="16" t="s"><v>3434</v></c></row><row r="425" spans="1:10" x14ac:dyDescent="0.3"><c r="A425" s="16" t="s"><v>3360</v></c><c r="B425" s="16" t="s"><v>3361</v></c><c r="C425" s="16" t="s"><v>3487</v></c><c r="D425" s="24"><v>-852749</v></c><c r="E425" s="17"><v>48</v></c><c r="F425" s="25"><v>0.212121</v></c><c r="G425" s="25"><v>0.28080899999999998</v></c><c r="H425" s="25"><v>9.3349799999999997E-2</v></c><c r="I425" s="17"><v>3.2352000000000001E-3</v></c><c r="J425" s="16" t="s"><v>3420</v></c></row><row r="426" spans="1:10" x14ac:dyDescent="0.3"><c r="A426" s="16" t="s"><v>3360</v></c><c r="B426" s="16" t="s"><v>3361</v></c><c r="C426" s="16" t="s"><v>3487</v></c><c r="D426" s="24"><v>-852749</v></c><c r="E426" s="17"><v>113</v></c><c r="F426" s="25"><v>0.18063599999999999</v></c><c r="G426" s="25"><v>0.150897</v></c><c r="H426" s="25"><v>5.2221099999999999E-2</v></c><c r="I426" s="17"><v>4.1476899999999999E-3</v></c><c r="J426" s="16" t="s"><v>3388</v></c></row><row r="427" spans="1:10" x14ac:dyDescent="0.3"><c r="A427" s="16" t="s"><v>3360</v></c><c r="B427" s="16" t="s"><v>3361</v></c><c r="C427" s="16" t="s"><v>3487</v></c><c r="D427" s="24"><v>-852749</v></c><c r="E427" s="17"><v>121</v></c><c r="F427" s="25"><v>0.201429</v></c><c r="G427" s="25"><v>0.186638</v></c><c r="H427" s="25"><v>5.3278399999999997E-2</v></c><c r="I427" s="17"><v>5.3145999999999998E-4</v></c><c r="J427" s="16" t="s"><v>3409</v></c></row><row r="428" spans="1:10" x14ac:dyDescent="0.3"><c r="A428" s="16" t="s"><v>3360</v></c><c r="B428" s="16" t="s"><v>3361</v></c><c r="C428" s="16" t="s"><v>3487</v></c><c r="D428" s="24"><v>-852749</v></c><c r="E428" s="17"><v>74</v></c><c r="F428" s="25"><v>0.19047600000000001</v></c><c r="G428" s="25"><v>0.44976699999999997</v></c><c r="H428" s="25"><v>9.9133799999999994E-2</v></c><c r="I428" s="43"><v>1.03063E-5</v></c><c r="J428" s="16" t="s"><v>3369</v></c></row><row r="429" spans="1:10" x14ac:dyDescent="0.3"><c r="A429" s="16" t="s"><v>3360</v></c><c r="B429" s="16" t="s"><v>3361</v></c><c r="C429" s="16" t="s"><v>3487</v></c><c r="D429" s="24"><v>-852749</v></c><c r="E429" s="17"><v>140</v></c><c r="F429" s="25"><v>0.20175399999999999</v></c><c r="G429" s="25"><v>0.15412400000000001</v></c><c r="H429" s="25"><v>5.0953699999999998E-2</v></c><c r="I429" s="17"><v>2.6735399999999999E-3</v></c><c r="J429" s="16" t="s"><v>3391</v></c></row><row r="430" spans="1:10" x14ac:dyDescent="0.3"><c r="A430" s="16" t="s"><v>3360</v></c><c r="B430" s="16" t="s"><v>3361</v></c><c r="C430" s="16" t="s"><v>3487</v></c><c r="D430" s="24"><v>-852749</v></c><c r="E430" s="17"><v>36</v></c><c r="F430" s="25"><v>0.15948300000000001</v></c><c r="G430" s="25"><v>0.19118299999999999</v></c><c r="H430" s="25"><v>7.2156200000000004E-2</v></c><c r="I430" s="17"><v>9.3688199999999999E-3</v></c><c r="J430" s="16" t="s"><v>3390</v></c></row><row r="431" spans="1:10" x14ac:dyDescent="0.3"><c r="A431" s="16" t="s"><v>3360</v></c><c r="B431" s="16" t="s"><v>3361</v></c><c r="C431" s="16" t="s"><v>3488</v></c><c r="D431" s="24"><v>-852677</v></c><c r="E431" s="17"><v>133</v></c><c r="F431" s="25"><v>0.196104</v></c><c r="G431" s="25"><v>0.148094</v></c><c r="H431" s="25"><v>5.5583300000000002E-2</v></c><c r="I431" s="17"><v>8.1067899999999991E-3</v></c><c r="J431" s="16" t="s"><v>3384</v></c></row><row r="432" spans="1:10" x14ac:dyDescent="0.3"><c r="A432" s="16" t="s"><v>3360</v></c><c r="B432" s="16" t="s"><v>3361</v></c><c r="C432" s="16" t="s"><v>3488</v></c><c r="D432" s="24"><v>-852677</v></c><c r="E432" s="17"><v>43</v></c><c r="F432" s="25"><v>0.20399999999999999</v></c><c r="G432" s="25"><v>0.20381099999999999</v></c><c r="H432" s="25"><v>5.1414399999999999E-2</v></c><c r="I432" s="17"><v>1.36141E-4</v></c><c r="J432" s="16" t="s"><v>3434</v></c></row><row r="433" spans="1:10" x14ac:dyDescent="0.3"><c r="A433" s="16" t="s"><v>3360</v></c><c r="B433" s="16" t="s"><v>3361</v></c><c r="C433" s="16" t="s"><v>3488</v></c><c r="D433" s="24"><v>-852677</v></c><c r="E433" s="17"><v>48</v></c><c r="F433" s="25"><v>0.226496</v></c><c r="G433" s="25"><v>0.26385399999999998</v></c><c r="H433" s="25"><v>0.100206</v></c><c r="I433" s="17"><v>9.8765299999999997E-3</v></c><c r="J433" s="16" t="s"><v>3406</v></c></row><row r="434" spans="1:10" x14ac:dyDescent="0.3"><c r="A434" s="16" t="s"><v>3360</v></c><c r="B434" s="16" t="s"><v>3361</v></c><c r="C434" s="16" t="s"><v>3488</v></c><c r="D434" s="24"><v>-852677</v></c><c r="E434" s="17"><v>117</v></c><c r="F434" s="25"><v>0.18435799999999999</v></c><c r="G434" s="25"><v>0.15596699999999999</v></c><c r="H434" s="25"><v>5.0117799999999997E-2</v></c><c r="I434" s="17"><v>2.0428199999999999E-3</v></c><c r="J434" s="16" t="s"><v>3388</v></c></row><row r="435" spans="1:10" x14ac:dyDescent="0.3"><c r="A435" s="16" t="s"><v>3360</v></c><c r="B435" s="16" t="s"><v>3361</v></c><c r="C435" s="16" t="s"><v>3488</v></c><c r="D435" s="24"><v>-852677</v></c><c r="E435" s="17"><v>124</v></c><c r="F435" s="25"><v>0.20221600000000001</v></c><c r="G435" s="25"><v>0.17647299999999999</v></c><c r="H435" s="25"><v>5.2170599999999998E-2</v></c><c r="I435" s="17"><v>8.1533799999999998E-4</v></c><c r="J435" s="16" t="s"><v>3409</v></c></row><row r="436" spans="1:10" x14ac:dyDescent="0.3"><c r="A436" s="16" t="s"><v>3360</v></c><c r="B436" s="16" t="s"><v>3361</v></c><c r="C436" s="16" t="s"><v>3488</v></c><c r="D436" s="24"><v>-852677</v></c><c r="E436" s="17"><v>77</v></c><c r="F436" s="25"><v>0.19318199999999999</v></c><c r="G436" s="25"><v>0.43609700000000001</v></c><c r="H436" s="25"><v>9.56703E-2</v></c><c r="I436" s="43"><v>9.4087000000000002E-6</v></c><c r="J436" s="16" t="s"><v>3369</v></c></row><row r="437" spans="1:10" x14ac:dyDescent="0.3"><c r="A437" s="16" t="s"><v>3360</v></c><c r="B437" s="16" t="s"><v>3361</v></c><c r="C437" s="16" t="s"><v>3488</v></c><c r="D437" s="24"><v>-852677</v></c><c r="E437" s="17"><v>146</v></c><c r="F437" s="25"><v>0.20652200000000001</v></c><c r="G437" s="25"><v>0.13347300000000001</v></c><c r="H437" s="25"><v>4.8583099999999997E-2</v></c><c r="I437" s="17"><v>6.3220999999999998E-3</v></c><c r="J437" s="16" t="s"><v>3391</v></c></row><row r="438" spans="1:10" x14ac:dyDescent="0.3"><c r="A438" s="16" t="s"><v>3360</v></c><c r="B438" s="16" t="s"><v>3361</v></c><c r="C438" s="16" t="s"><v>3489</v></c><c r="D438" s="24"><v>-852632</v></c><c r="E438" s="17"><v>132</v></c><c r="F438" s="25"><v>0.19480500000000001</v></c><c r="G438" s="25"><v>0.14816199999999999</v></c><c r="H438" s="25"><v>5.5527800000000002E-2</v></c><c r="I438" s="17"><v>8.0157400000000004E-3</v></c><c r="J438" s="16" t="s"><v>3384</v></c></row><row r="439" spans="1:10" x14ac:dyDescent="0.3"><c r="A439" s="16" t="s"><v>3360</v></c><c r="B439" s="16" t="s"><v>3361</v></c><c r="C439" s="16" t="s"><v>3489</v></c><c r="D439" s="24"><v>-852632</v></c><c r="E439" s="17"><v>43</v></c><c r="F439" s="25"><v>0.20399999999999999</v></c><c r="G439" s="25"><v>0.20381099999999999</v></c><c r="H439" s="25"><v>5.1414399999999999E-2</v></c><c r="I439" s="17"><v>1.36141E-4</v></c><c r="J439" s="16" t="s"><v>3434</v></c></row><row r="440" spans="1:10" x14ac:dyDescent="0.3"><c r="A440" s="16" t="s"><v>3360</v></c><c r="B440" s="16" t="s"><v>3361</v></c><c r="C440" s="16" t="s"><v>3489</v></c><c r="D440" s="24"><v>-852632</v></c><c r="E440" s="17"><v>48</v></c><c r="F440" s="25"><v>0.226496</v></c><c r="G440" s="25"><v>0.26385399999999998</v></c><c r="H440" s="25"><v>0.100206</v></c><c r="I440" s="17"><v>9.8765299999999997E-3</v></c><c r="J440" s="16" t="s"><v>3406</v></c></row><row r="441" spans="1:10" x14ac:dyDescent="0.3"><c r="A441" s="16" t="s"><v>3360</v></c><c r="B441" s="16" t="s"><v>3361</v></c><c r="C441" s="16" t="s"><v>3489</v></c><c r="D441" s="24"><v>-852632</v></c><c r="E441" s="17"><v>115</v></c><c r="F441" s="25"><v>0.181564</v></c><c r="G441" s="25"><v>0.161241</v></c><c r="H441" s="25"><v>5.01734E-2</v></c><c r="I441" s="17"><v>1.4576999999999999E-3</v></c><c r="J441" s="16" t="s"><v>3388</v></c></row><row r="442" spans="1:10" x14ac:dyDescent="0.3"><c r="A442" s="16" t="s"><v>3360</v></c><c r="B442" s="16" t="s"><v>3361</v></c><c r="C442" s="16" t="s"><v>3489</v></c><c r="D442" s="24"><v>-852632</v></c><c r="E442" s="17"><v>122</v></c><c r="F442" s="25"><v>0.19944600000000001</v></c><c r="G442" s="25"><v>0.18323600000000001</v></c><c r="H442" s="25"><v>5.1675800000000001E-2</v></c><c r="I442" s="17"><v>4.5514699999999998E-4</v></c><c r="J442" s="16" t="s"><v>3409</v></c></row><row r="443" spans="1:10" x14ac:dyDescent="0.3"><c r="A443" s="16" t="s"><v>3360</v></c><c r="B443" s="16" t="s"><v>3361</v></c><c r="C443" s="16" t="s"><v>3489</v></c><c r="D443" s="24"><v>-852632</v></c><c r="E443" s="17"><v>76</v></c><c r="F443" s="25"><v>0.190909</v></c><c r="G443" s="25"><v>0.42601</v></c><c r="H443" s="25"><v>9.5010800000000006E-2</v></c><c r="I443" s="43"><v>1.2913E-5</v></c><c r="J443" s="16" t="s"><v>3369</v></c></row><row r="444" spans="1:10" x14ac:dyDescent="0.3"><c r="A444" s="16" t="s"><v>3360</v></c><c r="B444" s="16" t="s"><v>3361</v></c><c r="C444" s="16" t="s"><v>3489</v></c><c r="D444" s="24"><v>-852632</v></c><c r="E444" s="17"><v>144</v></c><c r="F444" s="25"><v>0.20410600000000001</v></c><c r="G444" s="25"><v>0.13830799999999999</v></c><c r="H444" s="25"><v>4.8512E-2</v></c><c r="I444" s="17"><v>4.6188499999999999E-3</v></c><c r="J444" s="16" t="s"><v>3391</v></c></row><row r="445" spans="1:10" x14ac:dyDescent="0.3"><c r="A445" s="16" t="s"><v>3360</v></c><c r="B445" s="16" t="s"><v>3361</v></c><c r="C445" s="16" t="s"><v>5616</v></c><c r="D445" s="24"><v>-851775</v></c><c r="E445" s="17"><v>43</v></c><c r="F445" s="25"><v>0.20399999999999999</v></c><c r="G445" s="25"><v>0.20381099999999999</v></c><c r="H445" s="25"><v>5.1414399999999999E-2</v></c><c r="I445" s="17"><v>1.36141E-4</v></c><c r="J445" s="16" t="s"><v>3434</v></c></row><row r="446" spans="1:10" x14ac:dyDescent="0.3"><c r="A446" s="16" t="s"><v>3360</v></c><c r="B446" s="16" t="s"><v>3361</v></c><c r="C446" s="16" t="s"><v>5616</v></c><c r="D446" s="24"><v>-851775</v></c><c r="E446" s="17"><v>47</v></c><c r="F446" s="25"><v>0.222222</v></c><c r="G446" s="25"><v>0.27562599999999998</v></c><c r="H446" s="25"><v>9.9108299999999996E-2</v></c><c r="I446" s="17"><v>6.5341399999999999E-3</v></c><c r="J446" s="16" t="s"><v>3406</v></c></row><row r="447" spans="1:10" x14ac:dyDescent="0.3"><c r="A447" s="16" t="s"><v>3360</v></c><c r="B447" s="16" t="s"><v>3361</v></c><c r="C447" s="16" t="s"><v>5616</v></c><c r="D447" s="24"><v>-851775</v></c><c r="E447" s="17"><v>115</v></c><c r="F447" s="25"><v>0.181564</v></c><c r="G447" s="25"><v>0.150334</v></c><c r="H447" s="25"><v>5.06116E-2</v></c><c r="I447" s="17"><v>3.2224900000000002E-3</v></c><c r="J447" s="16" t="s"><v>3388</v></c></row><row r="448" spans="1:10" x14ac:dyDescent="0.3"><c r="A448" s="16" t="s"><v>3360</v></c><c r="B448" s="16" t="s"><v>3361</v></c><c r="C448" s="16" t="s"><v>5616</v></c><c r="D448" s="24"><v>-851775</v></c><c r="E448" s="17"><v>123</v></c><c r="F448" s="25"><v>0.19944600000000001</v></c><c r="G448" s="25"><v>0.16620099999999999</v></c><c r="H448" s="25"><v>5.2528100000000001E-2</v></c><c r="I448" s="17"><v>1.719E-3</v></c><c r="J448" s="16" t="s"><v>3409</v></c></row><row r="449" spans="1:10" x14ac:dyDescent="0.3"><c r="A449" s="16" t="s"><v>3360</v></c><c r="B449" s="16" t="s"><v>3361</v></c><c r="C449" s="16" t="s"><v>5616</v></c><c r="D449" s="24"><v>-851775</v></c><c r="E449" s="17"><v>75</v></c><c r="F449" s="25"><v>0.188636</v></c><c r="G449" s="25"><v>0.42240100000000003</v></c><c r="H449" s="25"><v>9.6796499999999994E-2</v></c><c r="I449" s="43"><v>2.13297E-5</v></c><c r="J449" s="16" t="s"><v>3369</v></c></row><row r="450" spans="1:10" x14ac:dyDescent="0.3"><c r="A450" s="16" t="s"><v>3360</v></c><c r="B450" s="16" t="s"><v>3361</v></c><c r="C450" s="16" t="s"><v>3490</v></c><c r="D450" s="24"><v>-851672</v></c><c r="E450" s="17"><v>133</v></c><c r="F450" s="25"><v>0.196104</v></c><c r="G450" s="25"><v>0.148094</v></c><c r="H450" s="25"><v>5.5583300000000002E-2</v></c><c r="I450" s="17"><v>8.1067899999999991E-3</v></c><c r="J450" s="16" t="s"><v>3384</v></c></row><row r="451" spans="1:10" x14ac:dyDescent="0.3"><c r="A451" s="16" t="s"><v>3360</v></c><c r="B451" s="16" t="s"><v>3361</v></c><c r="C451" s="16" t="s"><v>3490</v></c><c r="D451" s="24"><v>-851672</v></c><c r="E451" s="17"><v>43</v></c><c r="F451" s="25"><v>0.20399999999999999</v></c><c r="G451" s="25"><v>0.20381099999999999</v></c><c r="H451" s="25"><v>5.1414399999999999E-2</v></c><c r="I451" s="17"><v>1.36141E-4</v></c><c r="J451" s="16" t="s"><v>3434</v></c></row><row r="452" spans="1:10" x14ac:dyDescent="0.3"><c r="A452" s="16" t="s"><v>3360</v></c><c r="B452" s="16" t="s"><v>3361</v></c><c r="C452" s="16" t="s"><v>3490</v></c><c r="D452" s="24"><v>-851672</v></c><c r="E452" s="17"><v>48</v></c><c r="F452" s="25"><v>0.226496</v></c><c r="G452" s="25"><v>0.26385399999999998</v></c><c r="H452" s="25"><v>0.100206</v></c><c r="I452" s="17"><v>9.8765299999999997E-3</v></c><c r="J452" s="16" t="s"><v>3406</v></c></row><row r="453" spans="1:10" x14ac:dyDescent="0.3"><c r="A453" s="16" t="s"><v>3360</v></c><c r="B453" s="16" t="s"><v>3361</v></c><c r="C453" s="16" t="s"><v>3490</v></c><c r="D453" s="24"><v>-851672</v></c><c r="E453" s="17"><v>117</v></c><c r="F453" s="25"><v>0.18435799999999999</v></c><c r="G453" s="25"><v>0.15596699999999999</v></c><c r="H453" s="25"><v>5.0117799999999997E-2</v></c><c r="I453" s="17"><v>2.0428199999999999E-3</v></c><c r="J453" s="16" t="s"><v>3388</v></c></row><row r="454" spans="1:10" x14ac:dyDescent="0.3"><c r="A454" s="16" t="s"><v>3360</v></c><c r="B454" s="16" t="s"><v>3361</v></c><c r="C454" s="16" t="s"><v>3490</v></c><c r="D454" s="24"><v>-851672</v></c><c r="E454" s="17"><v>124</v></c><c r="F454" s="25"><v>0.20221600000000001</v></c><c r="G454" s="25"><v>0.17647299999999999</v></c><c r="H454" s="25"><v>5.2170599999999998E-2</v></c><c r="I454" s="17"><v>8.1533799999999998E-4</v></c><c r="J454" s="16" t="s"><v>3409</v></c></row><row r="455" spans="1:10" x14ac:dyDescent="0.3"><c r="A455" s="16" t="s"><v>3360</v></c><c r="B455" s="16" t="s"><v>3361</v></c><c r="C455" s="16" t="s"><v>3490</v></c><c r="D455" s="24"><v>-851672</v></c><c r="E455" s="17"><v>77</v></c><c r="F455" s="25"><v>0.19318199999999999</v></c><c r="G455" s="25"><v>0.43609700000000001</v></c><c r="H455" s="25"><v>9.56703E-2</v></c><c r="I455" s="43"><v>9.4087000000000002E-6</v></c><c r="J455" s="16" t="s"><v>3369</v></c></row><row r="456" spans="1:10" x14ac:dyDescent="0.3"><c r="A456" s="16" t="s"><v>3360</v></c><c r="B456" s="16" t="s"><v>3361</v></c><c r="C456" s="16" t="s"><v>3490</v></c><c r="D456" s="24"><v>-851672</v></c><c r="E456" s="17"><v>146</v></c><c r="F456" s="25"><v>0.20652200000000001</v></c><c r="G456" s="25"><v>0.13347300000000001</v></c><c r="H456" s="25"><v>4.8583099999999997E-2</v></c><c r="I456" s="17"><v>6.3220999999999998E-3</v></c><c r="J456" s="16" t="s"><v>3391</v></c></row><row r="457" spans="1:10" x14ac:dyDescent="0.3"><c r="A457" s="16" t="s"><v>3360</v></c><c r="B457" s="16" t="s"><v>3361</v></c><c r="C457" s="16" t="s"><v>5617</v></c><c r="D457" s="24"><v>-851600</v></c><c r="E457" s="17"><v>35</v></c><c r="F457" s="25"><v>0.16</v></c><c r="G457" s="25"><v>0.186504</v></c><c r="H457" s="25"><v>5.82342E-2</v></c><c r="I457" s="17"><v>1.81201E-3</v></c><c r="J457" s="16" t="s"><v>3434</v></c></row><row r="458" spans="1:10" x14ac:dyDescent="0.3"><c r="A458" s="16" t="s"><v>3360</v></c><c r="B458" s="16" t="s"><v>3361</v></c><c r="C458" s="16" t="s"><v>5617</v></c><c r="D458" s="24"><v>-851600</v></c><c r="E458" s="17"><v>97</v></c><c r="F458" s="25"><v>0.14804500000000001</v></c><c r="G458" s="25"><v>0.180315</v></c><c r="H458" s="25"><v>5.5242600000000003E-2</v></c><c r="I458" s="17"><v>1.2292900000000001E-3</v></c><c r="J458" s="16" t="s"><v>3388</v></c></row><row r="459" spans="1:10" x14ac:dyDescent="0.3"><c r="A459" s="16" t="s"><v>3360</v></c><c r="B459" s="16" t="s"><v>3361</v></c><c r="C459" s="16" t="s"><v>5617</v></c><c r="D459" s="24"><v>-851600</v></c><c r="E459" s="17"><v>105</v></c><c r="F459" s="25"><v>0.16205</v></c><c r="G459" s="25"><v>0.18729100000000001</v></c><c r="H459" s="25"><v>5.71078E-2</v></c><c r="I459" s="17"><v>1.1645200000000001E-3</v></c><c r="J459" s="16" t="s"><v>3409</v></c></row><row r="460" spans="1:10" x14ac:dyDescent="0.3"><c r="A460" s="16" t="s"><v>3360</v></c><c r="B460" s="16" t="s"><v>3361</v></c><c r="C460" s="16" t="s"><v>5617</v></c><c r="D460" s="24"><v>-851600</v></c><c r="E460" s="17"><v>62</v></c><c r="F460" s="25"><v>0.15227299999999999</v></c><c r="G460" s="25"><v>0.40961999999999998</v></c><c r="H460" s="25"><v>0.104175</v></c><c r="I460" s="17"><v>1.19394E-4</v></c><c r="J460" s="16" t="s"><v>3369</v></c></row><row r="461" spans="1:10" x14ac:dyDescent="0.3"><c r="A461" s="16" t="s"><v>3360</v></c><c r="B461" s="16" t="s"><v>3361</v></c><c r="C461" s="16" t="s"><v>3491</v></c><c r="D461" s="24"><v>-851599</v></c><c r="E461" s="17"><v>133</v></c><c r="F461" s="25"><v>0.196104</v></c><c r="G461" s="25"><v>0.148094</v></c><c r="H461" s="25"><v>5.5583300000000002E-2</v></c><c r="I461" s="17"><v>8.1067899999999991E-3</v></c><c r="J461" s="16" t="s"><v>3384</v></c></row><row r="462" spans="1:10" x14ac:dyDescent="0.3"><c r="A462" s="16" t="s"><v>3360</v></c><c r="B462" s="16" t="s"><v>3361</v></c><c r="C462" s="16" t="s"><v>3491</v></c><c r="D462" s="24"><v>-851599</v></c><c r="E462" s="17"><v>43</v></c><c r="F462" s="25"><v>0.20399999999999999</v></c><c r="G462" s="25"><v>0.20381099999999999</v></c><c r="H462" s="25"><v>5.1414399999999999E-2</v></c><c r="I462" s="17"><v>1.36141E-4</v></c><c r="J462" s="16" t="s"><v>3434</v></c></row><row r="463" spans="1:10" x14ac:dyDescent="0.3"><c r="A463" s="16" t="s"><v>3360</v></c><c r="B463" s="16" t="s"><v>3361</v></c><c r="C463" s="16" t="s"><v>3491</v></c><c r="D463" s="24"><v>-851599</v></c><c r="E463" s="17"><v>48</v></c><c r="F463" s="25"><v>0.226496</v></c><c r="G463" s="25"><v>0.26385399999999998</v></c><c r="H463" s="25"><v>0.100206</v></c><c r="I463" s="17"><v>9.8765299999999997E-3</v></c><c r="J463" s="16" t="s"><v>3406</v></c></row><row r="464" spans="1:10" x14ac:dyDescent="0.3"><c r="A464" s="16" t="s"><v>3360</v></c><c r="B464" s="16" t="s"><v>3361</v></c><c r="C464" s="16" t="s"><v>3491</v></c><c r="D464" s="24"><v>-851599</v></c><c r="E464" s="17"><v>117</v></c><c r="F464" s="25"><v>0.18435799999999999</v></c><c r="G464" s="25"><v>0.15596699999999999</v></c><c r="H464" s="25"><v>5.0117799999999997E-2</v></c><c r="I464" s="17"><v>2.0428199999999999E-3</v></c><c r="J464" s="16" t="s"><v>3388</v></c></row><row r="465" spans="1:10" x14ac:dyDescent="0.3"><c r="A465" s="16" t="s"><v>3360</v></c><c r="B465" s="16" t="s"><v>3361</v></c><c r="C465" s="16" t="s"><v>3491</v></c><c r="D465" s="24"><v>-851599</v></c><c r="E465" s="17"><v>124</v></c><c r="F465" s="25"><v>0.20083100000000001</v></c><c r="G465" s="25"><v>0.17431099999999999</v></c><c r="H465" s="25"><v>5.2741000000000003E-2</v></c><c r="I465" s="17"><v>1.06726E-3</v></c><c r="J465" s="16" t="s"><v>3409</v></c></row><row r="466" spans="1:10" x14ac:dyDescent="0.3"><c r="A466" s="16" t="s"><v>3360</v></c><c r="B466" s="16" t="s"><v>3361</v></c><c r="C466" s="16" t="s"><v>3491</v></c><c r="D466" s="24"><v>-851599</v></c><c r="E466" s="17"><v>77</v></c><c r="F466" s="25"><v>0.19318199999999999</v></c><c r="G466" s="25"><v>0.43609700000000001</v></c><c r="H466" s="25"><v>9.56703E-2</v></c><c r="I466" s="43"><v>9.4087000000000002E-6</v></c><c r="J466" s="16" t="s"><v>3369</v></c></row><row r="467" spans="1:10" x14ac:dyDescent="0.3"><c r="A467" s="16" t="s"><v>3360</v></c><c r="B467" s="16" t="s"><v>3361</v></c><c r="C467" s="16" t="s"><v>3491</v></c><c r="D467" s="24"><v>-851599</v></c><c r="E467" s="17"><v>146</v></c><c r="F467" s="25"><v>0.20652200000000001</v></c><c r="G467" s="25"><v>0.13347300000000001</v></c><c r="H467" s="25"><v>4.8583099999999997E-2</v></c><c r="I467" s="17"><v>6.3220999999999998E-3</v></c><c r="J467" s="16" t="s"><v>3391</v></c></row><row r="468" spans="1:10" x14ac:dyDescent="0.3"><c r="A468" s="16" t="s"><v>3360</v></c><c r="B468" s="16" t="s"><v>3361</v></c><c r="C468" s="16" t="s"><v>5618</v></c><c r="D468" s="24"><v>-851493</v></c><c r="E468" s="17"><v>35</v></c><c r="F468" s="25"><v>0.16</v></c><c r="G468" s="25"><v>0.186504</v></c><c r="H468" s="25"><v>5.82342E-2</v></c><c r="I468" s="17"><v>1.81201E-3</v></c><c r="J468" s="16" t="s"><v>3434</v></c></row><row r="469" spans="1:10" x14ac:dyDescent="0.3"><c r="A469" s="16" t="s"><v>3360</v></c><c r="B469" s="16" t="s"><v>3361</v></c><c r="C469" s="16" t="s"><v>5618</v></c><c r="D469" s="24"><v>-851493</v></c><c r="E469" s="17"><v>97</v></c><c r="F469" s="25"><v>0.14804500000000001</v></c><c r="G469" s="25"><v>0.180315</v></c><c r="H469" s="25"><v>5.5242600000000003E-2</v></c><c r="I469" s="17"><v>1.2292900000000001E-3</v></c><c r="J469" s="16" t="s"><v>3388</v></c></row><row r="470" spans="1:10" x14ac:dyDescent="0.3"><c r="A470" s="16" t="s"><v>3360</v></c><c r="B470" s="16" t="s"><v>3361</v></c><c r="C470" s="16" t="s"><v>5618</v></c><c r="D470" s="24"><v>-851493</v></c><c r="E470" s="17"><v>105</v></c><c r="F470" s="25"><v>0.163435</v></c><c r="G470" s="25"><v>0.189251</v></c><c r="H470" s="25"><v>5.6354599999999998E-2</v></c><c r="I470" s="17"><v>8.8783500000000001E-4</v></c><c r="J470" s="16" t="s"><v>3409</v></c></row><row r="471" spans="1:10" x14ac:dyDescent="0.3"><c r="A471" s="16" t="s"><v>3360</v></c><c r="B471" s="16" t="s"><v>3361</v></c><c r="C471" s="16" t="s"><v>5618</v></c><c r="D471" s="24"><v>-851493</v></c><c r="E471" s="17"><v>62</v></c><c r="F471" s="25"><v>0.15227299999999999</v></c><c r="G471" s="25"><v>0.40961999999999998</v></c><c r="H471" s="25"><v>0.104175</v></c><c r="I471" s="17"><v>1.19394E-4</v></c><c r="J471" s="16" t="s"><v>3369</v></c></row><row r="472" spans="1:10" x14ac:dyDescent="0.3"><c r="A472" s="16" t="s"><v>3360</v></c><c r="B472" s="16" t="s"><v>3361</v></c><c r="C472" s="16" t="s"><v>3492</v></c><c r="D472" s="24"><v>-851315</v></c><c r="E472" s="17"><v>133</v></c><c r="F472" s="25"><v>0.196104</v></c><c r="G472" s="25"><v>0.148094</v></c><c r="H472" s="25"><v>5.5583300000000002E-2</v></c><c r="I472" s="17"><v>8.1067899999999991E-3</v></c><c r="J472" s="16" t="s"><v>3384</v></c></row><row r="473" spans="1:10" x14ac:dyDescent="0.3"><c r="A473" s="16" t="s"><v>3360</v></c><c r="B473" s="16" t="s"><v>3361</v></c><c r="C473" s="16" t="s"><v>3492</v></c><c r="D473" s="24"><v>-851315</v></c><c r="E473" s="17"><v>43</v></c><c r="F473" s="25"><v>0.20399999999999999</v></c><c r="G473" s="25"><v>0.20381099999999999</v></c><c r="H473" s="25"><v>5.1414399999999999E-2</v></c><c r="I473" s="17"><v>1.36141E-4</v></c><c r="J473" s="16" t="s"><v>3434</v></c></row><row r="474" spans="1:10" x14ac:dyDescent="0.3"><c r="A474" s="16" t="s"><v>3360</v></c><c r="B474" s="16" t="s"><v>3361</v></c><c r="C474" s="16" t="s"><v>3492</v></c><c r="D474" s="24"><v>-851315</v></c><c r="E474" s="17"><v>48</v></c><c r="F474" s="25"><v>0.226496</v></c><c r="G474" s="25"><v>0.26385399999999998</v></c><c r="H474" s="25"><v>0.100206</v></c><c r="I474" s="17"><v>9.8765299999999997E-3</v></c><c r="J474" s="16" t="s"><v>3406</v></c></row><row r="475" spans="1:10" x14ac:dyDescent="0.3"><c r="A475" s="16" t="s"><v>3360</v></c><c r="B475" s="16" t="s"><v>3361</v></c><c r="C475" s="16" t="s"><v>3492</v></c><c r="D475" s="24"><v>-851315</v></c><c r="E475" s="17"><v>117</v></c><c r="F475" s="25"><v>0.18435799999999999</v></c><c r="G475" s="25"><v>0.15596699999999999</v></c><c r="H475" s="25"><v>5.0117799999999997E-2</v></c><c r="I475" s="17"><v>2.0428199999999999E-3</v></c><c r="J475" s="16" t="s"><v>3388</v></c></row><row r="476" spans="1:10" x14ac:dyDescent="0.3"><c r="A476" s="16" t="s"><v>3360</v></c><c r="B476" s="16" t="s"><v>3361</v></c><c r="C476" s="16" t="s"><v>3492</v></c><c r="D476" s="24"><v>-851315</v></c><c r="E476" s="17"><v>124</v></c><c r="F476" s="25"><v>0.20221600000000001</v></c><c r="G476" s="25"><v>0.17647299999999999</v></c><c r="H476" s="25"><v>5.2170599999999998E-2</v></c><c r="I476" s="17"><v>8.1533799999999998E-4</v></c><c r="J476" s="16" t="s"><v>3409</v></c></row><row r="477" spans="1:10" x14ac:dyDescent="0.3"><c r="A477" s="16" t="s"><v>3360</v></c><c r="B477" s="16" t="s"><v>3361</v></c><c r="C477" s="16" t="s"><v>3492</v></c><c r="D477" s="24"><v>-851315</v></c><c r="E477" s="17"><v>77</v></c><c r="F477" s="25"><v>0.19318199999999999</v></c><c r="G477" s="25"><v>0.43609700000000001</v></c><c r="H477" s="25"><v>9.56703E-2</v></c><c r="I477" s="43"><v>9.4087000000000002E-6</v></c><c r="J477" s="16" t="s"><v>3369</v></c></row><row r="478" spans="1:10" x14ac:dyDescent="0.3"><c r="A478" s="16" t="s"><v>3360</v></c><c r="B478" s="16" t="s"><v>3361</v></c><c r="C478" s="16" t="s"><v>3492</v></c><c r="D478" s="24"><v>-851315</v></c><c r="E478" s="17"><v>146</v></c><c r="F478" s="25"><v>0.20652200000000001</v></c><c r="G478" s="25"><v>0.13347300000000001</v></c><c r="H478" s="25"><v>4.8583099999999997E-2</v></c><c r="I478" s="17"><v>6.3220999999999998E-3</v></c><c r="J478" s="16" t="s"><v>3391</v></c></row><row r="479" spans="1:10" x14ac:dyDescent="0.3"><c r="A479" s="16" t="s"><v>3360</v></c><c r="B479" s="16" t="s"><v>3361</v></c><c r="C479" s="16" t="s"><v>3493</v></c><c r="D479" s="24"><v>-851311</v></c><c r="E479" s="17"><v>133</v></c><c r="F479" s="25"><v>0.196104</v></c><c r="G479" s="25"><v>0.148094</v></c><c r="H479" s="25"><v>5.5583300000000002E-2</v></c><c r="I479" s="17"><v>8.1067899999999991E-3</v></c><c r="J479" s="16" t="s"><v>3384</v></c></row><row r="480" spans="1:10" x14ac:dyDescent="0.3"><c r="A480" s="16" t="s"><v>3360</v></c><c r="B480" s="16" t="s"><v>3361</v></c><c r="C480" s="16" t="s"><v>3493</v></c><c r="D480" s="24"><v>-851311</v></c><c r="E480" s="17"><v>43</v></c><c r="F480" s="25"><v>0.20399999999999999</v></c><c r="G480" s="25"><v>0.20381099999999999</v></c><c r="H480" s="25"><v>5.1414399999999999E-2</v></c><c r="I480" s="17"><v>1.36141E-4</v></c><c r="J480" s="16" t="s"><v>3434</v></c></row><row r="481" spans="1:10" x14ac:dyDescent="0.3"><c r="A481" s="16" t="s"><v>3360</v></c><c r="B481" s="16" t="s"><v>3361</v></c><c r="C481" s="16" t="s"><v>3493</v></c><c r="D481" s="24"><v>-851311</v></c><c r="E481" s="17"><v>48</v></c><c r="F481" s="25"><v>0.226496</v></c><c r="G481" s="25"><v>0.26385399999999998</v></c><c r="H481" s="25"><v>0.100206</v></c><c r="I481" s="17"><v>9.8765299999999997E-3</v></c><c r="J481" s="16" t="s"><v>3406</v></c></row><row r="482" spans="1:10" x14ac:dyDescent="0.3"><c r="A482" s="16" t="s"><v>3360</v></c><c r="B482" s="16" t="s"><v>3361</v></c><c r="C482" s="16" t="s"><v>3493</v></c><c r="D482" s="24"><v>-851311</v></c><c r="E482" s="17"><v>117</v></c><c r="F482" s="25"><v>0.18435799999999999</v></c><c r="G482" s="25"><v>0.15596699999999999</v></c><c r="H482" s="25"><v>5.0117799999999997E-2</v></c><c r="I482" s="17"><v>2.0428199999999999E-3</v></c><c r="J482" s="16" t="s"><v>3388</v></c></row><row r="483" spans="1:10" x14ac:dyDescent="0.3"><c r="A483" s="16" t="s"><v>3360</v></c><c r="B483" s="16" t="s"><v>3361</v></c><c r="C483" s="16" t="s"><v>3493</v></c><c r="D483" s="24"><v>-851311</v></c><c r="E483" s="17"><v>124</v></c><c r="F483" s="25"><v>0.20221600000000001</v></c><c r="G483" s="25"><v>0.17647299999999999</v></c><c r="H483" s="25"><v>5.2170599999999998E-2</v></c><c r="I483" s="17"><v>8.1533799999999998E-4</v></c><c r="J483" s="16" t="s"><v>3409</v></c></row><row r="484" spans="1:10" x14ac:dyDescent="0.3"><c r="A484" s="16" t="s"><v>3360</v></c><c r="B484" s="16" t="s"><v>3361</v></c><c r="C484" s="16" t="s"><v>3493</v></c><c r="D484" s="24"><v>-851311</v></c><c r="E484" s="17"><v>77</v></c><c r="F484" s="25"><v>0.19318199999999999</v></c><c r="G484" s="25"><v>0.43609700000000001</v></c><c r="H484" s="25"><v>9.56703E-2</v></c><c r="I484" s="43"><v>9.4087000000000002E-6</v></c><c r="J484" s="16" t="s"><v>3369</v></c></row><row r="485" spans="1:10" x14ac:dyDescent="0.3"><c r="A485" s="16" t="s"><v>3360</v></c><c r="B485" s="16" t="s"><v>3361</v></c><c r="C485" s="16" t="s"><v>3493</v></c><c r="D485" s="24"><v>-851311</v></c><c r="E485" s="17"><v>146</v></c><c r="F485" s="25"><v>0.20652200000000001</v></c><c r="G485" s="25"><v>0.13347300000000001</v></c><c r="H485" s="25"><v>4.8583099999999997E-2</v></c><c r="I485" s="17"><v>6.3220999999999998E-3</v></c><c r="J485" s="16" t="s"><v>3391</v></c></row><row r="486" spans="1:10" x14ac:dyDescent="0.3"><c r="A486" s="16" t="s"><v>3360</v></c><c r="B486" s="16" t="s"><v>3361</v></c><c r="C486" s="16" t="s"><v>3494</v></c><c r="D486" s="24"><v>-851289</v></c><c r="E486" s="17"><v>133</v></c><c r="F486" s="25"><v>0.196104</v></c><c r="G486" s="25"><v>0.148094</v></c><c r="H486" s="25"><v>5.5583300000000002E-2</v></c><c r="I486" s="17"><v>8.1067899999999991E-3</v></c><c r="J486" s="16" t="s"><v>3384</v></c></row><row r="487" spans="1:10" x14ac:dyDescent="0.3"><c r="A487" s="16" t="s"><v>3360</v></c><c r="B487" s="16" t="s"><v>3361</v></c><c r="C487" s="16" t="s"><v>3494</v></c><c r="D487" s="24"><v>-851289</v></c><c r="E487" s="17"><v>43</v></c><c r="F487" s="25"><v>0.20399999999999999</v></c><c r="G487" s="25"><v>0.20381099999999999</v></c><c r="H487" s="25"><v>5.1414399999999999E-2</v></c><c r="I487" s="17"><v>1.36141E-4</v></c><c r="J487" s="16" t="s"><v>3434</v></c></row><row r="488" spans="1:10" x14ac:dyDescent="0.3"><c r="A488" s="16" t="s"><v>3360</v></c><c r="B488" s="16" t="s"><v>3361</v></c><c r="C488" s="16" t="s"><v>3494</v></c><c r="D488" s="24"><v>-851289</v></c><c r="E488" s="17"><v>48</v></c><c r="F488" s="25"><v>0.226496</v></c><c r="G488" s="25"><v>0.26385399999999998</v></c><c r="H488" s="25"><v>0.100206</v></c><c r="I488" s="17"><v>9.8765299999999997E-3</v></c><c r="J488" s="16" t="s"><v>3406</v></c></row><row r="489" spans="1:10" x14ac:dyDescent="0.3"><c r="A489" s="16" t="s"><v>3360</v></c><c r="B489" s="16" t="s"><v>3361</v></c><c r="C489" s="16" t="s"><v>3494</v></c><c r="D489" s="24"><v>-851289</v></c><c r="E489" s="17"><v>117</v></c><c r="F489" s="25"><v>0.18435799999999999</v></c><c r="G489" s="25"><v>0.15596699999999999</v></c><c r="H489" s="25"><v>5.0117799999999997E-2</v></c><c r="I489" s="17"><v>2.0428199999999999E-3</v></c><c r="J489" s="16" t="s"><v>3388</v></c></row><row r="490" spans="1:10" x14ac:dyDescent="0.3"><c r="A490" s="16" t="s"><v>3360</v></c><c r="B490" s="16" t="s"><v>3361</v></c><c r="C490" s="16" t="s"><v>3494</v></c><c r="D490" s="24"><v>-851289</v></c><c r="E490" s="17"><v>124</v></c><c r="F490" s="25"><v>0.20221600000000001</v></c><c r="G490" s="25"><v>0.17647299999999999</v></c><c r="H490" s="25"><v>5.2170599999999998E-2</v></c><c r="I490" s="17"><v>8.1533799999999998E-4</v></c><c r="J490" s="16" t="s"><v>3409</v></c></row><row r="491" spans="1:10" x14ac:dyDescent="0.3"><c r="A491" s="16" t="s"><v>3360</v></c><c r="B491" s="16" t="s"><v>3361</v></c><c r="C491" s="16" t="s"><v>3494</v></c><c r="D491" s="24"><v>-851289</v></c><c r="E491" s="17"><v>77</v></c><c r="F491" s="25"><v>0.19318199999999999</v></c><c r="G491" s="25"><v>0.43609700000000001</v></c><c r="H491" s="25"><v>9.56703E-2</v></c><c r="I491" s="43"><v>9.4087000000000002E-6</v></c><c r="J491" s="16" t="s"><v>3369</v></c></row><row r="492" spans="1:10" x14ac:dyDescent="0.3"><c r="A492" s="16" t="s"><v>3360</v></c><c r="B492" s="16" t="s"><v>3361</v></c><c r="C492" s="16" t="s"><v>3494</v></c><c r="D492" s="24"><v>-851289</v></c><c r="E492" s="17"><v>146</v></c><c r="F492" s="25"><v>0.20652200000000001</v></c><c r="G492" s="25"><v>0.13347300000000001</v></c><c r="H492" s="25"><v>4.8583099999999997E-2</v></c><c r="I492" s="17"><v>6.3220999999999998E-3</v></c><c r="J492" s="16" t="s"><v>3391</v></c></row><row r="493" spans="1:10" x14ac:dyDescent="0.3"><c r="A493" s="16" t="s"><v>3360</v></c><c r="B493" s="16" t="s"><v>3361</v></c><c r="C493" s="16" t="s"><v>5619</v></c><c r="D493" s="24"><v>-851255</v></c><c r="E493" s="17"><v>63</v></c><c r="F493" s="25"><v>0.316</v></c><c r="G493" s="25"><v>-0.176012</v></c><c r="H493" s="25"><v>5.2270900000000002E-2</v></c><c r="I493" s="17"><v>1.0682700000000001E-3</v></c><c r="J493" s="16" t="s"><v>3434</v></c></row><row r="494" spans="1:10" x14ac:dyDescent="0.3"><c r="A494" s="16" t="s"><v>3360</v></c><c r="B494" s="16" t="s"><v>3361</v></c><c r="C494" s="16" t="s"><v>5619</v></c><c r="D494" s="24"><v>-851255</v></c><c r="E494" s="17"><v>124</v></c><c r="F494" s="25"><v>0.294821</v></c><c r="G494" s="25"><v>-0.215174</v></c><c r="H494" s="25"><v>6.6380599999999998E-2</v></c><c r="I494" s="17"><v>1.3938900000000001E-3</v></c><c r="J494" s="16" t="s"><v>3389</v></c></row><row r="495" spans="1:10" x14ac:dyDescent="0.3"><c r="A495" s="16" t="s"><v>3360</v></c><c r="B495" s="16" t="s"><v>3361</v></c><c r="C495" s="16" t="s"><v>5619</v></c><c r="D495" s="24"><v>-851255</v></c><c r="E495" s="17"><v>174</v></c><c r="F495" s="25"><v>0.29608899999999999</v></c><c r="G495" s="25"><v>-0.16748299999999999</v></c><c r="H495" s="25"><v>4.4818200000000002E-2</v></c><c r="I495" s="17"><v>2.2417300000000001E-4</v></c><c r="J495" s="16" t="s"><v>3388</v></c></row><row r="496" spans="1:10" x14ac:dyDescent="0.3"><c r="A496" s="16" t="s"><v>3360</v></c><c r="B496" s="16" t="s"><v>3361</v></c><c r="C496" s="16" t="s"><v>5619</v></c><c r="D496" s="24"><v>-851255</v></c><c r="E496" s="17"><v>174</v></c><c r="F496" s="25"><v>0.29639900000000002</v></c><c r="G496" s="25"><v>-0.184581</v></c><c r="H496" s="25"><v>4.7380499999999999E-2</v></c><c r="I496" s="17"><v>1.2127E-4</v></c><c r="J496" s="16" t="s"><v>3409</v></c></row><row r="497" spans="1:10" x14ac:dyDescent="0.3"><c r="A497" s="16" t="s"><v>3360</v></c><c r="B497" s="16" t="s"><v>3361</v></c><c r="C497" s="16" t="s"><v>5619</v></c><c r="D497" s="24"><v>-851255</v></c><c r="E497" s="17"><v>110</v></c><c r="F497" s="25"><v>0.3</v></c><c r="G497" s="25"><v>-0.32611499999999999</v></c><c r="H497" s="25"><v>9.0091599999999994E-2</v></c><c r="I497" s="17"><v>3.8146000000000002E-4</v></c><c r="J497" s="16" t="s"><v>3369</v></c></row><row r="498" spans="1:10" x14ac:dyDescent="0.3"><c r="A498" s="16" t="s"><v>3360</v></c><c r="B498" s="16" t="s"><v>3361</v></c><c r="C498" s="16" t="s"><v>5619</v></c><c r="D498" s="24"><v>-851255</v></c><c r="E498" s="17"><v>171</v></c><c r="F498" s="25"><v>0.30895499999999998</v></c><c r="G498" s="25"><v>-0.179816</v></c><c r="H498" s="25"><v>5.3308500000000002E-2</v></c><c r="I498" s="17"><v>8.4688700000000005E-4</v></c><c r="J498" s="16" t="s"><v>3397</v></c></row><row r="499" spans="1:10" x14ac:dyDescent="0.3"><c r="A499" s="16" t="s"><v>3360</v></c><c r="B499" s="16" t="s"><v>3361</v></c><c r="C499" s="16" t="s"><v>5619</v></c><c r="D499" s="24"><v>-851255</v></c><c r="E499" s="17"><v>58</v></c><c r="F499" s="25"><v>0.27459</v></c><c r="G499" s="25"><v>-0.18666099999999999</v></c><c r="H499" s="25"><v>5.7415300000000002E-2</v></c><c r="I499" s="17"><v>1.5673600000000001E-3</v></c><c r="J499" s="16" t="s"><v>3390</v></c></row><row r="500" spans="1:10" x14ac:dyDescent="0.3"><c r="A500" s="16" t="s"><v>3360</v></c><c r="B500" s="16" t="s"><v>3361</v></c><c r="C500" s="16" t="s"><v>5206</v></c><c r="D500" s="24"><v>-851202</v></c><c r="E500" s="17"><v>5</v></c><c r="F500" s="25"><v>9.3632999999999997E-3</v></c><c r="G500" s="25"><v>0.62918700000000005</v></c><c r="H500" s="25"><v>0.210782</v></c><c r="I500" s="17"><v>3.16395E-3</v></c><c r="J500" s="16" t="s"><v>3435</v></c></row><row r="501" spans="1:10" x14ac:dyDescent="0.3"><c r="A501" s="16" t="s"><v>3360</v></c><c r="B501" s="16" t="s"><v>3361</v></c><c r="C501" s="16" t="s"><v>5206</v></c><c r="D501" s="24"><v>-851202</v></c><c r="E501" s="17"><v>4</v></c><c r="F501" s="25"><v>7.9681300000000004E-3</v></c><c r="G501" s="25"><v>0.87336000000000003</v></c><c r="H501" s="25"><v>0.33185399999999998</v></c><c r="I501" s="17"><v>9.1601600000000005E-3</v></c><c r="J501" s="16" t="s"><v>3389</v></c></row><row r="502" spans="1:10" x14ac:dyDescent="0.3"><c r="A502" s="16" t="s"><v>3360</v></c><c r="B502" s="16" t="s"><v>3361</v></c><c r="C502" s="16" t="s"><v>5206</v></c><c r="D502" s="24"><v>-851202</v></c><c r="E502" s="17"><v>9</v></c><c r="F502" s="25"><v>1.24654E-2</v></c><c r="G502" s="25"><v>0.53308800000000001</v></c><c r="H502" s="25"><v>0.196936</v></c><c r="I502" s="17"><v>7.1885300000000003E-3</v></c><c r="J502" s="16" t="s"><v>3409</v></c></row><row r="503" spans="1:10" x14ac:dyDescent="0.3"><c r="A503" s="16" t="s"><v>3360</v></c><c r="B503" s="16" t="s"><v>3361</v></c><c r="C503" s="16" t="s"><v>5206</v></c><c r="D503" s="24"><v>-851202</v></c><c r="E503" s="17"><v>6</v></c><c r="F503" s="25"><v>8.9552199999999998E-3</v></c><c r="G503" s="25"><v>0.83016500000000004</v></c><c r="H503" s="25"><v>0.24662200000000001</v></c><c r="I503" s="17"><v>8.6775700000000003E-4</v></c><c r="J503" s="16" t="s"><v>3397</v></c></row><row r="504" spans="1:10" x14ac:dyDescent="0.3"><c r="A504" s="16" t="s"><v>3360</v></c><c r="B504" s="16" t="s"><v>3361</v></c><c r="C504" s="16" t="s"><v>5206</v></c><c r="D504" s="24"><v>-851202</v></c><c r="E504" s="17"><v>8</v></c><c r="F504" s="25"><v>1.08401E-2</v></c><c r="G504" s="25"><v>0.47662900000000002</v></c><c r="H504" s="25"><v>0.153085</v></c><c r="I504" s="17"><v>2.0260899999999999E-3</v></c><c r="J504" s="16" t="s"><v>3372</v></c></row><row r="505" spans="1:10" x14ac:dyDescent="0.3"><c r="A505" s="16" t="s"><v>3360</v></c><c r="B505" s="16" t="s"><v>3361</v></c><c r="C505" s="16" t="s"><v>3495</v></c><c r="D505" s="24"><v>-851124</v></c><c r="E505" s="17"><v>132</v></c><c r="F505" s="25"><v>0.19531200000000001</v></c><c r="G505" s="25"><v>0.15018300000000001</v></c><c r="H505" s="25"><v>5.5717700000000002E-2</v></c><c r="I505" s="17"><v>7.4036800000000002E-3</v></c><c r="J505" s="16" t="s"><v>3384</v></c></row><row r="506" spans="1:10" x14ac:dyDescent="0.3"><c r="A506" s="16" t="s"><v>3360</v></c><c r="B506" s="16" t="s"><v>3361</v></c><c r="C506" s="16" t="s"><v>3495</v></c><c r="D506" s="24"><v>-851124</v></c><c r="E506" s="17"><v>43</v></c><c r="F506" s="25"><v>0.20399999999999999</v></c><c r="G506" s="25"><v>0.20381099999999999</v></c><c r="H506" s="25"><v>5.1414399999999999E-2</v></c><c r="I506" s="17"><v>1.36141E-4</v></c><c r="J506" s="16" t="s"><v>3434</v></c></row><row r="507" spans="1:10" x14ac:dyDescent="0.3"><c r="A507" s="16" t="s"><v>3360</v></c><c r="B507" s="16" t="s"><v>3361</v></c><c r="C507" s="16" t="s"><v>3495</v></c><c r="D507" s="24"><v>-851124</v></c><c r="E507" s="17"><v>47</v></c><c r="F507" s="25"><v>0.224138</v></c><c r="G507" s="25"><v>0.27395799999999998</v></c><c r="H507" s="25"><v>0.100825</v></c><c r="I507" s="17"><v>7.8250100000000003E-3</v></c><c r="J507" s="16" t="s"><v>3406</v></c></row><row r="508" spans="1:10" x14ac:dyDescent="0.3"><c r="A508" s="16" t="s"><v>3360</v></c><c r="B508" s="16" t="s"><v>3361</v></c><c r="C508" s="16" t="s"><v>3495</v></c><c r="D508" s="24"><v>-851124</v></c><c r="E508" s="17"><v>116</v></c><c r="F508" s="25"><v>0.183473</v></c><c r="G508" s="25"><v>0.158218</v></c><c r="H508" s="25"><v>5.0324899999999999E-2</v></c><c r="I508" s="17"><v>1.8391799999999999E-3</v></c><c r="J508" s="16" t="s"><v>3388</v></c></row><row r="509" spans="1:10" x14ac:dyDescent="0.3"><c r="A509" s="16" t="s"><v>3360</v></c><c r="B509" s="16" t="s"><v>3361</v></c><c r="C509" s="16" t="s"><v>3495</v></c><c r="D509" s="24"><v>-851124</v></c><c r="E509" s="17"><v>123</v></c><c r="F509" s="25"><v>0.20138900000000001</v></c><c r="G509" s="25"><v>0.17776</v></c><c r="H509" s="25"><v>5.2380099999999999E-2</v></c><c r="I509" s="17"><v>7.8434100000000003E-4</v></c><c r="J509" s="16" t="s"><v>3409</v></c></row><row r="510" spans="1:10" x14ac:dyDescent="0.3"><c r="A510" s="16" t="s"><v>3360</v></c><c r="B510" s="16" t="s"><v>3361</v></c><c r="C510" s="16" t="s"><v>3495</v></c><c r="D510" s="24"><v>-851124</v></c><c r="E510" s="17"><v>77</v></c><c r="F510" s="25"><v>0.19318199999999999</v></c><c r="G510" s="25"><v>0.43609700000000001</v></c><c r="H510" s="25"><v>9.56703E-2</v></c><c r="I510" s="43"><v>9.4087000000000002E-6</v></c><c r="J510" s="16" t="s"><v>3369</v></c></row><row r="511" spans="1:10" x14ac:dyDescent="0.3"><c r="A511" s="16" t="s"><v>3360</v></c><c r="B511" s="16" t="s"><v>3361</v></c><c r="C511" s="16" t="s"><v>3495</v></c><c r="D511" s="24"><v>-851124</v></c><c r="E511" s="17"><v>146</v></c><c r="F511" s="25"><v>0.20652200000000001</v></c><c r="G511" s="25"><v>0.13347300000000001</v></c><c r="H511" s="25"><v>4.8583099999999997E-2</v></c><c r="I511" s="17"><v>6.3220999999999998E-3</v></c><c r="J511" s="16" t="s"><v>3391</v></c></row><row r="512" spans="1:10" x14ac:dyDescent="0.3"><c r="A512" s="16" t="s"><v>3360</v></c><c r="B512" s="16" t="s"><v>3361</v></c><c r="C512" s="16" t="s"><v>3496</v></c><c r="D512" s="24"><v>-851027</v></c><c r="E512" s="17"><v>133</v></c><c r="F512" s="25"><v>0.196104</v></c><c r="G512" s="25"><v>0.148094</v></c><c r="H512" s="25"><v>5.5583300000000002E-2</v></c><c r="I512" s="17"><v>8.1067899999999991E-3</v></c><c r="J512" s="16" t="s"><v>3384</v></c></row><row r="513" spans="1:10" x14ac:dyDescent="0.3"><c r="A513" s="16" t="s"><v>3360</v></c><c r="B513" s="16" t="s"><v>3361</v></c><c r="C513" s="16" t="s"><v>3496</v></c><c r="D513" s="24"><v>-851027</v></c><c r="E513" s="17"><v>43</v></c><c r="F513" s="25"><v>0.20399999999999999</v></c><c r="G513" s="25"><v>0.20381099999999999</v></c><c r="H513" s="25"><v>5.1414399999999999E-2</v></c><c r="I513" s="17"><v>1.36141E-4</v></c><c r="J513" s="16" t="s"><v>3434</v></c></row><row r="514" spans="1:10" x14ac:dyDescent="0.3"><c r="A514" s="16" t="s"><v>3360</v></c><c r="B514" s="16" t="s"><v>3361</v></c><c r="C514" s="16" t="s"><v>3496</v></c><c r="D514" s="24"><v>-851027</v></c><c r="E514" s="17"><v>48</v></c><c r="F514" s="25"><v>0.226496</v></c><c r="G514" s="25"><v>0.26385399999999998</v></c><c r="H514" s="25"><v>0.100206</v></c><c r="I514" s="17"><v>9.8765299999999997E-3</v></c><c r="J514" s="16" t="s"><v>3406</v></c></row><row r="515" spans="1:10" x14ac:dyDescent="0.3"><c r="A515" s="16" t="s"><v>3360</v></c><c r="B515" s="16" t="s"><v>3361</v></c><c r="C515" s="16" t="s"><v>3496</v></c><c r="D515" s="24"><v>-851027</v></c><c r="E515" s="17"><v>117</v></c><c r="F515" s="25"><v>0.18435799999999999</v></c><c r="G515" s="25"><v>0.15596699999999999</v></c><c r="H515" s="25"><v>5.0117799999999997E-2</v></c><c r="I515" s="17"><v>2.0428199999999999E-3</v></c><c r="J515" s="16" t="s"><v>3388</v></c></row><row r="516" spans="1:10" x14ac:dyDescent="0.3"><c r="A516" s="16" t="s"><v>3360</v></c><c r="B516" s="16" t="s"><v>3361</v></c><c r="C516" s="16" t="s"><v>3496</v></c><c r="D516" s="24"><v>-851027</v></c><c r="E516" s="17"><v>124</v></c><c r="F516" s="25"><v>0.20221600000000001</v></c><c r="G516" s="25"><v>0.17647299999999999</v></c><c r="H516" s="25"><v>5.2170599999999998E-2</v></c><c r="I516" s="17"><v>8.1533799999999998E-4</v></c><c r="J516" s="16" t="s"><v>3409</v></c></row><row r="517" spans="1:10" x14ac:dyDescent="0.3"><c r="A517" s="16" t="s"><v>3360</v></c><c r="B517" s="16" t="s"><v>3361</v></c><c r="C517" s="16" t="s"><v>3496</v></c><c r="D517" s="24"><v>-851027</v></c><c r="E517" s="17"><v>77</v></c><c r="F517" s="25"><v>0.19318199999999999</v></c><c r="G517" s="25"><v>0.43609700000000001</v></c><c r="H517" s="25"><v>9.56703E-2</v></c><c r="I517" s="43"><v>9.4087000000000002E-6</v></c><c r="J517" s="16" t="s"><v>3369</v></c></row><row r="518" spans="1:10" x14ac:dyDescent="0.3"><c r="A518" s="16" t="s"><v>3360</v></c><c r="B518" s="16" t="s"><v>3361</v></c><c r="C518" s="16" t="s"><v>3496</v></c><c r="D518" s="24"><v>-851027</v></c><c r="E518" s="17"><v>146</v></c><c r="F518" s="25"><v>0.20652200000000001</v></c><c r="G518" s="25"><v>0.13347300000000001</v></c><c r="H518" s="25"><v>4.8583099999999997E-2</v></c><c r="I518" s="17"><v>6.3220999999999998E-3</v></c><c r="J518" s="16" t="s"><v>3391</v></c></row><row r="519" spans="1:10" x14ac:dyDescent="0.3"><c r="A519" s="16" t="s"><v>3360</v></c><c r="B519" s="16" t="s"><v>3361</v></c><c r="C519" s="16" t="s"><v>5620</v></c><c r="D519" s="24"><v>-850811</v></c><c r="E519" s="17"><v>43</v></c><c r="F519" s="25"><v>0.20399999999999999</v></c><c r="G519" s="25"><v>0.20381099999999999</v></c><c r="H519" s="25"><v>5.1414399999999999E-2</v></c><c r="I519" s="17"><v>1.36141E-4</v></c><c r="J519" s="16" t="s"><v>3434</v></c></row><row r="520" spans="1:10" x14ac:dyDescent="0.3"><c r="A520" s="16" t="s"><v>3360</v></c><c r="B520" s="16" t="s"><v>3361</v></c><c r="C520" s="16" t="s"><v>5620</v></c><c r="D520" s="24"><v>-850811</v></c><c r="E520" s="17"><v>119</v></c><c r="F520" s="25"><v>0.189944</v></c><c r="G520" s="25"><v>0.15454000000000001</v></c><c r="H520" s="25"><v>4.9164699999999999E-2</v></c><c r="I520" s="17"><v>1.8429E-3</v></c><c r="J520" s="16" t="s"><v>3388</v></c></row><row r="521" spans="1:10" x14ac:dyDescent="0.3"><c r="A521" s="16" t="s"><v>3360</v></c><c r="B521" s="16" t="s"><v>3361</v></c><c r="C521" s="16" t="s"><v>5620</v></c><c r="D521" s="24"><v>-850811</v></c><c r="E521" s="17"><v>126</v></c><c r="F521" s="25"><v>0.207756</v></c><c r="G521" s="25"><v>0.16891700000000001</v></c><c r="H521" s="25"><v>5.1399599999999997E-2</v></c><c r="I521" s="17"><v>1.1379300000000001E-3</v></c><c r="J521" s="16" t="s"><v>3409</v></c></row><row r="522" spans="1:10" x14ac:dyDescent="0.3"><c r="A522" s="16" t="s"><v>3360</v></c><c r="B522" s="16" t="s"><v>3361</v></c><c r="C522" s="16" t="s"><v>5620</v></c><c r="D522" s="24"><v>-850811</v></c><c r="E522" s="17"><v>77</v></c><c r="F522" s="25"><v>0.19772700000000001</v></c><c r="G522" s="25"><v>0.43714700000000001</v></c><c r="H522" s="25"><v>9.33499E-2</v></c><c r="I522" s="43"><v>5.4967299999999998E-6</v></c><c r="J522" s="16" t="s"><v>3369</v></c></row><row r="523" spans="1:10" x14ac:dyDescent="0.3"><c r="A523" s="16" t="s"><v>3360</v></c><c r="B523" s="16" t="s"><v>3361</v></c><c r="C523" s="16" t="s"><v>5620</v></c><c r="D523" s="24"><v>-850811</v></c><c r="E523" s="17"><v>148</v></c><c r="F523" s="25"><v>0.21135300000000001</v></c><c r="G523" s="25"><v>0.133407</v></c><c r="H523" s="25"><v>4.8049300000000003E-2</v></c><c r="I523" s="17"><v>5.7937199999999996E-3</v></c><c r="J523" s="16" t="s"><v>3391</v></c></row><row r="524" spans="1:10" x14ac:dyDescent="0.3"><c r="A524" s="16" t="s"><v>3360</v></c><c r="B524" s="16" t="s"><v>3361</v></c><c r="C524" s="16" t="s"><v>5621</v></c><c r="D524" s="24"><v>-850792</v></c><c r="E524" s="17"><v>43</v></c><c r="F524" s="25"><v>0.20399999999999999</v></c><c r="G524" s="25"><v>0.20381099999999999</v></c><c r="H524" s="25"><v>5.1414399999999999E-2</v></c><c r="I524" s="17"><v>1.36141E-4</v></c><c r="J524" s="16" t="s"><v>3434</v></c></row><row r="525" spans="1:10" x14ac:dyDescent="0.3"><c r="A525" s="16" t="s"><v>3360</v></c><c r="B525" s="16" t="s"><v>3361</v></c><c r="C525" s="16" t="s"><v>5621</v></c><c r="D525" s="24"><v>-850792</v></c><c r="E525" s="17"><v>119</v></c><c r="F525" s="25"><v>0.19101099999999999</v></c><c r="G525" s="25"><v>0.152666</v></c><c r="H525" s="25"><v>4.93549E-2</v></c><c r="I525" s="17"><v>2.1721900000000001E-3</v></c><c r="J525" s="16" t="s"><v>3388</v></c></row><row r="526" spans="1:10" x14ac:dyDescent="0.3"><c r="A526" s="16" t="s"><v>3360</v></c><c r="B526" s="16" t="s"><v>3361</v></c><c r="C526" s="16" t="s"><v>5621</v></c><c r="D526" s="24"><v>-850792</v></c><c r="E526" s="17"><v>126</v></c><c r="F526" s="25"><v>0.20833299999999999</v></c><c r="G526" s="25"><v>0.16943800000000001</v></c><c r="H526" s="25"><v>5.1515400000000003E-2</v></c><c r="I526" s="17"><v>1.1274E-3</v></c><c r="J526" s="16" t="s"><v>3409</v></c></row><row r="527" spans="1:10" x14ac:dyDescent="0.3"><c r="A527" s="16" t="s"><v>3360</v></c><c r="B527" s="16" t="s"><v>3361</v></c><c r="C527" s="16" t="s"><v>5621</v></c><c r="D527" s="24"><v>-850792</v></c><c r="E527" s="17"><v>77</v></c><c r="F527" s="25"><v>0.19863</v></c><c r="G527" s="25"><v>0.43998999999999999</v></c><c r="H527" s="25"><v>9.3543100000000004E-2</v></c><c r="I527" s="43"><v>5.0215400000000004E-6</v></c><c r="J527" s="16" t="s"><v>3369</v></c></row><row r="528" spans="1:10" x14ac:dyDescent="0.3"><c r="A528" s="16" t="s"><v>3360</v></c><c r="B528" s="16" t="s"><v>3361</v></c><c r="C528" s="16" t="s"><v>5621</v></c><c r="D528" s="24"><v>-850792</v></c><c r="E528" s="17"><v>148</v></c><c r="F528" s="25"><v>0.211864</v></c><c r="G528" s="25"><v>0.13169600000000001</v></c><c r="H528" s="25"><v>4.8139300000000003E-2</v></c><c r="I528" s="17"><v>6.5441900000000001E-3</v></c><c r="J528" s="16" t="s"><v>3391</v></c></row><row r="529" spans="1:10" x14ac:dyDescent="0.3"><c r="A529" s="16" t="s"><v>3360</v></c><c r="B529" s="16" t="s"><v>3361</v></c><c r="C529" s="16" t="s"><v>6802</v></c><c r="D529" s="24"><v>-850297</v></c><c r="E529" s="17"><v>37</v></c><c r="F529" s="25"><v>9.0277800000000005E-2</v></c><c r="G529" s="25"><v>0.51124199999999997</v></c><c r="H529" s="25"><v>0.12784699999999999</v></c><c r="I529" s="43"><v>9.2251999999999997E-5</v></c><c r="J529" s="16" t="s"><v>3369</v></c></row><row r="530" spans="1:10" x14ac:dyDescent="0.3"><c r="A530" s="16" t="s"><v>3360</v></c><c r="B530" s="16" t="s"><v>3361</v></c><c r="C530" s="16" t="s"><v>5512</v></c><c r="D530" s="24"><v>-849307</v></c><c r="E530" s="17"><v>2</v></c><c r="F530" s="25"><v>1.13636E-2</v></c><c r="G530" s="25"><v>1.3712299999999999</v></c><c r="H530" s="25"><v>0.45097599999999999</v></c><c r="I530" s="17"><v>3.3843599999999999E-3</v></c><c r="J530" s="16" t="s"><v>3445</v></c></row><row r="531" spans="1:10" x14ac:dyDescent="0.3"><c r="A531" s="16" t="s"><v>3360</v></c><c r="B531" s="16" t="s"><v>3361</v></c><c r="C531" s="16" t="s"><v>6803</v></c><c r="D531" s="24"><v>-848354</v></c><c r="E531" s="17"><v>40</v></c><c r="F531" s="25"><v>9.3181799999999995E-2</v></c><c r="G531" s="25"><v>0.50455700000000003</v></c><c r="H531" s="25"><v>0.127855</v></c><c r="I531" s="17"><v>1.13031E-4</v></c><c r="J531" s="16" t="s"><v>3369</v></c></row><row r="532" spans="1:10" x14ac:dyDescent="0.3"><c r="A532" s="16" t="s"><v>3360</v></c><c r="B532" s="16" t="s"><v>3361</v></c><c r="C532" s="16" t="s"><v>5532</v></c><c r="D532" s="24"><v>-848162</v></c><c r="E532" s="17"><v>49</v></c><c r="F532" s="25"><v>0.25688100000000003</v></c><c r="G532" s="25"><v>0.22065699999999999</v></c><c r="H532" s="25"><v>8.3386100000000005E-2</v></c><c r="I532" s="17"><v>9.6598599999999993E-3</v></c><c r="J532" s="16" t="s"><v>3412</v></c></row><row r="533" spans="1:10" x14ac:dyDescent="0.3"><c r="A533" s="16" t="s"><v>3360</v></c><c r="B533" s="16" t="s"><v>3361</v></c><c r="C533" s="16" t="s"><v>5532</v></c><c r="D533" s="24"><v>-848162</v></c><c r="E533" s="17"><v>134</v></c><c r="F533" s="25"><v>0.21052599999999999</v></c><c r="G533" s="25"><v>0.14548700000000001</v></c><c r="H533" s="25"><v>5.2703800000000002E-2</v></c><c r="I533" s="17"><v>6.1348000000000001E-3</v></c><c r="J533" s="16" t="s"><v>3409</v></c></row><row r="534" spans="1:10" x14ac:dyDescent="0.3"><c r="A534" s="16" t="s"><v>3360</v></c><c r="B534" s="16" t="s"><v>3361</v></c><c r="C534" s="16" t="s"><v>5532</v></c><c r="D534" s="24"><v>-848162</v></c><c r="E534" s="17"><v>80</v></c><c r="F534" s="25"><v>0.20227300000000001</v></c><c r="G534" s="25"><v>0.27368700000000001</v></c><c r="H534" s="25"><v>9.6084600000000006E-2</v></c><c r="I534" s="17"><v>4.89705E-3</v></c><c r="J534" s="16" t="s"><v>3369</v></c></row><row r="535" spans="1:10" x14ac:dyDescent="0.3"><c r="A535" s="16" t="s"><v>3360</v></c><c r="B535" s="16" t="s"><v>3361</v></c><c r="C535" s="16" t="s"><v>5532</v></c><c r="D535" s="24"><v>-848162</v></c><c r="E535" s="17"><v>130</v></c><c r="F535" s="25"><v>0.21940299999999999</v></c><c r="G535" s="25"><v>0.15267700000000001</v></c><c r="H535" s="25"><v>5.7021799999999997E-2</v></c><c r="I535" s="17"><v>7.8502699999999995E-3</v></c><c r="J535" s="16" t="s"><v>3397</v></c></row><row r="536" spans="1:10" x14ac:dyDescent="0.3"><c r="A536" s="16" t="s"><v>3360</v></c><c r="B536" s="16" t="s"><v>3361</v></c><c r="C536" s="16" t="s"><v>5533</v></c><c r="D536" s="24"><v>-846452</v></c><c r="E536" s="17"><v>4</v></c><c r="F536" s="25"><v>1.83486E-2</v></c><c r="G536" s="25"><v>-0.924709</v></c><c r="H536" s="25"><v>0.32692199999999999</v></c><c r="I536" s="17"><v>5.8036700000000004E-3</v></c><c r="J536" s="16" t="s"><v>3412</v></c></row><row r="537" spans="1:10" x14ac:dyDescent="0.3"><c r="A537" s="16" t="s"><v>3360</v></c><c r="B537" s="16" t="s"><v>3361</v></c><c r="C537" s="16" t="s"><v>5534</v></c><c r="D537" s="24"><v>-846263</v></c><c r="E537" s="17"><v>4</v></c><c r="F537" s="25"><v>1.83486E-2</v></c><c r="G537" s="25"><v>-0.924709</v></c><c r="H537" s="25"><v>0.32692199999999999</v></c><c r="I537" s="17"><v>5.8036700000000004E-3</v></c><c r="J537" s="16" t="s"><v>3412</v></c></row><row r="538" spans="1:10" x14ac:dyDescent="0.3"><c r="A538" s="16" t="s"><v>3360</v></c><c r="B538" s="16" t="s"><v>3361</v></c><c r="C538" s="16" t="s"><v>6087</v></c><c r="D538" s="24"><v>-845465</v></c><c r="E538" s="17"><v>10</v></c><c r="F538" s="25"><v>1.9163800000000002E-2</v></c><c r="G538" s="25"><v>0.37516300000000002</v></c><c r="H538" s="25"><v>0.115214</v></c><c r="I538" s="17"><v>1.28656E-3</v></c><c r="J538" s="16" t="s"><v>3371</v></c></row><row r="539" spans="1:10" x14ac:dyDescent="0.3"><c r="A539" s="16" t="s"><v>3360</v></c><c r="B539" s="16" t="s"><v>3361</v></c><c r="C539" s="16" t="s"><v>6804</v></c><c r="D539" s="24"><v>-844389</v></c><c r="E539" s="17"><v>40</v></c><c r="F539" s="25"><v>9.3181799999999995E-2</v></c><c r="G539" s="25"><v>0.50455700000000003</v></c><c r="H539" s="25"><v>0.127855</v></c><c r="I539" s="17"><v>1.13031E-4</v></c><c r="J539" s="16" t="s"><v>3369</v></c></row><row r="540" spans="1:10" x14ac:dyDescent="0.3"><c r="A540" s="16" t="s"><v>3360</v></c><c r="B540" s="16" t="s"><v>3361</v></c><c r="C540" s="16" t="s"><v>6088</v></c><c r="D540" s="24"><v>-844104</v></c><c r="E540" s="17"><v>10</v></c><c r="F540" s="25"><v>1.83333E-2</v></c><c r="G540" s="25"><v>0.36032999999999998</v></c><c r="H540" s="25"><v>0.115895</v></c><c r="I540" s="17"><v>2.0954900000000002E-3</v></c><c r="J540" s="16" t="s"><v>3371</v></c></row><row r="541" spans="1:10" x14ac:dyDescent="0.3"><c r="A541" s="16" t="s"><v>3360</v></c><c r="B541" s="16" t="s"><v>3361</v></c><c r="C541" s="16" t="s"><v>5428</v></c><c r="D541" s="24"><v>-843264</v></c><c r="E541" s="17"><v>30</v></c><c r="F541" s="25"><v>0.105263</v></c><c r="G541" s="25"><v>0.200965</v></c><c r="H541" s="25"><v>7.4318099999999998E-2</v></c><c r="I541" s="17"><v>7.8886300000000006E-3</v></c><c r="J541" s="16" t="s"><v>3438</v></c></row><row r="542" spans="1:10" x14ac:dyDescent="0.3"><c r="A542" s="16" t="s"><v>3360</v></c><c r="B542" s="16" t="s"><v>3361</v></c><c r="C542" s="16" t="s"><v>6373</v></c><c r="D542" s="24"><v>-841832</v></c><c r="E542" s="17"><v>17</v></c><c r="F542" s="25"><v>2.3743E-2</v></c><c r="G542" s="25"><v>0.37332799999999999</v></c><c r="H542" s="25"><v>0.12864300000000001</v></c><c r="I542" s="17"><v>3.9905799999999996E-3</v></c><c r="J542" s="16" t="s"><v>3388</v></c></row><row r="543" spans="1:10" x14ac:dyDescent="0.3"><c r="A543" s="16" t="s"><v>3360</v></c><c r="B543" s="16" t="s"><v>3361</v></c><c r="C543" s="16" t="s"><v>6373</v></c><c r="D543" s="24"><v>-841832</v></c><c r="E543" s="17"><v>19</v></c><c r="F543" s="25"><v>2.63158E-2</v></c><c r="G543" s="25"><v>0.45175799999999999</v></c><c r="H543" s="25"><v>0.132858</v></c><c r="I543" s="17"><v>7.6620300000000002E-4</v></c><c r="J543" s="16" t="s"><v>3409</v></c></row><row r="544" spans="1:10" x14ac:dyDescent="0.3"><c r="A544" s="16" t="s"><v>3360</v></c><c r="B544" s="16" t="s"><v>3361</v></c><c r="C544" s="16" t="s"><v>6518</v></c><c r="D544" s="24"><v>-841406</v></c><c r="E544" s="17"><v>142</v></c><c r="F544" s="25"><v>0.22790099999999999</v></c><c r="G544" s="25"><v>0.112579</v></c><c r="H544" s="25"><v>4.2278900000000001E-2</v></c><c r="I544" s="17"><v>8.1465600000000006E-3</v></c><c r="J544" s="16" t="s"><v>3381</v></c></row><row r="545" spans="1:10" x14ac:dyDescent="0.3"><c r="A545" s="16" t="s"><v>3360</v></c><c r="B545" s="16" t="s"><v>3361</v></c><c r="C545" s="16" t="s"><v>6518</v></c><c r="D545" s="24"><v>-841406</v></c><c r="E545" s="17"><v>135</v></c><c r="F545" s="25"><v>0.230994</v></c><c r="G545" s="25"><v>0.145041</v></c><c r="H545" s="25"><v>5.3904300000000002E-2</v></c><c r="I545" s="17"><v>7.5379899999999996E-3</v></c><c r="J545" s="16" t="s"><v>3409</v></c></row><row r="546" spans="1:10" x14ac:dyDescent="0.3"><c r="A546" s="16" t="s"><v>3360</v></c><c r="B546" s="16" t="s"><v>3361</v></c><c r="C546" s="16" t="s"><v>6518</v></c><c r="D546" s="24"><v>-841406</v></c><c r="E546" s="17"><v>85</v></c><c r="F546" s="25"><v>0.23333300000000001</v></c><c r="G546" s="25"><v>0.27378599999999997</v></c><c r="H546" s="25"><v>9.9559300000000003E-2</v></c><c r="I546" s="17"><v>6.5582799999999997E-3</v></c><c r="J546" s="16" t="s"><v>3369</v></c></row><row r="547" spans="1:10" x14ac:dyDescent="0.3"><c r="A547" s="16" t="s"><v>3360</v></c><c r="B547" s="16" t="s"><v>3361</v></c><c r="C547" s="16" t="s"><v>6518</v></c><c r="D547" s="24"><v>-841406</v></c><c r="E547" s="17"><v>131</v></c><c r="F547" s="25"><v>0.24121400000000001</v></c><c r="G547" s="25"><v>0.17177600000000001</v></c><c r="H547" s="25"><v>5.94079E-2</v></c><c r="I547" s="17"><v>4.1317699999999999E-3</v></c><c r="J547" s="16" t="s"><v>3397</v></c></row><row r="548" spans="1:10" x14ac:dyDescent="0.3"><c r="A548" s="16" t="s"><v>3360</v></c><c r="B548" s="16" t="s"><v>3361</v></c><c r="C548" s="16" t="s"><v>3497</v></c><c r="D548" s="24"><v>-840188</v></c><c r="E548" s="17"><v>139</v></c><c r="F548" s="25"><v>0.21751400000000001</v></c><c r="G548" s="25"><v>0.16353200000000001</v></c><c r="H548" s="25"><v>5.8073399999999997E-2</v></c><c r="I548" s="17"><v>5.1668900000000004E-3</v></c><c r="J548" s="16" t="s"><v>3384</v></c></row><row r="549" spans="1:10" x14ac:dyDescent="0.3"><c r="A549" s="16" t="s"><v>3360</v></c><c r="B549" s="16" t="s"><v>3361</v></c><c r="C549" s="16" t="s"><v>3497</v></c><c r="D549" s="24"><v>-840188</v></c><c r="E549" s="17"><v>121</v></c><c r="F549" s="25"><v>0.20668700000000001</v></c><c r="G549" s="25"><v>0.14326800000000001</v></c><c r="H549" s="25"><v>5.20276E-2</v></c><c r="I549" s="17"><v>6.2634600000000002E-3</v></c><c r="J549" s="16" t="s"><v>3388</v></c></row><row r="550" spans="1:10" x14ac:dyDescent="0.3"><c r="A550" s="16" t="s"><v>3360</v></c><c r="B550" s="16" t="s"><v>3361</v></c><c r="C550" s="16" t="s"><v>5535</v></c><c r="D550" s="24"><v>-839323</v></c><c r="E550" s="17"><v>4</v></c><c r="F550" s="25"><v>1.83486E-2</v></c><c r="G550" s="25"><v>-0.924709</v></c><c r="H550" s="25"><v>0.32692199999999999</v></c><c r="I550" s="17"><v>5.8036700000000004E-3</v></c><c r="J550" s="16" t="s"><v>3412</v></c></row><row r="551" spans="1:10" x14ac:dyDescent="0.3"><c r="A551" s="16" t="s"><v>3360</v></c><c r="B551" s="16" t="s"><v>3361</v></c><c r="C551" s="16" t="s"><v>5535</v></c><c r="D551" s="24"><v>-839323</v></c><c r="E551" s="17"><v>10</v></c><c r="F551" s="25"><v>1.66667E-2</v></c><c r="G551" s="25"><v>-0.37855899999999998</v></c><c r="H551" s="25"><v>0.13389599999999999</v></c><c r="I551" s="17"><v>5.0777900000000004E-3</v></c><c r="J551" s="16" t="s"><v>3371</v></c></row><row r="552" spans="1:10" x14ac:dyDescent="0.3"><c r="A552" s="16" t="s"><v>3360</v></c><c r="B552" s="16" t="s"><v>3361</v></c><c r="C552" s="16" t="s"><v>3498</v></c><c r="D552" s="24"><v>-838634</v></c><c r="E552" s="17"><v>12</v></c><c r="F552" s="25"><v>1.55844E-2</v></c><c r="G552" s="25"><v>0.56492399999999998</v></c><c r="H552" s="25"><v>0.17542099999999999</v></c><c r="I552" s="17"><v>1.41255E-3</v></c><c r="J552" s="16" t="s"><v>3384</v></c></row><row r="553" spans="1:10" x14ac:dyDescent="0.3"><c r="A553" s="16" t="s"><v>3360</v></c><c r="B553" s="16" t="s"><v>3361</v></c><c r="C553" s="16" t="s"><v>3498</v></c><c r="D553" s="24"><v>-838634</v></c><c r="E553" s="17"><v>8</v></c><c r="F553" s="25"><v>1.27796E-2</v></c><c r="G553" s="25"><v>0.58099999999999996</v></c><c r="H553" s="25"><v>0.19445699999999999</v></c><c r="I553" s="17"><v>3.0775199999999998E-3</v></c><c r="J553" s="16" t="s"><v>3413</v></c></row><row r="554" spans="1:10" x14ac:dyDescent="0.3"><c r="A554" s="16" t="s"><v>3360</v></c><c r="B554" s="16" t="s"><v>3361</v></c><c r="C554" s="16" t="s"><v>3498</v></c><c r="D554" s="24"><v>-838634</v></c><c r="E554" s="17"><v>9</v></c><c r="F554" s="25"><v>1.1749300000000001E-2</v></c><c r="G554" s="25"><v>0.43784499999999998</v></c><c r="H554" s="25"><v>0.150146</v></c><c r="I554" s="17"><v>3.7976500000000001E-3</v></c><c r="J554" s="16" t="s"><v>3381</v></c></row><row r="555" spans="1:10" x14ac:dyDescent="0.3"><c r="A555" s="16" t="s"><v>3360</v></c><c r="B555" s="16" t="s"><v>3361</v></c><c r="C555" s="16" t="s"><v>3498</v></c><c r="D555" s="24"><v>-838634</v></c><c r="E555" s="17"><v>7</v></c><c r="F555" s="25"><v>9.6952900000000005E-3</v></c><c r="G555" s="25"><v>0.60241400000000001</v></c><c r="H555" s="25"><v>0.22483300000000001</v></c><c r="I555" s="17"><v>7.7913699999999997E-3</v></c><c r="J555" s="16" t="s"><v>3409</v></c></row><row r="556" spans="1:10" x14ac:dyDescent="0.3"><c r="A556" s="16" t="s"><v>3360</v></c><c r="B556" s="16" t="s"><v>3361</v></c><c r="C556" s="16" t="s"><v>3498</v></c><c r="D556" s="24"><v>-838634</v></c><c r="E556" s="17"><v>13</v></c><c r="F556" s="25"><v>1.5700499999999999E-2</v></c><c r="G556" s="25"><v>0.64333600000000002</v></c><c r="H556" s="25"><v>0.16133700000000001</v></c><c r="I556" s="43"><v>8.1437499999999994E-5</v></c><c r="J556" s="16" t="s"><v>3391</v></c></row><row r="557" spans="1:10" x14ac:dyDescent="0.3"><c r="A557" s="16" t="s"><v>3360</v></c><c r="B557" s="16" t="s"><v>3361</v></c><c r="C557" s="16" t="s"><v>5429</v></c><c r="D557" s="24"><v>-838396</v></c><c r="E557" s="17"><v>27</v></c><c r="F557" s="25"><v>9.6026500000000001E-2</v></c><c r="G557" s="25"><v>0.243591</v></c><c r="H557" s="25"><v>7.5122400000000006E-2</v></c><c r="I557" s="17"><v>1.55035E-3</v></c><c r="J557" s="16" t="s"><v>3438</v></c></row><row r="558" spans="1:10" x14ac:dyDescent="0.3"><c r="A558" s="16" t="s"><v>3360</v></c><c r="B558" s="16" t="s"><v>3361</v></c><c r="C558" s="16" t="s"><v>6243</v></c><c r="D558" s="24"><v>-838023</v></c><c r="E558" s="17"><v>22</v></c><c r="F558" s="25"><v>5.9113300000000001E-2</v></c><c r="G558" s="25"><v>-0.29676999999999998</v></c><c r="H558" s="25"><v>9.4764100000000004E-2</v></c><c r="I558" s="17"><v>2.0546499999999999E-3</v></c><c r="J558" s="16" t="s"><v>3393</v></c></row><row r="559" spans="1:10" x14ac:dyDescent="0.3"><c r="A559" s="16" t="s"><v>3360</v></c><c r="B559" s="16" t="s"><v>3361</v></c><c r="C559" s="16" t="s"><v>6243</v></c><c r="D559" s="24"><v>-838023</v></c><c r="E559" s="17"><v>32</v></c><c r="F559" s="25"><v>4.8476499999999999E-2</v></c><c r="G559" s="25"><v>-0.27194499999999999</v></c><c r="H559" s="25"><v>9.7954600000000003E-2</v></c><c r="I559" s="17"><v>5.8522100000000001E-3</v></c><c r="J559" s="16" t="s"><v>3409</v></c></row><row r="560" spans="1:10" x14ac:dyDescent="0.3"><c r="A560" s="16" t="s"><v>3360</v></c><c r="B560" s="16" t="s"><v>3361</v></c><c r="C560" s="16" t="s"><v>6671</v></c><c r="D560" s="24"><v>-836577</v></c><c r="E560" s="17"><v>14</v></c><c r="F560" s="25"><v>1.9390600000000001E-2</v></c><c r="G560" s="25"><v>0.49005300000000002</v></c><c r="H560" s="25"><v>0.15676499999999999</v></c><c r="I560" s="17"><v>1.94907E-3</v></c><c r="J560" s="16" t="s"><v>3409</v></c></row><row r="561" spans="1:10" x14ac:dyDescent="0.3"><c r="A561" s="16" t="s"><v>3360</v></c><c r="B561" s="16" t="s"><v>3361</v></c><c r="C561" s="16" t="s"><v>6671</v></c><c r="D561" s="24"><v>-836577</v></c><c r="E561" s="17"><v>15</v></c><c r="F561" s="25"><v>2.0325200000000002E-2</v></c><c r="G561" s="25"><v>0.386631</v></c><c r="H561" s="25"><v>0.111196</v></c><c r="I561" s="17"><v>5.8148300000000004E-4</v></c><c r="J561" s="16" t="s"><v>3372</v></c></row><row r="562" spans="1:10" x14ac:dyDescent="0.3"><c r="A562" s="16" t="s"><v>3360</v></c><c r="B562" s="16" t="s"><v>3361</v></c><c r="C562" s="16" t="s"><v>6244</v></c><c r="D562" s="24"><v>-836206</v></c><c r="E562" s="17"><v>7</v></c><c r="F562" s="25"><v>1.72414E-2</v></c><c r="G562" s="25"><v>0.50937900000000003</v></c><c r="H562" s="25"><v>0.17735100000000001</v></c><c r="I562" s="17"><v>4.6093200000000001E-3</v></c><c r="J562" s="16" t="s"><v>3393</v></c></row><row r="563" spans="1:10" x14ac:dyDescent="0.3"><c r="A563" s="16" t="s"><v>3360</v></c><c r="B563" s="16" t="s"><v>3361</v></c><c r="C563" s="16" t="s"><v>6244</v></c><c r="D563" s="24"><v>-836206</v></c><c r="E563" s="17"><v>20</v></c><c r="F563" s="25"><v>2.7700800000000001E-2</v></c><c r="G563" s="25"><v>0.43120700000000001</v></c><c r="H563" s="25"><v>0.131997</v></c><c r="I563" s="17"><v>1.21652E-3</v></c><c r="J563" s="16" t="s"><v>3409</v></c></row><row r="564" spans="1:10" x14ac:dyDescent="0.3"><c r="A564" s="16" t="s"><v>3360</v></c><c r="B564" s="16" t="s"><v>3361</v></c><c r="C564" s="16" t="s"><v>6805</v></c><c r="D564" s="24"><v>-836162</v></c><c r="E564" s="17"><v>33</v></c><c r="F564" s="25"><v>7.4999999999999997E-2</v></c><c r="G564" s="25"><v>0.49179</v></c><c r="H564" s="25"><v>0.143127</v></c><c r="I564" s="17"><v>7.3048099999999995E-4</v></c><c r="J564" s="16" t="s"><v>3369</v></c></row><row r="565" spans="1:10" x14ac:dyDescent="0.3"><c r="A565" s="16" t="s"><v>3360</v></c><c r="B565" s="16" t="s"><v>3361</v></c><c r="C565" s="16" t="s"><v>6519</v></c><c r="D565" s="24"><v>-835473</v></c><c r="E565" s="17"><v>72</v></c><c r="F565" s="25"><v>9.9216700000000005E-2</v></c><c r="G565" s="25"><v>0.14538499999999999</v></c><c r="H565" s="25"><v>5.4787099999999998E-2</v></c><c r="I565" s="17"><v>8.3654599999999999E-3</v></c><c r="J565" s="16" t="s"><v>3381</v></c></row><row r="566" spans="1:10" x14ac:dyDescent="0.3"><c r="A566" s="16" t="s"><v>3360</v></c><c r="B566" s="16" t="s"><v>3361</v></c><c r="C566" s="16" t="s"><v>6519</v></c><c r="D566" s="24"><v>-835473</v></c><c r="E566" s="17"><v>63</v></c><c r="F566" s="25"><v>9.4182799999999997E-2</v></c><c r="G566" s="25"><v>0.21471599999999999</v></c><c r="H566" s="25"><v>7.27217E-2</v></c><c r="I566" s="17"><v>3.4054599999999999E-3</v></c><c r="J566" s="16" t="s"><v>3409</v></c></row><row r="567" spans="1:10" x14ac:dyDescent="0.3"><c r="A567" s="16" t="s"><v>3360</v></c><c r="B567" s="16" t="s"><v>3361</v></c><c r="C567" s="16" t="s"><v>6519</v></c><c r="D567" s="24"><v>-835473</v></c><c r="E567" s="17"><v>33</v></c><c r="F567" s="25"><v>7.9545500000000005E-2</v></c><c r="G567" s="25"><v>0.43092900000000001</v></c><c r="H567" s="25"><v>0.13215099999999999</v></c><c r="I567" s="17"><v>1.3247000000000001E-3</v></c><c r="J567" s="16" t="s"><v>3369</v></c></row><row r="568" spans="1:10" x14ac:dyDescent="0.3"><c r="A568" s="16" t="s"><v>3360</v></c><c r="B568" s="16" t="s"><v>3361</v></c><c r="C568" s="16" t="s"><v>6672</v></c><c r="D568" s="24"><v>-834977</v></c><c r="E568" s="17"><v>60</v></c><c r="F568" s="25"><v>9.0529200000000004E-2</v></c><c r="G568" s="25"><v>0.23496800000000001</v></c><c r="H568" s="25"><v>7.3988600000000002E-2</v></c><c r="I568" s="17"><v>1.65336E-3</v></c><c r="J568" s="16" t="s"><v>3409</v></c></row><row r="569" spans="1:10" x14ac:dyDescent="0.3"><c r="A569" s="16" t="s"><v>3360</v></c><c r="B569" s="16" t="s"><v>3361</v></c><c r="C569" s="16" t="s"><v>6672</v></c><c r="D569" s="24"><v>-834977</v></c><c r="E569" s="17"><v>34</v></c><c r="F569" s="25"><v>7.9908699999999999E-2</v></c><c r="G569" s="25"><v>0.417742</v></c><c r="H569" s="25"><v>0.13708600000000001</v></c><c r="I569" s="17"><v>2.65074E-3</v></c><c r="J569" s="16" t="s"><v>3369</v></c></row><row r="570" spans="1:10" x14ac:dyDescent="0.3"><c r="A570" s="16" t="s"><v>3360</v></c><c r="B570" s="16" t="s"><v>3361</v></c><c r="C570" s="16" t="s"><v>7285</v></c><c r="D570" s="24"><v>-834873</v></c><c r="E570" s="17"><v>6</v></c><c r="F570" s="25"><v>8.1300799999999996E-3</v></c><c r="G570" s="25"><v>0.54524399999999995</v></c><c r="H570" s="25"><v>0.17483599999999999</v></c><c r="I570" s="17"><v>1.9922999999999998E-3</v></c><c r="J570" s="16" t="s"><v>3372</v></c></row><row r="571" spans="1:10" x14ac:dyDescent="0.3"><c r="A571" s="16" t="s"><v>3360</v></c><c r="B571" s="16" t="s"><v>3361</v></c><c r="C571" s="16" t="s"><v>6806</v></c><c r="D571" s="24"><v>-834075</v></c><c r="E571" s="17"><v>35</v></c><c r="F571" s="25"><v>8.2191799999999995E-2</v></c><c r="G571" s="25"><v>0.456735</v></c><c r="H571" s="25"><v>0.13565099999999999</v></c><c r="I571" s="17"><v>9.2626399999999999E-4</v></c><c r="J571" s="16" t="s"><v>3369</v></c></row><row r="572" spans="1:10" x14ac:dyDescent="0.3"><c r="A572" s="16" t="s"><v>3360</v></c><c r="B572" s="16" t="s"><v>3361</v></c><c r="C572" s="16" t="s"><v>5622</v></c><c r="D572" s="24"><v>-833063</v></c><c r="E572" s="17"><v>16</v></c><c r="F572" s="25"><v>6.8000000000000005E-2</v></c><c r="G572" s="25"><v>0.260156</v></c><c r="H572" s="25"><v>9.6392699999999998E-2</v></c><c r="I572" s="17"><v>8.1315799999999994E-3</v></c><c r="J572" s="16" t="s"><v>3434</v></c></row><row r="573" spans="1:10" x14ac:dyDescent="0.3"><c r="A573" s="16" t="s"><v>3360</v></c><c r="B573" s="16" t="s"><v>3361</v></c><c r="C573" s="16" t="s"><v>5622</v></c><c r="D573" s="24"><v>-833063</v></c><c r="E573" s="17"><v>17</v></c><c r="F573" s="25"><v>6.6176499999999999E-2</v></c><c r="G573" s="25"><v>0.53285800000000005</v></c><c r="H573" s="25"><v>0.16853299999999999</v></c><c r="I573" s="17"><v>2.00965E-3</v></c><c r="J573" s="16" t="s"><v>3420</v></c></row><row r="574" spans="1:10" x14ac:dyDescent="0.3"><c r="A574" s="16" t="s"><v>3360</v></c><c r="B574" s="16" t="s"><v>3361</v></c><c r="C574" s="16" t="s"><v>5622</v></c><c r="D574" s="24"><v>-833063</v></c><c r="E574" s="17"><v>10</v></c><c r="F574" s="25"><v>6.8750000000000006E-2</v></c><c r="G574" s="25"><v>0.42809700000000001</v></c><c r="H574" s="25"><v>0.15535499999999999</v></c><c r="I574" s="17"><v>7.8156900000000001E-3</v></c><c r="J574" s="16" t="s"><v>3428</v></c></row><row r="575" spans="1:10" x14ac:dyDescent="0.3"><c r="A575" s="16" t="s"><v>3360</v></c><c r="B575" s="16" t="s"><v>3361</v></c><c r="C575" s="16" t="s"><v>5622</v></c><c r="D575" s="24"><v>-833063</v></c><c r="E575" s="17"><v>38</v></c><c r="F575" s="25"><v>5.4469299999999998E-2</v></c><c r="G575" s="25"><v>0.25950600000000001</v></c><c r="H575" s="25"><v>8.8158799999999996E-2</v></c><c r="I575" s="17"><v>3.5053100000000002E-3</v></c><c r="J575" s="16" t="s"><v>3388</v></c></row><row r="576" spans="1:10" x14ac:dyDescent="0.3"><c r="A576" s="16" t="s"><v>3360</v></c><c r="B576" s="16" t="s"><v>3361</v></c><c r="C576" s="16" t="s"><v>5622</v></c><c r="D576" s="24"><v>-833063</v></c><c r="E576" s="17"><v>42</v></c><c r="F576" s="25"><v>5.95568E-2</v></c><c r="G576" s="25"><v>0.41137400000000002</v></c><c r="H576" s="25"><v>9.2379799999999998E-2</v></c><c r="I576" s="43"><v>1.2037200000000001E-5</v></c><c r="J576" s="16" t="s"><v>3409</v></c></row><row r="577" spans="1:10" x14ac:dyDescent="0.3"><c r="A577" s="16" t="s"><v>3360</v></c><c r="B577" s="16" t="s"><v>3361</v></c><c r="C577" s="16" t="s"><v>5622</v></c><c r="D577" s="24"><v>-833063</v></c><c r="E577" s="17"><v>24</v></c><c r="F577" s="25"><v>5.6818199999999999E-2</v></c><c r="G577" s="25"><v>0.52703500000000003</v></c><c r="H577" s="25"><v>0.16649</v></c><c r="I577" s="17"><v>1.8132700000000001E-3</v></c><c r="J577" s="16" t="s"><v>3369</v></c></row><row r="578" spans="1:10" x14ac:dyDescent="0.3"><c r="A578" s="16" t="s"><v>3360</v></c><c r="B578" s="16" t="s"><v>3361</v></c><c r="C578" s="16" t="s"><v>5622</v></c><c r="D578" s="24"><v>-833063</v></c><c r="E578" s="17"><v>41</v></c><c r="F578" s="25"><v>6.2686599999999995E-2</v></c><c r="G578" s="25"><v>0.32573099999999999</v></c><c r="H578" s="25"><v>0.102173</v></c><c r="I578" s="17"><v>1.59312E-3</v></c><c r="J578" s="16" t="s"><v>3397</v></c></row><row r="579" spans="1:10" x14ac:dyDescent="0.3"><c r="A579" s="16" t="s"><v>3360</v></c><c r="B579" s="16" t="s"><v>3361</v></c><c r="C579" s="16" t="s"><v>5622</v></c><c r="D579" s="24"><v>-833063</v></c><c r="E579" s="17"><v>50</v></c><c r="F579" s="25"><v>6.1594200000000002E-2</v></c><c r="G579" s="25"><v>0.250583</v></c><c r="H579" s="25"><v>9.2702699999999999E-2</v></c><c r="I579" s="17"><v>7.2080800000000004E-3</v></c><c r="J579" s="16" t="s"><v>3391</v></c></row><row r="580" spans="1:10" x14ac:dyDescent="0.3"><c r="A580" s="16" t="s"><v>3360</v></c><c r="B580" s="16" t="s"><v>3361</v></c><c r="C580" s="16" t="s"><v>5622</v></c><c r="D580" s="24"><v>-833063</v></c><c r="E580" s="17"><v>12</v></c><c r="F580" s="25"><v>4.9180300000000003E-2</v></c><c r="G580" s="25"><v>0.314724</v></c><c r="H580" s="25"><v>0.10442700000000001</v></c><c r="I580" s="17"><v>3.2689699999999999E-3</v></c><c r="J580" s="16" t="s"><v>3390</v></c></row><row r="581" spans="1:10" x14ac:dyDescent="0.3"><c r="A581" s="16" t="s"><v>3360</v></c><c r="B581" s="16" t="s"><v>3361</v></c><c r="C581" s="16" t="s"><v>5622</v></c><c r="D581" s="24"><v>-833063</v></c><c r="E581" s="17"><v>40</v></c><c r="F581" s="25"><v>5.4200499999999999E-2</v></c><c r="G581" s="25"><v>0.227021</v></c><c r="H581" s="25"><v>7.5153399999999995E-2</v></c><c r="I581" s="17"><v>2.7369400000000002E-3</v></c><c r="J581" s="16" t="s"><v>3372</v></c></row><row r="582" spans="1:10" x14ac:dyDescent="0.3"><c r="A582" s="16" t="s"><v>3360</v></c><c r="B582" s="16" t="s"><v>3361</v></c><c r="C582" s="16" t="s"><v>6520</v></c><c r="D582" s="24"><v>-832316</v></c><c r="E582" s="17"><v>70</v></c><c r="F582" s="25"><v>9.5300300000000004E-2</v></c><c r="G582" s="25"><v>0.155971</v></c><c r="H582" s="25"><v>5.63911E-2</v></c><c r="I582" s="17"><v>6.0110399999999996E-3</v></c><c r="J582" s="16" t="s"><v>3381</v></c></row><row r="583" spans="1:10" x14ac:dyDescent="0.3"><c r="A583" s="16" t="s"><v>3360</v></c><c r="B583" s="16" t="s"><v>3361</v></c><c r="C583" s="16" t="s"><v>6520</v></c><c r="D583" s="24"><v>-832316</v></c><c r="E583" s="17"><v>61</v></c><c r="F583" s="25"><v>9.0027700000000002E-2</v></c><c r="G583" s="25"><v>0.20865400000000001</v></c><c r="H583" s="25"><v>7.5154600000000002E-2</v></c><c r="I583" s="17"><v>5.8503399999999999E-3</v></c><c r="J583" s="16" t="s"><v>3409</v></c></row><row r="584" spans="1:10" x14ac:dyDescent="0.3"><c r="A584" s="16" t="s"><v>3360</v></c><c r="B584" s="16" t="s"><v>3361</v></c><c r="C584" s="16" t="s"><v>6520</v></c><c r="D584" s="24"><v>-832316</v></c><c r="E584" s="17"><v>33</v></c><c r="F584" s="25"><v>7.9545500000000005E-2</v></c><c r="G584" s="25"><v>0.43092900000000001</v></c><c r="H584" s="25"><v>0.13215099999999999</v></c><c r="I584" s="17"><v>1.3247000000000001E-3</v></c><c r="J584" s="16" t="s"><v>3369</v></c></row><row r="585" spans="1:10" x14ac:dyDescent="0.3"><c r="A585" s="16" t="s"><v>3360</v></c><c r="B585" s="16" t="s"><v>3361</v></c><c r="C585" s="16" t="s"><v>6673</v></c><c r="D585" s="24"><v>-832123</v></c><c r="E585" s="17"><v>11</v></c><c r="F585" s="25"><v>1.5235500000000001E-2</v></c><c r="G585" s="25"><v>0.52555700000000005</v></c><c r="H585" s="25"><v>0.17369499999999999</v></c><c r="I585" s="17"><v>2.6995000000000001E-3</v></c><c r="J585" s="16" t="s"><v>3409</v></c></row><row r="586" spans="1:10" x14ac:dyDescent="0.3"><c r="A586" s="16" t="s"><v>3360</v></c><c r="B586" s="16" t="s"><v>3361</v></c><c r="C586" s="16" t="s"><v>3499</v></c><c r="D586" s="24"><v>-831453</v></c><c r="E586" s="17"><v>105</v></c><c r="F586" s="25"><v>0.14675299999999999</v></c><c r="G586" s="25"><v>0.173041</v></c><c r="H586" s="25"><v>6.4974799999999999E-2</v></c><c r="I586" s="17"><v>8.1340700000000002E-3</v></c><c r="J586" s="16" t="s"><v>3384</v></c></row><row r="587" spans="1:10" x14ac:dyDescent="0.3"><c r="A587" s="16" t="s"><v>3360</v></c><c r="B587" s="16" t="s"><v>3361</v></c><c r="C587" s="16" t="s"><v>3499</v></c><c r="D587" s="24"><v>-831453</v></c><c r="E587" s="17"><v>34</v></c><c r="F587" s="25"><v>0.152</v></c><c r="G587" s="25"><v>0.167495</v></c><c r="H587" s="25"><v>6.2713199999999997E-2</v></c><c r="I587" s="17"><v>8.7957499999999997E-3</v></c><c r="J587" s="16" t="s"><v>3434</v></c></row><row r="588" spans="1:10" x14ac:dyDescent="0.3"><c r="A588" s="16" t="s"><v>3360</v></c><c r="B588" s="16" t="s"><v>3361</v></c><c r="C588" s="16" t="s"><v>3499</v></c><c r="D588" s="24"><v>-831453</v></c><c r="E588" s="17"><v>35</v></c><c r="F588" s="25"><v>0.16239300000000001</v></c><c r="G588" s="25"><v>0.30510599999999999</v></c><c r="H588" s="25"><v>0.105223</v></c><c r="I588" s="17"><v>4.6409900000000002E-3</v></c><c r="J588" s="16" t="s"><v>3406</v></c></row><row r="589" spans="1:10" x14ac:dyDescent="0.3"><c r="A589" s="16" t="s"><v>3360</v></c><c r="B589" s="16" t="s"><v>3361</v></c><c r="C589" s="16" t="s"><v>3499</v></c><c r="D589" s="24"><v>-831453</v></c><c r="E589" s="17"><v>86</v></c><c r="F589" s="25"><v>0.13547500000000001</v></c><c r="G589" s="25"><v>0.17205100000000001</v></c><c r="H589" s="25"><v>5.5843700000000003E-2</v></c><c r="I589" s="17"><v>2.2608400000000001E-3</v></c><c r="J589" s="16" t="s"><v>3388</v></c></row><row r="590" spans="1:10" x14ac:dyDescent="0.3"><c r="A590" s="16" t="s"><v>3360</v></c><c r="B590" s="16" t="s"><v>3361</v></c><c r="C590" s="16" t="s"><v>3499</v></c><c r="D590" s="24"><v>-831453</v></c><c r="E590" s="17"><v>95</v></c><c r="F590" s="25"><v>0.14958399999999999</v></c><c r="G590" s="25"><v>0.24895800000000001</v></c><c r="H590" s="25"><v>5.7238499999999998E-2</v></c><c r="I590" s="43"><v>1.8839100000000001E-5</v></c><c r="J590" s="16" t="s"><v>3409</v></c></row><row r="591" spans="1:10" x14ac:dyDescent="0.3"><c r="A591" s="16" t="s"><v>3360</v></c><c r="B591" s="16" t="s"><v>3361</v></c><c r="C591" s="16" t="s"><v>3499</v></c><c r="D591" s="24"><v>-831453</v></c><c r="E591" s="17"><v>49</v></c><c r="F591" s="25"><v>0.122727</v></c><c r="G591" s="25"><v>0.47606399999999999</v></c><c r="H591" s="25"><v>0.106098</v></c><c r="I591" s="43"><v>1.27392E-5</v></c><c r="J591" s="16" t="s"><v>3369</v></c></row><row r="592" spans="1:10" x14ac:dyDescent="0.3"><c r="A592" s="16" t="s"><v>3360</v></c><c r="B592" s="16" t="s"><v>3361</v></c><c r="C592" s="16" t="s"><v>3499</v></c><c r="D592" s="24"><v>-831453</v></c><c r="E592" s="17"><v>92</v></c><c r="F592" s="25"><v>0.15223900000000001</v></c><c r="G592" s="25"><v>0.236425</v></c><c r="H592" s="25"><v>6.3330899999999996E-2</v></c><c r="I592" s="17"><v>2.28559E-4</v></c><c r="J592" s="16" t="s"><v>3397</v></c></row><row r="593" spans="1:10" x14ac:dyDescent="0.3"><c r="A593" s="16" t="s"><v>3360</v></c><c r="B593" s="16" t="s"><v>3361</v></c><c r="C593" s="16" t="s"><v>3499</v></c><c r="D593" s="24"><v>-831453</v></c><c r="E593" s="17"><v>116</v></c><c r="F593" s="25"><v>0.15700500000000001</v></c><c r="G593" s="25"><v>0.162271</v></c><c r="H593" s="25"><v>5.5169000000000003E-2</v></c><c r="I593" s="17"><v>3.4872800000000002E-3</v></c><c r="J593" s="16" t="s"><v>3391</v></c></row><row r="594" spans="1:10" x14ac:dyDescent="0.3"><c r="A594" s="16" t="s"><v>3360</v></c><c r="B594" s="16" t="s"><v>3361</v></c><c r="C594" s="16" t="s"><v>3499</v></c><c r="D594" s="24"><v>-831453</v></c><c r="E594" s="17"><v>95</v></c><c r="F594" s="25"><v>0.14092099999999999</v></c><c r="G594" s="25"><v>0.14437800000000001</v></c><c r="H594" s="25"><v>4.5736499999999999E-2</v></c><c r="I594" s="17"><v>1.75657E-3</v></c><c r="J594" s="16" t="s"><v>3372</v></c></row><row r="595" spans="1:10" x14ac:dyDescent="0.3"><c r="A595" s="16" t="s"><v>3360</v></c><c r="B595" s="16" t="s"><v>3361</v></c><c r="C595" s="16" t="s"><v>7286</v></c><c r="D595" s="24"><v>-831426</v></c><c r="E595" s="17"><v>7</v></c><c r="F595" s="25"><v>9.4850899999999998E-3</v></c><c r="G595" s="25"><v>-0.46412199999999998</v></c><c r="H595" s="25"><v>0.17094899999999999</v></c><c r="I595" s="17"><v>7.0094399999999996E-3</v></c><c r="J595" s="16" t="s"><v>3372</v></c></row><row r="596" spans="1:10" x14ac:dyDescent="0.3"><c r="A596" s="16" t="s"><v>3360</v></c><c r="B596" s="16" t="s"><v>3361</v></c><c r="C596" s="16" t="s"><v>5207</v></c><c r="D596" s="24"><v>-830893</v></c><c r="E596" s="17"><v>36</v></c><c r="F596" s="25"><v>6.92884E-2</v></c><c r="G596" s="25"><v>0.222002</v></c><c r="H596" s="25"><v>8.3722900000000003E-2</v></c><c r="I596" s="17"><v>8.6071700000000008E-3</v></c><c r="J596" s="16" t="s"><v>3435</v></c></row><row r="597" spans="1:10" x14ac:dyDescent="0.3"><c r="A597" s="16" t="s"><v>3360</v></c><c r="B597" s="16" t="s"><v>3361</v></c><c r="C597" s="16" t="s"><v>5207</v></c><c r="D597" s="24"><v>-830893</v></c><c r="E597" s="17"><v>31</v></c><c r="F597" s="25"><v>0.105263</v></c><c r="G597" s="25"><v>0.20197599999999999</v></c><c r="H597" s="25"><v>7.5192499999999995E-2</v></c><c r="I597" s="17"><v>8.2993700000000004E-3</v></c><c r="J597" s="16" t="s"><v>3438</v></c></row><row r="598" spans="1:10" x14ac:dyDescent="0.3"><c r="A598" s="16" t="s"><v>3360</v></c><c r="B598" s="16" t="s"><v>3361</v></c><c r="C598" s="16" t="s"><v>5623</v></c><c r="D598" s="24"><v>-829411</v></c><c r="E598" s="17"><v>16</v></c><c r="F598" s="25"><v>6.8000000000000005E-2</v></c><c r="G598" s="25"><v>0.260156</v></c><c r="H598" s="25"><v>9.6392699999999998E-2</v></c><c r="I598" s="17"><v>8.1315799999999994E-3</v></c><c r="J598" s="16" t="s"><v>3434</v></c></row><row r="599" spans="1:10" x14ac:dyDescent="0.3"><c r="A599" s="16" t="s"><v>3360</v></c><c r="B599" s="16" t="s"><v>3361</v></c><c r="C599" s="16" t="s"><v>5623</v></c><c r="D599" s="24"><v>-829411</v></c><c r="E599" s="17"><v>17</v></c><c r="F599" s="25"><v>6.7164199999999993E-2</v></c><c r="G599" s="25"><v>0.54081299999999999</v></c><c r="H599" s="25"><v>0.16900000000000001</v></c><c r="I599" s="17"><v>1.77987E-3</v></c><c r="J599" s="16" t="s"><v>3420</v></c></row><row r="600" spans="1:10" x14ac:dyDescent="0.3"><c r="A600" s="16" t="s"><v>3360</v></c><c r="B600" s="16" t="s"><v>3361</v></c><c r="C600" s="16" t="s"><v>5623</v></c><c r="D600" s="24"><v>-829411</v></c><c r="E600" s="17"><v>10</v></c><c r="F600" s="25"><v>6.9620299999999996E-2</v></c><c r="G600" s="25"><v>0.433867</v></c><c r="H600" s="25"><v>0.15590899999999999</v></c><c r="I600" s="17"><v>7.2609299999999996E-3</v></c><c r="J600" s="16" t="s"><v>3428</v></c></row><row r="601" spans="1:10" x14ac:dyDescent="0.3"><c r="A601" s="16" t="s"><v>3360</v></c><c r="B601" s="16" t="s"><v>3361</v></c><c r="C601" s="16" t="s"><v>5623</v></c><c r="D601" s="24"><v>-829411</v></c><c r="E601" s="17"><v>37</v></c><c r="F601" s="25"><v>5.3221299999999999E-2</v></c><c r="G601" s="25"><v>0.25479099999999999</v></c><c r="H601" s="25"><v>8.9207700000000001E-2</v></c><c r="I601" s="17"><v>4.5968800000000002E-3</v></c><c r="J601" s="16" t="s"><v>3388</v></c></row><row r="602" spans="1:10" x14ac:dyDescent="0.3"><c r="A602" s="16" t="s"><v>3360</v></c><c r="B602" s="16" t="s"><v>3361</v></c><c r="C602" s="16" t="s"><v>5623</v></c><c r="D602" s="24"><v>-829411</v></c><c r="E602" s="17"><v>40</v></c><c r="F602" s="25"><v>5.7103099999999997E-2</v></c><c r="G602" s="25"><v>0.40407500000000002</v></c><c r="H602" s="25"><v>9.4713500000000006E-2</v></c><c r="I602" s="43"><v>2.6829799999999998E-5</v></c><c r="J602" s="16" t="s"><v>3409</v></c></row><row r="603" spans="1:10" x14ac:dyDescent="0.3"><c r="A603" s="16" t="s"><v>3360</v></c><c r="B603" s="16" t="s"><v>3361</v></c><c r="C603" s="16" t="s"><v>5623</v></c><c r="D603" s="24"><v>-829411</v></c><c r="E603" s="17"><v>24</v></c><c r="F603" s="25"><v>5.7077599999999999E-2</v></c><c r="G603" s="25"><v>0.53031099999999998</v></c><c r="H603" s="25"><v>0.16686500000000001</v></c><c r="I603" s="17"><v>1.74074E-3</v></c><c r="J603" s="16" t="s"><v>3369</v></c></row><row r="604" spans="1:10" x14ac:dyDescent="0.3"><c r="A604" s="16" t="s"><v>3360</v></c><c r="B604" s="16" t="s"><v>3361</v></c><c r="C604" s="16" t="s"><v>5623</v></c><c r="D604" s="24"><v>-829411</v></c><c r="E604" s="17"><v>39</v></c><c r="F604" s="25"><v>6.0241000000000003E-2</v></c><c r="G604" s="25"><v>0.29186699999999999</v></c><c r="H604" s="25"><v>0.105126</v></c><c r="I604" s="17"><v>5.86375E-3</v></c><c r="J604" s="16" t="s"><v>3397</v></c></row><row r="605" spans="1:10" x14ac:dyDescent="0.3"><c r="A605" s="16" t="s"><v>3360</v></c><c r="B605" s="16" t="s"><v>3361</v></c><c r="C605" s="16" t="s"><v>5623</v></c><c r="D605" s="24"><v>-829411</v></c><c r="E605" s="17"><v>48</v></c><c r="F605" s="25"><v>5.9465999999999998E-2</v></c><c r="G605" s="25"><v>0.262714</v></c><c r="H605" s="25"><v>9.4679399999999997E-2</v></c><c r="I605" s="17"><v>5.8229900000000001E-3</v></c><c r="J605" s="16" t="s"><v>3391</v></c></row><row r="606" spans="1:10" x14ac:dyDescent="0.3"><c r="A606" s="16" t="s"><v>3360</v></c><c r="B606" s="16" t="s"><v>3361</v></c><c r="C606" s="16" t="s"><v>5623</v></c><c r="D606" s="24"><v>-829411</v></c><c r="E606" s="17"><v>11</v></c><c r="F606" s="25"><v>4.5081999999999997E-2</v></c><c r="G606" s="25"><v>0.28770099999999998</v></c><c r="H606" s="25"><v>0.108753</v></c><c r="I606" s="17"><v>9.4760299999999999E-3</v></c><c r="J606" s="16" t="s"><v>3390</v></c></row><row r="607" spans="1:10" x14ac:dyDescent="0.3"><c r="A607" s="16" t="s"><v>3360</v></c><c r="B607" s="16" t="s"><v>3361</v></c><c r="C607" s="16" t="s"><v>5623</v></c><c r="D607" s="24"><v>-829411</v></c><c r="E607" s="17"><v>40</v></c><c r="F607" s="25"><v>5.44959E-2</v></c><c r="G607" s="25"><v>0.22884399999999999</v></c><c r="H607" s="25"><v>7.5157199999999993E-2</v></c><c r="I607" s="17"><v>2.5328799999999999E-3</v></c><c r="J607" s="16" t="s"><v>3372</v></c></row><row r="608" spans="1:10" x14ac:dyDescent="0.3"><c r="A608" s="16" t="s"><v>3360</v></c><c r="B608" s="16" t="s"><v>3361</v></c><c r="C608" s="16" t="s"><v>5624</v></c><c r="D608" s="24"><v>-829390</v></c><c r="E608" s="17"><v>56</v></c><c r="F608" s="25"><v>0.27600000000000002</v></c><c r="G608" s="25"><v>0.152728</v></c><c r="H608" s="25"><v>5.5620000000000003E-2</v></c><c r="I608" s="17"><v>7.1225999999999998E-3</v></c><c r="J608" s="16" t="s"><v>3434</v></c></row><row r="609" spans="1:10" x14ac:dyDescent="0.3"><c r="A609" s="16" t="s"><v>3360</v></c><c r="B609" s="16" t="s"><v>3361</v></c><c r="C609" s="16" t="s"><v>5624</v></c><c r="D609" s="24"><v>-829390</v></c><c r="E609" s="17"><v>149</v></c><c r="F609" s="25"><v>0.25419000000000003</v></c><c r="G609" s="25"><v>0.16248399999999999</v></c><c r="H609" s="25"><v>4.6726999999999998E-2</v></c><c r="I609" s="17"><v>5.8379199999999997E-4</v></c><c r="J609" s="16" t="s"><v>3388</v></c></row><row r="610" spans="1:10" x14ac:dyDescent="0.3"><c r="A610" s="16" t="s"><v>3360</v></c><c r="B610" s="16" t="s"><v>3361</v></c><c r="C610" s="16" t="s"><v>5624</v></c><c r="D610" s="24"><v>-829390</v></c><c r="E610" s="17"><v>168</v></c><c r="F610" s="25"><v>0.26240200000000002</v></c><c r="G610" s="25"><v>0.114673</v></c><c r="H610" s="25"><v>4.0059200000000003E-2</v></c><c r="I610" s="17"><v>4.4824900000000004E-3</v></c><c r="J610" s="16" t="s"><v>3381</v></c></row><row r="611" spans="1:10" x14ac:dyDescent="0.3"><c r="A611" s="16" t="s"><v>3360</v></c><c r="B611" s="16" t="s"><v>3361</v></c><c r="C611" s="16" t="s"><v>5624</v></c><c r="D611" s="24"><v>-829390</v></c><c r="E611" s="17"><v>153</v></c><c r="F611" s="25"><v>0.25623299999999999</v></c><c r="G611" s="25"><v>0.21767600000000001</v></c><c r="H611" s="25"><v>4.9188599999999999E-2</v></c><c r="I611" s="43"><v>1.35827E-5</v></c><c r="J611" s="16" t="s"><v>3409</v></c></row><row r="612" spans="1:10" x14ac:dyDescent="0.3"><c r="A612" s="16" t="s"><v>3360</v></c><c r="B612" s="16" t="s"><v>3361</v></c><c r="C612" s="16" t="s"><v>5624</v></c><c r="D612" s="24"><v>-829390</v></c><c r="E612" s="17"><v>94</v></c><c r="F612" s="25"><v>0.25909100000000002</v></c><c r="G612" s="25"><v>0.31191600000000003</v></c><c r="H612" s="25"><v>9.2317099999999999E-2</v></c><c r="I612" s="17"><v>8.8977200000000005E-4</v></c><c r="J612" s="16" t="s"><v>3369</v></c></row><row r="613" spans="1:10" x14ac:dyDescent="0.3"><c r="A613" s="16" t="s"><v>3360</v></c><c r="B613" s="16" t="s"><v>3361</v></c><c r="C613" s="16" t="s"><v>5624</v></c><c r="D613" s="24"><v>-829390</v></c><c r="E613" s="17"><v>151</v></c><c r="F613" s="25"><v>0.26567200000000002</v></c><c r="G613" s="25"><v>0.21584800000000001</v></c><c r="H613" s="25"><v>5.7663199999999998E-2</v></c><c r="I613" s="17"><v>2.20001E-4</v></c><c r="J613" s="16" t="s"><v>3397</v></c></row><row r="614" spans="1:10" x14ac:dyDescent="0.3"><c r="A614" s="16" t="s"><v>3360</v></c><c r="B614" s="16" t="s"><v>3361</v></c><c r="C614" s="16" t="s"><v>5624</v></c><c r="D614" s="24"><v>-829390</v></c><c r="E614" s="17"><v>184</v></c><c r="F614" s="25"><v>0.275362</v></c><c r="G614" s="25"><v>0.14274999999999999</v></c><c r="H614" s="25"><v>4.7897299999999997E-2</v></c><c r="I614" s="17"><v>3.0825399999999999E-3</v></c><c r="J614" s="16" t="s"><v>3391</v></c></row><row r="615" spans="1:10" x14ac:dyDescent="0.3"><c r="A615" s="16" t="s"><v>3360</v></c><c r="B615" s="16" t="s"><v>3361</v></c><c r="C615" s="16" t="s"><v>5625</v></c><c r="D615" s="24"><v>-829220</v></c><c r="E615" s="17"><v>56</v></c><c r="F615" s="25"><v>0.27600000000000002</v></c><c r="G615" s="25"><v>0.152728</v></c><c r="H615" s="25"><v>5.5620000000000003E-2</v></c><c r="I615" s="17"><v>7.1225999999999998E-3</v></c><c r="J615" s="16" t="s"><v>3434</v></c></row><row r="616" spans="1:10" x14ac:dyDescent="0.3"><c r="A616" s="16" t="s"><v>3360</v></c><c r="B616" s="16" t="s"><v>3361</v></c><c r="C616" s="16" t="s"><v>5625</v></c><c r="D616" s="24"><v>-829220</v></c><c r="E616" s="17"><v>149</v></c><c r="F616" s="25"><v>0.25419000000000003</v></c><c r="G616" s="25"><v>0.16248399999999999</v></c><c r="H616" s="25"><v>4.6726999999999998E-2</v></c><c r="I616" s="17"><v>5.8379199999999997E-4</v></c><c r="J616" s="16" t="s"><v>3388</v></c></row><row r="617" spans="1:10" x14ac:dyDescent="0.3"><c r="A617" s="16" t="s"><v>3360</v></c><c r="B617" s="16" t="s"><v>3361</v></c><c r="C617" s="16" t="s"><v>5625</v></c><c r="D617" s="24"><v>-829220</v></c><c r="E617" s="17"><v>168</v></c><c r="F617" s="25"><v>0.26240200000000002</v></c><c r="G617" s="25"><v>0.114673</v></c><c r="H617" s="25"><v>4.0059200000000003E-2</v></c><c r="I617" s="17"><v>4.4824900000000004E-3</v></c><c r="J617" s="16" t="s"><v>3381</v></c></row><row r="618" spans="1:10" x14ac:dyDescent="0.3"><c r="A618" s="16" t="s"><v>3360</v></c><c r="B618" s="16" t="s"><v>3361</v></c><c r="C618" s="16" t="s"><v>5625</v></c><c r="D618" s="24"><v>-829220</v></c><c r="E618" s="17"><v>153</v></c><c r="F618" s="25"><v>0.25623299999999999</v></c><c r="G618" s="25"><v>0.21767600000000001</v></c><c r="H618" s="25"><v>4.9188599999999999E-2</v></c><c r="I618" s="43"><v>1.35827E-5</v></c><c r="J618" s="16" t="s"><v>3409</v></c></row><row r="619" spans="1:10" x14ac:dyDescent="0.3"><c r="A619" s="16" t="s"><v>3360</v></c><c r="B619" s="16" t="s"><v>3361</v></c><c r="C619" s="16" t="s"><v>5625</v></c><c r="D619" s="24"><v>-829220</v></c><c r="E619" s="17"><v>94</v></c><c r="F619" s="25"><v>0.25909100000000002</v></c><c r="G619" s="25"><v>0.31191600000000003</v></c><c r="H619" s="25"><v>9.2317099999999999E-2</v></c><c r="I619" s="17"><v>8.8977200000000005E-4</v></c><c r="J619" s="16" t="s"><v>3369</v></c></row><row r="620" spans="1:10" x14ac:dyDescent="0.3"><c r="A620" s="16" t="s"><v>3360</v></c><c r="B620" s="16" t="s"><v>3361</v></c><c r="C620" s="16" t="s"><v>5625</v></c><c r="D620" s="24"><v>-829220</v></c><c r="E620" s="17"><v>151</v></c><c r="F620" s="25"><v>0.26567200000000002</v></c><c r="G620" s="25"><v>0.21584800000000001</v></c><c r="H620" s="25"><v>5.7663199999999998E-2</v></c><c r="I620" s="17"><v>2.20001E-4</v></c><c r="J620" s="16" t="s"><v>3397</v></c></row><row r="621" spans="1:10" x14ac:dyDescent="0.3"><c r="A621" s="16" t="s"><v>3360</v></c><c r="B621" s="16" t="s"><v>3361</v></c><c r="C621" s="16" t="s"><v>5625</v></c><c r="D621" s="24"><v>-829220</v></c><c r="E621" s="17"><v>184</v></c><c r="F621" s="25"><v>0.275362</v></c><c r="G621" s="25"><v>0.14274999999999999</v></c><c r="H621" s="25"><v>4.7897299999999997E-2</v></c><c r="I621" s="17"><v>3.0825399999999999E-3</v></c><c r="J621" s="16" t="s"><v>3391</v></c></row><row r="622" spans="1:10" x14ac:dyDescent="0.3"><c r="A622" s="16" t="s"><v>3360</v></c><c r="B622" s="16" t="s"><v>3361</v></c><c r="C622" s="16" t="s"><v>6521</v></c><c r="D622" s="24"><v>-828786</v></c><c r="E622" s="17"><v>70</v></c><c r="F622" s="25"><v>9.5300300000000004E-2</v></c><c r="G622" s="25"><v>0.155971</v></c><c r="H622" s="25"><v>5.63911E-2</v></c><c r="I622" s="17"><v>6.0110399999999996E-3</v></c><c r="J622" s="16" t="s"><v>3381</v></c></row><row r="623" spans="1:10" x14ac:dyDescent="0.3"><c r="A623" s="16" t="s"><v>3360</v></c><c r="B623" s="16" t="s"><v>3361</v></c><c r="C623" s="16" t="s"><v>6521</v></c><c r="D623" s="24"><v>-828786</v></c><c r="E623" s="17"><v>61</v></c><c r="F623" s="25"><v>9.0027700000000002E-2</v></c><c r="G623" s="25"><v>0.20865400000000001</v></c><c r="H623" s="25"><v>7.5154600000000002E-2</v></c><c r="I623" s="17"><v>5.8503399999999999E-3</v></c><c r="J623" s="16" t="s"><v>3409</v></c></row><row r="624" spans="1:10" x14ac:dyDescent="0.3"><c r="A624" s="16" t="s"><v>3360</v></c><c r="B624" s="16" t="s"><v>3361</v></c><c r="C624" s="16" t="s"><v>6521</v></c><c r="D624" s="24"><v>-828786</v></c><c r="E624" s="17"><v>33</v></c><c r="F624" s="25"><v>7.9545500000000005E-2</v></c><c r="G624" s="25"><v>0.43092900000000001</v></c><c r="H624" s="25"><v>0.13215099999999999</v></c><c r="I624" s="17"><v>1.3247000000000001E-3</v></c><c r="J624" s="16" t="s"><v>3369</v></c></row><row r="625" spans="1:10" x14ac:dyDescent="0.3"><c r="A625" s="16" t="s"><v>3360</v></c><c r="B625" s="16" t="s"><v>3361</v></c><c r="C625" s="16" t="s"><v>5626</v></c><c r="D625" s="24"><v>-827207</v></c><c r="E625" s="17"><v>56</v></c><c r="F625" s="25"><v>0.27600000000000002</v></c><c r="G625" s="25"><v>0.152728</v></c><c r="H625" s="25"><v>5.5620000000000003E-2</v></c><c r="I625" s="17"><v>7.1225999999999998E-3</v></c><c r="J625" s="16" t="s"><v>3434</v></c></row><row r="626" spans="1:10" x14ac:dyDescent="0.3"><c r="A626" s="16" t="s"><v>3360</v></c><c r="B626" s="16" t="s"><v>3361</v></c><c r="C626" s="16" t="s"><v>5626</v></c><c r="D626" s="24"><v>-827207</v></c><c r="E626" s="17"><v>148</v></c><c r="F626" s="25"><v>0.25350099999999998</v></c><c r="G626" s="25"><v>0.16406699999999999</v></c><c r="H626" s="25"><v>4.6857799999999998E-2</v></c><c r="I626" s="17"><v>5.3545000000000003E-4</v></c><c r="J626" s="16" t="s"><v>3388</v></c></row><row r="627" spans="1:10" x14ac:dyDescent="0.3"><c r="A627" s="16" t="s"><v>3360</v></c><c r="B627" s="16" t="s"><v>3361</v></c><c r="C627" s="16" t="s"><v>5626</v></c><c r="D627" s="24"><v>-827207</v></c><c r="E627" s="17"><v>167</v></c><c r="F627" s="25"><v>0.26178000000000001</v></c><c r="G627" s="25"><v>0.114456</v></c><c r="H627" s="25"><v>4.0080600000000001E-2</v></c><c r="I627" s="17"><v>4.5790500000000003E-3</v></c><c r="J627" s="16" t="s"><v>3381</v></c></row><row r="628" spans="1:10" x14ac:dyDescent="0.3"><c r="A628" s="16" t="s"><v>3360</v></c><c r="B628" s="16" t="s"><v>3361</v></c><c r="C628" s="16" t="s"><v>5626</v></c><c r="D628" s="24"><v>-827207</v></c><c r="E628" s="17"><v>152</v></c><c r="F628" s="25"><v>0.25555600000000001</v></c><c r="G628" s="25"><v>0.218443</v></c><c r="H628" s="25"><v>4.9285200000000001E-2</v></c><c r="I628" s="43"><v>1.3182E-5</v></c><c r="J628" s="16" t="s"><v>3409</v></c></row><row r="629" spans="1:10" x14ac:dyDescent="0.3"><c r="A629" s="16" t="s"><v>3360</v></c><c r="B629" s="16" t="s"><v>3361</v></c><c r="C629" s="16" t="s"><v>5626</v></c><c r="D629" s="24"><v>-827207</v></c><c r="E629" s="17"><v>94</v></c><c r="F629" s="25"><v>0.25909100000000002</v></c><c r="G629" s="25"><v>0.31191600000000003</v></c><c r="H629" s="25"><v>9.2317099999999999E-2</v></c><c r="I629" s="17"><v>8.8977200000000005E-4</v></c><c r="J629" s="16" t="s"><v>3369</v></c></row><row r="630" spans="1:10" x14ac:dyDescent="0.3"><c r="A630" s="16" t="s"><v>3360</v></c><c r="B630" s="16" t="s"><v>3361</v></c><c r="C630" s="16" t="s"><v>5626</v></c><c r="D630" s="24"><v>-827207</v></c><c r="E630" s="17"><v>150</v></c><c r="F630" s="25"><v>0.26496999999999998</v></c><c r="G630" s="25"><v>0.220278</v></c><c r="H630" s="25"><v>5.7659599999999998E-2</v></c><c r="I630" s="17"><v>1.63857E-4</v></c><c r="J630" s="16" t="s"><v>3397</v></c></row><row r="631" spans="1:10" x14ac:dyDescent="0.3"><c r="A631" s="16" t="s"><v>3360</v></c><c r="B631" s="16" t="s"><v>3361</v></c><c r="C631" s="16" t="s"><v>5626</v></c><c r="D631" s="24"><v>-827207</v></c><c r="E631" s="17"><v>184</v></c><c r="F631" s="25"><v>0.275362</v></c><c r="G631" s="25"><v>0.14274999999999999</v></c><c r="H631" s="25"><v>4.7897299999999997E-2</v></c><c r="I631" s="17"><v>3.0825399999999999E-3</v></c><c r="J631" s="16" t="s"><v>3391</v></c></row><row r="632" spans="1:10" x14ac:dyDescent="0.3"><c r="A632" s="16" t="s"><v>3360</v></c><c r="B632" s="16" t="s"><v>3361</v></c><c r="C632" s="16" t="s"><v>3500</v></c><c r="D632" s="24"><v>-826838</v></c><c r="E632" s="17"><v>19</v></c><c r="F632" s="25"><v>2.4675300000000001E-2</v></c><c r="G632" s="25"><v>0.68005000000000004</v></c><c r="H632" s="25"><v>0.13827600000000001</v></c><c r="I632" s="43"><v>1.4040400000000001E-6</v></c><c r="J632" s="16" t="s"><v>3384</v></c></row><row r="633" spans="1:10" x14ac:dyDescent="0.3"><c r="A633" s="16" t="s"><v>3360</v></c><c r="B633" s="16" t="s"><v>3361</v></c><c r="C633" s="16" t="s"><v>3500</v></c><c r="D633" s="24"><v>-826838</v></c><c r="E633" s="17"><v>11</v></c><c r="F633" s="25"><v>1.7571900000000001E-2</v></c><c r="G633" s="25"><v>0.46813300000000002</v></c><c r="H633" s="25"><v>0.16573199999999999</v></c><c r="I633" s="17"><v>5.0989E-3</v></c><c r="J633" s="16" t="s"><v>3413</v></c></row><row r="634" spans="1:10" x14ac:dyDescent="0.3"><c r="A634" s="16" t="s"><v>3360</v></c><c r="B634" s="16" t="s"><v>3361</v></c><c r="C634" s="16" t="s"><v>3500</v></c><c r="D634" s="24"><v>-826838</v></c><c r="E634" s="17"><v>18</v></c><c r="F634" s="25"><v>2.3498700000000001E-2</v></c><c r="G634" s="25"><v>0.37371599999999999</v></c><c r="H634" s="25"><v>0.107142</v></c><c r="I634" s="17"><v>5.5557499999999999E-4</v></c><c r="J634" s="16" t="s"><v>3381</v></c></row><row r="635" spans="1:10" x14ac:dyDescent="0.3"><c r="A635" s="16" t="s"><v>3360</v></c><c r="B635" s="16" t="s"><v>3361</v></c><c r="C635" s="16" t="s"><v>3500</v></c><c r="D635" s="24"><v>-826838</v></c><c r="E635" s="17"><v>14</v></c><c r="F635" s="25"><v>2.0775600000000002E-2</v></c><c r="G635" s="25"><v>0.60558699999999999</v></c><c r="H635" s="25"><v>0.140403</v></c><c r="I635" s="43"><v>2.19943E-5</v></c><c r="J635" s="16" t="s"><v>3409</v></c></row><row r="636" spans="1:10" x14ac:dyDescent="0.3"><c r="A636" s="16" t="s"><v>3360</v></c><c r="B636" s="16" t="s"><v>3361</v></c><c r="C636" s="16" t="s"><v>3500</v></c><c r="D636" s="24"><v>-826838</v></c><c r="E636" s="17"><v>11</v></c><c r="F636" s="25"><v>2.5000000000000001E-2</v></c><c r="G636" s="25"><v>0.68149499999999996</v></c><c r="H636" s="25"><v>0.242863</v></c><c r="I636" s="17"><v>5.5574099999999996E-3</v></c><c r="J636" s="16" t="s"><v>3369</v></c></row><row r="637" spans="1:10" x14ac:dyDescent="0.3"><c r="A637" s="16" t="s"><v>3360</v></c><c r="B637" s="16" t="s"><v>3361</v></c><c r="C637" s="16" t="s"><v>3500</v></c><c r="D637" s="24"><v>-826838</v></c><c r="E637" s="17"><v>13</v></c><c r="F637" s="25"><v>1.9403E-2</v></c><c r="G637" s="25"><v>0.58832099999999998</v></c><c r="H637" s="25"><v>0.16653799999999999</v></c><c r="I637" s="17"><v>4.8026299999999998E-4</v></c><c r="J637" s="16" t="s"><v>3397</v></c></row><row r="638" spans="1:10" x14ac:dyDescent="0.3"><c r="A638" s="16" t="s"><v>3360</v></c><c r="B638" s="16" t="s"><v>3361</v></c><c r="C638" s="16" t="s"><v>3500</v></c><c r="D638" s="24"><v>-826838</v></c><c r="E638" s="17"><v>23</v></c><c r="F638" s="25"><v>2.8985500000000001E-2</v></c><c r="G638" s="25"><v>0.57328699999999999</v></c><c r="H638" s="25"><v>0.113439</v></c><c r="I638" s="43"><v>7.0248000000000003E-7</v></c><c r="J638" s="16" t="s"><v>3391</v></c></row><row r="639" spans="1:10" x14ac:dyDescent="0.3"><c r="A639" s="16" t="s"><v>3360</v></c><c r="B639" s="16" t="s"><v>3361</v></c><c r="C639" s="16" t="s"><v>6374</v></c><c r="D639" s="24"><v>-826707</v></c><c r="E639" s="17"><v>26</v></c><c r="F639" s="25"><v>3.6312799999999999E-2</v></c><c r="G639" s="25"><v>0.28196100000000002</v></c><c r="H639" s="25"><v>0.10602499999999999</v></c><c r="I639" s="17"><v>8.2621900000000009E-3</v></c><c r="J639" s="16" t="s"><v>3388</v></c></row><row r="640" spans="1:10" x14ac:dyDescent="0.3"><c r="A640" s="16" t="s"><v>3360</v></c><c r="B640" s="16" t="s"><v>3361</v></c><c r="C640" s="16" t="s"><v>6374</v></c><c r="D640" s="24"><v>-826707</v></c><c r="E640" s="17"><v>29</v></c><c r="F640" s="25"><v>4.0166199999999999E-2</v></c><c r="G640" s="25"><v>0.33537800000000001</v></c><c r="H640" s="25"><v>0.113542</v></c><c r="I640" s="17"><v>3.3927200000000001E-3</v></c><c r="J640" s="16" t="s"><v>3409</v></c></row><row r="641" spans="1:10" x14ac:dyDescent="0.3"><c r="A641" s="16" t="s"><v>3360</v></c><c r="B641" s="16" t="s"><v>3361</v></c><c r="C641" s="16" t="s"><v>6374</v></c><c r="D641" s="24"><v>-826707</v></c><c r="E641" s="17"><v>28</v></c><c r="F641" s="25"><v>3.7940399999999999E-2</v></c><c r="G641" s="25"><v>0.275196</v></c><c r="H641" s="25"><v>8.6389400000000005E-2</v></c><c r="I641" s="17"><v>1.59599E-3</v></c><c r="J641" s="16" t="s"><v>3372</v></c></row><row r="642" spans="1:10" x14ac:dyDescent="0.3"><c r="A642" s="16" t="s"><v>3360</v></c><c r="B642" s="16" t="s"><v>3361</v></c><c r="C642" s="16" t="s"><v>6674</v></c><c r="D642" s="24"><v>-826436</v></c><c r="E642" s="17"><v>9</v></c><c r="F642" s="25"><v>1.24654E-2</v></c><c r="G642" s="25"><v>0.59206899999999996</v></c><c r="H642" s="25"><v>0.21391499999999999</v></c><c r="I642" s="17"><v>6.0021400000000004E-3</v></c><c r="J642" s="16" t="s"><v>3409</v></c></row><row r="643" spans="1:10" x14ac:dyDescent="0.3"><c r="A643" s="16" t="s"><v>3360</v></c><c r="B643" s="16" t="s"><v>3361</v></c><c r="C643" s="16" t="s"><v>6674</v></c><c r="D643" s="24"><v>-826436</v></c><c r="E643" s="17"><v>10</v></c><c r="F643" s="25"><v>1.2077299999999999E-2</v></c><c r="G643" s="25"><v>0.577183</v></c><c r="H643" s="25"><v>0.21603700000000001</v></c><c r="I643" s="17"><v>7.9029900000000004E-3</v></c><c r="J643" s="16" t="s"><v>3391</v></c></row><row r="644" spans="1:10" x14ac:dyDescent="0.3"><c r="A644" s="16" t="s"><v>3360</v></c><c r="B644" s="16" t="s"><v>3361</v></c><c r="C644" s="16" t="s"><v>5627</v></c><c r="D644" s="24"><v>-826215</v></c><c r="E644" s="17"><v>34</v></c><c r="F644" s="25"><v>0.152</v></c><c r="G644" s="25"><v>0.167495</v></c><c r="H644" s="25"><v>6.2713199999999997E-2</v></c><c r="I644" s="17"><v>8.7957499999999997E-3</v></c><c r="J644" s="16" t="s"><v>3434</v></c></row><row r="645" spans="1:10" x14ac:dyDescent="0.3"><c r="A645" s="16" t="s"><v>3360</v></c><c r="B645" s="16" t="s"><v>3361</v></c><c r="C645" s="16" t="s"><v>5627</v></c><c r="D645" s="24"><v>-826215</v></c><c r="E645" s="17"><v>35</v></c><c r="F645" s="25"><v>0.16239300000000001</v></c><c r="G645" s="25"><v>0.30510599999999999</v></c><c r="H645" s="25"><v>0.105223</v></c><c r="I645" s="17"><v>4.6409900000000002E-3</v></c><c r="J645" s="16" t="s"><v>3406</v></c></row><row r="646" spans="1:10" x14ac:dyDescent="0.3"><c r="A646" s="16" t="s"><v>3360</v></c><c r="B646" s="16" t="s"><v>3361</v></c><c r="C646" s="16" t="s"><v>5627</v></c><c r="D646" s="24"><v>-826215</v></c><c r="E646" s="17"><v>84</v></c><c r="F646" s="25"><v>0.13128500000000001</v></c><c r="G646" s="25"><v>0.17800299999999999</v></c><c r="H646" s="25"><v>5.6839099999999997E-2</v></c><c r="I646" s="17"><v>1.9149200000000001E-3</v></c><c r="J646" s="16" t="s"><v>3388</v></c></row><row r="647" spans="1:10" x14ac:dyDescent="0.3"><c r="A647" s="16" t="s"><v>3360</v></c><c r="B647" s="16" t="s"><v>3361</v></c><c r="C647" s="16" t="s"><v>5627</v></c><c r="D647" s="24"><v>-826215</v></c><c r="E647" s="17"><v>91</v></c><c r="F647" s="25"><v>0.14404400000000001</v></c><c r="G647" s="25"><v>0.24390200000000001</v></c><c r="H647" s="25"><v>5.7710900000000002E-2</v></c><c r="I647" s="43"><v>3.1743599999999999E-5</v></c><c r="J647" s="16" t="s"><v>3409</v></c></row><row r="648" spans="1:10" x14ac:dyDescent="0.3"><c r="A648" s="16" t="s"><v>3360</v></c><c r="B648" s="16" t="s"><v>3361</v></c><c r="C648" s="16" t="s"><v>5627</v></c><c r="D648" s="24"><v>-826215</v></c><c r="E648" s="17"><v>49</v></c><c r="F648" s="25"><v>0.122727</v></c><c r="G648" s="25"><v>0.47606399999999999</v></c><c r="H648" s="25"><v>0.106098</v></c><c r="I648" s="43"><v>1.27392E-5</v></c><c r="J648" s="16" t="s"><v>3369</v></c></row><row r="649" spans="1:10" x14ac:dyDescent="0.3"><c r="A649" s="16" t="s"><v>3360</v></c><c r="B649" s="16" t="s"><v>3361</v></c><c r="C649" s="16" t="s"><v>5627</v></c><c r="D649" s="24"><v>-826215</v></c><c r="E649" s="17"><v>89</v></c><c r="F649" s="25"><v>0.147761</v></c><c r="G649" s="25"><v>0.20647699999999999</v></c><c r="H649" s="25"><v>6.4359899999999998E-2</v></c><c r="I649" s="17"><v>1.4893300000000001E-3</v></c><c r="J649" s="16" t="s"><v>3397</v></c></row><row r="650" spans="1:10" x14ac:dyDescent="0.3"><c r="A650" s="16" t="s"><v>3360</v></c><c r="B650" s="16" t="s"><v>3361</v></c><c r="C650" s="16" t="s"><v>5627</v></c><c r="D650" s="24"><v>-826215</v></c><c r="E650" s="17"><v>113</v></c><c r="F650" s="25"><v>0.152174</v></c><c r="G650" s="25"><v>0.163218</v></c><c r="H650" s="25"><v>5.6021300000000003E-2</v></c><c r="I650" s="17"><v>3.80577E-3</v></c><c r="J650" s="16" t="s"><v>3391</v></c></row><row r="651" spans="1:10" x14ac:dyDescent="0.3"><c r="A651" s="16" t="s"><v>3360</v></c><c r="B651" s="16" t="s"><v>3361</v></c><c r="C651" s="16" t="s"><v>5627</v></c><c r="D651" s="24"><v>-826215</v></c><c r="E651" s="17"><v>93</v></c><c r="F651" s="25"><v>0.13685600000000001</v></c><c r="G651" s="25"><v>0.13415199999999999</v></c><c r="H651" s="25"><v>4.6172999999999999E-2</v></c><c r="I651" s="17"><v>3.9386899999999999E-3</v></c><c r="J651" s="16" t="s"><v>3372</v></c></row><row r="652" spans="1:10" x14ac:dyDescent="0.3"><c r="A652" s="16" t="s"><v>3360</v></c><c r="B652" s="16" t="s"><v>3361</v></c><c r="C652" s="16" t="s"><v>6675</v></c><c r="D652" s="24"><v>-826161</v></c><c r="E652" s="17"><v>11</v></c><c r="F652" s="25"><v>1.5235500000000001E-2</v></c><c r="G652" s="25"><v>0.49595800000000001</v></c><c r="H652" s="25"><v>0.178536</v></c><c r="I652" s="17"><v>5.8227000000000001E-3</v></c><c r="J652" s="16" t="s"><v>3409</v></c></row><row r="653" spans="1:10" x14ac:dyDescent="0.3"><c r="A653" s="16" t="s"><v>3360</v></c><c r="B653" s="16" t="s"><v>3361</v></c><c r="C653" s="16" t="s"><v>6675</v></c><c r="D653" s="24"><v>-826161</v></c><c r="E653" s="17"><v>12</v></c><c r="F653" s="25"><v>1.6260199999999999E-2</v></c><c r="G653" s="25"><v>0.37078100000000003</v></c><c r="H653" s="25"><v>0.12719</v></c><c r="I653" s="17"><v>3.82089E-3</v></c><c r="J653" s="16" t="s"><v>3372</v></c></row><row r="654" spans="1:10" x14ac:dyDescent="0.3"><c r="A654" s="16" t="s"><v>3360</v></c><c r="B654" s="16" t="s"><v>3361</v></c><c r="C654" s="16" t="s"><v>5628</v></c><c r="D654" s="24"><v>-825979</v></c><c r="E654" s="17"><v>34</v></c><c r="F654" s="25"><v>0.152</v></c><c r="G654" s="25"><v>0.167495</v></c><c r="H654" s="25"><v>6.2713199999999997E-2</v></c><c r="I654" s="17"><v>8.7957499999999997E-3</v></c><c r="J654" s="16" t="s"><v>3434</v></c></row><row r="655" spans="1:10" x14ac:dyDescent="0.3"><c r="A655" s="16" t="s"><v>3360</v></c><c r="B655" s="16" t="s"><v>3361</v></c><c r="C655" s="16" t="s"><v>5628</v></c><c r="D655" s="24"><v>-825979</v></c><c r="E655" s="17"><v>35</v></c><c r="F655" s="25"><v>0.16239300000000001</v></c><c r="G655" s="25"><v>0.30510599999999999</v></c><c r="H655" s="25"><v>0.105223</v></c><c r="I655" s="17"><v>4.6409900000000002E-3</v></c><c r="J655" s="16" t="s"><v>3406</v></c></row><row r="656" spans="1:10" x14ac:dyDescent="0.3"><c r="A656" s="16" t="s"><v>3360</v></c><c r="B656" s="16" t="s"><v>3361</v></c><c r="C656" s="16" t="s"><v>5628</v></c><c r="D656" s="24"><v>-825979</v></c><c r="E656" s="17"><v>84</v></c><c r="F656" s="25"><v>0.13128500000000001</v></c><c r="G656" s="25"><v>0.17800299999999999</v></c><c r="H656" s="25"><v>5.6839099999999997E-2</v></c><c r="I656" s="17"><v>1.9149200000000001E-3</v></c><c r="J656" s="16" t="s"><v>3388</v></c></row><row r="657" spans="1:10" x14ac:dyDescent="0.3"><c r="A657" s="16" t="s"><v>3360</v></c><c r="B657" s="16" t="s"><v>3361</v></c><c r="C657" s="16" t="s"><v>5628</v></c><c r="D657" s="24"><v>-825979</v></c><c r="E657" s="17"><v>91</v></c><c r="F657" s="25"><v>0.14404400000000001</v></c><c r="G657" s="25"><v>0.24390200000000001</v></c><c r="H657" s="25"><v>5.7710900000000002E-2</v></c><c r="I657" s="43"><v>3.1743599999999999E-5</v></c><c r="J657" s="16" t="s"><v>3409</v></c></row><row r="658" spans="1:10" x14ac:dyDescent="0.3"><c r="A658" s="16" t="s"><v>3360</v></c><c r="B658" s="16" t="s"><v>3361</v></c><c r="C658" s="16" t="s"><v>5628</v></c><c r="D658" s="24"><v>-825979</v></c><c r="E658" s="17"><v>49</v></c><c r="F658" s="25"><v>0.122727</v></c><c r="G658" s="25"><v>0.47606399999999999</v></c><c r="H658" s="25"><v>0.106098</v></c><c r="I658" s="43"><v>1.27392E-5</v></c><c r="J658" s="16" t="s"><v>3369</v></c></row><row r="659" spans="1:10" x14ac:dyDescent="0.3"><c r="A659" s="16" t="s"><v>3360</v></c><c r="B659" s="16" t="s"><v>3361</v></c><c r="C659" s="16" t="s"><v>5628</v></c><c r="D659" s="24"><v>-825979</v></c><c r="E659" s="17"><v>89</v></c><c r="F659" s="25"><v>0.147761</v></c><c r="G659" s="25"><v>0.20647699999999999</v></c><c r="H659" s="25"><v>6.4359899999999998E-2</v></c><c r="I659" s="17"><v>1.4893300000000001E-3</v></c><c r="J659" s="16" t="s"><v>3397</v></c></row><row r="660" spans="1:10" x14ac:dyDescent="0.3"><c r="A660" s="16" t="s"><v>3360</v></c><c r="B660" s="16" t="s"><v>3361</v></c><c r="C660" s="16" t="s"><v>5628</v></c><c r="D660" s="24"><v>-825979</v></c><c r="E660" s="17"><v>113</v></c><c r="F660" s="25"><v>0.152174</v></c><c r="G660" s="25"><v>0.163218</v></c><c r="H660" s="25"><v>5.6021300000000003E-2</v></c><c r="I660" s="17"><v>3.80577E-3</v></c><c r="J660" s="16" t="s"><v>3391</v></c></row><row r="661" spans="1:10" x14ac:dyDescent="0.3"><c r="A661" s="16" t="s"><v>3360</v></c><c r="B661" s="16" t="s"><v>3361</v></c><c r="C661" s="16" t="s"><v>5628</v></c><c r="D661" s="24"><v>-825979</v></c><c r="E661" s="17"><v>93</v></c><c r="F661" s="25"><v>0.13685600000000001</v></c><c r="G661" s="25"><v>0.13415199999999999</v></c><c r="H661" s="25"><v>4.6172999999999999E-2</v></c><c r="I661" s="17"><v>3.9386899999999999E-3</v></c><c r="J661" s="16" t="s"><v>3372</v></c></row><row r="662" spans="1:10" x14ac:dyDescent="0.3"><c r="A662" s="16" t="s"><v>3360</v></c><c r="B662" s="16" t="s"><v>3361</v></c><c r="C662" s="16" t="s"><v>6676</v></c><c r="D662" s="24"><v>-825174</v></c><c r="E662" s="17"><v>11</v></c><c r="F662" s="25"><v>1.5235500000000001E-2</v></c><c r="G662" s="25"><v>0.49595800000000001</v></c><c r="H662" s="25"><v>0.178536</v></c><c r="I662" s="17"><v>5.8227000000000001E-3</v></c><c r="J662" s="16" t="s"><v>3409</v></c></row><row r="663" spans="1:10" x14ac:dyDescent="0.3"><c r="A663" s="16" t="s"><v>3360</v></c><c r="B663" s="16" t="s"><v>3361</v></c><c r="C663" s="16" t="s"><v>6676</v></c><c r="D663" s="24"><v>-825174</v></c><c r="E663" s="17"><v>12</v></c><c r="F663" s="25"><v>1.6260199999999999E-2</v></c><c r="G663" s="25"><v>0.37078100000000003</v></c><c r="H663" s="25"><v>0.12719</v></c><c r="I663" s="17"><v>3.82089E-3</v></c><c r="J663" s="16" t="s"><v>3372</v></c></row><row r="664" spans="1:10" x14ac:dyDescent="0.3"><c r="A664" s="16" t="s"><v>3360</v></c><c r="B664" s="16" t="s"><v>3361</v></c><c r="C664" s="16" t="s"><v>6522</v></c><c r="D664" s="24"><v>-824746</v></c><c r="E664" s="17"><v>71</v></c><c r="F664" s="25"><v>9.8167500000000005E-2</v></c><c r="G664" s="25"><v>0.14879200000000001</v></c><c r="H664" s="25"><v>5.5179600000000002E-2</v></c><c r="I664" s="17"><v>7.3827800000000002E-3</v></c><c r="J664" s="16" t="s"><v>3381</v></c></row><row r="665" spans="1:10" x14ac:dyDescent="0.3"><c r="A665" s="16" t="s"><v>3360</v></c><c r="B665" s="16" t="s"><v>3361</v></c><c r="C665" s="16" t="s"><v>6522</v></c><c r="D665" s="24"><v>-824746</v></c><c r="E665" s="17"><v>63</v></c><c r="F665" s="25"><v>9.4182799999999997E-2</v></c><c r="G665" s="25"><v>0.21471599999999999</v></c><c r="H665" s="25"><v>7.27217E-2</v></c><c r="I665" s="17"><v>3.4054599999999999E-3</v></c><c r="J665" s="16" t="s"><v>3409</v></c></row><row r="666" spans="1:10" x14ac:dyDescent="0.3"><c r="A666" s="16" t="s"><v>3360</v></c><c r="B666" s="16" t="s"><v>3361</v></c><c r="C666" s="16" t="s"><v>6522</v></c><c r="D666" s="24"><v>-824746</v></c><c r="E666" s="17"><v>32</v></c><c r="F666" s="25"><v>7.7625600000000003E-2</v></c><c r="G666" s="25"><v>0.45584000000000002</v></c><c r="H666" s="25"><v>0.13284899999999999</v></c><c r="I666" s="17"><v>7.4268000000000001E-4</v></c><c r="J666" s="16" t="s"><v>3369</v></c></row><row r="667" spans="1:10" x14ac:dyDescent="0.3"><c r="A667" s="16" t="s"><v>3360</v></c><c r="B667" s="16" t="s"><v>3361</v></c><c r="C667" s="16" t="s"><v>5733</v></c><c r="D667" s="24"><v>-824485</v></c><c r="E667" s="17"><v>3</v></c><c r="F667" s="25"><v>1.27119E-2</v></c><c r="G667" s="25"><v>-0.94845199999999996</v></c><c r="H667" s="25"><v>0.33005000000000001</v></c><c r="I667" s="17"><v>4.9956599999999999E-3</v></c><c r="J667" s="16" t="s"><v>3425</v></c></row><row r="668" spans="1:10" x14ac:dyDescent="0.3"><c r="A668" s="16" t="s"><v>3360</v></c><c r="B668" s="16" t="s"><v>3361</v></c><c r="C668" s="16" t="s"><v>5430</v></c><c r="D668" s="24"><v>-823013</v></c><c r="E668" s="17"><v>28</v></c><c r="F668" s="25"><v>9.86842E-2</v></c><c r="G668" s="25"><v>0.230049</v></c><c r="H668" s="25"><v>7.3889200000000002E-2</v></c><c r="I668" s="17"><v>2.3339599999999999E-3</v></c><c r="J668" s="16" t="s"><v>3438</v></c></row><row r="669" spans="1:10" x14ac:dyDescent="0.3"><c r="A669" s="16" t="s"><v>3360</v></c><c r="B669" s="16" t="s"><v>3361</v></c><c r="C669" s="16" t="s"><v>5430</v></c><c r="D669" s="24"><v>-823013</v></c><c r="E669" s="17"><v>17</v></c><c r="F669" s="25"><v>0.108434</v></c><c r="G669" s="25"><v>-0.42203499999999999</v></c><c r="H669" s="25"><v>0.15173500000000001</v></c><c r="I669" s="17"><v>7.1909000000000001E-3</v></c><c r="J669" s="16" t="s"><v>3416</v></c></row><row r="670" spans="1:10" x14ac:dyDescent="0.3"><c r="A670" s="16" t="s"><v>3360</v></c><c r="B670" s="16" t="s"><v>3361</v></c><c r="C670" s="16" t="s"><v>6375</v></c><c r="D670" s="24"><v>-821964</v></c><c r="E670" s="17"><v>26</v></c><c r="F670" s="25"><v>3.6414599999999998E-2</v></c><c r="G670" s="25"><v>0.28183000000000002</v></c><c r="H670" s="25"><v>0.106057</v></c><c r="I670" s="17"><v>8.3112599999999991E-3</v></c><c r="J670" s="16" t="s"><v>3388</v></c></row><row r="671" spans="1:10" x14ac:dyDescent="0.3"><c r="A671" s="16" t="s"><v>3360</v></c><c r="B671" s="16" t="s"><v>3361</v></c><c r="C671" s="16" t="s"><v>6375</v></c><c r="D671" s="24"><v>-821964</v></c><c r="E671" s="17"><v>29</v></c><c r="F671" s="25"><v>4.0277800000000002E-2</v></c><c r="G671" s="25"><v>0.335281</v></c><c r="H671" s="25"><v>0.113527</v></c><c r="I671" s="17"><v>3.3976200000000001E-3</v></c><c r="J671" s="16" t="s"><v>3409</v></c></row><row r="672" spans="1:10" x14ac:dyDescent="0.3"><c r="A672" s="16" t="s"><v>3360</v></c><c r="B672" s="16" t="s"><v>3361</v></c><c r="C672" s="16" t="s"><v>6375</v></c><c r="D672" s="24"><v>-821964</v></c><c r="E672" s="17"><v>28</v></c><c r="F672" s="25"><v>3.8043500000000001E-2</v></c><c r="G672" s="25"><v>0.27454499999999998</v></c><c r="H672" s="25"><v>8.6408899999999997E-2</v></c><c r="I672" s="17"><v>1.64058E-3</v></c><c r="J672" s="16" t="s"><v>3372</v></c></row><row r="673" spans="1:10" x14ac:dyDescent="0.3"><c r="A673" s="16" t="s"><v>3360</v></c><c r="B673" s="16" t="s"><v>3361</v></c><c r="C673" s="16" t="s"><v>5208</v></c><c r="D673" s="24"><v>-821708</v></c><c r="E673" s="17"><v>104</v></c><c r="F673" s="25"><v>0.23782800000000001</v></c><c r="G673" s="25"><v>0.120022</v></c><c r="H673" s="25"><v>4.5652699999999997E-2</v></c><c r="I673" s="17"><v>9.1813999999999993E-3</v></c><c r="J673" s="16" t="s"><v>3435</v></c></row><row r="674" spans="1:10" x14ac:dyDescent="0.3"><c r="A674" s="16" t="s"><v>3360</v></c><c r="B674" s="16" t="s"><v>3361</v></c><c r="C674" s="16" t="s"><v>5208</v></c><c r="D674" s="24"><v>-821708</v></c><c r="E674" s="17"><v>55</v></c><c r="F674" s="25"><v>0.26800000000000002</v></c><c r="G674" s="25"><v>0.14475299999999999</v></c><c r="H674" s="25"><v>5.4895199999999998E-2</v></c><c r="I674" s="17"><v>9.6617400000000003E-3</v></c><c r="J674" s="16" t="s"><v>3434</v></c></row><row r="675" spans="1:10" x14ac:dyDescent="0.3"><c r="A675" s="16" t="s"><v>3360</v></c><c r="B675" s="16" t="s"><v>3361</v></c><c r="C675" s="16" t="s"><v>5208</v></c><c r="D675" s="24"><v>-821708</v></c><c r="E675" s="17"><v>148</v></c><c r="F675" s="25"><v>0.25210100000000002</v></c><c r="G675" s="25"><v>0.16253300000000001</v></c><c r="H675" s="25"><v>4.6924E-2</v></c><c r="I675" s="17"><v>6.1279900000000003E-4</v></c><c r="J675" s="16" t="s"><v>3388</v></c></row><row r="676" spans="1:10" x14ac:dyDescent="0.3"><c r="A676" s="16" t="s"><v>3360</v></c><c r="B676" s="16" t="s"><v>3361</v></c><c r="C676" s="16" t="s"><v>5208</v></c><c r="D676" s="24"><v>-821708</v></c><c r="E676" s="17"><v>167</v></c><c r="F676" s="25"><v>0.259162</v></c><c r="G676" s="25"><v>0.106337</v></c><c r="H676" s="25"><v>4.0397299999999997E-2</v></c><c r="I676" s="17"><v>8.8981000000000008E-3</v></c><c r="J676" s="16" t="s"><v>3381</v></c></row><row r="677" spans="1:10" x14ac:dyDescent="0.3"><c r="A677" s="16" t="s"><v>3360</v></c><c r="B677" s="16" t="s"><v>3361</v></c><c r="C677" s="16" t="s"><v>5208</v></c><c r="D677" s="24"><v>-821708</v></c><c r="E677" s="17"><v>152</v></c><c r="F677" s="25"><v>0.25346299999999999</v></c><c r="G677" s="25"><v>0.21322099999999999</v></c><c r="H677" s="25"><v>4.8712800000000001E-2</v></c><c r="I677" s="43"><v>1.6731700000000001E-5</v></c><c r="J677" s="16" t="s"><v>3409</v></c></row><row r="678" spans="1:10" x14ac:dyDescent="0.3"><c r="A678" s="16" t="s"><v>3360</v></c><c r="B678" s="16" t="s"><v>3361</v></c><c r="C678" s="16" t="s"><v>5208</v></c><c r="D678" s="24"><v>-821708</v></c><c r="E678" s="17"><v>94</v></c><c r="F678" s="25"><v>0.25909100000000002</v></c><c r="G678" s="25"><v>0.31191600000000003</v></c><c r="H678" s="25"><v>9.2317099999999999E-2</v></c><c r="I678" s="17"><v>8.8977200000000005E-4</v></c><c r="J678" s="16" t="s"><v>3369</v></c></row><row r="679" spans="1:10" x14ac:dyDescent="0.3"><c r="A679" s="16" t="s"><v>3360</v></c><c r="B679" s="16" t="s"><v>3361</v></c><c r="C679" s="16" t="s"><v>5208</v></c><c r="D679" s="24"><v>-821708</v></c><c r="E679" s="17"><v>151</v></c><c r="F679" s="25"><v>0.264179</v></c><c r="G679" s="25"><v>0.21210799999999999</v></c><c r="H679" s="25"><v>5.7889999999999997E-2</v></c><c r="I679" s="17"><v>2.96407E-4</v></c><c r="J679" s="16" t="s"><v>3397</v></c></row><row r="680" spans="1:10" x14ac:dyDescent="0.3"><c r="A680" s="16" t="s"><v>3360</v></c><c r="B680" s="16" t="s"><v>3361</v></c><c r="C680" s="16" t="s"><v>5208</v></c><c r="D680" s="24"><v>-821708</v></c><c r="E680" s="17"><v>183</v></c><c r="F680" s="25"><v>0.26997599999999999</v></c><c r="G680" s="25"><v>0.14048099999999999</v></c><c r="H680" s="25"><v>4.8147200000000001E-2</v></c><c r="I680" s="17"><v>3.75552E-3</v></c><c r="J680" s="16" t="s"><v>3391</v></c></row><row r="681" spans="1:10" x14ac:dyDescent="0.3"><c r="A681" s="16" t="s"><v>3360</v></c><c r="B681" s="16" t="s"><v>3361</v></c><c r="C681" s="16" t="s"><v>5209</v></c><c r="D681" s="24"><v>-821706</v></c><c r="E681" s="17"><v>104</v></c><c r="F681" s="25"><v>0.23782800000000001</v></c><c r="G681" s="25"><v>0.120022</v></c><c r="H681" s="25"><v>4.5652699999999997E-2</v></c><c r="I681" s="17"><v>9.1813999999999993E-3</v></c><c r="J681" s="16" t="s"><v>3435</v></c></row><row r="682" spans="1:10" x14ac:dyDescent="0.3"><c r="A682" s="16" t="s"><v>3360</v></c><c r="B682" s="16" t="s"><v>3361</v></c><c r="C682" s="16" t="s"><v>5209</v></c><c r="D682" s="24"><v>-821706</v></c><c r="E682" s="17"><v>55</v></c><c r="F682" s="25"><v>0.26800000000000002</v></c><c r="G682" s="25"><v>0.14475299999999999</v></c><c r="H682" s="25"><v>5.4895199999999998E-2</v></c><c r="I682" s="17"><v>9.6617400000000003E-3</v></c><c r="J682" s="16" t="s"><v>3434</v></c></row><row r="683" spans="1:10" x14ac:dyDescent="0.3"><c r="A683" s="16" t="s"><v>3360</v></c><c r="B683" s="16" t="s"><v>3361</v></c><c r="C683" s="16" t="s"><v>5209</v></c><c r="D683" s="24"><v>-821706</v></c><c r="E683" s="17"><v>148</v></c><c r="F683" s="25"><v>0.25210100000000002</v></c><c r="G683" s="25"><v>0.16253300000000001</v></c><c r="H683" s="25"><v>4.6924E-2</v></c><c r="I683" s="17"><v>6.1279900000000003E-4</v></c><c r="J683" s="16" t="s"><v>3388</v></c></row><row r="684" spans="1:10" x14ac:dyDescent="0.3"><c r="A684" s="16" t="s"><v>3360</v></c><c r="B684" s="16" t="s"><v>3361</v></c><c r="C684" s="16" t="s"><v>5209</v></c><c r="D684" s="24"><v>-821706</v></c><c r="E684" s="17"><v>167</v></c><c r="F684" s="25"><v>0.259162</v></c><c r="G684" s="25"><v>0.106337</v></c><c r="H684" s="25"><v>4.0397299999999997E-2</v></c><c r="I684" s="17"><v>8.8981000000000008E-3</v></c><c r="J684" s="16" t="s"><v>3381</v></c></row><row r="685" spans="1:10" x14ac:dyDescent="0.3"><c r="A685" s="16" t="s"><v>3360</v></c><c r="B685" s="16" t="s"><v>3361</v></c><c r="C685" s="16" t="s"><v>5209</v></c><c r="D685" s="24"><v>-821706</v></c><c r="E685" s="17"><v>152</v></c><c r="F685" s="25"><v>0.25346299999999999</v></c><c r="G685" s="25"><v>0.21322099999999999</v></c><c r="H685" s="25"><v>4.8712800000000001E-2</v></c><c r="I685" s="43"><v>1.6731700000000001E-5</v></c><c r="J685" s="16" t="s"><v>3409</v></c></row><row r="686" spans="1:10" x14ac:dyDescent="0.3"><c r="A686" s="16" t="s"><v>3360</v></c><c r="B686" s="16" t="s"><v>3361</v></c><c r="C686" s="16" t="s"><v>5209</v></c><c r="D686" s="24"><v>-821706</v></c><c r="E686" s="17"><v>94</v></c><c r="F686" s="25"><v>0.25909100000000002</v></c><c r="G686" s="25"><v>0.31191600000000003</v></c><c r="H686" s="25"><v>9.2317099999999999E-2</v></c><c r="I686" s="17"><v>8.8977200000000005E-4</v></c><c r="J686" s="16" t="s"><v>3369</v></c></row><row r="687" spans="1:10" x14ac:dyDescent="0.3"><c r="A687" s="16" t="s"><v>3360</v></c><c r="B687" s="16" t="s"><v>3361</v></c><c r="C687" s="16" t="s"><v>5209</v></c><c r="D687" s="24"><v>-821706</v></c><c r="E687" s="17"><v>151</v></c><c r="F687" s="25"><v>0.264179</v></c><c r="G687" s="25"><v>0.21210799999999999</v></c><c r="H687" s="25"><v>5.7889999999999997E-2</v></c><c r="I687" s="17"><v>2.96407E-4</v></c><c r="J687" s="16" t="s"><v>3397</v></c></row><row r="688" spans="1:10" x14ac:dyDescent="0.3"><c r="A688" s="16" t="s"><v>3360</v></c><c r="B688" s="16" t="s"><v>3361</v></c><c r="C688" s="16" t="s"><v>5209</v></c><c r="D688" s="24"><v>-821706</v></c><c r="E688" s="17"><v>183</v></c><c r="F688" s="25"><v>0.26997599999999999</v></c><c r="G688" s="25"><v>0.14048099999999999</v></c><c r="H688" s="25"><v>4.8147200000000001E-2</v></c><c r="I688" s="17"><v>3.75552E-3</v></c><c r="J688" s="16" t="s"><v>3391</v></c></row><row r="689" spans="1:10" x14ac:dyDescent="0.3"><c r="A689" s="16" t="s"><v>3360</v></c><c r="B689" s="16" t="s"><v>3361</v></c><c r="C689" s="16" t="s"><v>5210</v></c><c r="D689" s="24"><v>-821678</v></c><c r="E689" s="17"><v>104</v></c><c r="F689" s="25"><v>0.23782800000000001</v></c><c r="G689" s="25"><v>0.120022</v></c><c r="H689" s="25"><v>4.5652699999999997E-2</v></c><c r="I689" s="17"><v>9.1813999999999993E-3</v></c><c r="J689" s="16" t="s"><v>3435</v></c></row><row r="690" spans="1:10" x14ac:dyDescent="0.3"><c r="A690" s="16" t="s"><v>3360</v></c><c r="B690" s="16" t="s"><v>3361</v></c><c r="C690" s="16" t="s"><v>5210</v></c><c r="D690" s="24"><v>-821678</v></c><c r="E690" s="17"><v>55</v></c><c r="F690" s="25"><v>0.26800000000000002</v></c><c r="G690" s="25"><v>0.14475299999999999</v></c><c r="H690" s="25"><v>5.4895199999999998E-2</v></c><c r="I690" s="17"><v>9.6617400000000003E-3</v></c><c r="J690" s="16" t="s"><v>3434</v></c></row><row r="691" spans="1:10" x14ac:dyDescent="0.3"><c r="A691" s="16" t="s"><v>3360</v></c><c r="B691" s="16" t="s"><v>3361</v></c><c r="C691" s="16" t="s"><v>5210</v></c><c r="D691" s="24"><v>-821678</v></c><c r="E691" s="17"><v>149</v></c><c r="F691" s="25"><v>0.25419000000000003</v></c><c r="G691" s="25"><v>0.16248399999999999</v></c><c r="H691" s="25"><v>4.6726999999999998E-2</v></c><c r="I691" s="17"><v>5.8379199999999997E-4</v></c><c r="J691" s="16" t="s"><v>3388</v></c></row><row r="692" spans="1:10" x14ac:dyDescent="0.3"><c r="A692" s="16" t="s"><v>3360</v></c><c r="B692" s="16" t="s"><v>3361</v></c><c r="C692" s="16" t="s"><v>5210</v></c><c r="D692" s="24"><v>-821678</v></c><c r="E692" s="17"><v>168</v></c><c r="F692" s="25"><v>0.26109700000000002</v></c><c r="G692" s="25"><v>0.11238099999999999</v></c><c r="H692" s="25"><v>4.02203E-2</v></c><c r="I692" s="17"><v>5.5216099999999997E-3</v></c><c r="J692" s="16" t="s"><v>3381</v></c></row><row r="693" spans="1:10" x14ac:dyDescent="0.3"><c r="A693" s="16" t="s"><v>3360</v></c><c r="B693" s="16" t="s"><v>3361</v></c><c r="C693" s="16" t="s"><v>5210</v></c><c r="D693" s="24"><v>-821678</v></c><c r="E693" s="17"><v>152</v></c><c r="F693" s="25"><v>0.25346299999999999</v></c><c r="G693" s="25"><v>0.21322099999999999</v></c><c r="H693" s="25"><v>4.8712800000000001E-2</v></c><c r="I693" s="43"><v>1.6731700000000001E-5</v></c><c r="J693" s="16" t="s"><v>3409</v></c></row><row r="694" spans="1:10" x14ac:dyDescent="0.3"><c r="A694" s="16" t="s"><v>3360</v></c><c r="B694" s="16" t="s"><v>3361</v></c><c r="C694" s="16" t="s"><v>5210</v></c><c r="D694" s="24"><v>-821678</v></c><c r="E694" s="17"><v>94</v></c><c r="F694" s="25"><v>0.25909100000000002</v></c><c r="G694" s="25"><v>0.31191600000000003</v></c><c r="H694" s="25"><v>9.2317099999999999E-2</v></c><c r="I694" s="17"><v>8.8977200000000005E-4</v></c><c r="J694" s="16" t="s"><v>3369</v></c></row><row r="695" spans="1:10" x14ac:dyDescent="0.3"><c r="A695" s="16" t="s"><v>3360</v></c><c r="B695" s="16" t="s"><v>3361</v></c><c r="C695" s="16" t="s"><v>5210</v></c><c r="D695" s="24"><v>-821678</v></c><c r="E695" s="17"><v>151</v></c><c r="F695" s="25"><v>0.264179</v></c><c r="G695" s="25"><v>0.21210799999999999</v></c><c r="H695" s="25"><v>5.7889999999999997E-2</v></c><c r="I695" s="17"><v>2.96407E-4</v></c><c r="J695" s="16" t="s"><v>3397</v></c></row><row r="696" spans="1:10" x14ac:dyDescent="0.3"><c r="A696" s="16" t="s"><v>3360</v></c><c r="B696" s="16" t="s"><v>3361</v></c><c r="C696" s="16" t="s"><v>5210</v></c><c r="D696" s="24"><v>-821678</v></c><c r="E696" s="17"><v>184</v></c><c r="F696" s="25"><v>0.27173900000000001</v></c><c r="G696" s="25"><v>0.14028499999999999</v></c><c r="H696" s="25"><v>4.7870799999999998E-2</v></c><c r="I696" s="17"><v>3.6083999999999999E-3</v></c><c r="J696" s="16" t="s"><v>3391</v></c></row><row r="697" spans="1:10" x14ac:dyDescent="0.3"><c r="A697" s="16" t="s"><v>3360</v></c><c r="B697" s="16" t="s"><v>3361</v></c><c r="C697" s="16" t="s"><v>5211</v></c><c r="D697" s="24"><v>-821228</v></c><c r="E697" s="17"><v>104</v></c><c r="F697" s="25"><v>0.23782800000000001</v></c><c r="G697" s="25"><v>0.120022</v></c><c r="H697" s="25"><v>4.5652699999999997E-2</v></c><c r="I697" s="17"><v>9.1813999999999993E-3</v></c><c r="J697" s="16" t="s"><v>3435</v></c></row><row r="698" spans="1:10" x14ac:dyDescent="0.3"><c r="A698" s="16" t="s"><v>3360</v></c><c r="B698" s="16" t="s"><v>3361</v></c><c r="C698" s="16" t="s"><v>5211</v></c><c r="D698" s="24"><v>-821228</v></c><c r="E698" s="17"><v>55</v></c><c r="F698" s="25"><v>0.26800000000000002</v></c><c r="G698" s="25"><v>0.14475299999999999</v></c><c r="H698" s="25"><v>5.4895199999999998E-2</v></c><c r="I698" s="17"><v>9.6617400000000003E-3</v></c><c r="J698" s="16" t="s"><v>3434</v></c></row><row r="699" spans="1:10" x14ac:dyDescent="0.3"><c r="A699" s="16" t="s"><v>3360</v></c><c r="B699" s="16" t="s"><v>3361</v></c><c r="C699" s="16" t="s"><v>5211</v></c><c r="D699" s="24"><v>-821228</v></c><c r="E699" s="17"><v>149</v></c><c r="F699" s="25"><v>0.25419000000000003</v></c><c r="G699" s="25"><v>0.16248399999999999</v></c><c r="H699" s="25"><v>4.6726999999999998E-2</v></c><c r="I699" s="17"><v>5.8379199999999997E-4</v></c><c r="J699" s="16" t="s"><v>3388</v></c></row><row r="700" spans="1:10" x14ac:dyDescent="0.3"><c r="A700" s="16" t="s"><v>3360</v></c><c r="B700" s="16" t="s"><v>3361</v></c><c r="C700" s="16" t="s"><v>5211</v></c><c r="D700" s="24"><v>-821228</v></c><c r="E700" s="17"><v>168</v></c><c r="F700" s="25"><v>0.26109700000000002</v></c><c r="G700" s="25"><v>0.11238099999999999</v></c><c r="H700" s="25"><v>4.02203E-2</v></c><c r="I700" s="17"><v>5.5216099999999997E-3</v></c><c r="J700" s="16" t="s"><v>3381</v></c></row><row r="701" spans="1:10" x14ac:dyDescent="0.3"><c r="A701" s="16" t="s"><v>3360</v></c><c r="B701" s="16" t="s"><v>3361</v></c><c r="C701" s="16" t="s"><v>5211</v></c><c r="D701" s="24"><v>-821228</v></c><c r="E701" s="17"><v>152</v></c><c r="F701" s="25"><v>0.25346299999999999</v></c><c r="G701" s="25"><v>0.21322099999999999</v></c><c r="H701" s="25"><v>4.8712800000000001E-2</v></c><c r="I701" s="43"><v>1.6731700000000001E-5</v></c><c r="J701" s="16" t="s"><v>3409</v></c></row><row r="702" spans="1:10" x14ac:dyDescent="0.3"><c r="A702" s="16" t="s"><v>3360</v></c><c r="B702" s="16" t="s"><v>3361</v></c><c r="C702" s="16" t="s"><v>5211</v></c><c r="D702" s="24"><v>-821228</v></c><c r="E702" s="17"><v>94</v></c><c r="F702" s="25"><v>0.25909100000000002</v></c><c r="G702" s="25"><v>0.31191600000000003</v></c><c r="H702" s="25"><v>9.2317099999999999E-2</v></c><c r="I702" s="17"><v>8.8977200000000005E-4</v></c><c r="J702" s="16" t="s"><v>3369</v></c></row><row r="703" spans="1:10" x14ac:dyDescent="0.3"><c r="A703" s="16" t="s"><v>3360</v></c><c r="B703" s="16" t="s"><v>3361</v></c><c r="C703" s="16" t="s"><v>5211</v></c><c r="D703" s="24"><v>-821228</v></c><c r="E703" s="17"><v>151</v></c><c r="F703" s="25"><v>0.264179</v></c><c r="G703" s="25"><v>0.21210799999999999</v></c><c r="H703" s="25"><v>5.7889999999999997E-2</v></c><c r="I703" s="17"><v>2.96407E-4</v></c><c r="J703" s="16" t="s"><v>3397</v></c></row><row r="704" spans="1:10" x14ac:dyDescent="0.3"><c r="A704" s="16" t="s"><v>3360</v></c><c r="B704" s="16" t="s"><v>3361</v></c><c r="C704" s="16" t="s"><v>5211</v></c><c r="D704" s="24"><v>-821228</v></c><c r="E704" s="17"><v>184</v></c><c r="F704" s="25"><v>0.27173900000000001</v></c><c r="G704" s="25"><v>0.14028499999999999</v></c><c r="H704" s="25"><v>4.7870799999999998E-2</v></c><c r="I704" s="17"><v>3.6083999999999999E-3</v></c><c r="J704" s="16" t="s"><v>3391</v></c></row><row r="705" spans="1:10" x14ac:dyDescent="0.3"><c r="A705" s="16" t="s"><v>3360</v></c><c r="B705" s="16" t="s"><v>3361</v></c><c r="C705" s="16" t="s"><v>5629</v></c><c r="D705" s="24"><v>-821032</v></c><c r="E705" s="17"><v>34</v></c><c r="F705" s="25"><v>0.152</v></c><c r="G705" s="25"><v>0.167495</v></c><c r="H705" s="25"><v>6.2713199999999997E-2</v></c><c r="I705" s="17"><v>8.7957499999999997E-3</v></c><c r="J705" s="16" t="s"><v>3434</v></c></row><row r="706" spans="1:10" x14ac:dyDescent="0.3"><c r="A706" s="16" t="s"><v>3360</v></c><c r="B706" s="16" t="s"><v>3361</v></c><c r="C706" s="16" t="s"><v>5629</v></c><c r="D706" s="24"><v>-821032</v></c><c r="E706" s="17"><v>36</v></c><c r="F706" s="25"><v>0.16666700000000001</v></c><c r="G706" s="25"><v>0.32017299999999999</v></c><c r="H706" s="25"><v>0.103925</v></c><c r="I706" s="17"><v>2.7004099999999999E-3</v></c><c r="J706" s="16" t="s"><v>3406</v></c></row><row r="707" spans="1:10" x14ac:dyDescent="0.3"><c r="A707" s="16" t="s"><v>3360</v></c><c r="B707" s="16" t="s"><v>3361</v></c><c r="C707" s="16" t="s"><v>5629</v></c><c r="D707" s="24"><v>-821032</v></c><c r="E707" s="17"><v>86</v></c><c r="F707" s="25"><v>0.134078</v></c><c r="G707" s="25"><v>0.17374800000000001</v></c><c r="H707" s="25"><v>5.6524199999999997E-2</v></c><c r="I707" s="17"><v>2.3133799999999999E-3</v></c><c r="J707" s="16" t="s"><v>3388</v></c></row><row r="708" spans="1:10" x14ac:dyDescent="0.3"><c r="A708" s="16" t="s"><v>3360</v></c><c r="B708" s="16" t="s"><v>3361</v></c><c r="C708" s="16" t="s"><v>5629</v></c><c r="D708" s="24"><v>-821032</v></c><c r="E708" s="17"><v>92</v></c><c r="F708" s="25"><v>0.14583299999999999</v></c><c r="G708" s="25"><v>0.23912900000000001</v></c><c r="H708" s="25"><v>5.75045E-2</v></c><c r="I708" s="43"><v>4.20906E-5</v></c><c r="J708" s="16" t="s"><v>3409</v></c></row><row r="709" spans="1:10" x14ac:dyDescent="0.3"><c r="A709" s="16" t="s"><v>3360</v></c><c r="B709" s="16" t="s"><v>3361</v></c><c r="C709" s="16" t="s"><v>5629</v></c><c r="D709" s="24"><v>-821032</v></c><c r="E709" s="17"><v>50</v></c><c r="F709" s="25"><v>0.125</v></c><c r="G709" s="25"><v>0.46904499999999999</v></c><c r="H709" s="25"><v>0.105739</v></c><c r="I709" s="43"><v>1.5796700000000001E-5</v></c><c r="J709" s="16" t="s"><v>3369</v></c></row><row r="710" spans="1:10" x14ac:dyDescent="0.3"><c r="A710" s="16" t="s"><v>3360</v></c><c r="B710" s="16" t="s"><v>3361</v></c><c r="C710" s="16" t="s"><v>5629</v></c><c r="D710" s="24"><v>-821032</v></c><c r="E710" s="17"><v>89</v></c><c r="F710" s="25"><v>0.147761</v></c><c r="G710" s="25"><v>0.20647699999999999</v></c><c r="H710" s="25"><v>6.4359899999999998E-2</v></c><c r="I710" s="17"><v>1.4893300000000001E-3</v></c><c r="J710" s="16" t="s"><v>3397</v></c></row><row r="711" spans="1:10" x14ac:dyDescent="0.3"><c r="A711" s="16" t="s"><v>3360</v></c><c r="B711" s="16" t="s"><v>3361</v></c><c r="C711" s="16" t="s"><v>5629</v></c><c r="D711" s="24"><v>-821032</v></c><c r="E711" s="17"><v>115</v></c><c r="F711" s="25"><v>0.15496399999999999</v></c><c r="G711" s="25"><v>0.16908699999999999</v></c><c r="H711" s="25"><v>5.5950699999999999E-2</v></c><c r="I711" s="17"><v>2.6971400000000002E-3</v></c><c r="J711" s="16" t="s"><v>3391</v></c></row><row r="712" spans="1:10" x14ac:dyDescent="0.3"><c r="A712" s="16" t="s"><v>3360</v></c><c r="B712" s="16" t="s"><v>3361</v></c><c r="C712" s="16" t="s"><v>5629</v></c><c r="D712" s="24"><v>-821032</v></c><c r="E712" s="17"><v>95</v></c><c r="F712" s="25"><v>0.13994599999999999</v></c><c r="G712" s="25"><v>0.139598</v></c><c r="H712" s="25"><v>4.5965699999999998E-2</v></c><c r="I712" s="17"><v>2.5977800000000001E-3</v></c><c r="J712" s="16" t="s"><v>3372</v></c></row><row r="713" spans="1:10" x14ac:dyDescent="0.3"><c r="A713" s="16" t="s"><v>3360</v></c><c r="B713" s="16" t="s"><v>3361</v></c><c r="C713" s="16" t="s"><v>3501</v></c><c r="D713" s="24"><v>-820389</v></c><c r="E713" s="17"><v>103</v></c><c r="F713" s="25"><v>0.14360300000000001</v></c><c r="G713" s="25"><v>0.17344499999999999</v></c><c r="H713" s="25"><v>6.6630200000000001E-2</v></c><c r="I713" s="17"><v>9.6713500000000004E-3</v></c><c r="J713" s="16" t="s"><v>3384</v></c></row><row r="714" spans="1:10" x14ac:dyDescent="0.3"><c r="A714" s="16" t="s"><v>3360</v></c><c r="B714" s="16" t="s"><v>3361</v></c><c r="C714" s="16" t="s"><v>3501</v></c><c r="D714" s="24"><v>-820389</v></c><c r="E714" s="17"><v>34</v></c><c r="F714" s="25"><v>0.152</v></c><c r="G714" s="25"><v>0.167495</v></c><c r="H714" s="25"><v>6.2713199999999997E-2</v></c><c r="I714" s="17"><v>8.7957499999999997E-3</v></c><c r="J714" s="16" t="s"><v>3434</v></c></row><row r="715" spans="1:10" x14ac:dyDescent="0.3"><c r="A715" s="16" t="s"><v>3360</v></c><c r="B715" s="16" t="s"><v>3361</v></c><c r="C715" s="16" t="s"><v>3501</v></c><c r="D715" s="24"><v>-820389</v></c><c r="E715" s="17"><v>36</v></c><c r="F715" s="25"><v>0.16666700000000001</v></c><c r="G715" s="25"><v>0.32017299999999999</v></c><c r="H715" s="25"><v>0.103925</v></c><c r="I715" s="17"><v>2.7004099999999999E-3</v></c><c r="J715" s="16" t="s"><v>3406</v></c></row><row r="716" spans="1:10" x14ac:dyDescent="0.3"><c r="A716" s="16" t="s"><v>3360</v></c><c r="B716" s="16" t="s"><v>3361</v></c><c r="C716" s="16" t="s"><v>3501</v></c><c r="D716" s="24"><v>-820389</v></c><c r="E716" s="17"><v>86</v></c><c r="F716" s="25"><v>0.134078</v></c><c r="G716" s="25"><v>0.17374800000000001</v></c><c r="H716" s="25"><v>5.6524199999999997E-2</v></c><c r="I716" s="17"><v>2.3133799999999999E-3</v></c><c r="J716" s="16" t="s"><v>3388</v></c></row><row r="717" spans="1:10" x14ac:dyDescent="0.3"><c r="A717" s="16" t="s"><v>3360</v></c><c r="B717" s="16" t="s"><v>3361</v></c><c r="C717" s="16" t="s"><v>3501</v></c><c r="D717" s="24"><v>-820389</v></c><c r="E717" s="17"><v>92</v></c><c r="F717" s="25"><v>0.14583299999999999</v></c><c r="G717" s="25"><v>0.24108399999999999</v></c><c r="H717" s="25"><v>5.7502299999999999E-2</v></c><c r="I717" s="43"><v>3.6532999999999997E-5</v></c><c r="J717" s="16" t="s"><v>3409</v></c></row><row r="718" spans="1:10" x14ac:dyDescent="0.3"><c r="A718" s="16" t="s"><v>3360</v></c><c r="B718" s="16" t="s"><v>3361</v></c><c r="C718" s="16" t="s"><v>3501</v></c><c r="D718" s="24"><v>-820389</v></c><c r="E718" s="17"><v>49</v></c><c r="F718" s="25"><v>0.12328799999999999</v></c><c r="G718" s="25"><v>0.46266600000000002</v></c><c r="H718" s="25"><v>0.106571</v></c><c r="I718" s="43"><v>2.3401399999999999E-5</v></c><c r="J718" s="16" t="s"><v>3369</v></c></row><row r="719" spans="1:10" x14ac:dyDescent="0.3"><c r="A719" s="16" t="s"><v>3360</v></c><c r="B719" s="16" t="s"><v>3361</v></c><c r="C719" s="16" t="s"><v>3501</v></c><c r="D719" s="24"><v>-820389</v></c><c r="E719" s="17"><v>89</v></c><c r="F719" s="25"><v>0.148204</v></c><c r="G719" s="25"><v>0.208207</v></c><c r="H719" s="25"><v>6.4458100000000004E-2</v></c><c r="I719" s="17"><v>1.3833199999999999E-3</v></c><c r="J719" s="16" t="s"><v>3397</v></c></row><row r="720" spans="1:10" x14ac:dyDescent="0.3"><c r="A720" s="16" t="s"><v>3360</v></c><c r="B720" s="16" t="s"><v>3361</v></c><c r="C720" s="16" t="s"><v>3501</v></c><c r="D720" s="24"><v>-820389</v></c><c r="E720" s="17"><v>114</v></c><c r="F720" s="25"><v>0.15412600000000001</v></c><c r="G720" s="25"><v>0.172231</v></c><c r="H720" s="25"><v>5.6134999999999997E-2</v></c><c r="I720" s="17"><v>2.3232000000000001E-3</v></c><c r="J720" s="16" t="s"><v>3391</v></c></row><row r="721" spans="1:10" x14ac:dyDescent="0.3"><c r="A721" s="16" t="s"><v>3360</v></c><c r="B721" s="16" t="s"><v>3361</v></c><c r="C721" s="16" t="s"><v>3501</v></c><c r="D721" s="24"><v>-820389</v></c><c r="E721" s="17"><v>95</v></c><c r="F721" s="25"><v>0.13994599999999999</v></c><c r="G721" s="25"><v>0.14030300000000001</v></c><c r="H721" s="25"><v>4.59754E-2</v></c><c r="I721" s="17"><v>2.4777599999999999E-3</v></c><c r="J721" s="16" t="s"><v>3372</v></c></row><row r="722" spans="1:10" x14ac:dyDescent="0.3"><c r="A722" s="16" t="s"><v>3360</v></c><c r="B722" s="16" t="s"><v>3361</v></c><c r="C722" s="16" t="s"><v>5630</v></c><c r="D722" s="24"><v>-819367</v></c><c r="E722" s="17"><v>34</v></c><c r="F722" s="25"><v>0.15853700000000001</v></c><c r="G722" s="25"><v>0.161306</v></c><c r="H722" s="25"><v>6.0321100000000002E-2</v></c><c r="I722" s="17"><v>8.7148199999999999E-3</v></c><c r="J722" s="16" t="s"><v>3434</v></c></row><row r="723" spans="1:10" x14ac:dyDescent="0.3"><c r="A723" s="16" t="s"><v>3360</v></c><c r="B723" s="16" t="s"><v>3361</v></c><c r="C723" s="16" t="s"><v>5630</v></c><c r="D723" s="24"><v>-819367</v></c><c r="E723" s="17"><v>36</v></c><c r="F723" s="25"><v>0.178261</v></c><c r="G723" s="25"><v>0.27409899999999998</v></c><c r="H723" s="25"><v>9.6627699999999997E-2</v></c><c r="I723" s="17"><v>5.5723300000000003E-3</v></c><c r="J723" s="16" t="s"><v>3406</v></c></row><row r="724" spans="1:10" x14ac:dyDescent="0.3"><c r="A724" s="16" t="s"><v>3360</v></c><c r="B724" s="16" t="s"><v>3361</v></c><c r="C724" s="16" t="s"><v>5630</v></c><c r="D724" s="24"><v>-819367</v></c><c r="E724" s="17"><v>86</v></c><c r="F724" s="25"><v>0.14285700000000001</v></c><c r="G724" s="25"><v>0.15457299999999999</v></c><c r="H724" s="25"><v>5.4432800000000003E-2</v></c><c r="I724" s="17"><v>4.8338900000000004E-3</v></c><c r="J724" s="16" t="s"><v>3388</v></c></row><row r="725" spans="1:10" x14ac:dyDescent="0.3"><c r="A725" s="16" t="s"><v>3360</v></c><c r="B725" s="16" t="s"><v>3361</v></c><c r="C725" s="16" t="s"><v>5630</v></c><c r="D725" s="24"><v>-819367</v></c><c r="E725" s="17"><v>92</v></c><c r="F725" s="25"><v>0.152422</v></c><c r="G725" s="25"><v>0.21885599999999999</v></c><c r="H725" s="25"><v>5.6177100000000001E-2</v></c><c r="I725" s="17"><v>1.21217E-4</v></c><c r="J725" s="16" t="s"><v>3409</v></c></row><row r="726" spans="1:10" x14ac:dyDescent="0.3"><c r="A726" s="16" t="s"><v>3360</v></c><c r="B726" s="16" t="s"><v>3361</v></c><c r="C726" s="16" t="s"><v>5630</v></c><c r="D726" s="24"><v>-819367</v></c><c r="E726" s="17"><v>51</v></c><c r="F726" s="25"><v>0.13888900000000001</v></c><c r="G726" s="25"><v>0.35448400000000002</v></c><c r="H726" s="25"><v>9.8810499999999996E-2</v></c><c r="I726" s="17"><v>4.28393E-4</v></c><c r="J726" s="16" t="s"><v>3369</v></c></row><row r="727" spans="1:10" x14ac:dyDescent="0.3"><c r="A727" s="16" t="s"><v>3360</v></c><c r="B727" s="16" t="s"><v>3361</v></c><c r="C727" s="16" t="s"><v>5630</v></c><c r="D727" s="24"><v>-819367</v></c><c r="E727" s="17"><v>113</v></c><c r="F727" s="25"><v>0.16334199999999999</v></c><c r="G727" s="25"><v>0.172676</v></c><c r="H727" s="25"><v>5.3653800000000001E-2</v></c><c r="I727" s="17"><v>1.41088E-3</v></c><c r="J727" s="16" t="s"><v>3391</v></c></row><row r="728" spans="1:10" x14ac:dyDescent="0.3"><c r="A728" s="16" t="s"><v>3360</v></c><c r="B728" s="16" t="s"><v>3361</v></c><c r="C728" s="16" t="s"><v>5630</v></c><c r="D728" s="24"><v>-819367</v></c><c r="E728" s="17"><v>96</v></c><c r="F728" s="25"><v>0.150418</v></c><c r="G728" s="25"><v>0.123636</v></c><c r="H728" s="25"><v>4.3141499999999999E-2</v></c><c r="I728" s="17"><v>4.4512500000000003E-3</v></c><c r="J728" s="16" t="s"><v>3372</v></c></row><row r="729" spans="1:10" x14ac:dyDescent="0.3"><c r="A729" s="16" t="s"><v>3360</v></c><c r="B729" s="16" t="s"><v>3361</v></c><c r="C729" s="16" t="s"><v>6057</v></c><c r="D729" s="24"><v>-818138</v></c><c r="E729" s="17"><v>33</v></c><c r="F729" s="25"><v>0.155172</v></c><c r="G729" s="25"><v>0.297427</v></c><c r="H729" s="25"><v>0.10722</v></c><c r="I729" s="17"><v>6.6668500000000002E-3</v></c><c r="J729" s="16" t="s"><v>3406</v></c></row><row r="730" spans="1:10" x14ac:dyDescent="0.3"><c r="A730" s="16" t="s"><v>3360</v></c><c r="B730" s="16" t="s"><v>3361</v></c><c r="C730" s="16" t="s"><v>6057</v></c><c r="D730" s="24"><v>-818138</v></c><c r="E730" s="17"><v>84</v></c><c r="F730" s="25"><v>0.13165299999999999</v></c><c r="G730" s="25"><v>0.168796</v></c><c r="H730" s="25"><v>5.6810600000000003E-2</v></c><c r="I730" s="17"><v>3.2138100000000001E-3</v></c><c r="J730" s="16" t="s"><v>3388</v></c></row><row r="731" spans="1:10" x14ac:dyDescent="0.3"><c r="A731" s="16" t="s"><v>3360</v></c><c r="B731" s="16" t="s"><v>3361</v></c><c r="C731" s="16" t="s"><v>6057</v></c><c r="D731" s="24"><v>-818138</v></c><c r="E731" s="17"><v>90</v></c><c r="F731" s="25"><v>0.14305599999999999</v></c><c r="G731" s="25"><v>0.24872900000000001</v></c><c r="H731" s="25"><v>5.7695499999999997E-2</v></c><c r="I731" s="43"><v>2.2195200000000001E-5</v></c><c r="J731" s="16" t="s"><v>3409</v></c></row><row r="732" spans="1:10" x14ac:dyDescent="0.3"><c r="A732" s="16" t="s"><v>3360</v></c><c r="B732" s="16" t="s"><v>3361</v></c><c r="C732" s="16" t="s"><v>6057</v></c><c r="D732" s="24"><v>-818138</v></c><c r="E732" s="17"><v>49</v></c><c r="F732" s="25"><v>0.12328799999999999</v></c><c r="G732" s="25"><v>0.44061099999999997</v></c><c r="H732" s="25"><v>0.10710500000000001</v></c><c r="I732" s="43"><v>5.8760800000000002E-5</v></c><c r="J732" s="16" t="s"><v>3369</v></c></row><row r="733" spans="1:10" x14ac:dyDescent="0.3"><c r="A733" s="16" t="s"><v>3360</v></c><c r="B733" s="16" t="s"><v>3361</v></c><c r="C733" s="16" t="s"><v>6057</v></c><c r="D733" s="24"><v>-818138</v></c><c r="E733" s="17"><v>87</v></c><c r="F733" s="25"><v>0.14521000000000001</v></c><c r="G733" s="25"><v>0.19583600000000001</v></c><c r="H733" s="25"><v>6.4359700000000006E-2</v></c><c r="I733" s="17"><v>2.56368E-3</v></c><c r="J733" s="16" t="s"><v>3397</v></c></row><row r="734" spans="1:10" x14ac:dyDescent="0.3"><c r="A734" s="16" t="s"><v>3360</v></c><c r="B734" s="16" t="s"><v>3361</v></c><c r="C734" s="16" t="s"><v>6057</v></c><c r="D734" s="24"><v>-818138</v></c><c r="E734" s="17"><v>113</v></c><c r="F734" s="25"><v>0.152174</v></c><c r="G734" s="25"><v>0.173266</v></c><c r="H734" s="25"><v>5.6129199999999997E-2</v></c><c r="I734" s="17"><v>2.18519E-3</v></c><c r="J734" s="16" t="s"><v>3391</v></c></row><row r="735" spans="1:10" x14ac:dyDescent="0.3"><c r="A735" s="16" t="s"><v>3360</v></c><c r="B735" s="16" t="s"><v>3361</v></c><c r="C735" s="16" t="s"><v>6057</v></c><c r="D735" s="24"><v>-818138</v></c><c r="E735" s="17"><v>92</v></c><c r="F735" s="25"><v>0.13586999999999999</v></c><c r="G735" s="25"><v>0.13504099999999999</v></c><c r="H735" s="25"><v>4.6094299999999998E-2</v></c><c r="I735" s="17"><v>3.6519E-3</v></c><c r="J735" s="16" t="s"><v>3372</v></c></row><row r="736" spans="1:10" x14ac:dyDescent="0.3"><c r="A736" s="16" t="s"><v>3360</v></c><c r="B736" s="16" t="s"><v>3361</v></c><c r="C736" s="16" t="s"><v>6058</v></c><c r="D736" s="24"><v>-817380</v></c><c r="E736" s="17"><v>33</v></c><c r="F736" s="25"><v>0.15384600000000001</v></c><c r="G736" s="25"><v>0.30052299999999998</v></c><c r="H736" s="25"><v>0.106818</v></c><c r="I736" s="17"><v>5.95723E-3</v></c><c r="J736" s="16" t="s"><v>3406</v></c></row><row r="737" spans="1:10" x14ac:dyDescent="0.3"><c r="A737" s="16" t="s"><v>3360</v></c><c r="B737" s="16" t="s"><v>3361</v></c><c r="C737" s="16" t="s"><v>6058</v></c><c r="D737" s="24"><v>-817380</v></c><c r="E737" s="17"><v>84</v></c><c r="F737" s="25"><v>0.13128500000000001</v></c><c r="G737" s="25"><v>0.16875999999999999</v></c><c r="H737" s="25"><v>5.67772E-2</v></c><c r="I737" s="17"><v>3.2026200000000002E-3</v></c><c r="J737" s="16" t="s"><v>3388</v></c></row><row r="738" spans="1:10" x14ac:dyDescent="0.3"><c r="A738" s="16" t="s"><v>3360</v></c><c r="B738" s="16" t="s"><v>3361</v></c><c r="C738" s="16" t="s"><v>6058</v></c><c r="D738" s="24"><v>-817380</v></c><c r="E738" s="17"><v>90</v></c><c r="F738" s="25"><v>0.14265900000000001</v></c><c r="G738" s="25"><v>0.24926400000000001</v></c><c r="H738" s="25"><v>5.7667200000000002E-2</v></c><c r="I738" s="43"><v>2.11441E-5</v></c><c r="J738" s="16" t="s"><v>3409</v></c></row><row r="739" spans="1:10" x14ac:dyDescent="0.3"><c r="A739" s="16" t="s"><v>3360</v></c><c r="B739" s="16" t="s"><v>3361</v></c><c r="C739" s="16" t="s"><v>6058</v></c><c r="D739" s="24"><v>-817380</v></c><c r="E739" s="17"><v>49</v></c><c r="F739" s="25"><v>0.122727</v></c><c r="G739" s="25"><v>0.43868200000000002</v></c><c r="H739" s="25"><v>0.106917</v></c><c r="I739" s="43"><v>6.13281E-5</v></c><c r="J739" s="16" t="s"><v>3369</v></c></row><row r="740" spans="1:10" x14ac:dyDescent="0.3"><c r="A740" s="16" t="s"><v>3360</v></c><c r="B740" s="16" t="s"><v>3361</v></c><c r="C740" s="16" t="s"><v>6058</v></c><c r="D740" s="24"><v>-817380</v></c><c r="E740" s="17"><v>87</v></c><c r="F740" s="25"><v>0.14477599999999999</v></c><c r="G740" s="25"><v>0.19817899999999999</v></c><c r="H740" s="25"><v>6.4291899999999999E-2</v></c><c r="I740" s="17"><v>2.2552599999999998E-3</v></c><c r="J740" s="16" t="s"><v>3397</v></c></row><row r="741" spans="1:10" x14ac:dyDescent="0.3"><c r="A741" s="16" t="s"><v>3360</v></c><c r="B741" s="16" t="s"><v>3361</v></c><c r="C741" s="16" t="s"><v>6058</v></c><c r="D741" s="24"><v>-817380</v></c><c r="E741" s="17"><v>113</v></c><c r="F741" s="25"><v>0.152174</v></c><c r="G741" s="25"><v>0.173266</v></c><c r="H741" s="25"><v>5.6129199999999997E-2</v></c><c r="I741" s="17"><v>2.18519E-3</v></c><c r="J741" s="16" t="s"><v>3391</v></c></row><row r="742" spans="1:10" x14ac:dyDescent="0.3"><c r="A742" s="16" t="s"><v>3360</v></c><c r="B742" s="16" t="s"><v>3361</v></c><c r="C742" s="16" t="s"><v>6058</v></c><c r="D742" s="24"><v>-817380</v></c><c r="E742" s="17"><v>92</v></c><c r="F742" s="25"><v>0.13550100000000001</v></c><c r="G742" s="25"><v>0.136183</v></c><c r="H742" s="25"><v>4.6036399999999998E-2</v></c><c r="I742" s="17"><v>3.33943E-3</v></c><c r="J742" s="16" t="s"><v>3372</v></c></row><row r="743" spans="1:10" x14ac:dyDescent="0.3"><c r="A743" s="16" t="s"><v>3360</v></c><c r="B743" s="16" t="s"><v>3361</v></c><c r="C743" s="16" t="s"><v>6059</v></c><c r="D743" s="24"><v>-817067</v></c><c r="E743" s="17"><v>33</v></c><c r="F743" s="25"><v>0.15384600000000001</v></c><c r="G743" s="25"><v>0.30052299999999998</v></c><c r="H743" s="25"><v>0.106818</v></c><c r="I743" s="17"><v>5.95723E-3</v></c><c r="J743" s="16" t="s"><v>3406</v></c></row><row r="744" spans="1:10" x14ac:dyDescent="0.3"><c r="A744" s="16" t="s"><v>3360</v></c><c r="B744" s="16" t="s"><v>3361</v></c><c r="C744" s="16" t="s"><v>6059</v></c><c r="D744" s="24"><v>-817067</v></c><c r="E744" s="17"><v>84</v></c><c r="F744" s="25"><v>0.13128500000000001</v></c><c r="G744" s="25"><v>0.16875999999999999</v></c><c r="H744" s="25"><v>5.67772E-2</v></c><c r="I744" s="17"><v>3.2026200000000002E-3</v></c><c r="J744" s="16" t="s"><v>3388</v></c></row><row r="745" spans="1:10" x14ac:dyDescent="0.3"><c r="A745" s="16" t="s"><v>3360</v></c><c r="B745" s="16" t="s"><v>3361</v></c><c r="C745" s="16" t="s"><v>6059</v></c><c r="D745" s="24"><v>-817067</v></c><c r="E745" s="17"><v>90</v></c><c r="F745" s="25"><v>0.14265900000000001</v></c><c r="G745" s="25"><v>0.24926400000000001</v></c><c r="H745" s="25"><v>5.7667200000000002E-2</v></c><c r="I745" s="43"><v>2.11441E-5</v></c><c r="J745" s="16" t="s"><v>3409</v></c></row><row r="746" spans="1:10" x14ac:dyDescent="0.3"><c r="A746" s="16" t="s"><v>3360</v></c><c r="B746" s="16" t="s"><v>3361</v></c><c r="C746" s="16" t="s"><v>6059</v></c><c r="D746" s="24"><v>-817067</v></c><c r="E746" s="17"><v>49</v></c><c r="F746" s="25"><v>0.122727</v></c><c r="G746" s="25"><v>0.43868200000000002</v></c><c r="H746" s="25"><v>0.106917</v></c><c r="I746" s="43"><v>6.13281E-5</v></c><c r="J746" s="16" t="s"><v>3369</v></c></row><row r="747" spans="1:10" x14ac:dyDescent="0.3"><c r="A747" s="16" t="s"><v>3360</v></c><c r="B747" s="16" t="s"><v>3361</v></c><c r="C747" s="16" t="s"><v>6059</v></c><c r="D747" s="24"><v>-817067</v></c><c r="E747" s="17"><v>87</v></c><c r="F747" s="25"><v>0.14477599999999999</v></c><c r="G747" s="25"><v>0.19817899999999999</v></c><c r="H747" s="25"><v>6.4291899999999999E-2</v></c><c r="I747" s="17"><v>2.2552599999999998E-3</v></c><c r="J747" s="16" t="s"><v>3397</v></c></row><row r="748" spans="1:10" x14ac:dyDescent="0.3"><c r="A748" s="16" t="s"><v>3360</v></c><c r="B748" s="16" t="s"><v>3361</v></c><c r="C748" s="16" t="s"><v>6059</v></c><c r="D748" s="24"><v>-817067</v></c><c r="E748" s="17"><v>113</v></c><c r="F748" s="25"><v>0.152174</v></c><c r="G748" s="25"><v>0.173266</v></c><c r="H748" s="25"><v>5.6129199999999997E-2</v></c><c r="I748" s="17"><v>2.18519E-3</v></c><c r="J748" s="16" t="s"><v>3391</v></c></row><row r="749" spans="1:10" x14ac:dyDescent="0.3"><c r="A749" s="16" t="s"><v>3360</v></c><c r="B749" s="16" t="s"><v>3361</v></c><c r="C749" s="16" t="s"><v>6059</v></c><c r="D749" s="24"><v>-817067</v></c><c r="E749" s="17"><v>92</v></c><c r="F749" s="25"><v>0.13550100000000001</v></c><c r="G749" s="25"><v>0.136183</v></c><c r="H749" s="25"><v>4.6036399999999998E-2</v></c><c r="I749" s="17"><v>3.33943E-3</v></c><c r="J749" s="16" t="s"><v>3372</v></c></row><row r="750" spans="1:10" x14ac:dyDescent="0.3"><c r="A750" s="16" t="s"><v>3360</v></c><c r="B750" s="16" t="s"><v>3361</v></c><c r="C750" s="16" t="s"><v>5658</v></c><c r="D750" s="24"><v>-817053</v></c><c r="E750" s="17"><v>6</v></c><c r="F750" s="25"><v>2.5735299999999999E-2</v></c><c r="G750" s="25"><v>1.0685199999999999</v></c><c r="H750" s="25"><v>0.26707799999999998</v></c><c r="I750" s="17"><v>1.12584E-4</v></c><c r="J750" s="16" t="s"><v>3420</v></c></row><row r="751" spans="1:10" x14ac:dyDescent="0.3"><c r="A751" s="16" t="s"><v>3360</v></c><c r="B751" s="16" t="s"><v>3361</v></c><c r="C751" s="16" t="s"><v>5658</v></c><c r="D751" s="24"><v>-817053</v></c><c r="E751" s="17"><v>12</v></c><c r="F751" s="25"><v>0.02</v></c><c r="G751" s="25"><v>0.32317099999999999</v></c><c r="H751" s="25"><v>0.12118900000000001</v></c><c r="I751" s="17"><v>8.1645999999999993E-3</v></c><c r="J751" s="16" t="s"><v>3371</v></c></row><row r="752" spans="1:10" x14ac:dyDescent="0.3"><c r="A752" s="16" t="s"><v>3360</v></c><c r="B752" s="16" t="s"><v>3361</v></c><c r="C752" s="16" t="s"><v>5658</v></c><c r="D752" s="24"><v>-817053</v></c><c r="E752" s="17"><v>11</v></c><c r="F752" s="25"><v>1.66205E-2</v></c><c r="G752" s="25"><v>0.55415899999999996</v></c><c r="H752" s="25"><v>0.17682100000000001</v></c><c r="I752" s="17"><v>1.89851E-3</v></c><c r="J752" s="16" t="s"><v>3409</v></c></row><row r="753" spans="1:10" x14ac:dyDescent="0.3"><c r="A753" s="16" t="s"><v>3360</v></c><c r="B753" s="16" t="s"><v>3361</v></c><c r="C753" s="16" t="s"><v>5659</v></c><c r="D753" s="24"><v>-817051</v></c><c r="E753" s="17"><v>6</v></c><c r="F753" s="25"><v>2.5735299999999999E-2</v></c><c r="G753" s="25"><v>1.0685199999999999</v></c><c r="H753" s="25"><v>0.26707799999999998</v></c><c r="I753" s="17"><v>1.12584E-4</v></c><c r="J753" s="16" t="s"><v>3420</v></c></row><row r="754" spans="1:10" x14ac:dyDescent="0.3"><c r="A754" s="16" t="s"><v>3360</v></c><c r="B754" s="16" t="s"><v>3361</v></c><c r="C754" s="16" t="s"><v>5659</v></c><c r="D754" s="24"><v>-817051</v></c><c r="E754" s="17"><v>12</v></c><c r="F754" s="25"><v>0.02</v></c><c r="G754" s="25"><v>0.32317099999999999</v></c><c r="H754" s="25"><v>0.12118900000000001</v></c><c r="I754" s="17"><v>8.1645999999999993E-3</v></c><c r="J754" s="16" t="s"><v>3371</v></c></row><row r="755" spans="1:10" x14ac:dyDescent="0.3"><c r="A755" s="16" t="s"><v>3360</v></c><c r="B755" s="16" t="s"><v>3361</v></c><c r="C755" s="16" t="s"><v>5659</v></c><c r="D755" s="24"><v>-817051</v></c><c r="E755" s="17"><v>11</v></c><c r="F755" s="25"><v>1.66205E-2</v></c><c r="G755" s="25"><v>0.55415899999999996</v></c><c r="H755" s="25"><v>0.17682100000000001</v></c><c r="I755" s="17"><v>1.89851E-3</v></c><c r="J755" s="16" t="s"><v>3409</v></c></row><row r="756" spans="1:10" x14ac:dyDescent="0.3"><c r="A756" s="16" t="s"><v>3360</v></c><c r="B756" s="16" t="s"><v>3361</v></c><c r="C756" s="16" t="s"><v>5212</v></c><c r="D756" s="24"><v>-816483</v></c><c r="E756" s="17"><v>104</v></c><c r="F756" s="25"><v>0.23782800000000001</v></c><c r="G756" s="25"><v>0.120022</v></c><c r="H756" s="25"><v>4.5652699999999997E-2</v></c><c r="I756" s="17"><v>9.1813999999999993E-3</v></c><c r="J756" s="16" t="s"><v>3435</v></c></row><row r="757" spans="1:10" x14ac:dyDescent="0.3"><c r="A757" s="16" t="s"><v>3360</v></c><c r="B757" s="16" t="s"><v>3361</v></c><c r="C757" s="16" t="s"><v>5212</v></c><c r="D757" s="24"><v>-816483</v></c><c r="E757" s="17"><v>54</v></c><c r="F757" s="25"><v>0.26400000000000001</v></c><c r="G757" s="25"><v>0.14698800000000001</v></c><c r="H757" s="25"><v>5.5294099999999999E-2</v></c><c r="I757" s="17"><v>9.1068899999999994E-3</v></c><c r="J757" s="16" t="s"><v>3434</v></c></row><row r="758" spans="1:10" x14ac:dyDescent="0.3"><c r="A758" s="16" t="s"><v>3360</v></c><c r="B758" s="16" t="s"><v>3361</v></c><c r="C758" s="16" t="s"><v>5212</v></c><c r="D758" s="24"><v>-816483</v></c><c r="E758" s="17"><v>149</v></c><c r="F758" s="25"><v>0.25419000000000003</v></c><c r="G758" s="25"><v>0.16248399999999999</v></c><c r="H758" s="25"><v>4.6726999999999998E-2</v></c><c r="I758" s="17"><v>5.8379199999999997E-4</v></c><c r="J758" s="16" t="s"><v>3388</v></c></row><row r="759" spans="1:10" x14ac:dyDescent="0.3"><c r="A759" s="16" t="s"><v>3360</v></c><c r="B759" s="16" t="s"><v>3361</v></c><c r="C759" s="16" t="s"><v>5212</v></c><c r="D759" s="24"><v>-816483</v></c><c r="E759" s="17"><v>168</v></c><c r="F759" s="25"><v>0.26109700000000002</v></c><c r="G759" s="25"><v>0.11238099999999999</v></c><c r="H759" s="25"><v>4.02203E-2</v></c><c r="I759" s="17"><v>5.5216099999999997E-3</v></c><c r="J759" s="16" t="s"><v>3381</v></c></row><row r="760" spans="1:10" x14ac:dyDescent="0.3"><c r="A760" s="16" t="s"><v>3360</v></c><c r="B760" s="16" t="s"><v>3361</v></c><c r="C760" s="16" t="s"><v>5212</v></c><c r="D760" s="24"><v>-816483</v></c><c r="E760" s="17"><v>152</v></c><c r="F760" s="25"><v>0.25346299999999999</v></c><c r="G760" s="25"><v>0.21322099999999999</v></c><c r="H760" s="25"><v>4.8712800000000001E-2</v></c><c r="I760" s="43"><v>1.6731700000000001E-5</v></c><c r="J760" s="16" t="s"><v>3409</v></c></row><row r="761" spans="1:10" x14ac:dyDescent="0.3"><c r="A761" s="16" t="s"><v>3360</v></c><c r="B761" s="16" t="s"><v>3361</v></c><c r="C761" s="16" t="s"><v>5212</v></c><c r="D761" s="24"><v>-816483</v></c><c r="E761" s="17"><v>94</v></c><c r="F761" s="25"><v>0.25909100000000002</v></c><c r="G761" s="25"><v>0.31191600000000003</v></c><c r="H761" s="25"><v>9.2317099999999999E-2</v></c><c r="I761" s="17"><v>8.8977200000000005E-4</v></c><c r="J761" s="16" t="s"><v>3369</v></c></row><row r="762" spans="1:10" x14ac:dyDescent="0.3"><c r="A762" s="16" t="s"><v>3360</v></c><c r="B762" s="16" t="s"><v>3361</v></c><c r="C762" s="16" t="s"><v>5212</v></c><c r="D762" s="24"><v>-816483</v></c><c r="E762" s="17"><v>150</v></c><c r="F762" s="25"><v>0.262687</v></c><c r="G762" s="25"><v>0.21363699999999999</v></c><c r="H762" s="25"><v>5.7806299999999998E-2</v></c><c r="I762" s="17"><v>2.6319199999999998E-4</v></c><c r="J762" s="16" t="s"><v>3397</v></c></row><row r="763" spans="1:10" x14ac:dyDescent="0.3"><c r="A763" s="16" t="s"><v>3360</v></c><c r="B763" s="16" t="s"><v>3361</v></c><c r="C763" s="16" t="s"><v>5212</v></c><c r="D763" s="24"><v>-816483</v></c><c r="E763" s="17"><v>184</v></c><c r="F763" s="25"><v>0.27173900000000001</v></c><c r="G763" s="25"><v>0.14028499999999999</v></c><c r="H763" s="25"><v>4.7870799999999998E-2</v></c><c r="I763" s="17"><v>3.6083999999999999E-3</v></c><c r="J763" s="16" t="s"><v>3391</v></c></row><row r="764" spans="1:10" x14ac:dyDescent="0.3"><c r="A764" s="16" t="s"><v>3360</v></c><c r="B764" s="16" t="s"><v>3361</v></c><c r="C764" s="16" t="s"><v>3502</v></c><c r="D764" s="24"><v>-816344</v></c><c r="E764" s="17"><v>9</v></c><c r="F764" s="25"><v>1.16883E-2</v></c><c r="G764" s="25"><v>0.52310900000000005</v></c><c r="H764" s="25"><v>0.198435</v></c><c r="I764" s="17"><v>8.7959000000000006E-3</v></c><c r="J764" s="16" t="s"><v>3384</v></c></row><row r="765" spans="1:10" x14ac:dyDescent="0.3"><c r="A765" s="16" t="s"><v>3360</v></c><c r="B765" s="16" t="s"><v>3361</v></c><c r="C765" s="16" t="s"><v>3502</v></c><c r="D765" s="24"><v>-816344</v></c><c r="E765" s="17"><v>3</v></c><c r="F765" s="25"><v>5.9760999999999998E-3</v></c><c r="G765" s="25"><v>1.0751299999999999</v></c><c r="H765" s="25"><v>0.36479899999999998</v></c><c r="I765" s="17"><v>3.5898000000000002E-3</v></c><c r="J765" s="16" t="s"><v>3389</v></c></row><row r="766" spans="1:10" x14ac:dyDescent="0.3"><c r="A766" s="16" t="s"><v>3360</v></c><c r="B766" s="16" t="s"><v>3361</v></c><c r="C766" s="16" t="s"><v>3502</v></c><c r="D766" s="24"><v>-816344</v></c><c r="E766" s="17"><v>10</v></c><c r="F766" s="25"><v>1.3850400000000001E-2</v></c><c r="G766" s="25"><v>0.64560600000000001</v></c><c r="H766" s="25"><v>0.183195</v></c><c r="I766" s="17"><v>4.9248499999999997E-4</v></c><c r="J766" s="16" t="s"><v>3409</v></c></row><row r="767" spans="1:10" x14ac:dyDescent="0.3"><c r="A767" s="16" t="s"><v>3360</v></c><c r="B767" s="16" t="s"><v>3361</v></c><c r="C767" s="16" t="s"><v>3502</v></c><c r="D767" s="24"><v>-816344</v></c><c r="E767" s="17"><v>11</v></c><c r="F767" s="25"><v>1.37845E-2</v></c><c r="G767" s="25"><v>0.488925</v></c><c r="H767" s="25"><v>0.17262</v></c><c r="I767" s="17"><v>4.9024999999999997E-3</v></c><c r="J767" s="16" t="s"><v>3370</v></c></row><row r="768" spans="1:10" x14ac:dyDescent="0.3"><c r="A768" s="16" t="s"><v>3360</v></c><c r="B768" s="16" t="s"><v>3361</v></c><c r="C768" s="16" t="s"><v>6786</v></c><c r="D768" s="24"><v>-815957</v></c><c r="E768" s="17"><v>2</v></c><c r="F768" s="25"><v>8.1967199999999994E-3</v></c><c r="G768" s="25"><v>-1.3407</v></c><c r="H768" s="25"><v>0.48991699999999999</v></c><c r="I768" s="17"><v>7.3477100000000004E-3</v></c><c r="J768" s="16" t="s"><v>3424</v></c></row><row r="769" spans="1:10" x14ac:dyDescent="0.3"><c r="A769" s="16" t="s"><v>3360</v></c><c r="B769" s="16" t="s"><v>3361</v></c><c r="C769" s="16" t="s"><v>6786</v></c><c r="D769" s="24"><v>-815957</v></c><c r="E769" s="17"><v>9</v></c><c r="F769" s="25"><v>1.12782E-2</v></c><c r="G769" s="25"><v>-0.665578</v></c><c r="H769" s="25"><v>0.189274</v></c><c r="I769" s="17"><v>4.9812299999999995E-4</v></c><c r="J769" s="16" t="s"><v>3370</v></c></row><row r="770" spans="1:10" x14ac:dyDescent="0.3"><c r="A770" s="16" t="s"><v>3360</v></c><c r="B770" s="16" t="s"><v>3361</v></c><c r="C770" s="16" t="s"><v>5631</v></c><c r="D770" s="24"><v>-815301</v></c><c r="E770" s="17"><v>34</v></c><c r="F770" s="25"><v>0.152</v></c><c r="G770" s="25"><v>0.167495</v></c><c r="H770" s="25"><v>6.2713199999999997E-2</v></c><c r="I770" s="17"><v>8.7957499999999997E-3</v></c><c r="J770" s="16" t="s"><v>3434</v></c></row><row r="771" spans="1:10" x14ac:dyDescent="0.3"><c r="A771" s="16" t="s"><v>3360</v></c><c r="B771" s="16" t="s"><v>3361</v></c><c r="C771" s="16" t="s"><v>5631</v></c><c r="D771" s="24"><v>-815301</v></c><c r="E771" s="17"><v>36</v></c><c r="F771" s="25"><v>0.16666700000000001</v></c><c r="G771" s="25"><v>0.32017299999999999</v></c><c r="H771" s="25"><v>0.103925</v></c><c r="I771" s="17"><v>2.7004099999999999E-3</v></c><c r="J771" s="16" t="s"><v>3406</v></c></row><row r="772" spans="1:10" x14ac:dyDescent="0.3"><c r="A772" s="16" t="s"><v>3360</v></c><c r="B772" s="16" t="s"><v>3361</v></c><c r="C772" s="16" t="s"><v>5631</v></c><c r="D772" s="24"><v>-815301</v></c><c r="E772" s="17"><v>86</v></c><c r="F772" s="25"><v>0.134078</v></c><c r="G772" s="25"><v>0.17374800000000001</v></c><c r="H772" s="25"><v>5.6524199999999997E-2</v></c><c r="I772" s="17"><v>2.3133799999999999E-3</v></c><c r="J772" s="16" t="s"><v>3388</v></c></row><row r="773" spans="1:10" x14ac:dyDescent="0.3"><c r="A773" s="16" t="s"><v>3360</v></c><c r="B773" s="16" t="s"><v>3361</v></c><c r="C773" s="16" t="s"><v>5631</v></c><c r="D773" s="24"><v>-815301</v></c><c r="E773" s="17"><v>92</v></c><c r="F773" s="25"><v>0.145429</v></c><c r="G773" s="25"><v>0.24005499999999999</v></c><c r="H773" s="25"><v>5.74893E-2</v></c><c r="I773" s="43"><v>3.9195800000000002E-5</v></c><c r="J773" s="16" t="s"><v>3409</v></c></row><row r="774" spans="1:10" x14ac:dyDescent="0.3"><c r="A774" s="16" t="s"><v>3360</v></c><c r="B774" s="16" t="s"><v>3361</v></c><c r="C774" s="16" t="s"><v>5631</v></c><c r="D774" s="24"><v>-815301</v></c><c r="E774" s="17"><v>50</v></c><c r="F774" s="25"><v>0.125</v></c><c r="G774" s="25"><v>0.46904499999999999</v></c><c r="H774" s="25"><v>0.105739</v></c><c r="I774" s="43"><v>1.5796700000000001E-5</v></c><c r="J774" s="16" t="s"><v>3369</v></c></row><row r="775" spans="1:10" x14ac:dyDescent="0.3"><c r="A775" s="16" t="s"><v>3360</v></c><c r="B775" s="16" t="s"><v>3361</v></c><c r="C775" s="16" t="s"><v>5631</v></c><c r="D775" s="24"><v>-815301</v></c><c r="E775" s="17"><v>89</v></c><c r="F775" s="25"><v>0.147761</v></c><c r="G775" s="25"><v>0.20647699999999999</v></c><c r="H775" s="25"><v>6.4359899999999998E-2</v></c><c r="I775" s="17"><v>1.4893300000000001E-3</v></c><c r="J775" s="16" t="s"><v>3397</v></c></row><row r="776" spans="1:10" x14ac:dyDescent="0.3"><c r="A776" s="16" t="s"><v>3360</v></c><c r="B776" s="16" t="s"><v>3361</v></c><c r="C776" s="16" t="s"><v>5631</v></c><c r="D776" s="24"><v>-815301</v></c><c r="E776" s="17"><v>115</v></c><c r="F776" s="25"><v>0.154589</v></c><c r="G776" s="25"><v>0.17011899999999999</v></c><c r="H776" s="25"><v>5.5869799999999997E-2</v></c><c r="I776" s="17"><v>2.5052999999999998E-3</v></c><c r="J776" s="16" t="s"><v>3391</v></c></row><row r="777" spans="1:10" x14ac:dyDescent="0.3"><c r="A777" s="16" t="s"><v>3360</v></c><c r="B777" s="16" t="s"><v>3361</v></c><c r="C777" s="16" t="s"><v>5631</v></c><c r="D777" s="24"><v>-815301</v></c><c r="E777" s="17"><v>95</v></c><c r="F777" s="25"><v>0.139566</v></c><c r="G777" s="25"><v>0.140043</v></c><c r="H777" s="25"><v>4.5937800000000001E-2</v></c><c r="I777" s="17"><v>2.5030299999999998E-3</v></c><c r="J777" s="16" t="s"><v>3372</v></c></row><row r="778" spans="1:10" x14ac:dyDescent="0.3"><c r="A778" s="16" t="s"><v>3360</v></c><c r="B778" s="16" t="s"><v>3361</v></c><c r="C778" s="16" t="s"><v>3503</v></c><c r="D778" s="24"><v>-814671</v></c><c r="E778" s="17"><v>105</v></c><c r="F778" s="25"><v>0.145455</v></c><c r="G778" s="25"><v>0.17968000000000001</v></c><c r="H778" s="25"><v>6.5702999999999998E-2</v></c><c r="I778" s="17"><v>6.5932300000000003E-3</v></c><c r="J778" s="16" t="s"><v>3384</v></c></row><row r="779" spans="1:10" x14ac:dyDescent="0.3"><c r="A779" s="16" t="s"><v>3360</v></c><c r="B779" s="16" t="s"><v>3361</v></c><c r="C779" s="16" t="s"><v>3503</v></c><c r="D779" s="24"><v>-814671</v></c><c r="E779" s="17"><v>34</v></c><c r="F779" s="25"><v>0.152</v></c><c r="G779" s="25"><v>0.167495</v></c><c r="H779" s="25"><v>6.2713199999999997E-2</v></c><c r="I779" s="17"><v>8.7957499999999997E-3</v></c><c r="J779" s="16" t="s"><v>3434</v></c></row><row r="780" spans="1:10" x14ac:dyDescent="0.3"><c r="A780" s="16" t="s"><v>3360</v></c><c r="B780" s="16" t="s"><v>3361</v></c><c r="C780" s="16" t="s"><v>3503</v></c><c r="D780" s="24"><v>-814671</v></c><c r="E780" s="17"><v>36</v></c><c r="F780" s="25"><v>0.16666700000000001</v></c><c r="G780" s="25"><v>0.32017299999999999</v></c><c r="H780" s="25"><v>0.103925</v></c><c r="I780" s="17"><v>2.7004099999999999E-3</v></c><c r="J780" s="16" t="s"><v>3406</v></c></row><row r="781" spans="1:10" x14ac:dyDescent="0.3"><c r="A781" s="16" t="s"><v>3360</v></c><c r="B781" s="16" t="s"><v>3361</v></c><c r="C781" s="16" t="s"><v>3503</v></c><c r="D781" s="24"><v>-814671</v></c><c r="E781" s="17"><v>87</v></c><c r="F781" s="25"><v>0.13547500000000001</v></c><c r="G781" s="25"><v>0.17605399999999999</v></c><c r="H781" s="25"><v>5.6153099999999997E-2</v></c><c r="I781" s="17"><v>1.8926500000000001E-3</v></c><c r="J781" s="16" t="s"><v>3388</v></c></row><row r="782" spans="1:10" x14ac:dyDescent="0.3"><c r="A782" s="16" t="s"><v>3360</v></c><c r="B782" s="16" t="s"><v>3361</v></c><c r="C782" s="16" t="s"><v>3503</v></c><c r="D782" s="24"><v>-814671</v></c><c r="E782" s="17"><v>94</v></c><c r="F782" s="25"><v>0.148199</v></c><c r="G782" s="25"><v>0.24888299999999999</v></c><c r="H782" s="25"><v>5.7266999999999998E-2</v></c><c r="I782" s="43"><v>1.9120700000000001E-5</v></c><c r="J782" s="16" t="s"><v>3409</v></c></row><row r="783" spans="1:10" x14ac:dyDescent="0.3"><c r="A783" s="16" t="s"><v>3360</v></c><c r="B783" s="16" t="s"><v>3361</v></c><c r="C783" s="16" t="s"><v>3503</v></c><c r="D783" s="24"><v>-814671</v></c><c r="E783" s="17"><v>50</v></c><c r="F783" s="25"><v>0.125</v></c><c r="G783" s="25"><v>0.46904499999999999</v></c><c r="H783" s="25"><v>0.105739</v></c><c r="I783" s="43"><v>1.5796700000000001E-5</v></c><c r="J783" s="16" t="s"><v>3369</v></c></row><row r="784" spans="1:10" x14ac:dyDescent="0.3"><c r="A784" s="16" t="s"><v>3360</v></c><c r="B784" s="16" t="s"><v>3361</v></c><c r="C784" s="16" t="s"><v>3503</v></c><c r="D784" s="24"><v>-814671</v></c><c r="E784" s="17"><v>91</v></c><c r="F784" s="25"><v>0.15074599999999999</v></c><c r="G784" s="25"><v>0.22531799999999999</v></c><c r="H784" s="25"><v>6.3510800000000006E-2</v></c><c r="I784" s="17"><v>4.5472500000000001E-4</v></c><c r="J784" s="16" t="s"><v>3397</v></c></row><row r="785" spans="1:10" x14ac:dyDescent="0.3"><c r="A785" s="16" t="s"><v>3360</v></c><c r="B785" s="16" t="s"><v>3361</v></c><c r="C785" s="16" t="s"><v>3503</v></c><c r="D785" s="24"><v>-814671</v></c><c r="E785" s="17"><v>117</v></c><c r="F785" s="25"><v>0.15700500000000001</v></c><c r="G785" s="25"><v>0.16958400000000001</v></c><c r="H785" s="25"><v>5.5688099999999997E-2</v></c><c r="I785" s="17"><v>2.5026900000000001E-3</v></c><c r="J785" s="16" t="s"><v>3391</v></c></row><row r="786" spans="1:10" x14ac:dyDescent="0.3"><c r="A786" s="16" t="s"><v>3360</v></c><c r="B786" s="16" t="s"><v>3361</v></c><c r="C786" s="16" t="s"><v>3503</v></c><c r="D786" s="24"><v>-814671</v></c><c r="E786" s="17"><v>95</v></c><c r="F786" s="25"><v>0.139566</v></c><c r="G786" s="25"><v>0.140043</v></c><c r="H786" s="25"><v>4.5937800000000001E-2</v></c><c r="I786" s="17"><v>2.5030299999999998E-3</v></c><c r="J786" s="16" t="s"><v>3372</v></c></row><row r="787" spans="1:10" x14ac:dyDescent="0.3"><c r="A787" s="16" t="s"><v>3360</v></c><c r="B787" s="16" t="s"><v>3361</v></c><c r="C787" s="16" t="s"><v>3504</v></c><c r="D787" s="24"><v>-812479</v></c><c r="E787" s="17"><v>100</v></c><c r="F787" s="25"><v>0.13766200000000001</v></c><c r="G787" s="25"><v>0.20071800000000001</v></c><c r="H787" s="25"><v>6.6309900000000005E-2</v></c><c r="I787" s="17"><v>2.6720200000000002E-3</v></c><c r="J787" s="16" t="s"><v>3384</v></c></row><row r="788" spans="1:10" x14ac:dyDescent="0.3"><c r="A788" s="16" t="s"><v>3360</v></c><c r="B788" s="16" t="s"><v>3361</v></c><c r="C788" s="16" t="s"><v>3504</v></c><c r="D788" s="24"><v>-812479</v></c><c r="E788" s="17"><v>31</v></c><c r="F788" s="25"><v>0.14102600000000001</v></c><c r="G788" s="25"><v>0.32996300000000001</v></c><c r="H788" s="25"><v>0.1124</v></c><c r="I788" s="17"><v>4.1749700000000001E-3</v></c><c r="J788" s="16" t="s"><v>3406</v></c></row><row r="789" spans="1:10" x14ac:dyDescent="0.3"><c r="A789" s="16" t="s"><v>3360</v></c><c r="B789" s="16" t="s"><v>3361</v></c><c r="C789" s="16" t="s"><v>3504</v></c><c r="D789" s="24"><v>-812479</v></c><c r="E789" s="17"><v>82</v></c><c r="F789" s="25"><v>0.12709500000000001</v></c><c r="G789" s="25"><v>0.169354</v></c><c r="H789" s="25"><v>5.7165399999999998E-2</v></c><c r="I789" s="17"><v>3.3030899999999998E-3</v></c><c r="J789" s="16" t="s"><v>3388</v></c></row><row r="790" spans="1:10" x14ac:dyDescent="0.3"><c r="A790" s="16" t="s"><v>3360</v></c><c r="B790" s="16" t="s"><v>3361</v></c><c r="C790" s="16" t="s"><v>3504</v></c><c r="D790" s="24"><v>-812479</v></c><c r="E790" s="17"><v>102</v></c><c r="F790" s="25"><v>0.14490900000000001</v></c><c r="G790" s="25"><v>0.127718</v></c><c r="H790" s="25"><v>4.7681399999999999E-2</v></c><c r="I790" s="17"><v>7.7807900000000001E-3</v></c><c r="J790" s="16" t="s"><v>3381</v></c></row><row r="791" spans="1:10" x14ac:dyDescent="0.3"><c r="A791" s="16" t="s"><v>3360</v></c><c r="B791" s="16" t="s"><v>3361</v></c><c r="C791" s="16" t="s"><v>3504</v></c><c r="D791" s="24"><v>-812479</v></c><c r="E791" s="17"><v>89</v></c><c r="F791" s="25"><v>0.13988900000000001</v></c><c r="G791" s="25"><v>0.254415</v></c><c r="H791" s="25"><v>5.9237900000000003E-2</v></c><c r="I791" s="43"><v>2.3782400000000001E-5</v></c><c r="J791" s="16" t="s"><v>3409</v></c></row><row r="792" spans="1:10" x14ac:dyDescent="0.3"><c r="A792" s="16" t="s"><v>3360</v></c><c r="B792" s="16" t="s"><v>3361</v></c><c r="C792" s="16" t="s"><v>3504</v></c><c r="D792" s="24"><v>-812479</v></c><c r="E792" s="17"><v>46</v></c><c r="F792" s="25"><v>0.113636</v></c><c r="G792" s="25"><v>0.44386999999999999</v></c><c r="H792" s="25"><v>0.112771</v></c><c r="I792" s="17"><v>1.1758500000000001E-4</v></c><c r="J792" s="16" t="s"><v>3369</v></c></row><row r="793" spans="1:10" x14ac:dyDescent="0.3"><c r="A793" s="16" t="s"><v>3360</v></c><c r="B793" s="16" t="s"><v>3361</v></c><c r="C793" s="16" t="s"><v>3504</v></c><c r="D793" s="24"><v>-812479</v></c><c r="E793" s="17"><v>85</v></c><c r="F793" s="25"><v>0.14029900000000001</v></c><c r="G793" s="25"><v>0.22953399999999999</v></c><c r="H793" s="25"><v>6.5455700000000006E-2</v></c><c r="I793" s="17"><v>5.2741300000000001E-4</v></c><c r="J793" s="16" t="s"><v>3397</v></c></row><row r="794" spans="1:10" x14ac:dyDescent="0.3"><c r="A794" s="16" t="s"><v>3360</v></c><c r="B794" s="16" t="s"><v>3361</v></c><c r="C794" s="16" t="s"><v>3504</v></c><c r="D794" s="24"><v>-812479</v></c><c r="E794" s="17"><v>112</v></c><c r="F794" s="25"><v>0.149758</v></c><c r="G794" s="25"><v>0.166292</v></c><c r="H794" s="25"><v>5.6848900000000001E-2</v></c><c r="I794" s="17"><v>3.66935E-3</v></c><c r="J794" s="16" t="s"><v>3391</v></c></row><row r="795" spans="1:10" x14ac:dyDescent="0.3"><c r="A795" s="16" t="s"><v>3360</v></c><c r="B795" s="16" t="s"><v>3361</v></c><c r="C795" s="16" t="s"><v>3504</v></c><c r="D795" s="24"><v>-812479</v></c><c r="E795" s="17"><v>89</v></c><c r="F795" s="25"><v>0.130081</v></c><c r="G795" s="25"><v>0.123733</v></c><c r="H795" s="25"><v>4.7485399999999997E-2</v></c><c r="I795" s="17"><v>9.6229100000000001E-3</v></c><c r="J795" s="16" t="s"><v>3372</v></c></row><row r="796" spans="1:10" x14ac:dyDescent="0.3"><c r="A796" s="16" t="s"><v>3360</v></c><c r="B796" s="16" t="s"><v>3361</v></c><c r="C796" s="16" t="s"><v>6523</v></c><c r="D796" s="24"><v>-812353</v></c><c r="E796" s="17"><v>73</v></c><c r="F796" s="25"><v>0.100522</v></c><c r="G796" s="25"><v>0.14599300000000001</v></c><c r="H796" s="25"><v>5.4460500000000002E-2</v></c><c r="I796" s="17"><v>7.7321200000000003E-3</v></c><c r="J796" s="16" t="s"><v>3381</v></c></row><row r="797" spans="1:10" x14ac:dyDescent="0.3"><c r="A797" s="16" t="s"><v>3360</v></c><c r="B797" s="16" t="s"><v>3361</v></c><c r="C797" s="16" t="s"><v>6523</v></c><c r="D797" s="24"><v>-812353</v></c><c r="E797" s="17"><v>64</v></c><c r="F797" s="25"><v>9.5567899999999997E-2</v></c><c r="G797" s="25"><v>0.208482</v></c><c r="H797" s="25"><v>7.2132699999999994E-2</v></c><c r="I797" s="17"><v>4.1360299999999997E-3</v></c><c r="J797" s="16" t="s"><v>3409</v></c></row><row r="798" spans="1:10" x14ac:dyDescent="0.3"><c r="A798" s="16" t="s"><v>3360</v></c><c r="B798" s="16" t="s"><v>3361</v></c><c r="C798" s="16" t="s"><v>6523</v></c><c r="D798" s="24"><v>-812353</v></c><c r="E798" s="17"><v>34</v></c><c r="F798" s="25"><v>8.1818199999999994E-2</v></c><c r="G798" s="25"><v>0.41697699999999999</v></c><c r="H798" s="25"><v>0.130772</v></c><c r="I798" s="17"><v>1.6820100000000001E-3</v></c><c r="J798" s="16" t="s"><v>3369</v></c></row><row r="799" spans="1:10" x14ac:dyDescent="0.3"><c r="A799" s="16" t="s"><v>3360</v></c><c r="B799" s="16" t="s"><v>3361</v></c><c r="C799" s="16" t="s"><v>6089</v></c><c r="D799" s="24"><v>-811493</v></c><c r="E799" s="17"><v>8</v></c><c r="F799" s="25"><v>1.3333299999999999E-2</v></c><c r="G799" s="25"><v>0.43258799999999997</v></c><c r="H799" s="25"><v>0.140962</v></c><c r="I799" s="17"><v>2.3877099999999999E-3</v></c><c r="J799" s="16" t="s"><v>3371</v></c></row><row r="800" spans="1:10" x14ac:dyDescent="0.3"><c r="A800" s="16" t="s"><v>3360</v></c><c r="B800" s="16" t="s"><v>3361</v></c><c r="C800" s="16" t="s"><v>3505</v></c><c r="D800" s="24"><v>-810952</v></c><c r="E800" s="17"><v>100</v></c><c r="F800" s="25"><v>0.13766200000000001</v></c><c r="G800" s="25"><v>0.20071800000000001</v></c><c r="H800" s="25"><v>6.6309900000000005E-2</v></c><c r="I800" s="17"><v>2.6720200000000002E-3</v></c><c r="J800" s="16" t="s"><v>3384</v></c></row><row r="801" spans="1:10" x14ac:dyDescent="0.3"><c r="A801" s="16" t="s"><v>3360</v></c><c r="B801" s="16" t="s"><v>3361</v></c><c r="C801" s="16" t="s"><v>3505</v></c><c r="D801" s="24"><v>-810952</v></c><c r="E801" s="17"><v>31</v></c><c r="F801" s="25"><v>0.14102600000000001</v></c><c r="G801" s="25"><v>0.32996300000000001</v></c><c r="H801" s="25"><v>0.1124</v></c><c r="I801" s="17"><v>4.1749700000000001E-3</v></c><c r="J801" s="16" t="s"><v>3406</v></c></row><row r="802" spans="1:10" x14ac:dyDescent="0.3"><c r="A802" s="16" t="s"><v>3360</v></c><c r="B802" s="16" t="s"><v>3361</v></c><c r="C802" s="16" t="s"><v>3505</v></c><c r="D802" s="24"><v>-810952</v></c><c r="E802" s="17"><v>82</v></c><c r="F802" s="25"><v>0.12709500000000001</v></c><c r="G802" s="25"><v>0.169354</v></c><c r="H802" s="25"><v>5.7165399999999998E-2</v></c><c r="I802" s="17"><v>3.3030899999999998E-3</v></c><c r="J802" s="16" t="s"><v>3388</v></c></row><row r="803" spans="1:10" x14ac:dyDescent="0.3"><c r="A803" s="16" t="s"><v>3360</v></c><c r="B803" s="16" t="s"><v>3361</v></c><c r="C803" s="16" t="s"><v>3505</v></c><c r="D803" s="24"><v>-810952</v></c><c r="E803" s="17"><v>102</v></c><c r="F803" s="25"><v>0.14490900000000001</v></c><c r="G803" s="25"><v>0.127718</v></c><c r="H803" s="25"><v>4.7681399999999999E-2</v></c><c r="I803" s="17"><v>7.7807900000000001E-3</v></c><c r="J803" s="16" t="s"><v>3381</v></c></row><row r="804" spans="1:10" x14ac:dyDescent="0.3"><c r="A804" s="16" t="s"><v>3360</v></c><c r="B804" s="16" t="s"><v>3361</v></c><c r="C804" s="16" t="s"><v>3505</v></c><c r="D804" s="24"><v>-810952</v></c><c r="E804" s="17"><v>89</v></c><c r="F804" s="25"><v>0.13988900000000001</v></c><c r="G804" s="25"><v>0.254415</v></c><c r="H804" s="25"><v>5.9237900000000003E-2</v></c><c r="I804" s="43"><v>2.3782400000000001E-5</v></c><c r="J804" s="16" t="s"><v>3409</v></c></row><row r="805" spans="1:10" x14ac:dyDescent="0.3"><c r="A805" s="16" t="s"><v>3360</v></c><c r="B805" s="16" t="s"><v>3361</v></c><c r="C805" s="16" t="s"><v>3505</v></c><c r="D805" s="24"><v>-810952</v></c><c r="E805" s="17"><v>46</v></c><c r="F805" s="25"><v>0.113636</v></c><c r="G805" s="25"><v>0.44386999999999999</v></c><c r="H805" s="25"><v>0.112771</v></c><c r="I805" s="17"><v>1.1758500000000001E-4</v></c><c r="J805" s="16" t="s"><v>3369</v></c></row><row r="806" spans="1:10" x14ac:dyDescent="0.3"><c r="A806" s="16" t="s"><v>3360</v></c><c r="B806" s="16" t="s"><v>3361</v></c><c r="C806" s="16" t="s"><v>3505</v></c><c r="D806" s="24"><v>-810952</v></c><c r="E806" s="17"><v>85</v></c><c r="F806" s="25"><v>0.14029900000000001</v></c><c r="G806" s="25"><v>0.22953399999999999</v></c><c r="H806" s="25"><v>6.5455700000000006E-2</v></c><c r="I806" s="17"><v>5.2741300000000001E-4</v></c><c r="J806" s="16" t="s"><v>3397</v></c></row><row r="807" spans="1:10" x14ac:dyDescent="0.3"><c r="A807" s="16" t="s"><v>3360</v></c><c r="B807" s="16" t="s"><v>3361</v></c><c r="C807" s="16" t="s"><v>3505</v></c><c r="D807" s="24"><v>-810952</v></c><c r="E807" s="17"><v>112</v></c><c r="F807" s="25"><v>0.149758</v></c><c r="G807" s="25"><v>0.166292</v></c><c r="H807" s="25"><v>5.6848900000000001E-2</v></c><c r="I807" s="17"><v>3.66935E-3</v></c><c r="J807" s="16" t="s"><v>3391</v></c></row><row r="808" spans="1:10" x14ac:dyDescent="0.3"><c r="A808" s="16" t="s"><v>3360</v></c><c r="B808" s="16" t="s"><v>3361</v></c><c r="C808" s="16" t="s"><v>3505</v></c><c r="D808" s="24"><v>-810952</v></c><c r="E808" s="17"><v>89</v></c><c r="F808" s="25"><v>0.130081</v></c><c r="G808" s="25"><v>0.123733</v></c><c r="H808" s="25"><v>4.7485399999999997E-2</v></c><c r="I808" s="17"><v>9.6229100000000001E-3</v></c><c r="J808" s="16" t="s"><v>3372</v></c></row><row r="809" spans="1:10" x14ac:dyDescent="0.3"><c r="A809" s="16" t="s"><v>3360</v></c><c r="B809" s="16" t="s"><v>3361</v></c><c r="C809" s="16" t="s"><v>5660</v></c><c r="D809" s="24"><v>-809541</v></c><c r="E809" s="17"><v>6</v></c><c r="F809" s="25"><v>2.5735299999999999E-2</v></c><c r="G809" s="25"><v>1.0685199999999999</v></c><c r="H809" s="25"><v>0.26707799999999998</v></c><c r="I809" s="17"><v>1.12584E-4</v></c><c r="J809" s="16" t="s"><v>3420</v></c></row><row r="810" spans="1:10" x14ac:dyDescent="0.3"><c r="A810" s="16" t="s"><v>3360</v></c><c r="B810" s="16" t="s"><v>3361</v></c><c r="C810" s="16" t="s"><v>5660</v></c><c r="D810" s="24"><v>-809541</v></c><c r="E810" s="17"><v>12</v></c><c r="F810" s="25"><v>2.1739100000000001E-2</v></c><c r="G810" s="25"><v>0.28841</v></c><c r="H810" s="25"><v>0.107586</v></c><c r="I810" s="17"><v>7.8388199999999998E-3</v></c><c r="J810" s="16" t="s"><v>3371</v></c></row><row r="811" spans="1:10" x14ac:dyDescent="0.3"><c r="A811" s="16" t="s"><v>3360</v></c><c r="B811" s="16" t="s"><v>3361</v></c><c r="C811" s="16" t="s"><v>5660</v></c><c r="D811" s="24"><v>-809541</v></c><c r="E811" s="17"><v>11</v></c><c r="F811" s="25"><v>1.66667E-2</v></c><c r="G811" s="25"><v>0.554979</v></c><c r="H811" s="25"><v>0.17680599999999999</v></c><c r="I811" s="17"><v>1.86813E-3</v></c><c r="J811" s="16" t="s"><v>3409</v></c></row><row r="812" spans="1:10" x14ac:dyDescent="0.3"><c r="A812" s="16" t="s"><v>3360</v></c><c r="B812" s="16" t="s"><v>3361</v></c><c r="C812" s="16" t="s"><v>3506</v></c><c r="D812" s="24"><v>-808993</v></c><c r="E812" s="17"><v>164</v></c><c r="F812" s="25"><v>0.25</v></c><c r="G812" s="25"><v>0.14452000000000001</v></c><c r="H812" s="25"><v>5.4670499999999997E-2</v></c><c r="I812" s="17"><v>8.6128200000000002E-3</v></c><c r="J812" s="16" t="s"><v>3384</v></c></row><row r="813" spans="1:10" x14ac:dyDescent="0.3"><c r="A813" s="16" t="s"><v>3360</v></c><c r="B813" s="16" t="s"><v>3361</v></c><c r="C813" s="16" t="s"><v>3506</v></c><c r="D813" s="24"><v>-808993</v></c><c r="E813" s="17"><v>102</v></c><c r="F813" s="25"><v>0.23308300000000001</v></c><c r="G813" s="25"><v>0.12708</v></c><c r="H813" s="25"><v>4.5584199999999998E-2</v></c><c r="I813" s="17"><v>5.7820800000000002E-3</v></c><c r="J813" s="16" t="s"><v>3435</v></c></row><row r="814" spans="1:10" x14ac:dyDescent="0.3"><c r="A814" s="16" t="s"><v>3360</v></c><c r="B814" s="16" t="s"><v>3361</v></c><c r="C814" s="16" t="s"><v>3506</v></c><c r="D814" s="24"><v>-808993</v></c><c r="E814" s="17"><v>55</v></c><c r="F814" s="25"><v>0.26800000000000002</v></c><c r="G814" s="25"><v>0.14475299999999999</v></c><c r="H814" s="25"><v>5.4895199999999998E-2</v></c><c r="I814" s="17"><v>9.6617400000000003E-3</v></c><c r="J814" s="16" t="s"><v>3434</v></c></row><row r="815" spans="1:10" x14ac:dyDescent="0.3"><c r="A815" s="16" t="s"><v>3360</v></c><c r="B815" s="16" t="s"><v>3361</v></c><c r="C815" s="16" t="s"><v>3506</v></c><c r="D815" s="24"><v>-808993</v></c><c r="E815" s="17"><v>145</v></c><c r="F815" s="25"><v>0.24929999999999999</v></c><c r="G815" s="25"><v>0.15312600000000001</v></c><c r="H815" s="25"><v>4.5474300000000002E-2</v></c><c r="I815" s="17"><v>8.6126300000000002E-4</v></c><c r="J815" s="16" t="s"><v>3388</v></c></row><row r="816" spans="1:10" x14ac:dyDescent="0.3"><c r="A816" s="16" t="s"><v>3360</v></c><c r="B816" s="16" t="s"><v>3361</v></c><c r="C816" s="16" t="s"><v>3506</v></c><c r="D816" s="24"><v>-808993</v></c><c r="E816" s="17"><v>164</v></c><c r="F816" s="25"><v>0.25654500000000002</v></c><c r="G816" s="25"><v>0.116337</v></c><c r="H816" s="25"><v>3.9409899999999998E-2</v></c><c r="I816" s="17"><v>3.39391E-3</v></c><c r="J816" s="16" t="s"><v>3381</v></c></row><row r="817" spans="1:10" x14ac:dyDescent="0.3"><c r="A817" s="16" t="s"><v>3360</v></c><c r="B817" s="16" t="s"><v>3361</v></c><c r="C817" s="16" t="s"><v>3506</v></c><c r="D817" s="24"><v>-808993</v></c><c r="E817" s="17"><v>150</v></c><c r="F817" s="25"><v>0.250693</v></c><c r="G817" s="25"><v>0.20225499999999999</v></c><c r="H817" s="25"><v>4.8211200000000003E-2</v></c><c r="I817" s="43"><v>3.6139500000000002E-5</v></c><c r="J817" s="16" t="s"><v>3409</v></c></row><row r="818" spans="1:10" x14ac:dyDescent="0.3"><c r="A818" s="16" t="s"><v>3360</v></c><c r="B818" s="16" t="s"><v>3361</v></c><c r="C818" s="16" t="s"><v>3506</v></c><c r="D818" s="24"><v>-808993</v></c><c r="E818" s="17"><v>90</v></c><c r="F818" s="25"><v>0.248858</v></c><c r="G818" s="25"><v>0.27926800000000002</v></c><c r="H818" s="25"><v>9.1722300000000007E-2</v></c><c r="I818" s="17"><v>2.67257E-3</v></c><c r="J818" s="16" t="s"><v>3369</v></c></row><row r="819" spans="1:10" x14ac:dyDescent="0.3"><c r="A819" s="16" t="s"><v>3360</v></c><c r="B819" s="16" t="s"><v>3361</v></c><c r="C819" s="16" t="s"><v>3506</v></c><c r="D819" s="24"><v>-808993</v></c><c r="E819" s="17"><v>148</v></c><c r="F819" s="25"><v>0.25970100000000002</v></c><c r="G819" s="25"><v>0.217305</v></c><c r="H819" s="25"><v>5.6185600000000002E-2</v></c><c r="I819" s="17"><v>1.3642E-4</v></c><c r="J819" s="16" t="s"><v>3397</v></c></row><row r="820" spans="1:10" x14ac:dyDescent="0.3"><c r="A820" s="16" t="s"><v>3360</v></c><c r="B820" s="16" t="s"><v>3361</v></c><c r="C820" s="16" t="s"><v>3506</v></c><c r="D820" s="24"><v>-808993</v></c><c r="E820" s="17"><v>181</v></c><c r="F820" s="25"><v>0.26876499999999998</v></c><c r="G820" s="25"><v>0.128862</v></c><c r="H820" s="25"><v>4.7133099999999997E-2</v></c><c r="I820" s="17"><v>6.5776100000000002E-3</v></c><c r="J820" s="16" t="s"><v>3391</v></c></row><row r="821" spans="1:10" x14ac:dyDescent="0.3"><c r="A821" s="16" t="s"><v>3360</v></c><c r="B821" s="16" t="s"><v>3361</v></c><c r="C821" s="16" t="s"><v>5632</v></c><c r="D821" s="24"><v>-807319</v></c><c r="E821" s="17"><v>37</v></c><c r="F821" s="25"><v>0.16800000000000001</v></c><c r="G821" s="25"><v>0.17472299999999999</v></c><c r="H821" s="25"><v>5.9630099999999998E-2</v></c><c r="I821" s="17"><v>4.1732999999999996E-3</v></c><c r="J821" s="16" t="s"><v>3434</v></c></row><row r="822" spans="1:10" x14ac:dyDescent="0.3"><c r="A822" s="16" t="s"><v>3360</v></c><c r="B822" s="16" t="s"><v>3361</v></c><c r="C822" s="16" t="s"><v>5632</v></c><c r="D822" s="24"><v>-807319</v></c><c r="E822" s="17"><v>39</v></c><c r="F822" s="25"><v>0.18376100000000001</v></c><c r="G822" s="25"><v>0.29868699999999998</v></c><c r="H822" s="25"><v>9.7758399999999995E-2</v></c><c r="I822" s="17"><v>2.9178199999999998E-3</v></c><c r="J822" s="16" t="s"><v>3406</v></c></row><row r="823" spans="1:10" x14ac:dyDescent="0.3"><c r="A823" s="16" t="s"><v>3360</v></c><c r="B823" s="16" t="s"><v>3361</v></c><c r="C823" s="16" t="s"><v>5632</v></c><c r="D823" s="24"><v>-807319</v></c><c r="E823" s="17"><v>93</v></c><c r="F823" s="25"><v>0.15223500000000001</v></c><c r="G823" s="25"><v>0.169018</v></c><c r="H823" s="25"><v>5.1446100000000002E-2</v></c><c r="I823" s="17"><v>1.14321E-3</v></c><c r="J823" s="16" t="s"><v>3388</v></c></row><row r="824" spans="1:10" x14ac:dyDescent="0.3"><c r="A824" s="16" t="s"><v>3360</v></c><c r="B824" s="16" t="s"><v>3361</v></c><c r="C824" s="16" t="s"><v>5632</v></c><c r="D824" s="24"><v>-807319</v></c><c r="E824" s="17"><v>102</v></c><c r="F824" s="25"><v>0.16481999999999999</v></c><c r="G824" s="25"><v>0.233047</v></c><c r="H824" s="25"><v>5.4328700000000001E-2</v></c><c r="I824" s="43"><v>2.4314199999999998E-5</v></c><c r="J824" s="16" t="s"><v>3409</v></c></row><row r="825" spans="1:10" x14ac:dyDescent="0.3"><c r="A825" s="16" t="s"><v>3360</v></c><c r="B825" s="16" t="s"><v>3361</v></c><c r="C825" s="16" t="s"><v>5632</v></c><c r="D825" s="24"><v>-807319</v></c><c r="E825" s="17"><v>54</v></c><c r="F825" s="25"><v>0.145455</v></c><c r="G825" s="25"><v>0.35240500000000002</v></c><c r="H825" s="25"><v>9.5092700000000002E-2</v></c><c r="I825" s="17"><v>2.7891299999999999E-4</v></c><c r="J825" s="16" t="s"><v>3369</v></c></row><row r="826" spans="1:10" x14ac:dyDescent="0.3"><c r="A826" s="16" t="s"><v>3360</v></c><c r="B826" s="16" t="s"><v>3361</v></c><c r="C826" s="16" t="s"><v>5632</v></c><c r="D826" s="24"><v>-807319</v></c><c r="E826" s="17"><v>93</v></c><c r="F826" s="25"><v>0.15820899999999999</v></c><c r="G826" s="25"><v>0.21444299999999999</v></c><c r="H826" s="25"><v>6.1593299999999997E-2</v></c><c r="I826" s="17"><v>5.7715299999999995E-4</v></c><c r="J826" s="16" t="s"><v>3397</v></c></row><row r="827" spans="1:10" x14ac:dyDescent="0.3"><c r="A827" s="16" t="s"><v>3360</v></c><c r="B827" s="16" t="s"><v>3361</v></c><c r="C827" s="16" t="s"><v>5632</v></c><c r="D827" s="24"><v>-807319</v></c><c r="E827" s="17"><v>126</v></c><c r="F827" s="25"><v>0.177536</v></c><c r="G827" s="25"><v>0.151116</v></c><c r="H827" s="25"><v>5.0740599999999997E-2</v></c><c r="I827" s="17"><v>3.1033100000000002E-3</v></c><c r="J827" s="16" t="s"><v>3391</v></c></row><row r="828" spans="1:10" x14ac:dyDescent="0.3"><c r="A828" s="16" t="s"><v>3360</v></c><c r="B828" s="16" t="s"><v>3361</v></c><c r="C828" s="16" t="s"><v>5632</v></c><c r="D828" s="24"><v>-807319</v></c><c r="E828" s="17"><v>104</v></c><c r="F828" s="25"><v>0.15989200000000001</v></c><c r="G828" s="25"><v>0.14454900000000001</v></c><c r="H828" s="25"><v>4.12323E-2</v></c><c r="I828" s="17"><v>5.2443200000000002E-4</v></c><c r="J828" s="16" t="s"><v>3372</v></c></row><row r="829" spans="1:10" x14ac:dyDescent="0.3"><c r="A829" s="16" t="s"><v>3360</v></c><c r="B829" s="16" t="s"><v>3361</v></c><c r="C829" s="16" t="s"><v>3507</v></c><c r="D829" s="24"><v>-806952</v></c><c r="E829" s="17"><v>101</v></c><c r="F829" s="25"><v>0.139323</v></c><c r="G829" s="25"><v>0.19875399999999999</v></c><c r="H829" s="25"><v>6.6077800000000006E-2</v></c><c r="I829" s="17"><v>2.84074E-3</v></c><c r="J829" s="16" t="s"><v>3384</v></c></row><row r="830" spans="1:10" x14ac:dyDescent="0.3"><c r="A830" s="16" t="s"><v>3360</v></c><c r="B830" s="16" t="s"><v>3361</v></c><c r="C830" s="16" t="s"><v>3507</v></c><c r="D830" s="24"><v>-806952</v></c><c r="E830" s="17"><v>34</v></c><c r="F830" s="25"><v>0.152</v></c><c r="G830" s="25"><v>0.167495</v></c><c r="H830" s="25"><v>6.2713199999999997E-2</v></c><c r="I830" s="17"><v>8.7957499999999997E-3</v></c><c r="J830" s="16" t="s"><v>3434</v></c></row><row r="831" spans="1:10" x14ac:dyDescent="0.3"><c r="A831" s="16" t="s"><v>3360</v></c><c r="B831" s="16" t="s"><v>3361</v></c><c r="C831" s="16" t="s"><v>3507</v></c><c r="D831" s="24"><v>-806952</v></c><c r="E831" s="17"><v>34</v></c><c r="F831" s="25"><v>0.15384600000000001</v></c><c r="G831" s="25"><v>0.33851999999999999</v></c><c r="H831" s="25"><v>0.107366</v></c><c r="I831" s="17"><v>2.1634499999999999E-3</v></c><c r="J831" s="16" t="s"><v>3406</v></c></row><row r="832" spans="1:10" x14ac:dyDescent="0.3"><c r="A832" s="16" t="s"><v>3360</v></c><c r="B832" s="16" t="s"><v>3361</v></c><c r="C832" s="16" t="s"><v>3507</v></c><c r="D832" s="24"><v>-806952</v></c><c r="E832" s="17"><v>84</v></c><c r="F832" s="25"><v>0.129888</v></c><c r="G832" s="25"><v>0.173545</v></c><c r="H832" s="25"><v>5.6771799999999997E-2</v></c><c r="I832" s="17"><v>2.44421E-3</v></c><c r="J832" s="16" t="s"><v>3388</v></c></row><row r="833" spans="1:10" x14ac:dyDescent="0.3"><c r="A833" s="16" t="s"><v>3360</v></c><c r="B833" s="16" t="s"><v>3361</v></c><c r="C833" s="16" t="s"><v>3507</v></c><c r="D833" s="24"><v>-806952</v></c><c r="E833" s="17"><v>103</v></c><c r="F833" s="25"><v>0.14621400000000001</v></c><c r="G833" s="25"><v>0.12537599999999999</v></c><c r="H833" s="25"><v>4.7518499999999998E-2</v></c><c r="I833" s="17"><v>8.7405099999999999E-3</v></c><c r="J833" s="16" t="s"><v>3381</v></c></row><row r="834" spans="1:10" x14ac:dyDescent="0.3"><c r="A834" s="16" t="s"><v>3360</v></c><c r="B834" s="16" t="s"><v>3361</v></c><c r="C834" s="16" t="s"><v>3507</v></c><c r="D834" s="24"><v>-806952</v></c><c r="E834" s="17"><v>91</v></c><c r="F834" s="25"><v>0.14305599999999999</v></c><c r="G834" s="25"><v>0.24352499999999999</v></c><c r="H834" s="25"><v>5.89994E-2</v></c><c r="I834" s="43"><v>4.77953E-5</v></c><c r="J834" s="16" t="s"><v>3409</v></c></row><row r="835" spans="1:10" x14ac:dyDescent="0.3"><c r="A835" s="16" t="s"><v>3360</v></c><c r="B835" s="16" t="s"><v>3361</v></c><c r="C835" s="16" t="s"><v>3507</v></c><c r="D835" s="24"><v>-806952</v></c><c r="E835" s="17"><v>47</v></c><c r="F835" s="25"><v>0.115909</v></c><c r="G835" s="25"><v>0.472273</v></c><c r="H835" s="25"><v>0.11094</v></c><c r="I835" s="43"><v>3.3062100000000003E-5</v></c><c r="J835" s="16" t="s"><v>3369</v></c></row><row r="836" spans="1:10" x14ac:dyDescent="0.3"><c r="A836" s="16" t="s"><v>3360</v></c><c r="B836" s="16" t="s"><v>3361</v></c><c r="C836" s="16" t="s"><v>3507</v></c><c r="D836" s="24"><v>-806952</v></c><c r="E836" s="17"><v>87</v></c><c r="F836" s="25"><v>0.14371300000000001</v></c><c r="G836" s="25"><v>0.23761099999999999</v></c><c r="H836" s="25"><v>6.5342899999999995E-2</v></c><c r="I836" s="17"><v>3.2844599999999998E-4</v></c><c r="J836" s="16" t="s"><v>3397</v></c></row><row r="837" spans="1:10" x14ac:dyDescent="0.3"><c r="A837" s="16" t="s"><v>3360</v></c><c r="B837" s="16" t="s"><v>3361</v></c><c r="C837" s="16" t="s"><v>3507</v></c><c r="D837" s="24"><v>-806952</v></c><c r="E837" s="17"><v>114</v></c><c r="F837" s="25"><v>0.15254200000000001</v></c><c r="G837" s="25"><v>0.160828</v></c><c r="H837" s="25"><v>5.6549500000000003E-2</v></c><c r="I837" s="17"><v>4.7190000000000001E-3</v></c><c r="J837" s="16" t="s"><v>3391</v></c></row><row r="838" spans="1:10" x14ac:dyDescent="0.3"><c r="A838" s="16" t="s"><v>3360</v></c><c r="B838" s="16" t="s"><v>3361</v></c><c r="C838" s="16" t="s"><v>3507</v></c><c r="D838" s="24"><v>-806952</v></c><c r="E838" s="17"><v>92</v></c><c r="F838" s="25"><v>0.13414599999999999</v></c><c r="G838" s="25"><v>0.126942</v></c><c r="H838" s="25"><v>4.7219999999999998E-2</v></c><c r="I838" s="17"><v>7.5801100000000001E-3</v></c><c r="J838" s="16" t="s"><v>3372</v></c></row><row r="839" spans="1:10" x14ac:dyDescent="0.3"><c r="A839" s="16" t="s"><v>3360</v></c><c r="B839" s="16" t="s"><v>3361</v></c><c r="C839" s="16" t="s"><v>5661</v></c><c r="D839" s="24"><v>-805669</v></c><c r="E839" s="17"><v>6</v></c><c r="F839" s="25"><v>2.5925900000000002E-2</v></c><c r="G839" s="25"><v>1.06351</v></c><c r="H839" s="25"><v>0.26712200000000003</v></c><c r="I839" s="17"><v>1.20961E-4</v></c><c r="J839" s="16" t="s"><v>3420</v></c></row><row r="840" spans="1:10" x14ac:dyDescent="0.3"><c r="A840" s="16" t="s"><v>3360</v></c><c r="B840" s="16" t="s"><v>3361</v></c><c r="C840" s="16" t="s"><v>5661</v></c><c r="D840" s="24"><v>-805669</v></c><c r="E840" s="17"><v>12</v></c><c r="F840" s="25"><v>2.1812100000000001E-2</v></c><c r="G840" s="25"><v>0.28815499999999999</v></c><c r="H840" s="25"><v>0.10746600000000001</v></c><c r="I840" s="17"><v>7.8247000000000004E-3</v></c><c r="J840" s="16" t="s"><v>3371</v></c></row><row r="841" spans="1:10" x14ac:dyDescent="0.3"><c r="A841" s="16" t="s"><v>3360</v></c><c r="B841" s="16" t="s"><v>3361</v></c><c r="C841" s="16" t="s"><v>5661</v></c><c r="D841" s="24"><v>-805669</v></c><c r="E841" s="17"><v>11</v></c><c r="F841" s="25"><v>1.66205E-2</v></c><c r="G841" s="25"><v>0.55415899999999996</v></c><c r="H841" s="25"><v>0.17682100000000001</v></c><c r="I841" s="17"><v>1.89851E-3</v></c><c r="J841" s="16" t="s"><v>3409</v></c></row><row r="842" spans="1:10" x14ac:dyDescent="0.3"><c r="A842" s="16" t="s"><v>3360</v></c><c r="B842" s="16" t="s"><v>3361</v></c><c r="C842" s="16" t="s"><v>3508</v></c><c r="D842" s="24"><v>-805328</v></c><c r="E842" s="17"><v>165</v></c><c r="F842" s="25"><v>0.25454500000000002</v></c><c r="G842" s="25"><v>0.14305399999999999</v></c><c r="H842" s="25"><v>5.4332699999999998E-2</v></c><c r="I842" s="17"><v>8.8785600000000006E-3</v></c><c r="J842" s="16" t="s"><v>3384</v></c></row><row r="843" spans="1:10" x14ac:dyDescent="0.3"><c r="A843" s="16" t="s"><v>3360</v></c><c r="B843" s="16" t="s"><v>3361</v></c><c r="C843" s="16" t="s"><v>3508</v></c><c r="D843" s="24"><v>-805328</v></c><c r="E843" s="17"><v>56</v></c><c r="F843" s="25"><v>0.27600000000000002</v></c><c r="G843" s="25"><v>0.152728</v></c><c r="H843" s="25"><v>5.5620000000000003E-2</v></c><c r="I843" s="17"><v>7.1225999999999998E-3</v></c><c r="J843" s="16" t="s"><v>3434</v></c></row><row r="844" spans="1:10" x14ac:dyDescent="0.3"><c r="A844" s="16" t="s"><v>3360</v></c><c r="B844" s="16" t="s"><v>3361</v></c><c r="C844" s="16" t="s"><v>3508</v></c><c r="D844" s="24"><v>-805328</v></c><c r="E844" s="17"><v>146</v></c><c r="F844" s="25"><v>0.25</v></c><c r="G844" s="25"><v>0.15218000000000001</v></c><c r="H844" s="25"><v>4.5446599999999997E-2</v></c><c r="I844" s="17"><v>9.1934899999999997E-4</v></c><c r="J844" s="16" t="s"><v>3388</v></c></row><row r="845" spans="1:10" x14ac:dyDescent="0.3"><c r="A845" s="16" t="s"><v>3360</v></c><c r="B845" s="16" t="s"><v>3361</v></c><c r="C845" s="16" t="s"><v>3508</v></c><c r="D845" s="24"><v>-805328</v></c><c r="E845" s="17"><v>165</v></c><c r="F845" s="25"><v>0.25848599999999999</v></c><c r="G845" s="25"><v>0.118976</v></c><c r="H845" s="25"><v>3.9310900000000003E-2</v></c><c r="I845" s="17"><v>2.67702E-3</v></c><c r="J845" s="16" t="s"><v>3381</v></c></row><row r="846" spans="1:10" x14ac:dyDescent="0.3"><c r="A846" s="16" t="s"><v>3360</v></c><c r="B846" s="16" t="s"><v>3361</v></c><c r="C846" s="16" t="s"><v>3508</v></c><c r="D846" s="24"><v>-805328</v></c><c r="E846" s="17"><v>151</v></c><c r="F846" s="25"><v>0.25346299999999999</v></c><c r="G846" s="25"><v>0.205647</v></c><c r="H846" s="25"><v>4.8592400000000001E-2</v></c><c r="I846" s="43"><v>3.0979599999999997E-5</v></c><c r="J846" s="16" t="s"><v>3409</v></c></row><row r="847" spans="1:10" x14ac:dyDescent="0.3"><c r="A847" s="16" t="s"><v>3360</v></c><c r="B847" s="16" t="s"><v>3361</v></c><c r="C847" s="16" t="s"><v>3508</v></c><c r="D847" s="24"><v>-805328</v></c><c r="E847" s="17"><v>91</v></c><c r="F847" s="25"><v>0.25</v></c><c r="G847" s="25"><v>0.27731099999999997</v></c><c r="H847" s="25"><v>9.1581499999999996E-2</v></c><c r="I847" s="17"><v>2.8170600000000001E-3</v></c><c r="J847" s="16" t="s"><v>3369</v></c></row><row r="848" spans="1:10" x14ac:dyDescent="0.3"><c r="A848"
[truncated: 24,535,192 more chars]
