# Supplementary material for: Genome-Wide Association between the 2q33.1 Locus and Intracranial Aneurysm Susceptibility: An Updated Meta-Analysis Including 18,019 Individuals
Source: J Clin Med. 2019 May 16;8(5):692. doi: 10.3390/jcm8050692 (PMC6572517; doi:10.3390/jcm8050692)
Supplement: Supplementary file 1 [file jcm-08-00692-s001.zip › jcm-492709-supplementary/[Content_Types].xml]

<?xml version="1.0" encoding="UTF-8" standalone="yes"?>
<Types xmlns="http://schemas.openxmlformats.org/package/2006/content-types"><Default Extension="bin" ContentType="application/vnd.openxmlformats-officedocument.spreadsheetml.printerSettings"/><Default Extension="rels" ContentType="application/vnd.openxmlformats-package.relationships+xml"/><Default Extension="xml" ContentType="application/xml"/><Override PartName="/xl/workbook.xml" ContentType="application/vnd.openxmlformats-officedocument.spreadsheetml.sheet.main+xml"/><Override PartName="/xl/worksheets/sheet1.xml" ContentType="application/vnd.openxmlformats-officedocument.spreadsheetml.worksheet+xml"/><Override PartName="/xl/worksheets/sheet2.xml" ContentType="application/vnd.openxmlformats-officedocument.spreadsheetml.worksheet+xml"/><Override PartName="/xl/worksheets/sheet3.xml" ContentType="application/vnd.openxmlformats-officedocument.spreadsheetml.worksheet+xml"/><Override PartName="/xl/worksheets/sheet4.xml" ContentType="application/vnd.openxmlformats-officedocument.spreadsheetml.worksheet+xml"/><Override PartName="/xl/theme/theme1.xml" ContentType="application/vnd.openxmlformats-officedocument.theme+xml"/><Override PartName="/xl/styles.xml" ContentType="application/vnd.openxmlformats-officedocument.spreadsheetml.styles+xml"/><Override PartName="/xl/sharedStrings.xml" ContentType="application/vnd.openxmlformats-officedocument.spreadsheetml.sharedStrings+xml"/><Override PartName="/docProps/core.xml" ContentType="application/vnd.openxmlformats-package.core-properties+xml"/><Override PartName="/docProps/app.xml" ContentType="application/vnd.openxmlformats-officedocument.extended-properties+xml"/></Types>
